# Supplementary material for: Transcriptional responses of liver and spleen in Lota lota to polyriboinosinic polyribocytidylic acid
Source: Front Immunol. 2023 Oct 13;14:1272393. doi: 10.3389/fimmu.2023.1272393 (PMC10611466; doi:10.3389/fimmu.2023.1272393)
Supplement: Supplementary file 5 — The DEGs among four experimental pairs (L12po-vs-L12PBS, L48po-vs-L48PBS, S12po-vs-S12PBS, and S48po-vs-S48PBS). [file Table_3.xls]

## Sheet: L12po-vs-L12PBS
Gene_id	readcount_L12po	readcount_L12PBS	log2FoldChange	pval	padj	Gene Name	Blast swiss prot
Lot0000220.1	1554.21	723.89	1.1023	0.003442	0.03881	--	Epithelial splicing regulatory protein 2 RNA-binding motif protein 35B RNA-binding protein 35B OS=Danio rerio (Zebrafish) (Brachydanio rerio) Name=esrp2 Synonyms=rbm35b ORFNames=zgc:77254 PE=2
Lot0000420.1	95.5306	232.585	-1.2837	0.002918	0.03451	--	Homeobox-containing protein 1 OS=Mus musculus (Mouse) Name=Hmbox1 PE=1
Lot0000430.1	207.195	603.903	-1.5433	0.00011259	0.0027886	--	Kinesin-like protein KIF13B Kinesin-like protein GAKIN OS=Homo sapiens (Human) Name=KIF13B Synonyms=GAKIN, KIAA0639 PE=1
Lot0000570.1	253.07	52.6502	2.265	0.0011975	0.017835	--	Pleckstrin homology domain-containing family F member 1 Short=PH domain-containing family F member 1 Lysosome-associated apoptosis-inducing protein containing PH and FYVE domains OS=Mus musculus (Mouse) Name=Plekhf1 Synonyms=Lapf PE=2
Lot0000640.1	69.7966	219.79	-1.6549	0.00018659	0.0041492	--	Zinc finger protein 507 OS=Mus musculus (Mouse) Name=Znf507 Synonyms=Kiaa1084, Zfp507 PE=2
Lot0001180.1	80.853	340.384	-2.0738	1.101e-06	5.6735e-05	--	Bromodomain adjacent to zinc finger domain protein 2B hWALp4 OS=Homo sapiens (Human) Name=BAZ2B Synonyms=KIAA1476 PE=1
Lot0001200.1	2182.45	480.824	2.1824	2.8617e-08	2.2272e-06	--	Lymphocyte antigen 75 Short=Ly-75 C-type lectin domain family 13 member B DEC-205 gp200-MR6 Precursor OS=Homo sapiens (Human) Name=LY75 Synonyms=CD205, CLEC13B PE=1
Lot0001230.1	182.804	70.7427	1.3696	0.001843	0.024546	--	RNA-binding motif, single-stranded-interacting protein 1 Single-stranded DNA-binding protein MSSP-1 Suppressor of CDC2 with RNA-binding motif 2 OS=Homo sapiens (Human) Name=RBMS1 Synonyms=C2orf12, MSSP, MSSP1, SCR2 PE=1
Lot0001300.1	894.093	119.625	2.9019	0.00029579	0.0060219	--	Interleukin-18 receptor accessory protein Short=IL-18 receptor accessory protein Short=IL-18RAcP Accessory protein-like Short=AcPL CD218 antigen-like family member B IL-1R accessory protein-like Short=IL-1RAcPL Interleukin-18 receptor accessory protein-like Interleukin-18 receptor beta Short=IL-18R-beta Short=IL-18Rbeta Precursor OS=Mus musculus (Mouse) Name=Il18rap PE=2
Lot0001510.1	113.003	610.477	-2.4336	4.7337e-09	4.5152e-07	--	A-kinase anchor protein 13 Short=AKAP-13 AKAP-Lbc {ECO:0000303|PubMed:11546812} Breast cancer nuclear receptor-binding auxiliary protein {ECO:0000303|PubMed:9627117} Guanine nucleotide exchange factor Lbc Human thyroid-anchoring protein 31 {ECO:0000303|PubMed:11696353} Lymphoid blast crisis oncogene {ECO:0000303|PubMed:24993829} Short=LBC oncogene {ECO:0000303|PubMed:24993829} Non-oncogenic Rho G…
Lot0001560.1	4.11996	25.9963	-2.6576	0.0020049	0.026266	--	Insulin-like growth factor 1 receptor EC=2.7.10.1 Insulin-like growth factor I receptor Short=IGF-I receptor Insulin-like growth factor 1 receptor alpha chain Insulin-like growth factor 1 receptor beta chain Precursor OS=Homo sapiens (Human) Name=IGF1R PE=1
Lot0001680.1	726.597	175.261	2.0517	3.6763e-07	2.1628e-05	--	Rhophilin-2 GTP-Rho-binding protein 2 OS=Danio rerio (Zebrafish) (Brachydanio rerio) Name=rhpn2 PE=2
Lot0001730.1	12.6536	56.7201	-2.1643	0.00042036	0.008019	--	TP53-binding protein 1 {ECO:0000305} Short=53BP1 {ECO:0000303|PubMed:9748285} Short=p53-binding protein 1 {ECO:0000303|PubMed:9748285} Short=p53BP1 OS=Homo sapiens (Human) Name=TP53BP1 {ECO:0000312|HGNC:HGNC:11999} PE=1
Lot0001790.1	55.0351	163.611	-1.5718	0.00058985	0.010305	--	CREB-regulated transcription coactivator 3 Transducer of regulated cAMP response element-binding protein 3 Short=TORC-3 Short=Transducer of CREB protein 3 OS=Xenopus laevis (African clawed frog) Name=crtc3 Synonyms=torc3 PE=2
Lot0001990.1	975.863	188.126	2.375	0.00013962	0.0032875	--	Very-long-chain (3R)-3-hydroxyacyl-CoA dehydratase {ECO:0000305} EC=4.2.1.134 {ECO:0000250|UniProtKB:Q9P035} 3-hydroxyacyl-CoA dehydratase {ECO:0000305} Short=HACD {ECO:0000305} Protein-tyrosine phosphatase-like A domain-containing protein 1 {ECO:0000305} OS=Danio rerio (Zebrafish) (Brachydanio rerio) zgc:63632 {ECO:0000312|EMBL:AAH55174.1} PE=2
Lot0002040.1	7.59177	39.5144	-2.3799	0.0021075	0.027322	--	Metallophosphoesterase MPPED2 EC=3.1.-.- Fetal brain protein 239 Short=239FB Metallophosphoesterase domain-containing protein 2 OS=Homo sapiens (Human) Name=MPPED2 Synonyms=C11orf8, FAM1B PE=1
Lot0002440.1	8.02493	128.305	-3.9989	2.643e-05	0.00084875	--	PH domain leucine-rich repeat-containing protein phosphatase 2 EC=3.1.3.16 PH domain leucine-rich repeat-containing protein phosphatase-like Short=PHLPP-like OS=Mus musculus (Mouse) Name=Phlpp2 Synonyms=Phlppl PE=1
Lot0002490.1	9.00705	37.1516	-2.0443	0.0034752	0.039064	-//-	-//-
Lot0002520.1	11.367	45.6045	-2.0043	0.0020203	0.026421	--	Ubiquitin carboxyl-terminal hydrolase MINDY-2 {ECO:0000303|PubMed:27292798} EC=3.4.19.12 {ECO:0000269|PubMed:27292798} Deubiquitinating enzyme MINDY-2 {ECO:0000303|PubMed:27292798} Protein FAM63B OS=Homo sapiens (Human) Name=MINDY2 {ECO:0000312|HGNC:HGNC:26954} Synonyms=FAM63B, KIAA1164 PE=1
Lot0002580.1	65.4243	324.12	-2.3086	5.1732e-07	2.899e-05	--	Myocardial zonula adherens protein Precursor OS=Rattus norvegicus (Rat) Name=Myzap Synonyms=Myozap PE=1
Lot0002590.1	64.5283	701.524	-3.4425	5.9727e-09	5.6252e-07	--	Cingulin-like protein 1 Junction-associated coiled-coil protein Paracingulin OS=Homo sapiens (Human) Name=CGNL1 Synonyms=JACOP, KIAA1749 PE=1
Lot0002690.1	527.437	139.024	1.9237	1.0487e-05	0.00039573	--	G1/S-specific cyclin-D1 OS=Danio rerio (Zebrafish) (Brachydanio rerio) Name=ccnd1 Synonyms=cycd1 PE=2
Lot0002760.1	511.243	1337.2	-1.3871	0.00034452	0.00681	--	Oxysterols receptor LXR-alpha Liver X receptor alpha Nuclear receptor subfamily 1 group H member 3 OS=Mus musculus (Mouse) Name=Nr1h3 Synonyms=Lxra PE=1
Lot0002780.1	6271.86	1781.76	1.8156	1.9294e-06	9.3003e-05	--	Gamma-butyrobetaine dioxygenase EC=1.14.11.1 Gamma-butyrobetaine hydroxylase Short=Gamma-BBH Gamma-butyrobetaine,2-oxoglutarate dioxygenase OS=Rattus norvegicus (Rat) Name=Bbox1 Synonyms=Bbh PE=1
Lot0002790.1	1117.4	408.16	1.4529	0.0013101	0.019118	--	Fin bud initiation factor Precursor OS=Danio rerio (Zebrafish) (Brachydanio rerio) Name=fibin ORFNames=zgc:110676 PE=2
Lot0002820.1	16.1424	0	Inf	1.1545e-05	0.00042917	--	Leucine zipper protein 2 Precursor OS=Danio rerio (Zebrafish) (Brachydanio rerio) Name=luzp2 ORFNames=si:dkeyp-86e4.1 PE=2
Lot0003080.1	702.945	291.961	1.2676	0.004029	0.043586	--	Cysteine--tRNA ligase, cytoplasmic EC=6.1.1.16 Cysteinyl-tRNA synthetase Short=CysRS OS=Mus musculus (Mouse) Name=Cars PE=1
Lot0003130.1	35.3846	104.658	-1.5645	0.0017227	0.023349	--	Multiple epidermal growth factor-like domains protein 10 {ECO:0000312|HGNC:HGNC:29634} Short=Multiple EGF-like domains protein 10 {ECO:0000305} Precursor OS=Homo sapiens (Human) Name=MEGF10 {ECO:0000312|HGNC:HGNC:29634} Synonyms=KIAA1780 PE=1
Lot0003170.1	347.131	966.279	-1.477	0.00015045	0.0035056	--	Probable E3 ubiquitin-protein ligase HERC1 EC=2.3.2.26 HECT domain and RCC1-like domain-containing protein 1 HECT-type E3 ubiquitin transferase HERC1 p532 p619 OS=Homo sapiens (Human) Name=HERC1 PE=1
Lot0003230.1	122.905	286	-1.2185	0.0034537	0.038904	--	Paired amphipathic helix protein Sin3a Histone deacetylase complex subunit Sin3a Transcriptional corepressor Sin3a OS=Mus musculus (Mouse) Name=Sin3a Synonyms=Kiaa4126 PE=1
Lot0003260.1	242.157	84.2045	1.524	0.00043761	0.0082637	--	Proteasome subunit alpha type-4 EC=3.4.25.1 {ECO:0000250|UniProtKB:P25789} Macropain subunit C9 Multicatalytic endopeptidase complex subunit C9 Proteasome component C9 Proteasome subunit L OS=Rattus norvegicus (Rat) Name=Psma4 PE=1
Lot0003330.1	1253.14	118.396	3.4039	2.2547e-06	0.00010507	--	Secretory carrier-associated membrane protein 2 Short=Secretory carrier membrane protein 2 OS=Homo sapiens (Human) Name=SCAMP2 PE=1
Lot0003340.1	497.157	89.1873	2.4788	0.0043609	0.046218	--	Unconventional myosin-IXa Myr 7 Unconventional myosin-9a OS=Rattus norvegicus (Rat) Name=Myo9a Synonyms=Myr7 PE=1
Lot0003360.1	55.3948	206.939	-1.9014	2.3335e-05	0.00076025	--	GRAM domain-containing protein 2A OS=Homo sapiens (Human) Name=GRAMD2A {ECO:0000312|HGNC:HGNC:27287} Synonyms=GRAMD2 PE=1
Lot0003370.1	48.4762	211.602	-2.126	3.1652e-06	0.00013939	--	Zinc finger protein 609 {ECO:0000312|HGNC:HGNC:29003} OS=Homo sapiens (Human) Synonyms=KIAA0295 {ECO:0000303|PubMed:9205841} PE=1
Lot0003440.1	231.733	569.788	-1.298	0.0010665	0.016407	--	Coronin-2B Coronin-like protein C Short=Clipin-C Protein FC96 OS=Homo sapiens (Human) Name=CORO2B Synonyms=KIAA0925 PE=1
Lot0003490.1	222.273	690.367	-1.635	4.0766e-05	0.0012184	--	Transducin-like enhancer protein 3-B {ECO:0000305} Protein groucho-1 {ECO:0000303|PubMed:27747413} OS=Danio rerio (Zebrafish) (Brachydanio rerio) groucho1 {ECO:0000303|PubMed:27747413} PE=1
Lot0003560.1	28.3736	117.265	-2.0471	4.9112e-05	0.0014186	--	Mothers against decapentaplegic homolog 3 Short=MAD homolog 3 Short=Mad3 Short=Mothers against DPP homolog 3 SMAD family member 3 Short=SMAD 3 Short=Smad3 OS=Gallus gallus (Chicken) Name=SMAD3 Synonyms=MADH3 PE=2
Lot0003580.1	13.4718	60.8903	-2.1763	0.00089809	0.014338	--	Mothers against decapentaplegic homolog 6 Short=MAD homolog 6 Short=Mothers against DPP homolog 6 SMAD family member 6 Short=SMAD 6 Short=Smad6 OS=Gallus gallus (Chicken) Name=SMAD6 Synonyms=MADH6 PE=2
Lot0003590.1	1454.57	443.97	1.7121	0.00023632	0.0050096	--	Transmembrane protein 208 OS=Danio rerio (Zebrafish) (Brachydanio rerio) Name=tmem208 ORFNames=zgc:77041 PE=2
Lot0003630.1	361.214	948.545	-1.3929	0.00035934	0.0070407	--	Fibrillin-1 Asprosin {ECO:0000250|UniProtKB:P35555} Precursor OS=Sus scrofa (Pig) Name=FBN1 PE=2
Lot0003690.1	9.72729	52.0641	-2.4202	0.0017496	0.023625	--	Semaphorin-6D Precursor OS=Homo sapiens (Human) Name=SEMA6D Synonyms=KIAA1479 PE=1
Lot0003820.1	18.2236	59.5953	-1.7094	0.003272	0.037458	--	Myosin-binding protein C, cardiac-type Short=Cardiac MyBP-C C-protein, cardiac muscle isoform OS=Gallus gallus (Chicken) Name=MYBPC3 PE=1
Lot0003830.1	33.2699	258.527	-2.958	0.00033903	0.0067397	--	Leucine-rich repeat-containing G-protein coupled receptor 4 Precursor OS=Danio rerio (Zebrafish) (Brachydanio rerio) Name=lgr4 PE=2
Lot0003910.1	9403.33	67.6733	7.1184	3.1929e-09	3.1808e-07	--	Serum amyloid A protein Short=SAA Amyloid protein A Amyloid fibril protein AA Precursor OS=Canis lupus familiaris (Dog) (Canis familiaris) Name=SAA1 PE=1
Lot0003950.1	135.256	307.361	-1.1842	0.0043271	0.045967	--	cGMP-inhibited 3',5'-cyclic phosphodiesterase B EC=3.1.4.17 CGIPDE1 Short=CGIP1 Cyclic GMP-inhibited phosphodiesterase B Short=CGI-PDE B OS=Homo sapiens (Human) Name=PDE3B PE=1
Lot0003980.1	23.4106	150.567	-2.6852	3.008e-07	1.8371e-05	--	Transcription factor SOX-6 OS=Pongo abelii (Sumatran orangutan) (Pongo pygmaeus abelii) Name=SOX6 PE=2
Lot0004070.1	2436.97	1068.85	1.189	0.0017152	0.023286	--	Coatomer subunit beta {ECO:0000312|EMBL:AAH81657.1} Beta-coat protein {ECO:0000250|UniProtKB:P23514} Short=Beta-COP {ECO:0000250|UniProtKB:P23514} OS=Danio rerio (Zebrafish) (Brachydanio rerio) happy {ECO:0000303|PubMed:15469843} PE=2
Lot0004150.1	195.583	654.078	-1.7417	1.3334e-05	0.00048675	--	Suppression of tumorigenicity 5 protein DENN domain-containing protein 2B HeLa tumor suppression 1 OS=Homo sapiens (Human) Name=ST5 Synonyms=DENND2B, HTS1 PE=1
Lot0004170.1	244.891	831.312	-1.7632	0.0012057	0.017922	--	Signal peptide, CUB and EGF-like domain-containing protein 2 Protein You {ECO:0000303|PubMed:15753045} Precursor OS=Danio rerio (Zebrafish) (Brachydanio rerio) Name=scube2 Synonyms=you PE=2
Lot0004290.1	10350.6	2570.56	2.0096	3.9436e-06	0.00017032	--	Eukaryotic translation initiation factor 4 gamma 2 Short=eIF-4-gamma 2 Short=eIF-4G 2 Short=eIF4G 2 Death-associated protein 5 Short=DAP-5 p97 OS=Homo sapiens (Human) Synonyms=DAP5 {ECO:0000303|PubMed:9032289} ORFNames=OK/SW-cl.75 PE=1
Lot0004400.1	57.2908	141.609	-1.3055	0.0043802	0.046334	--	Nuclear factor of activated T-cells 5 Short=NF-AT5 T-cell transcription factor NFAT5 Tonicity-responsive enhancer-binding protein {ECO:0000303|PubMed:10051678} Short=TonE-binding protein {ECO:0000303|PubMed:10051678} Short=TonEBP {ECO:0000303|PubMed:10051678} OS=Homo sapiens (Human) Name=NFAT5 Synonyms=KIAA0827, TONEBP PE=1
Lot0004460.1	29.1034	87.5272	-1.5885	0.0022892	0.02885	--	Cytochrome b5 Microsomal cytochrome b5 type A Short=MCB5 OS=Homo sapiens (Human) Name=CYB5A Synonyms=CYB5 PE=1
Lot0004490.1	13.0876	77.0443	-2.5575	0.0034258	0.038704	--	Zinc finger homeobox protein 3 AT motif-binding factor 1 AT-binding transcription factor 1 Alpha-fetoprotein enhancer-binding protein Zinc finger homeodomain protein 3 Short=ZFH-3 OS=Mus musculus (Mouse) Name=Zfhx3 Synonyms=Atbf1 PE=1
Lot0004820.1	394.826	96.6149	2.0309	1.357e-06	6.8198e-05	--	Ras-related protein Rab-8B Precursor OS=Homo sapiens (Human) Name=RAB8B PE=1
Lot0005020.1	41.2132	173.66	-2.0751	0.000773	0.012739	--	Pleckstrin homology domain-containing family G member 4B Short=PH domain-containing family G member 4B OS=Homo sapiens (Human) Name=PLEKHG4B Synonyms=KIAA1909 PE=1
Lot0005120.1	9618.44	789.831	3.6062	9.7452e-05	0.0024851	--	Growth arrest-specific protein 6 Short=GAS-6 AXL receptor tyrosine kinase ligand Growth-potentiating factor Short=GPF Precursor OS=Rattus norvegicus (Rat) Name=Gas6 PE=1
Lot0005320.1	1187.83	562.248	1.0791	0.00469	0.04861	--	26S proteasome non-ATPase regulatory subunit 13 26S proteasome regulatory subunit RPN9 26S proteasome regulatory subunit S11 26S proteasome regulatory subunit p40.5 OS=Gallus gallus (Chicken) Name=PSMD13 {ECO:0000250|UniProtKB:Q9UNM6} PE=1
Lot0005420.1	93.8543	0	Inf	1.0536e-06	5.492e-05	--	--
Lot0005480.1	2.86654	22.1326	-2.9488	0.0020971	0.02725	--	DELTA-thalatoxin-Avl1a {ECO:0000303|PubMed:22683676} Short=DELTA-TATX-Avl1a {ECO:0000303|PubMed:22683676} Cytolysin Avt-I {ECO:0000303|PubMed:15804525} Hemolytic toxin Avt-1 {ECO:0000305} Precursor OS=Actineria villosa (Okinawan sea anemone) PE=1
Lot0005930.1	2464.79	888.955	1.4713	0.00011593	0.0028409	--	Proteasome subunit beta type-1-A EC=3.4.25.1 20S proteasome beta-6 subunit A Short=B6-A OS=Carassius auratus (Goldfish) Name=psmb1-A PE=2
Lot0006030.1	19.872	109.639	-2.4639	4.5737e-06	0.00019127	--	RUN and FYVE domain-containing protein 2 Rab4-interacting protein related OS=Homo sapiens (Human) Name=RUFY2 Synonyms=KIAA1537, RABIP4R PE=1
Lot0006130.1	1278.4	280.481	2.1884	3.4007e-08	2.584e-06	--	--
Lot0006310.1	1855.7	362.528	2.3558	2.6674e-09	2.6811e-07	--	Transmembrane gamma-carboxyglutamic acid protein 4 Proline-rich gamma-carboxyglutamic acid protein 4 Short=Proline-rich Gla protein 4 Precursor OS=Homo sapiens (Human) Name=PRRG4 Synonyms=PRGP4, TMG4 PE=1
Lot0006430.1	448.409	166.763	1.427	0.0004273	0.0081168	--	Chromodomain Y-like protein 2 Short=CDY-like 2 OS=Mus musculus (Mouse) Name=Cdyl2 PE=1
Lot0006560.1	103.716	240.09	-1.2109	0.0041227	0.0443	--	A-kinase anchor protein 9 Short=AKAP-9 A-kinase anchor protein 350 kDa Short=AKAP 350 Short=hgAKAP 350 A-kinase anchor protein 450 kDa Short=AKAP 450 AKAP 120-like protein Centrosome- and Golgi-localized PKN-associated protein {ECO:0000303|PubMed:10358086} Short=CG-NAP {ECO:0000303|PubMed:10358086} Protein hyperion {ECO:0000303|Ref.4} Protein kinase A-anchoring protein 9 Short=PRKA9 Protein yotia…
Lot0006580.1	1452.41	636.136	1.191	0.0019247	0.025392	--	Autophagy-related protein 9A APG9-like 1 mATG9 OS=Homo sapiens (Human) Name=ATG9A Synonyms=APG9L1 PE=1
Lot0006760.1	152.175	414.592	-1.446	0.00045665	0.0085299	--	Lysocardiolipin acyltransferase 1 EC=2.3.1.- EC=2.3.1.51 OS=Gallus gallus (Chicken) Name=LCLAT1 Synonyms=LYCAT ORFNames=RCJMB04_5b22 PE=2
Lot0007140.1	3037.91	1160.93	1.3878	0.0017288	0.0234	--	DNA-binding protein inhibitor ID-3-B Inhibitor of DNA binding 3-B Short=XIdIIa {ECO:0000312|EMBL:AAD14295.1} Inhibitor of differentiation 3-B OS=Xenopus laevis (African clawed frog) Name=id3-b Synonyms=id3 PE=3
Lot0007190.1	336.38	745.979	-1.149	0.0030084	0.035232	--	Connector enhancer of kinase suppressor of ras 1 Short=Connector enhancer of KSR 1 CNK homolog protein 1 Short=CNK1 Short=hCNK1 Connector enhancer of KSR-like OS=Homo sapiens (Human) Name=CNKSR1 Synonyms=CNK1 PE=1
Lot0007280.1	51.2492	130.266	-1.3459	0.0037192	0.041023	--	--
Lot0007410.1	1193.53	11.0811	6.751	1.5868e-26	2.3713e-23	--	--
Lot0007530.1	378.995	161.673	1.2291	0.0022982	0.028865	--	Riboflavin kinase EC=2.7.1.26 ATP:riboflavin 5'-phosphotransferase Flavokinase OS=Homo sapiens (Human) Name=RFK PE=1
Lot0007630.1	21.3987	71.573	-1.7419	0.0019398	0.025558	--	Cyclin-G2 OS=Homo sapiens (Human) Name=CCNG2 PE=2
Lot0007780.1	90.0455	318.494	-1.8225	1.7671e-05	0.00060379	--	Neurogenic locus notch homolog protein 1 Short=Notch 1 Notch 1 extracellular truncation Short=NEXT Notch 1 intracellular domain Short=NICD Precursor OS=Rattus norvegicus (Rat) Name=Notch1 PE=1
Lot0007850.1	34.61	99.6486	-1.5257	0.0023258	0.029092	--	E3 ubiquitin-protein ligase znrf3 EC=2.3.2.27 RING-type E3 ubiquitin transferase znrf3 Zinc/RING finger protein 3 Precursor OS=Danio rerio (Zebrafish) (Brachydanio rerio) Name=znrf3 ORFNames=si:dkeyp-7c9.3 PE=1
Lot0007900.1	1034	377.805	1.4525	0.00021942	0.0047294	--	Phosphatidylethanolamine-binding protein 1 Short=PEBP-1 Basic cytosolic 21 kDa protein HCNPpp Hippocampal cholinergic neurostimulating peptide Short=HCNP OS=Bos taurus (Bovine) Name=PEBP1 Synonyms=PBP, PEBP PE=1
Lot0008350.1	31.2356	98.2193	-1.6528	0.0011655	0.017486	--	Zinc finger SWIM domain-containing protein 6 OS=Mus musculus (Mouse) Name=Zswim6 Synonyms=Kiaa1577 PE=1
Lot0008440.1	17.8589	59.8335	-1.7443	0.0027261	0.032746	--	DNA excision repair protein ERCC-6-like 2 EC=3.6.4.- DNA repair and recombination protein RAD26-like OS=Homo sapiens (Human) Name=ERCC6L2 Synonyms=C9orf102, RAD26L PE=1
Lot0008550.1	527.261	1336.24	-1.3416	0.00049357	0.0090239	--	Growth hormone receptor Short=GH receptor Somatotropin receptor Growth hormone-binding protein Short=GH-binding protein Short=GHBP Serum-binding protein Precursor OS=Rattus norvegicus (Rat) Name=Ghr PE=1
Lot0008600.1	10280.1	4252.47	1.2735	0.0019167	0.025317	--	Growth arrest and DNA damage-inducible protein GADD45 gamma OS=Bos taurus (Bovine) Name=GADD45G PE=2
Lot0008660.1	191.458	49.9436	1.9387	1.508e-05	0.00053399	--	UDP-N-acetylglucosamine/UDP-glucose/GDP-mannose transporter Solute carrier family 35 member D2 Fragment OS=Sus scrofa (Pig) Name=SLC35D2 PE=2
Lot0008750.1	88.3338	6.20739	3.8309	0.00018569	0.0041374	--	Prostaglandin E2 receptor EP4 subtype Short=PGE receptor EP4 subtype Short=PGE2 receptor EP4 subtype Prostanoid EP4 receptor OS=Homo sapiens (Human) Name=PTGER4 Synonyms=PTGER2 PE=1
Lot0008790.1	397.58	136.077	1.5468	0.0010559	0.016267	--	Phospholipid phosphatase 1 {ECO:0000250|UniProtKB:O14494} EC=3.1.3.4 Lipid phosphate phosphohydrolase 1 PAP2-alpha Phosphatidate phosphohydrolase type 2a Phosphatidic acid phosphatase 2a Short=PAP-2a Short=PAP2a OS=Cavia porcellus (Guinea pig) Synonyms=LPP1, PAP2A, PPAP2A PE=2
Lot0008850.1	25.9784	76.9391	-1.5664	0.0035614	0.039737	--	SH2B adapter protein 3 Lymphocyte adapter protein Lymphocyte-specific adapter protein Lnk Signal transduction protein Lnk OS=Homo sapiens (Human) Name=SH2B3 Synonyms=LNK PE=1
Lot0008890.1	129.375	316.177	-1.2892	0.0017775	0.023887	--	DmX-like protein 1 Short=X-like 1 protein OS=Homo sapiens (Human) Name=DMXL1 Synonyms=XL1 PE=1
Lot0008930.1	29491.9	12816.7	1.2023	0.0012708	0.018703	--	Cysteine dioxygenase type 1 EC=1.13.11.20 Cysteine dioxygenase type I Short=CDO Short=CDO-I OS=Danio rerio (Zebrafish) (Brachydanio rerio) Name=cdo1 PE=2
Lot0008940.1	1494.14	494.638	1.5949	0.0036697	0.040661	--	Centrosomal protein of 78 kDa Short=Cep78 OS=Homo sapiens (Human) Name=CEP78 Synonyms=C9orf81 PE=1
Lot0008960.1	27.1364	2.1543	3.6549	0.0041586	0.044579	--	Sperm flagellar protein 2 Protein KPL2 OS=Homo sapiens (Human) Name=SPEF2 Synonyms=KIAA1770, KPL2 PE=2
Lot0009180.1	267.16	734.193	-1.4585	0.00071954	0.012145	--	Solute carrier family 23 member 2 {ECO:0000250|UniProtKB:Q9UGH3} Na(+)/L-ascorbic acid transporter 2 {ECO:0000250|UniProtKB:Q9UGH3} Sodium-dependent vitamin C transporter 2 {ECO:0000250|UniProtKB:Q9UGH3} OS=Xenopus tropicalis (Western clawed frog) (Silurana tropicalis) Name=slc23a2 PE=2
Lot0009420.1	0	128.486	#NAME?	0.00088374	0.014159	--	Tricarboxylate transport protein, mitochondrial Citrate transport protein Short=CTP Solute carrier family 25 member 1 Tricarboxylate carrier protein Precursor OS=Homo sapiens (Human) Name=SLC25A1 Synonyms=SLC20A3 PE=1
Lot0009530.1	326.183	1365.41	-2.0656	1.7448e-07	1.1402e-05	--	Rho guanine nucleotide exchange factor 28 190 kDa guanine nucleotide exchange factor Short=p190-RhoGEF Short=p190RhoGEF Rho guanine nucleotide exchange factor OS=Homo sapiens (Human) Name=ARHGEF28 Synonyms=KIAA1998, RGNEF PE=1
Lot0009610.1	1939.56	444.759	2.1246	6.671e-08	4.747e-06	--	Polyadenylate-binding protein-interacting protein 1 Short=PABP-interacting protein 1 Short=PAIP-1 Short=Poly(A)-binding protein-interacting protein 1 OS=Mus musculus (Mouse) Name=Paip1 PE=1
Lot0009710.1	78.1084	229.081	-1.5523	0.00035908	0.0070407	--	Sodium-dependent phosphate transporter 2 Solute carrier family 20 member 2 OS=Xenopus tropicalis (Western clawed frog) (Silurana tropicalis) Name=slc20a2 ORFNames=TEgg117l18.1 PE=2
Lot0009900.1	930.448	139.041	2.7424	0.00054677	0.0097423	--	Fructose-1,6-bisphosphatase 1 Short=FBPase 1 EC=3.1.3.11 D-fructose-1,6-bisphosphate 1-phosphohydrolase 1 Liver FBPase OS=Bos taurus (Bovine) Name=FBP1 PE=2
Lot0009910.1	73.5621	790.361	-3.4255	1.0588e-06	5.5063e-05	--	KN motif and ankyrin repeat domain-containing protein 1 Ankyrin repeat domain-containing protein 15 Kidney ankyrin repeat-containing protein OS=Homo sapiens (Human) Name=KANK1 Synonyms=ANKRD15, KANK, KIAA0172 PE=1
Lot0010250.1	295.64	660.162	-1.159	0.0029222	0.03451	--	Patatin-like phospholipase domain-containing protein 7 EC=3.1.1.- Neuropathy target esterase-related esterase Short=NRE Short=NTE-related esterase OS=Mus musculus (Mouse) Name=Pnpla7 PE=1
Lot0010380.1	72.6845	182.191	-1.3257	0.0026802	0.032334	--	Histone-lysine N-methyltransferase EHMT2 EC=2.1.1.- EC=2.1.1.43 Euchromatic histone-lysine N-methyltransferase 2 HLA-B-associated transcript 8 Histone H3-K9 methyltransferase 3 Short=H3-K9-HMTase 3 Protein G9a OS=Mus musculus (Mouse) Name=Ehmt2 Synonyms=Bat8, G9a, Ng36 PE=1
Lot0010590.1	36.5509	2.08272	4.1334	1.1651e-06	5.9221e-05	--	Ubiquilin-1 Protein linking IAP with cytoskeleton 1 Short=PLIC-1 OS=Rattus norvegicus (Rat) Name=Ubqln1 Synonyms=Da41, Plic1 PE=1
Lot0010600.1	2158.54	318.779	2.7594	5.6973e-12	9.6018e-10	--	G kinase-anchoring protein 1 OS=Danio rerio (Zebrafish) (Brachydanio rerio) Name=gkap1 ORFNames=zgc:85804 PE=2
Lot0010670.1	91.4758	305.124	-1.7379	5.0664e-05	0.0014564	--	Cytosolic carboxypeptidase 1 EC=3.4.17.- ATP/GTP-binding protein 1 OS=Danio rerio (Zebrafish) (Brachydanio rerio) Name=agtpbp1 Synonyms=ccp1 PE=2
Lot0010860.1	74.2099	205.001	-1.4659	0.00088576	0.014182	--	Guanine nucleotide-binding protein G(q) subunit alpha Guanine nucleotide-binding protein alpha-q OS=Homo sapiens (Human) Name=GNAQ Synonyms=GAQ PE=1
Lot0010940.1	280.626	105.464	1.4119	0.0007399	0.012377	--	Adenosine monophosphate-protein transferase FICD EC=2.7.7.n1 AMPylator FICD FIC domain-containing protein OS=Danio rerio (Zebrafish) (Brachydanio rerio) Name=ficd ORFNames=si:ch211-191d15.5, zgc:110336 PE=2
Lot0011130.1	46.5066	125.613	-1.4335	0.0030163	0.035275	--	Autism susceptibility gene 2 protein homolog OS=Mus musculus (Mouse) Name=Auts2 Synonyms=Kiaa0442 {ECO:0000312|EMBL:BAC97954.1} PE=1
Lot0011170.1	32.1787	131.595	-2.0319	3.3217e-05	0.0010242	--	Ankyrin repeat and LEM domain-containing protein 2 LEM domain-containing protein 4 OS=Homo sapiens (Human) Name=ANKLE2 Synonyms=KIAA0692, LEM4 PE=1
Lot0011180.1	968.58	195	2.3124	8.2061e-09	7.3871e-07	--	Serine/threonine-protein phosphatase PGAM5, mitochondrial EC=3.1.3.16 Phosphoglycerate mutase family member 5 OS=Danio rerio (Zebrafish) (Brachydanio rerio) Name=pgam5 ORFNames=si:dkey-69p22.1, zgc:92057 PE=2
Lot0011290.1	19.5484	66.7818	-1.7724	0.0017605	0.023715	--	Semaphorin-4C M-Sema F Semaphorin-C-like 1 Short=Sema I Short=Semaphorin I Precursor OS=Mus musculus (Mouse) Name=Sema4c Synonyms=S4c, Semacl1, Semai PE=1
Lot0011390.1	44.2609	151.434	-1.7746	0.0030293	0.035384	--	SET-binding protein Short=SEB OS=Mus musculus (Mouse) Name=Setbp1 Synonyms=Kiaa0437 PE=1
Lot0011450.1	565.584	134.155	2.0758	4.8243e-07	2.7307e-05	--	Cardiomyopathy-associated protein 5 Dystrobrevin-binding protein 2 Genethonin-3 Myospryn SPRY domain-containing protein 2 Tripartite motif-containing protein 76 OS=Homo sapiens (Human) Name=CMYA5 Synonyms=C5orf10, DTNBP2, SPRYD2, TRIM76 PE=1
Lot0011500.1	146.469	386.816	-1.4011	0.00061774	0.010721	--	Kinesin-like protein KIF2A OS=Pongo abelii (Sumatran orangutan) (Pongo pygmaeus abelii) Name=KIF2A {ECO:0000250|UniProtKB:O00139} PE=2
Lot0011770.1	31.9538	135.885	-2.0883	2.0972e-05	0.00069334	--	Drebrin Developmentally-regulated brain protein OS=Homo sapiens (Human) Name=DBN1 Synonyms=D0S117E PE=1
Lot0011830.1	59.8774	5.76752	3.376	2.6392e-07	1.6433e-05	--	Arrestin domain-containing protein 2 OS=Homo sapiens (Human) Name=ARRDC2 ORFNames=PP2703 PE=1
Lot0011920.1	17.5257	62.3998	-1.8321	0.0015047	0.021172	--	Hermansky-Pudlak syndrome 1 protein homolog OS=Macaca fascicularis (Crab-eating macaque) (Cynomolgus monkey) Name=HPS1 ORFNames=QflA-21346 PE=2
Lot0011980.1	362.247	852.835	-1.2353	0.0014461	0.020561	--	Mitoferrin-2 Mitochondrial iron transporter 2 Solute carrier family 25 member 28 OS=Danio rerio (Zebrafish) (Brachydanio rerio) Name=slc25a28 Synonyms=mfrn2 ORFNames=zgc:64212 PE=2
Lot0011990.1	260.193	931.275	-1.8396	0.0012411	0.018351	--	Pyridine nucleotide-disulfide oxidoreductase domain-containing protein 2 EC=1.-.-.- OS=Pongo abelii (Sumatran orangutan) (Pongo pygmaeus abelii) Name=PYROXD2 PE=2
Lot0012110.1	242.895	555.408	-1.1932	0.0026741	0.032296	--	WASH complex subunit 2 {ECO:0000250|UniProtKB:Q6PGL7} OS=Pongo abelii (Sumatran orangutan) (Pongo pygmaeus abelii) Name=Washc2 {ECO:0000250|UniProtKB:Q6PGL7} Synonyms=FAM21 PE=2
Lot0012170.1	937.011	349.689	1.422	0.00022885	0.0048668	--	Eukaryotic translation initiation factor 4E Short=eIF-4E Short=eIF4E eIF-4F 25 kDa subunit mRNA cap-binding protein OS=Xenopus laevis (African clawed frog) Name=eif4e PE=1
Lot0012240.1	44.1021	117.049	-1.4082	0.0033278	0.037922	--	Transmembrane protein 150A Transmembrane protein 150 OS=Xenopus laevis (African clawed frog) Name=tmem150a Synonyms=tmem150 PE=2
Lot0012360.1	108.893	258.919	-1.2496	0.0034729	0.039059	--	Myoferlin Fer-1-like protein 3 OS=Homo sapiens (Human) Name=MYOF Synonyms=FER1L3, KIAA1207 PE=1
Lot0012480.1	35.0494	122.658	-1.8072	0.00021456	0.0046421	--	CUE domain-containing protein 2 OS=Danio rerio (Zebrafish) (Brachydanio rerio) Name=cuedc2 ORFNames=zgc:92255 PE=2
Lot0012630.1	160.598	370.023	-1.2042	0.0033731	0.038263	--	Disks large homolog 5 OS=Mus musculus (Mouse) Name=Dlg5 PE=1
Lot0012910.1	1721.8	267.711	2.6852	2.2769e-11	3.4956e-09	--	--
Lot0012920.1	479.245	133.268	1.8464	6.5826e-06	0.00026348	--	Inositol 1,4,5-trisphosphate receptor-interacting protein Precursor OS=Takifugu rubripes (Japanese pufferfish) (Fugu rubripes) Name=itprip PE=3
Lot0012970.1	199.145	55.7902	1.8357	4.5907e-05	0.0013504	--	WW domain binding protein 1-like Outcome predictor in acute leukemia 1 homolog OS=Rattus norvegicus (Rat) Name=Wbp1l Synonyms=Opal1 PE=3
Lot0013180.1	26.2179	4.04094	2.6978	0.0013562	0.019609	--	Max-interacting protein 1 Short=Max interactor 1 OS=Danio rerio (Zebrafish) (Brachydanio rerio) Name=mxi1 PE=2
Lot0013230.1	124.474	679.857	-2.4494	1.8241e-08	1.5144e-06	--	SH3 and PX domain-containing protein 2A Adapter protein TKS5 Five SH3 domain-containing protein SH3 multiple domains protein 1 Tyrosine kinase substrate with five SH3 domains OS=Homo sapiens (Human) Name=SH3PXD2A Synonyms=FISH, KIAA0418, SH3MD1, TKS5 PE=1
Lot0013270.1	11.2595	66.2062	-2.5558	2.9347e-05	0.00092009	--	Cilia- and flagella-associated protein 43 {ECO:0000312|HGNC:HGNC:26684} WD repeat-containing protein 96 {ECO:0000312|HGNC:HGNC:26684} OS=Homo sapiens (Human) WDR96 {ECO:0000312|HGNC:HGNC:26684} PE=2
Lot0013500.1	41.1061	149.708	-1.8647	8.0158e-05	0.0021163	--	PDZ domain-containing protein 8 {ECO:0000305} Sarcoma antigen NY-SAR-84/NY-SAR-104 {ECO:0000303|PubMed:12601173} OS=Homo sapiens (Human) Name=PDZD8 {ECO:0000312|HGNC:HGNC:26974} Synonyms=PDZK8 PE=1
Lot0013590.1	876.538	280.145	1.6456	2.8944e-05	0.00091002	--	Protein FAM98A OS=Mus musculus (Mouse) Name=Fam98a PE=1
Lot0013610.1	1138.03	374.561	1.6033	3.7355e-05	0.00113	--	Nuclear valosin-containing protein-like Short=NVLp Short=Nuclear VCP-like protein OS=Homo sapiens (Human) Name=NVL PE=1
Lot0013630.1	633.636	291.177	1.1218	0.0044345	0.046645	--	Sphingolipid delta(4)-desaturase DES1 EC=1.14.19.17 {ECO:0000250|UniProtKB:O15121} Degenerative spermatocyte homolog 1 OS=Gallus gallus (Chicken) Name=DEGS1 Synonyms=DES1 ORFNames=RCJMB04_22e12 PE=2
Lot0013640.1	48.658	13.4236	1.8579	0.0036154	0.040258	--	B-cell linker protein B-cell adapter containing a SH2 domain protein B-cell adapter containing a Src homology 2 domain protein Cytoplasmic adapter protein Src homology 2 domain-containing leukocyte protein of 65 kDa Short=SLP-65 OS=Homo sapiens (Human) Name=BLNK Synonyms=BASH, SLP65 PE=1
Lot0014040.1	177.334	54.9395	1.6906	0.00017772	0.0039955	--	Ras and Rab interactor 2 Ras interaction/interference protein 2 OS=Mus musculus (Mouse) Name=Rin2 PE=1
Lot0014080.1	1013.51	383.142	1.4034	0.0020735	0.026991	--	Serine/threonine-protein kinase VRK2 EC=2.7.11.1 Vaccinia-related kinase 2 OS=Mus musculus (Mouse) Name=Vrk2 PE=1
Lot0014160.1	248.009	73.9521	1.7457	0.00034273	0.0067984	--	Neutral amino acid transporter A Alanine/serine/cysteine/threonine transporter 1 Short=ASCT-1 SATT Solute carrier family 1 member 4 OS=Mus musculus (Mouse) Name=Slc1a4 Synonyms=Asct1 PE=1
Lot0014320.1	122711	40528.4	1.5983	1.983e-05	0.00066342	--	Serpin A3-1 {ECO:0000303|PubMed:18384666} Endopin-1A {ECO:0000303|PubMed:10567388, ECO:0000303|PubMed:15647007, ECO:0000312|EMBL:AAF23888.2} Muscle endopin-1A {ECO:0000303|PubMed:10567388, ECO:0000303|PubMed:15647007, ECO:0000312|EMBL:AAF23888.2} Short=mEndopin-1A {ECO:0000303|PubMed:10567388, ECO:0000303|PubMed:15647007, ECO:0000312|EMBL:AAF23888.2} Precursor OS=Bos taurus (Bovine) Name=SERPINA3…
Lot0014410.1	185.909	59.7031	1.6387	0.00025056	0.0052587	--	Ubiquitin-associated domain-containing protein 2 Short=UBA domain-containing protein 2 Phosphoglycerate dehydrogenase-like protein 1 Precursor OS=Macaca fascicularis (Crab-eating macaque) (Cynomolgus monkey) Name=UBAC2 Synonyms=PHGDHL1 ORFNames=QtsA-10993 PE=2
Lot0014480.1	979	415.291	1.2372	0.0013041	0.019081	--	Ubiquitin-conjugating enzyme E2 D4 EC=2.3.2.23 {ECO:0000269|PubMed:20061386} E2 ubiquitin-conjugating enzyme D4 HBUCE1 Ubiquitin carrier protein D4 Ubiquitin-protein ligase D4 OS=Homo sapiens (Human) Name=UBE2D4 Synonyms=UBCH5D PE=1
Lot0014570.1	254.628	868.486	-1.7701	7.6533e-06	0.00030096	--	--
Lot0014590.1	17.8004	60.3188	-1.7607	0.0025839	0.031478	--	Protein FAM149B1 OS=Danio rerio (Zebrafish) (Brachydanio rerio) Name=fam149b1 ORFNames=zgc:158651 PE=2
Lot0014640.1	292.792	895.389	-1.6126	4.1494e-05	0.0012368	--	Wings apart-like protein homolog Friend of EBNA2 protein WAPL cohesin release factor {ECO:0000312|HGNC:HGNC:23293} OS=Homo sapiens (Human) Synonyms=FOE, KIAA0261, WAPAL PE=1
Lot0014730.1	17.2694	89.6915	-2.3768	0.004693	0.04861	--	Mitogen-activated protein kinase kinase kinase 21 EC=2.7.11.25 Mitogen-activated protein kinase kinase kinase MLK4 Mixed lineage kinase 4 OS=Homo sapiens (Human) MLK4 {ECO:0000303|Ref.1} PE=1
Lot0015400.1	2318.52	374.023	2.632	3.1259e-11	4.7664e-09	--	Leucine-rich alpha-2-glycoprotein Short=LRG Precursor OS=Homo sapiens (Human) Name=LRG1 Synonyms=LRG PE=1
Lot0015460.1	40.0108	160.099	-2.0005	0.0023305	0.029121	--	Beta/gamma crystallin domain-containing protein 1 {ECO:0000312|HGNC:HGNC:356} Absent in melanoma 1 protein {ECO:0000303|PubMed:9096375} OS=Homo sapiens (Human) Synonyms=AIM1 {ECO:0000303|PubMed:9096375} PE=1
Lot0015530.1	10.4317	44.6859	-2.0988	0.0016259	0.022375	--	Tau-tubulin kinase 2 EC=2.7.11.1 OS=Homo sapiens (Human) Name=TTBK2 Synonyms=KIAA0847 PE=1
Lot0015630.1	56.4938	152.684	-1.4344	0.0018767	0.024921	--	Acyl-CoA:lysophosphatidylglycerol acyltransferase 1 EC=2.3.1.- OS=Homo sapiens (Human) Name=LPGAT1 Synonyms=FAM34A, KIAA0205 PE=1
Lot0015670.1	85.6993	23.8184	1.8472	0.00041681	0.007958	--	T-cell activation Rho GTPase-activating protein T-cell activation GTPase-activating protein OS=Homo sapiens (Human) Name=TAGAP Synonyms=TAGAP1 ORFNames=FKSG15 PE=1
Lot0015700.1	1298.93	154.681	3.07	4.6376e-07	2.6384e-05	--	Cyclic AMP-dependent transcription factor ATF-3 Short=cAMP-dependent transcription factor ATF-3 Activating transcription factor 3 OS=Homo sapiens (Human) Name=ATF3 PE=1
Lot0015880.1	32.2426	126.718	-1.9746	0.00049298	0.0090221	--	Zinc finger and BTB domain-containing protein 1 OS=Mus musculus (Mouse) Name=Zbtb1 PE=1
Lot0015990.1	16.3533	0.251089	6.0252	5.8449e-05	0.0016418	--	RAC-alpha serine/threonine-protein kinase EC=2.7.11.1 Protein kinase Akt-1 Short=xAkt Protein kinase B, alpha Short=PKB alpha RAC-PK-alpha OS=Xenopus laevis (African clawed frog) Name=akt1 {ECO:0000250|UniProtKB:P31750} PE=2
Lot0016000.1	1336.06	277.895	2.2654	1.6187e-08	1.364e-06	--	Tumor necrosis factor alpha-induced protein 2 Short=TNF alpha-induced protein 2 Primary response gene B94 protein OS=Mus musculus (Mouse) Name=Tnfaip2 PE=1
Lot0016050.1	32.6458	98.0243	-1.5862	0.0018675	0.024814	--	Transcription factor IIIB 90 kDa subunit Short=TFIIIB90 Short=hTFIIIB90 B-related factor 1 Short=BRF-1 Short=hBRF TAF3B2 TATA box-binding protein-associated factor, RNA polymerase III, subunit 2 OS=Homo sapiens (Human) Name=BRF1 Synonyms=BRF, GTF3B, TAF3B2, TAF3C PE=1
Lot0016200.1	57.8152	17.3715	1.7347	0.0027188	0.032711	--	Transcription cofactor vestigial-like protein 2 Short=Vgl-2 Protein VITO1 OS=Mus musculus (Mouse) Name=Vgll2 Synonyms=Vgl2, Vito1 PE=1
Lot0016310.1	2823.45	1194.32	1.2413	0.0010089	0.015705	--	Ras-related protein Rab-10 OS=Gallus gallus (Chicken) Name=RAB10 ORFNames=RCJMB04_23k10 PE=2
Lot0016470.1	353.052	147.916	1.2551	0.0021793	0.027914	--	KATNB1-like protein 1 Katanin p80 subunit B-like 1 OS=Mus musculus (Mouse) Name=Katnbl1 PE=2
Lot0016500.1	1095.31	478.871	1.1936	0.0019793	0.026006	--	Sushi domain-containing protein 6 {ECO:0000312|HGNC:HGNC:19956} Drug-activated gene overexpressed protein {ECO:0000303|PubMed:24652652} Precursor OS=Homo sapiens (Human) KIAA0247 {ECO:0000312|HGNC:HGNC:19956} PE=1
Lot0016590.1	111.46	284.246	-1.3506	0.0013712	0.019727	--	Receptor-type tyrosine-protein phosphatase kappa Short=Protein-tyrosine phosphatase kappa Short=R-PTP-kappa EC=3.1.3.48 Precursor OS=Mus musculus (Mouse) Name=Ptprk Synonyms=Ptpk PE=1
Lot0016710.1	796.358	311.017	1.3564	0.00051624	0.0093018	--	Akirin-2 OS=Homo sapiens (Human) Name=AKIRIN2 Synonyms=C6orf166 PE=1
Lot0016760.1	723.636	321.146	1.172	0.0024229	0.029899	--	Dehydrodolichyl diphosphate synthase complex subunit nus1 {ECO:0000305} EC=2.5.1.87 {ECO:0000250|UniProtKB:Q96E22} Di-trans,poly-cis-decaprenylcistransferase {ECO:0000305} Nogo-B receptor {ECO:0000250|UniProtKB:Q96E22} Short=NgBR {ECO:0000250|UniProtKB:Q96E22} Nuclear undecaprenyl pyrophosphate synthase 1 homolog {ECO:0000305} OS=Danio rerio (Zebrafish) (Brachydanio rerio) Name=nus1 Synonyms=ngbr…
Lot0016770.1	176.506	59.6465	1.5652	0.00061797	0.010721	--	Centrosomal protein of 85 kDa-like Serologically defined breast cancer antigen NY-BR-15 OS=Homo sapiens (Human) Name=CEP85L Synonyms=C6orf204 PE=1
Lot0016860.1	6.45871	35.1658	-2.4449	0.0011561	0.017392	--	Syntaxin-binding protein 5 Lethal(2) giant larvae protein homolog 3 Tomosyn-1 OS=Homo sapiens (Human) Name=STXBP5 Synonyms=LLGL3 PE=1
Lot0016930.1	17.4597	98.7089	-2.4991	4.2651e-06	0.00018072	--	Protein jagged-2 Short=Jagged2 Short=hJ2 Precursor OS=Homo sapiens (Human) Name=JAG2 PE=1
Lot0017260.1	234.05	539.66	-1.2052	0.0021613	0.027776	--	Cation-independent mannose-6-phosphate receptor Short=CI Man-6-P receptor Short=CI-MPR Short=M6PR 300 kDa mannose 6-phosphate receptor Short=MPR 300 Insulin-like growth factor 2 receptor Insulin-like growth factor II receptor Short=IGF-II receptor Precursor OS=Bos taurus (Bovine) Name=IGF2R Synonyms=M6P PE=1
Lot0017330.1	26.1233	105.561	-2.0147	8.5998e-05	0.0022493	--	Exostosin-like 3 {ECO:0000303|PubMed:9479495} EC=2.4.1.223 {ECO:0000305|PubMed:28132690, ECO:0000305|PubMed:28148688} EXT-related protein 1 {ECO:0000303|PubMed:9473480} Glucuronyl-galactosyl-proteoglycan 4-alpha-N-acetylglucosaminyltransferase Hereditary multiple exostoses gene isolog {ECO:0000303|Ref.9} Multiple exostosis-like protein 3 {ECO:0000303|Ref.6} Putative tumor suppressor protein EXTL3…
Lot0017390.1	57.2427	162.12	-1.5019	0.0010324	0.015982	--	Alpha-(1,6)-fucosyltransferase Short=Alpha1-6FucT EC=2.4.1.68 Fucosyltransferase 8 GDP-L-Fuc:N-acetyl-beta-D-glucosaminide alpha1,6-fucosyltransferase GDP-fucose--glycoprotein fucosyltransferase Glycoprotein 6-alpha-L-fucosyltransferase OS=Homo sapiens (Human) Name=FUT8 PE=1
Lot0017470.1	8.96016	0	Inf	0.0018955	0.025081	--	Transmembrane protein 151B OS=Danio rerio (Zebrafish) (Brachydanio rerio) Name=tmem151b ORFNames=zgc:171639 PE=2
Lot0017510.1	516.182	1187.16	-1.2016	0.0016889	0.023027	--	Transport and Golgi organization protein 1 homolog {ECO:0000305} Short=TANGO1 {ECO:0000305} Melanoma inhibitory activity protein 3 {ECO:0000312|MGI:MGI:2443183} Precursor OS=Mus musculus (Mouse) Tango {ECO:0000303|PubMed:15183315} PE=1
Lot0017550.1	772.894	344.675	1.165	0.0028942	0.034385	--	Solute carrier family 35 member F6 ANT2-binding protein Short=ANT2BP Transport and Golgi organization 9 homolog Precursor OS=Homo sapiens (Human) Name=SLC35F6 Synonyms=C2orf18 ORFNames=UNQ3047/PRO9863 PE=1
Lot0017700.1	499.709	222.982	1.1642	0.0035868	0.03998	--	Proline-rich nuclear receptor coactivator 1 Proline-rich protein 2 Protein B4-2 OS=Homo sapiens (Human) Name=PNRC1 Synonyms=PROL2 PE=1
Lot0017710.1	14.5559	67.3735	-2.2106	0.00016773	0.0038242	--	BTB/POZ domain-containing protein 9 OS=Mus musculus (Mouse) Name=Btbd9 PE=1
Lot0017790.1	73.3836	230.439	-1.6509	0.00015122	0.0035198	--	AT-rich interactive domain-containing protein 1B Short=ARID domain-containing protein 1B {ECO:0000305} BRG1-associated factor 250b {ECO:0000305} Short=BAF250B {ECO:0000305} OS=Mus musculus (Mouse) Synonyms=Baf250b {ECO:0000305} PE=1
Lot0017950.1	2405.33	1039.91	1.2098	0.0013237	0.019254	--	Heterogeneous nuclear ribonucleoprotein U {ECO:0000312|RGD:620372} Short=hnRNP U {ECO:0000312|RGD:620372} SP120 {ECO:0000303|PubMed:8509422} Scaffold-attachment factor A {ECO:0000250|UniProtKB:Q00839} Short=SAF-A {ECO:0000250|UniProtKB:Q00839} OS=Rattus norvegicus (Rat) ORFNames=rCG_20317 PE=1
Lot0018020.1	1321.51	586.299	1.1725	0.0021032	0.027298	--	Proteasome subunit alpha type-6 EC=3.4.25.1 {ECO:0000269|PubMed:27176742} 27 kDa prosomal protein Short=PROS-27 Short=p27K Macropain iota chain Multicatalytic endopeptidase complex iota chain Proteasome iota chain OS=Homo sapiens (Human) Name=PSMA6 Synonyms=PROS27 PE=1
Lot0018090.1	37.0401	130.719	-1.8193	0.00016652	0.0038086	--	Forkhead box protein N3 Checkpoint suppressor 1 OS=Sus scrofa (Pig) Name=FOXN3 Synonyms=CHES1 PE=2
Lot0018180.1	235.763	34.8514	2.7581	1.3222e-05	0.00048347	--	SH3 domain-binding glutamic acid-rich-like protein 3 SH3 domain-binding protein 1 Short=SH3BP-1 OS=Homo sapiens (Human) Name=SH3BGRL3 ORFNames=P1725 PE=1
Lot0018330.1	260.766	844.25	-1.6949	1.5973e-05	0.00055788	--	E3 ubiquitin-protein ligase RNF19A EC=2.3.2.27 {ECO:0000250|UniProtKB:O60260} Double ring-finger protein Short=Dorfin RING finger protein 19A OS=Sus scrofa (Pig) Name=RNF19A Synonyms=RNF19 PE=2
Lot0018400.1	3586.85	684.278	2.3901	9.522e-10	1.089e-07	--	--
Lot0018440.1	198.829	621.058	-1.6432	4.6947e-05	0.0013693	--	EH domain-containing protein 3 {ECO:0000305} PAST homolog 3 {ECO:0000305} OS=Homo sapiens (Human) PAST3 {ECO:0000312|HGNC:HGNC:3244} PE=1
Lot0018460.1	632.633	1348.41	-1.0918	0.0046702	0.048509	--	Atypical kinase COQ8A, mitochondrial {ECO:0000305} EC=2.7.-.- {ECO:0000250|UniProtKB:Q8NI60} Chaperone activity of bc1 complex-like {ECO:0000250|UniProtKB:Q8NI60} Short=Chaperone-ABC1-like {ECO:0000250|UniProtKB:Q8NI60} Coenzyme Q protein 8A {ECO:0000250|UniProtKB:Q8NI60} aarF domain-containing protein kinase 3 {ECO:0000250|UniProtKB:Q8NI60} Precursor OS=Danio rerio (Zebrafish) (Brachydanio rerio…
Lot0018620.1	166.019	423.337	-1.3505	0.00080427	0.013159	--	Zinc finger FYVE domain-containing protein 1 OS=Mus musculus (Mouse) Name=Zfyve1 PE=1
Lot0018670.1	1139.41	501.458	1.1841	0.0017568	0.023697	--	Glutathione-specific gamma-glutamylcyclotransferase 1 {ECO:0000250|UniProtKB:Q9BUX1} Short=Gamma-GCG 1 {ECO:0000250|UniProtKB:Q9BUX1} EC=4.3.2.- {ECO:0000250|UniProtKB:Q9BUX1} Cation transport regulator-like protein 1 {ECO:0000250|UniProtKB:Q9BUX1} OS=Danio rerio (Zebrafish) (Brachydanio rerio) Name=chac1 {ECO:0000250|UniProtKB:Q9BUX1} PE=3
Lot0018740.1	1402.74	298.189	2.2339	1.2762e-08	1.0961e-06	--	Thyroxine 5-deiodinase EC=1.21.99.3 5DIII DIOIII Type 3 DI Type III iodothyronine deiodinase OS=Sparus aurata (Gilthead sea bream) Name=dio3 PE=2
Lot0018830.1	137.382	682.146	-2.3119	0.00019533	0.0043264	--	Intersectin-2 EH domain and SH3 domain regulator of endocytosis 2 Short=EH and SH3 domains protein 2 SH3 domain-containing protein 1B OS=Mus musculus (Mouse) Name=Itsn2 Synonyms=Ese2, Sh3d1B PE=1
Lot0018850.1	382.131	14.5363	4.7163	9.0687e-17	3.3324e-14	--	--
Lot0018860.1	1754.52	211.555	3.052	3.1647e-13	6.9473e-11	--	--
Lot0018880.1	187.543	485.611	-1.3726	0.00057066	0.01006	--	Phosphatidate phosphatase LPIN1 EC=3.1.3.4 Lipin-1 OS=Homo sapiens (Human) Name=LPIN1 Synonyms=KIAA0188 PE=1
Lot0018890.1	54.7877	161.767	-1.562	0.0010344	0.015994	--	G patch domain-containing protein 2 OS=Mus musculus (Mouse) Name=Gpatch2 Synonyms=Gpatc2 PE=1
Lot0018970.1	158.082	352.177	-1.1556	0.0045185	0.047372	--	Vascular endothelial growth factor A-A Short=VEGF-A-A Precursor OS=Danio rerio (Zebrafish) (Brachydanio rerio) Name=vegfaa Synonyms=vegf, vegfa PE=1
Lot0019230.1	184.325	20.8775	3.1422	1.9599e-10	2.4961e-08	--	E3 ubiquitin-protein ligase TRIM17 EC=2.3.2.27 RING-type E3 ubiquitin transferase TRIM17 {ECO:0000305} Testis RING finger protein Tripartite motif-containing protein 17 OS=Rattus norvegicus (Rat) Name=Trim17 Synonyms=Terf PE=2
Lot0019270.1	38.8033	138.989	-1.8407	0.0001338	0.0031816	--	Coiled-coil domain-containing protein 85C-B OS=Danio rerio (Zebrafish) (Brachydanio rerio) Name=ccdc85cb ORFNames=zgc:92236 PE=2
Lot0019440.1	9121.81	603.048	3.919	5.0408e-21	3.2283e-18	--	Probable E3 ubiquitin-protein ligase HERC6 EC=2.3.2.26 HECT domain and RCC1-like domain-containing protein 6 HECT-type E3 ubiquitin transferase HERC6 OS=Homo sapiens (Human) Name=HERC6 PE=2
Lot0019610.1	2.45371	22.0553	-3.1681	0.0013468	0.019515	--	Myb/SANT-like DNA-binding domain-containing protein 4 OS=Bos taurus (Bovine) Name=MSANTD4 PE=2
Lot0019790.1	666.719	224.314	1.5716	0.002331	0.029121	--	Heat shock 70 kDa protein 13 Microsomal stress-70 protein ATPase core Stress-70 protein chaperone microsome-associated 60 kDa protein Precursor OS=Mus musculus (Mouse) Name=Hspa13 Synonyms=Stch PE=1
Lot0019800.1	2298.31	622.712	1.8839	7.478e-05	0.002005	--	SAM domain-containing protein SAMSN-1 SAM domain, SH3 domain and nuclear localization signals protein 1 SH3 protein expressed in lymphocytes 2 SH3-lymphocyte protein 2 Short=SLy2 OS=Mus musculus (Mouse) Name=Samsn1 PE=1
Lot0019850.1	70.2622	306.892	-2.1269	7.5345e-05	0.0020178	--	--
Lot0020010.1	14.5986	77.2539	-2.4038	2.8316e-05	0.00089901	--	Tumor necrosis factor receptor superfamily member 19 TRADE Toxicity and JNK inducer Precursor OS=Homo sapiens (Human) Name=TNFRSF19 Synonyms=TAJ, TROY ORFNames=UNQ1888/PRO4333 PE=1
Lot0020220.1	4567.56	1899.17	1.2661	0.000746	0.012442	--	Cyclin-L1 Short=Cyclin-L OS=Homo sapiens (Human) Name=CCNL1 ORFNames=BM-001, UNQ530/PRO1073 PE=1
Lot0020240.1	352.354	12.4289	4.8253	1.4613e-05	0.00052157	--	Pentraxin-related protein PTX3 Pentaxin-related protein PTX3 Precursor OS=Bos taurus (Bovine) Name=PTX3 PE=2
Lot0020410.1	1038.19	229.885	2.1751	5.3438e-08	3.9272e-06	--	Mediator of RNA polymerase II transcription subunit 29 Intersex-like protein Mediator complex subunit 29 OS=Danio rerio (Zebrafish) (Brachydanio rerio) Name=med29 Synonyms=ixl PE=2
Lot0020460.1	2234.35	17652.5	-2.9819	0.00015718	0.0036359	--	--
Lot0020570.1	1062.77	178.231	2.576	4.3446e-05	0.0012864	--	Out at first protein homolog Protein V/NheI 1 Precursor OS=Gallus gallus (Chicken) Name=oaf PE=2
Lot0020760.1	320.395	88.7874	1.8514	1.3355e-05	0.00048675	--	Max-binding protein MNT Class D basic helix-loop-helix protein 3 Short=bHLHd3 Myc antagonist MNT Protein ROX OS=Homo sapiens (Human) Name=MNT Synonyms=BHLHD3, ROX PE=1
Lot0020770.1	243.08	615.589	-1.3405	0.00073025	0.012293	--	Lissencephaly-1 homolog A {ECO:0000255|HAMAP-Rule:MF_03141} OS=Salmo salar (Atlantic salmon) Name=pafah1b1-1 Synonyms=lis1-1 {ECO:0000255|HAMAP-Rule:MF_03141} PE=2
Lot0021030.1	22.6127	130.22	-2.5257	8.3279e-07	4.4765e-05	--	Rho guanine nucleotide exchange factor 17 164 kDa Rho-specific guanine-nucleotide exchange factor Short=p164-RhoGEF Short=p164RhoGEF Tumor endothelial marker 4 OS=Homo sapiens (Human) Name=ARHGEF17 Synonyms=KIAA0337, TEM4 PE=1
Lot0021060.1	15.204	56.6746	-1.8983	0.0015035	0.021169	--	GRAM domain-containing protein 1B OS=Homo sapiens (Human) Name=GRAMD1B Synonyms=KIAA1201 ORFNames=UNQ3032/PRO9834 PE=1
Lot0021170.1	4949.73	1884.6	1.3931	0.00022337	0.0047821	--	CMP-N-acetylneuraminate-beta-galactosamide-alpha-2,3-sialyltransferase 4 Short=Alpha 2,3-ST 4 Short=Beta-galactoside alpha-2,3-sialyltransferase 4 EC=2.4.99.2 {ECO:0000269|PubMed:9184827} EC=2.4.99.6 {ECO:0000269|PubMed:9184827} Alpha 2,3-sialyltransferase IV Gal-beta-1,4-GalNAc-alpha-2,3-sialyltransferase ST3Gal IV Short=ST3GalIV Sialyltransferase 4C Short=SIAT4-C OS=Mus musculus (Mouse) Name=St…
Lot0021360.1	297.831	1408.67	-2.2418	2.8622e-05	0.00090616	--	Arf-GAP with Rho-GAP domain, ANK repeat and PH domain-containing protein 1 Centaurin-delta-2 Short=Cnt-d2 OS=Homo sapiens (Human) Name=ARAP1 Synonyms=CENTD2, KIAA0782 PE=1
Lot0021370.1	15.4093	72.8478	-2.2411	0.00223	0.028433	--	cGMP-dependent 3',5'-cyclic phosphodiesterase EC=3.1.4.17 Cyclic GMP-stimulated phosphodiesterase Short=CGS-PDE Short=cGSPDE OS=Bos taurus (Bovine) Name=PDE2A PE=1
Lot0021440.1	76.7454	308.652	-2.0078	2.9858e-06	0.00013253	--	Huntingtin-interacting protein 1 Short=HIP-1 Huntingtin-interacting protein I Short=HIP-I OS=Homo sapiens (Human) Name=HIP1 PE=1
Lot0022410.1	195.86	48.554	2.0122	8.0565e-06	0.00031406	-//-	-//-
Lot0022430.1	17.7759	64.9497	-1.8694	0.0012631	0.018627	--	Sorting nexin-27 OS=Bos taurus (Bovine) Name=SNX27 PE=2
Lot0022440.1	1584	358.298	2.1443	5.7368e-08	4.1886e-06	--	Double-stranded RNA-specific adenosine deaminase Short=DRADA {ECO:0000303|PubMed:7972084} EC=3.5.4.37 {ECO:0000269|PubMed:7565688, ECO:0000269|PubMed:7972084} 136 kDa double-stranded RNA-binding protein Short=p136 Interferon-inducible protein 4 Short=IFI-4 K88DSRBP OS=Homo sapiens (Human) Name=ADAR Synonyms=ADAR1, DSRAD, G1P1, IFI4 PE=1
Lot0022460.1	436.742	125.525	1.7988	4.007e-05	0.0012016	--	Ras-related protein Rab-13 Precursor OS=Danio rerio (Zebrafish) (Brachydanio rerio) Name=rab13 PE=1
Lot0022530.1	1920.4	282.237	2.7664	4.0087e-09	3.8898e-07	--	E3 ubiquitin-protein ligase RNF115 {ECO:0000305} EC=2.3.2.27 {ECO:0000269|PubMed:17462600, ECO:0000269|PubMed:23418353} RING finger protein 115 {ECO:0000312|MGI:MGI:1915095} RING-type E3 ubiquitin transferase RNF115 {ECO:0000305} Rabring 7 {ECO:0000303|PubMed:12972561} Zinc finger protein 364 {ECO:0000250|UniProtKB:Q9Y4L5} OS=Mus musculus (Mouse) Znf364 {ECO:0000250|UniProtKB:Q9Y4L5} PE=1
Lot0022580.1	436.299	55.9156	2.964	1.2782e-11	2.0177e-09	--	Angiogenin EC=3.1.27.- Ribonuclease 5 Short=RNase 5 Precursor OS=Colobus guereza (Mantled guereza) (Eastern black-and-white colobus monkey) Name=ANG Synonyms=RNASE5 PE=3
Lot0022620.1	60.3246	190.118	-1.6561	0.00020676	0.0045266	--	Regulation of nuclear pre-mRNA domain-containing protein 2 OS=Mus musculus (Mouse) Name=Rprd2 Synonyms=Kiaa0460 PE=1
Lot0022660.1	30.5805	0.824846	5.2123	2.781e-07	1.7173e-05	--	Ceramide synthase 2 Short=CerS2 LAG1 longevity assurance homolog 2 OS=Bos taurus (Bovine) Name=CERS2 Synonyms=LASS2 PE=2
Lot0023060.1	43.2838	121.066	-1.4839	0.0021561	0.027775	--	Hepatic leukemia factor OS=Homo sapiens (Human) Name=HLF PE=2
Lot0023080.1	56.6651	140.835	-1.3135	0.0048744	0.049982	--	--
Lot0023250.1	311.091	132.191	1.2347	0.0032905	0.037593	--	Forkhead box protein J2 Short=FoxJ2 OS=Xenopus laevis (African clawed frog) Name=foxj2 {ECO:0000250|UniProtKB:Q28EM1} PE=2
Lot0023360.1	47.3237	9.34219	2.3407	0.0022843	0.028814	--	Transient receptor potential cation channel subfamily V member 6 Short=TrpV6 Calcium transport protein 1 Short=CaT1 Epithelial calcium channel 2 Short=ECaC2 OS=Mus musculus (Mouse) Name=Trpv6 PE=1
Lot0023420.1	547.378	167.284	1.7102	0.0018347	0.024535	--	Ribosomal RNA small subunit methyltransferase NEP1 {ECO:0000250|UniProtKB:Q92979} EC=2.1.1.- {ECO:0000250|UniProtKB:Q92979} 18S rRNA (pseudouridine(1248)-N1)-methyltransferase {ECO:0000250|UniProtKB:Q92979} 18S rRNA Psi1248 methyltransferase {ECO:0000250|UniProtKB:Q92979} Nucleolar protein EMG1 homolog {ECO:0000250|UniProtKB:Q92979} Protein C2f {ECO:0000250|UniProtKB:Q92979} Ribosome biogenesis p…
Lot0023610.1	949.201	284.883	1.7363	0.0032834	0.037549	--	--
Lot0023630.1	1262.43	541.943	1.22	0.0015555	0.021683	--	Retinol-binding protein 1 Cellular retinol-binding protein Short=CRBP Cellular retinol-binding protein I Short=CRBP-I OS=Rattus norvegicus (Rat) Name=Rbp1 Synonyms=Rbp-1 PE=1
Lot0023790.1	586.602	268.188	1.1291	0.0039869	0.043214	--	Ubiquitin carboxyl-terminal hydrolase 5 EC=3.4.19.12 Deubiquitinating enzyme 5 Isopeptidase T Ubiquitin thioesterase 5 Ubiquitin-specific-processing protease 5 OS=Mus musculus (Mouse) Name=Usp5 Synonyms=Isot PE=1
Lot0023870.1	51.2545	285.041	-2.4754	2.7927e-08	2.186e-06	--	Mediator of DNA damage checkpoint protein 1 OS=Sus scrofa (Pig) Name=MDC1 PE=3
Lot0024180.1	1176.5	368.626	1.6743	1.753e-05	0.00059989	--	Zinc-binding protein A33 OS=Pleurodeles waltl (Iberian ribbed newt) PE=1
Lot0024300.1	54.1956	16.5518	1.7112	0.004098	0.044077	--	E3 ubiquitin-protein ligase CBL EC=2.3.2.27 {ECO:0000269|PubMed:12649282, ECO:0000269|PubMed:20100865} Casitas B-lineage lymphoma proto-oncogene Proto-oncogene c-Cbl RING-type E3 ubiquitin transferase CBL {ECO:0000305} Signal transduction protein CBL OS=Mus musculus (Mouse) Name=Cbl PE=1
Lot0024310.1	1926.82	900.765	1.097	0.0035506	0.039694	--	Probable ATP-dependent RNA helicase ddx6 EC=3.6.4.13 DEAD box protein 6 OS=Xenopus tropicalis (Western clawed frog) (Silurana tropicalis) Name=ddx6 PE=2
Lot0024330.1	54074	10970.7	2.3013	1.8575e-06	9.0122e-05	--	--
Lot0024340.1	2873.43	866.653	1.7292	5.5179e-06	0.00022478	-//-	-//-
Lot0024350.1	42423.3	12265.7	1.7902	2.4558e-06	0.00011373	--	Apolipoprotein Eb Short=Apo-Eb Precursor OS=Danio rerio (Zebrafish) (Brachydanio rerio) Name=apoeb Synonyms=apoe PE=2
Lot0024430.1	1484.42	564.697	1.3943	0.0014215	0.020295	--	--
Lot0024710.1	9.71359	0	Inf	0.00093915	0.014846	--	Diacylglycerol kinase beta Short=DAG kinase beta EC=2.7.1.107 90 kDa diacylglycerol kinase Diglyceride kinase beta Short=DGK-beta OS=Homo sapiens (Human) Name=DGKB Synonyms=DAGK2, KIAA0718 PE=2
Lot0024820.1	2.45579	24.9653	-3.3457	0.00045034	0.0084331	--	Zinc finger protein 385D Zinc finger protein 659 OS=Rattus norvegicus (Rat) Name=Znf385d Synonyms=Znf659 PE=2
Lot0024840.1	18.165	1.87935	3.2729	0.0016603	0.02272	--	EF-hand domain-containing family member B OS=Homo sapiens (Human) Name=EFHB PE=2
Lot0024860.1	35.2037	115.398	-1.7128	0.00054955	0.0097608	--	Inactive phospholipase C-like protein 2 Short=PLC-L(2) Short=PLC-L2 Short=Phospholipase C-L2 Phospholipase C-epsilon-2 Short=PLC-epsilon-2 OS=Homo sapiens (Human) Name=PLCL2 Synonyms=KIAA1092, PLCE2 PE=1
Lot0024880.1	37.4147	114.043	-1.6079	0.0010764	0.016507	--	Raftlin Raft-linking protein OS=Gallus gallus (Chicken) Name=RFTN1 PE=2
Lot0024910.1	6243.76	768.781	3.0218	4.502e-14	1.0851e-11	--	Antigen peptide transporter 1 Short=APT1 ATP-binding cassette sub-family B member 2 Histocompatibility antigen modifier 1 Peptide transporter TAP1 OS=Mus musculus (Mouse) Name=Tap1 Synonyms=Abcb2, Ham-1, Ham1 PE=1
Lot0024980.1	217.709	568.673	-1.3852	0.00047901	0.0088298	--	Ral guanine nucleotide dissociation stimulator-like 2 Short=RalGDS-like 2 RalGDS-like factor Ras-associated protein RAB2L OS=Homo sapiens (Human) Name=RGL2 Synonyms=RAB2L PE=1
Lot0025080.1	24.1218	166.424	-2.7864	1.682e-08	1.4068e-06	--	OTU domain-containing protein 7B EC=3.4.19.12 {ECO:0000269|PubMed:12682062, ECO:0000269|PubMed:14748687, ECO:0000269|PubMed:22179831, ECO:0000269|PubMed:23827681, ECO:0000269|PubMed:26903241, ECO:0000269|PubMed:27732584} Cellular zinc finger anti-NF-kappa-B protein {ECO:0000303|PubMed:11463333} Short=Cezanne {ECO:0000303|PubMed:11463333, ECO:0000303|PubMed:18178551, ECO:0000303|PubMed:27732584} Z…
Lot0025090.1	359.544	64.5559	2.4775	1.0987e-08	9.6121e-07	--	Myotubularin-related protein 11 Cisplatin resistance-associated protein Short=hCRA OS=Homo sapiens (Human) Name=MTMR11 PE=2
Lot0025200.1	1647.94	656.464	1.3279	0.00054762	0.0097489	--	Acid sphingomyelinase-like phosphodiesterase 3b Short=ASM-like phosphodiesterase 3b EC=3.1.4.- {ECO:0000269|PubMed:26095358} Precursor OS=Homo sapiens (Human) Name=SMPDL3B Synonyms=ASML3B, ASMLPD PE=1
Lot0025210.1	439.743	168.464	1.3842	0.0037709	0.041434	--	Replication protein A 32 kDa subunit Short=RP-A p32 Replication factor A protein 2 Short=RF-A protein 2 Replication protein A 34 kDa subunit Short=RP-A p34 OS=Xenopus tropicalis (Western clawed frog) (Silurana tropicalis) Name=rpa2 Synonyms=repa2, rpa32, rpa34 PE=2
Lot0025240.1	66.5383	20.2719	1.7147	0.0017964	0.024096	--	--
Lot0025250.1	31.7966	90.0052	-1.5011	0.0033112	0.03779	--	SH3 domain-binding protein 5 Short=SH3BP-5 Vascular endothelial cell-specific protein 18 OS=Rattus norvegicus (Rat) Name=Sh3bp5 Synonyms=Sab, Vesp18 PE=1
Lot0025260.1	89.8505	236.075	-1.3936	0.0011474	0.017307	--	Calpain-7 EC=3.4.22.- PalB homolog Short=PalBH OS=Homo sapiens (Human) Name=CAPN7 Synonyms=PALBH PE=1
Lot0025280.1	2.85699	33.1519	-3.5365	0.00011825	0.0028872	--	Nestin OS=Danio rerio (Zebrafish) (Brachydanio rerio) Name=nes PE=2
Lot0025440.1	14727.6	3579.73	2.0406	9.8086e-08	6.7649e-06	--	Induced myeloid leukemia cell differentiation protein Mcl-1 Bcl-2-like protein 3 Short=Bcl2-L-3 Bcl-2-related protein EAT/mcl1 mcl1/EAT OS=Homo sapiens (Human) Name=MCL1 Synonyms=BCL2L3 PE=1
Lot0025470.1	158.54	43.004	1.8823	5.6797e-05	0.0016023	--	LysM and putative peptidoglycan-binding domain-containing protein 1 OS=Rattus norvegicus (Rat) Name=Lysmd1 PE=1
Lot0025600.1	4.48174	35.1614	-2.9719	0.00017607	0.0039665	--	T-box transcription factor TBX20 Short=T-box protein 20 H15-related T-box transcription factor hrT OS=Danio rerio (Zebrafish) (Brachydanio rerio) Name=tbx20 PE=2
Lot0025660.1	440.445	114.821	1.9396	2.5561e-06	0.00011724	--	Maternal B9.15 protein p30 B9.15 OS=Xenopus laevis (African clawed frog) PE=2
Lot0025670.1	92.2307	25.5748	1.8505	0.00030866	0.0062443	-//-	-//-
Lot0026320.1	222.828	603.242	-1.4368	0.0003041	0.0061687	--	Oxidation resistance protein 1 Protein C7 OS=Mus musculus (Mouse) Name=Oxr1 Synonyms=C7, Gm1238 PE=1
Lot0026620.1	165.309	415.2	-1.3286	0.0011013	0.016828	--	Inhibitor of Bruton tyrosine kinase Short=IBtk OS=Homo sapiens (Human) Name=IBTK Synonyms=BTKI, KIAA1417 PE=1
Lot0026810.1	4132.74	446.372	3.2108	0.0011697	0.017538	--	Interferon regulatory factor 7 Short=IRF-7 OS=Mus musculus (Mouse) Name=Irf7 PE=1
Lot0026830.1	46.7517	170.214	-1.8643	4.8792e-05	0.001413	--	Ras association domain-containing protein 8 Carcinoma-associated protein HOJ-1 homolog OS=Mus musculus (Mouse) Name=Rassf8 PE=2
Lot0026920.1	164.979	693.03	-2.0706	3.5889e-07	2.1226e-05	--	F-box only protein 31 OS=Rattus norvegicus (Rat) Name=Fbxo31 PE=1
Lot0026960.1	1091.24	439.377	1.3124	0.0006983	0.011885	--	Proteasome subunit alpha type-4 EC=3.4.25.1 {ECO:0000269|PubMed:27176742} Macropain subunit C9 Multicatalytic endopeptidase complex subunit C9 Proteasome component C9 Proteasome subunit L OS=Homo sapiens (Human) Name=PSMA4 Synonyms=HC9, PSC9 PE=1
Lot0026980.1	6809.9	76.2491	6.4808	5.1776e-43	3.8685e-39	--	--
Lot0026990.1	2098.01	32.4121	6.0163	1.1083e-24	1.1292e-21	--	--
Lot0027000.1	4357.91	9.69877	8.8116	2.066e-31	5.7888e-28	--	--
Lot0027020.1	75.4687	18.0673	2.0625	0.00020381	0.0044789	--	Zinc finger protein AEBP2 Adipocyte enhancer-binding protein 2 Short=AE-binding protein 2 OS=Homo sapiens (Human) Name=AEBP2 PE=1
Lot0027030.1	228.921	815.821	-1.8334	4.3414e-06	0.00018223	--	Pleckstrin homology domain-containing family A member 5 Short=PH domain-containing family A member 5 Phosphoinositol 3-phosphate-binding protein 2 Short=PEPP-2 OS=Homo sapiens (Human) Name=PLEKHA5 Synonyms=KIAA1686, PEPP2 PE=1
Lot0027080.1	42.361	137.443	-1.698	0.00039661	0.007631	--	Reelin EC=3.4.21.- Reeler protein Precursor OS=Mus musculus (Mouse) Name=Reln Synonyms=Rl PE=1
Lot0027400.1	63.1321	13.9217	2.181	0.00022561	0.0048162	--	Bisphosphoglycerate mutase Short=BPGM EC=5.4.2.4 {ECO:0000269|PubMed:21045285} 2,3-bisphosphoglycerate mutase, erythrocyte 2,3-bisphosphoglycerate synthase EC=5.4.2.11 {ECO:0000269|PubMed:21045285} 2,3-diphosphoglycerate mutase Short=DPGM BPG-dependent PGAM OS=Homo sapiens (Human) Name=BPGM PE=1
Lot0027420.1	70.3998	8.31397	3.082	4.4659e-07	2.5471e-05	--	Troponin T, cardiac muscle Short=TnTc Cardiac muscle troponin T Short=cTnT OS=Bos taurus (Bovine) Name=TNNT2 PE=1
Lot0027430.1	267.649	66.607	2.0066	4.3341e-06	0.00018223	--	Dynamin-1-like protein EC=3.6.5.5 OS=Danio rerio (Zebrafish) (Brachydanio rerio) Name=dnm1l ORFNames=zgc:66163 PE=2
Lot0027450.1	70.7283	258.927	-1.8722	0.00031612	0.0063608	--	Calcium-independent phospholipase A2-gamma EC=3.1.1.5 Group VIB calcium-independent phospholipase A2 Intracellular membrane-associated calcium-independent phospholipase A2 gamma Short=iPLA2-gamma Patatin-like phospholipase domain-containing protein 8 OS=Oryctolagus cuniculus (Rabbit) Name=PNPLA8 PE=1
Lot0027620.1	585.04	133.314	2.1337	0.0010183	0.015818	--	NUAK family SNF1-like kinase 1 EC=2.7.11.1 AMPK-related protein kinase 5 Short=ARK5 Omphalocele kinase 1 OS=Homo sapiens (Human) Name=NUAK1 Synonyms=ARK5, KIAA0537, OMPHK1 PE=1
Lot0027650.1	31.0966	93.2225	-1.5839	0.0021333	0.02756	--	Gamma-tubulin complex component 6 Short=GCP-6 OS=Homo sapiens (Human) Name=TUBGCP6 Synonyms=GCP6, KIAA1669 PE=1
Lot0027660.1	192.01	495.253	-1.367	0.00060945	0.01059	--	Plexin-B2 MM1 Precursor OS=Homo sapiens (Human) Name=PLXNB2 Synonyms=KIAA0315 PE=1
Lot0027790.1	199.872	77.4513	1.3677	0.0018373	0.024536	--	28S ribosomal protein S35, mitochondrial Short=MRP-S35 Short=S35mt 28S ribosomal protein S28, mitochondrial Short=MRP-S28 Short=S28mt Precursor OS=Bos taurus (Bovine) Synonyms=MRPS28 {ECO:0000303|PubMed:11344316} PE=1
Lot0027800.1	12.1565	0.251089	5.5974	0.00074109	0.012387	--	--
Lot0027840.1	70.6194	258.81	-1.8738	1.7822e-05	0.00060803	--	Peroxisome proliferator-activated receptor alpha Short=PPAR-alpha Nuclear receptor subfamily 1 group C member 1 OS=Homo sapiens (Human) Name=PPARA Synonyms=NR1C1, PPAR PE=1
Lot0027900.1	360.932	1059.28	-1.5533	0.0010054	0.015668	--	Sodium- and chloride-dependent GABA transporter 2 Short=GAT-2 Solute carrier family 6 member 13 OS=Rattus norvegicus (Rat) Name=Slc6a13 Synonyms=Gabt2, Gat-2 PE=1
Lot0028000.1	616.641	265.615	1.2151	0.0018911	0.025038	--	Transmembrane protein 168 OS=Xenopus laevis (African clawed frog) Name=tmem168 PE=2
Lot0028020.1	226.28	41.0267	2.4635	7.5104e-08	5.2773e-06	--	Cyclin-dependent kinase inhibitor 1C Cyclin-dependent kinase inhibitor p57 p57Kip2 OS=Mus musculus (Mouse) Name=Cdkn1c Synonyms=Kip2 PE=1
Lot0028130.1	2403.35	677.885	1.8259	1.8363e-06	8.9287e-05	--	Tyrosine-protein phosphatase non-receptor type 9 EC=3.1.3.48 Protein-tyrosine phosphatase MEG2 Short=PTPase MEG2 OS=Mus musculus (Mouse) Name=Ptpn9 PE=1
Lot0028140.1	33.131	207.264	-2.6452	0.00036684	0.0071626	--	Paired amphipathic helix protein Sin3a Histone deacetylase complex subunit Sin3a Transcriptional corepressor Sin3a OS=Mus musculus (Mouse) Name=Sin3a Synonyms=Kiaa4126 PE=1
Lot0028200.1	132.711	602.189	-2.1819	0.00016723	0.0038211	--	Synaptic vesicle glycoprotein 2C Short=Synaptic vesicle protein 2C OS=Rattus norvegicus (Rat) Name=Sv2c PE=1
Lot0028470.1	70.2008	180.606	-1.3633	0.0022543	0.028613	--	5'-nucleotidase domain-containing protein 3 EC=3.1.3.- GRP94-neighboring nucleotidase OS=Homo sapiens (Human) Name=NT5DC3 Synonyms=GNN, TU12B1-TY PE=1
Lot0028610.1	673.363	1524.89	-1.1792	0.0022341	0.028433	--	Receptor-type tyrosine-protein phosphatase beta Short=Protein-tyrosine phosphatase beta Short=R-PTP-beta EC=3.1.3.48 Vascular endothelial protein tyrosine phosphatase Short=VE-PTP Precursor OS=Homo sapiens (Human) Name=PTPRB Synonyms=PTPB PE=1
Lot0028620.1	987.815	445.323	1.1494	0.0029828	0.035024	--	Rho family-interacting cell polarization regulator 1 {ECO:0000312|RGD:1307772} OS=Rattus norvegicus (Rat) Name=Ripor1 {ECO:0000312|RGD:1307772} Synonyms=Fam65a PE=1
Lot0028680.1	94.4175	638.204	-2.7569	5.6078e-07	3.1113e-05	--	Hepatocyte growth factor receptor Short=HGF receptor EC=2.7.10.1 HGF/SF receptor Proto-oncogene c-Met Scatter factor receptor Short=SF receptor Tyrosine-protein kinase Met Precursor OS=Mus musculus (Mouse) Name=Met PE=1
Lot0029060.1	41.0612	200.196	-2.2856	7.4938e-06	0.00029521	--	ADM2 Intermedin Adrenomedullin-2 Short=AM2 Intermedin-long Short=IMDL Intermedin-short Short=IMDS Precursor OS=Rattus norvegicus (Rat) Name=Adm2 Synonyms=Am2 PE=1
Lot0029210.1	84.4164	320.391	-1.9242	6.8386e-06	0.00027324	--	MOB kinase activator 2 Mob2 homolog Mps one binder kinase activator-like 2 Ovary-specific MOB-like protein OS=Mus musculus (Mouse) Name=Mob2 Synonyms=Mmh PE=1
Lot0029220.1	13.6708	62.9817	-2.2038	0.0028954	0.034385	-//-	-//-
Lot0029270.1	261.135	42.9739	2.6033	6.9367e-09	6.3986e-07	--	Pleckstrin homology-like domain family A member 2 Imprinted in placenta and liver protein OS=Salmo salar (Atlantic salmon) Name=phlda2 Synonyms=ipl PE=2
Lot0029300.1	7.62165	66.7481	-3.1306	1.2112e-06	6.1285e-05	--	FERM domain-containing protein 4A OS=Mus musculus (Mouse) Name=Frmd4a Synonyms=Frmd4, Kiaa1294 PE=1
Lot0029310.1	126.767	19.1146	2.7294	1.0218e-07	7.0042e-06	--	Receptor-interacting serine/threonine-protein kinase 4 EC=2.7.11.1 Ankyrin repeat domain-containing protein 3 PKC-associated protein kinase PKC-regulated protein kinase OS=Mus musculus (Mouse) Name=Ripk4 Synonyms=Ankrd3, Pkk PE=1
Lot0029360.1	4.9095	279.199	-5.8296	1.5388e-10	2.0171e-08	--	Carnitine O-palmitoyltransferase 1, liver isoform Short=CPT1-L EC=2.3.1.21 Carnitine O-palmitoyltransferase I, liver isoform Short=CPT I Short=CPTI-L Carnitine palmitoyltransferase 1A OS=Homo sapiens (Human) Name=CPT1A Synonyms=CPT1 PE=1
Lot0029410.1	1.6152	20.0857	-3.6364	0.00082713	0.013464	--	Transcription factor Maf OS=Danio rerio (Zebrafish) (Brachydanio rerio) Name=maf PE=1
Lot0029470.1	83.993	267.839	-1.673	9.4291e-05	0.0024349	--	Zinc finger CCHC domain-containing protein 14 BDG-29 OS=Mus musculus (Mouse) Name=Zcchc14 Synonyms=Kiaa0579 PE=2
Lot0029540.1	772.271	60.1217	3.6832	1.6782e-05	0.00057694	--	Dynein regulatory complex subunit 7 Coiled-coil domain-containing protein 135 Coiled-coil domain-containing protein lobo homolog OS=Xenopus tropicalis (Western clawed frog) (Silurana tropicalis) Name=drc7 Synonyms=ccdc135 PE=2
Lot0029590.1	61.0125	460.29	-2.9154	3.7242e-05	0.0011281	--	Fatty acid 2-hydroxylase EC=1.-.-.- Fatty acid alpha-hydroxylase OS=Macaca fascicularis (Crab-eating macaque) (Cynomolgus monkey) Name=FA2H Synonyms=FAAH ORFNames=QtrA-13193 PE=2
Lot0029660.1	105.843	276.217	-1.3839	0.002066	0.026924	--	Homeodomain-interacting protein kinase 3 EC=2.7.11.1 Androgen receptor-interacting nuclear protein kinase Short=ANPK Fas-interacting serine/threonine-protein kinase Short=FIST Homolog of protein kinase YAK1 OS=Homo sapiens (Human) Name=HIPK3 Synonyms=DYRK6, FIST3, PKY PE=1
Lot0029720.1	283.297	125.994	1.169	0.0047986	0.049499	--	Ras association domain-containing protein 10 OS=Mus musculus (Mouse) Name=Rassf10 PE=2
Lot0029830.1	67.6084	175.429	-1.3756	0.0022645	0.028709	--	Anoctamin-1 Discovered on gastrointestinal stromal tumors protein 1 Oral cancer overexpressed protein 2 Transmembrane protein 16A Tumor-amplified and overexpressed sequence 2 OS=Homo sapiens (Human) Name=ANO1 Synonyms=DOG1, ORAOV2, TAOS2, TMEM16A PE=1
Lot0029860.1	275.061	817.962	-1.5723	6.2521e-05	0.0017387	--	Low-density lipoprotein receptor-related protein 5 Short=LRP-5 Low-density lipoprotein receptor-related protein 7 Short=LRP-7 Lr3 Precursor OS=Mus musculus (Mouse) Name=Lrp5 Synonyms=Lrp7 PE=1
Lot0029900.1	719.13	148.411	2.2767	2.0917e-08	1.6865e-06	--	Nuclear factor erythroid 2-related factor 1 Short=NF-E2-related factor 1 Short=NFE2-related factor 1 Nuclear factor, erythroid derived 2, like 1 OS=Bos taurus (Bovine) Name=NFE2L1 Synonyms=NRF1 PE=2
Lot0030320.1	22.5098	0	Inf	0.00037234	0.0072386	--	Sodium-dependent neutral amino acid transporter B(0)AT1 Solute carrier family 6 member 19 System B(0) neutral amino acid transporter AT1 OS=Rattus norvegicus (Rat) Synonyms=B0at1 {ECO:0000312|EMBL:CAI64591.1} PE=1
Lot0030430.1	73.3213	12.3646	2.568	9.4445e-05	0.0024361	--	Sodium-dependent lysophosphatidylcholine symporter 1-B Short=NLS1-B Short=Sodium-dependent LPC symporter 1-B Major facilitator superfamily domain-containing protein 2A-B OS=Danio rerio (Zebrafish) (Brachydanio rerio) ORFNames=si:ch211-194e15.3, si:ch211-210b19.5 PE=2
Lot0030750.1	1682.06	133.884	3.6512	2.1267e-07	1.362e-05	--	--
Lot0030930.1	901.725	354.143	1.3484	0.00050742	0.0091853	--	Transmembrane protein 79 Mattrin OS=Homo sapiens (Human) Name=TMEM79 Synonyms=MATT PE=1
Lot0031110.1	82.6412	312.545	-1.9191	7.4056e-06	0.00029225	--	Sorting nexin-27 OS=Mus musculus (Mouse) Name=Snx27 Synonyms=Kiaa0488 PE=1
Lot0031230.1	128.575	47.8708	1.4254	0.0027592	0.033039	--	SH2 domain-containing adapter protein E OS=Homo sapiens (Human) Name=SHE PE=1
Lot0031320.1	22.7377	77.889	-1.7763	0.0023525	0.029263	--	Zinc finger protein 687b OS=Danio rerio (Zebrafish) (Brachydanio rerio) Name=znf687b ORFNames=si:dkey-204a24.9 PE=2
Lot0031420.1	151.047	348.117	-1.2046	0.0031667	0.036476	--	Heterogeneous nuclear ribonucleoprotein R Short=hnRNP R OS=Homo sapiens (Human) Name=HNRNPR Synonyms=HNRPR PE=1
Lot0031520.1	41.8354	140.529	-1.7481	0.00025184	0.0052756	--	Oxysterol-binding protein-related protein 10 Short=ORP-10 Short=OSBP-related protein 10 OS=Homo sapiens (Human) Name=OSBPL10 Synonyms=ORP10, OSBP9 PE=1
Lot0031570.1	1228.32	467.196	1.3946	0.00053365	0.0095389	--	Splicing factor 3A subunit 3 SF3a60 Spliceosome-associated protein 61 Short=SAP 61 OS=Homo sapiens (Human) Name=SF3A3 Synonyms=SAP61 PE=1
Lot0031660.1	448.053	65.011	2.7849	1.3586e-10	1.7954e-08	--	Ras-related protein Rab-39A Short=Rab-39 OS=Mus musculus (Mouse) Name=Rab39a Synonyms=Rab39 PE=1
Lot0031710.1	4099.44	1744.54	1.2326	0.0011027	0.016837	--	Serine incorporator 1 Axotomy-induced glyco/Golgi protein 2 Membrane protein TMS-2 Tumor differentially expressed protein 1-like Tumor differentially expressed protein 2 OS=Mus musculus (Mouse) Name=Serinc1 Synonyms=Aigp2, Tde1l, Tde2, Tms2 PE=1
Lot0031740.1	206.625	696.473	-1.7531	1.1539e-05	0.00042917	--	Phosphatase and actin regulator 4A OS=Danio rerio (Zebrafish) (Brachydanio rerio) Name=phactr4a PE=3
Lot0032130.1	1037.57	120.29	3.1086	2.8303e-12	5.1163e-10	--	Vacuolar protein sorting-associated protein 72 homolog Transcription factor-like 1 OS=Pongo abelii (Sumatran orangutan) (Pongo pygmaeus abelii) Name=VPS72 Synonyms=TCFL1 PE=2
Lot0032220.1	2174.22	779.702	1.4795	0.00010562	0.0026452	--	Zinc finger protein 706 {ECO:0000305} OS=Gallus gallus (Chicken) ORFNames=RCJMB04_1j21 {ECO:0000303|PubMed:15642098} PE=3
Lot0032250.1	749.903	226.631	1.7264	1.4068e-05	0.0005078	--	Proteasome assembly chaperone 2 Tumor necrosis factor superfamily member 5-induced protein 1 homolog OS=Danio rerio (Zebrafish) (Brachydanio rerio) ORFNames=si:dkey-263o22.1, wu:fb51b11, zgc:73278 PE=2
Lot0032260.1	636.972	202.693	1.6519	3.3264e-05	0.0010242	--	Tyrosine-protein phosphatase non-receptor type 2 EC=3.1.3.48 T-cell protein-tyrosine phosphatase Short=TCPTP OS=Homo sapiens (Human) Name=PTPN2 Synonyms=PTPT PE=1
Lot0032350.1	418.336	164.702	1.3448	0.00091523	0.014569	--	--
Lot0032410.1	27.1592	107.043	-1.9787	0.00011402	0.0028085	--	Protein Jumonji Jumonji/ARID domain-containing protein 2 OS=Danio rerio (Zebrafish) (Brachydanio rerio) Name=jarid2b Synonyms=jmj ORFNames=si:dkey-211c3.1 PE=3
Lot0033040.1	346.535	80.6718	2.1029	5.3072e-05	0.0015154	--	XK-related protein 8 OS=Gasterosteus aculeatus (Three-spined stickleback) Name=xkr8 Synonyms=xrg8 PE=2
Lot0033080.1	1454.16	354.815	2.035	2.3415e-07	1.4868e-05	--	--
Lot0033120.1	1204.16	369.35	1.705	0.0001165	0.0028477	--	Zinc finger protein 40 Cirhin interaction protein Short=CIRIP Gate keeper of apoptosis-activating protein Short=GAAP Human immunodeficiency virus type I enhancer-binding protein 1 Short=HIV-EP1 Major histocompatibility complex-binding protein 1 Short=MBP-1 Positive regulatory domain II-binding factor 1 Short=PRDII-BF1 OS=Homo sapiens (Human) Name=HIVEP1 Synonyms=ZNF40 PE=1
Lot0033290.1	84.465	20.7858	2.0228	0.0047233	0.048857	--	--
Lot0033440.1	337.921	136.638	1.3063	0.0015127	0.021219	--	Hyaluronidase-2 Short=Hyal-2 EC=3.2.1.35 Hyaluronoglucosaminidase-2 Precursor OS=Mus musculus (Mouse) Name=Hyal2 PE=1
Lot0033890.1	3200.94	477.439	2.7451	5.4258e-12	9.2839e-10	--	Proteasome inhibitor PI31 subunit OS=Pongo abelii (Sumatran orangutan) (Pongo pygmaeus abelii) Name=PSMF1 PE=2
Lot0033950.1	92.7746	279.252	-1.5898	0.0002833	0.0058228	--	Chromodomain-helicase-DNA-binding protein 6 Short=CHD-6 EC=3.6.4.12 ATP-dependent helicase CHD6 Radiation-induced gene B protein OS=Homo sapiens (Human) Name=CHD6 Synonyms=CHD5, KIAA1335, RIGB PE=1
Lot0034050.1	7371.1	614.017	3.5855	1.7437e-18	7.6636e-16	--	Mitochondrial import receptor subunit TOM34 Short=hTom34 Translocase of outer membrane 34 kDa subunit OS=Homo sapiens (Human) Name=TOMM34 Synonyms=URCC3 PE=1
Lot0034210.1	224.38	632.036	-1.4941	0.00015962	0.0036848	--	Phosphatidate phosphatase LPIN2 EC=3.1.3.4 Lipin-2 OS=Mus musculus (Mouse) Name=Lpin2 PE=1
Lot0034230.1	1265.58	397.977	1.669	1.9529e-05	0.00065431	--	Transmembrane protein adipocyte-associated 1 homolog Integral membrane protein GPR175 OS=Danio rerio (Zebrafish) (Brachydanio rerio) Name=tpra1 Synonyms=gpr175 ORFNames=zgc:114103 PE=2
Lot0034410.1	87.8712	352.015	-2.0022	2.4823e-06	0.00011472	--	Paxillin OS=Homo sapiens (Human) Name=PXN PE=1
Lot0034540.1	242.269	83.3995	1.5385	0.00034648	0.0068305	--	Tubulin polyglutamylase complex subunit 2 Short=PGs2 OS=Rattus norvegicus (Rat) Name=Tpgs2 PE=2
Lot0034580.1	79.1879	288.396	-1.8647	1.436e-05	0.00051485	--	Ubiquitin-associated protein 2 Short=UBAP-2 Protein lingerer homolog 1 Short=mLig-1 OS=Mus musculus (Mouse) Synonyms=Lig1 {ECO:0000312|EMBL:AAO23024.1} PE=1
Lot0034800.1	437.383	135.71	1.6884	0.0022986	0.028865	--	Cell growth-regulating nucleolar protein OS=Rattus norvegicus (Rat) Name=Lyar PE=2
Lot0034870.1	28.5363	126.409	-2.1472	1.585e-05	0.00055686	--	Prickle-like protein 2 Precursor OS=Homo sapiens (Human) Name=PRICKLE2 PE=1
Lot0035250.1	741.682	298.61	1.3125	0.00082514	0.013446	--	--
Lot0035420.1	36.9435	2.6662	3.7925	0.00010202	0.0025811	--	--
Lot0035470.1	99.9791	250.342	-1.3242	0.0018871	0.025	--	SLIT-ROBO Rho GTPase-activating protein 2 Short=srGAP2 OS=Danio rerio (Zebrafish) (Brachydanio rerio) Name=srgap2 Synonyms=srgap2a ORFNames=si:dkey-85p17.1 PE=2
Lot0035560.1	2033.1	674.793	1.5912	3.5915e-05	0.0010908	--	Proteasome subunit alpha type-5 EC=3.4.25.1 {ECO:0000269|PubMed:27176742} Macropain zeta chain Multicatalytic endopeptidase complex zeta chain Proteasome zeta chain OS=Homo sapiens (Human) Name=PSMA5 PE=1
Lot0035620.1	44.4903	10.5738	2.073	0.0014615	0.020708	--	POC1 centriolar protein homolog A Pat-interacting protein 2 Short=Pix2 Short=xPix2 WD repeat-containing protein 51A OS=Xenopus tropicalis (Western clawed frog) (Silurana tropicalis) Name=poc1a Synonyms=wdr51a PE=2
Lot0035710.1	160.356	1.90564	6.3949	1.6278e-22	1.4034e-19	--	Histamine H1 receptor Short=H1R Short=HH1R OS=Mus musculus (Mouse) Name=Hrh1 Synonyms=Bphs PE=1
Lot0035980.1	312.573	1001.81	-1.6803	0.0001471	0.0034346	--	--
Lot0036010.1	91.5862	269.915	-1.5593	0.00052772	0.0094556	--	Protein FAM83E {ECO:0000305} OS=Mus musculus (Mouse) Name=Fam83e {ECO:0000312|MGI:MGI:1921063} PE=2
Lot0036070.1	1356.73	53.4963	4.6646	9.4227e-05	0.0024349	--	Transmembrane protein 51 OS=Mus musculus (Mouse) Name=Tmem51 PE=1
Lot0036530.1	1139.02	536.333	1.0866	0.0046063	0.047978	--	Mitochondrial import inner membrane translocase subunit Tim17-A Inner membrane preprotein translocase Tim17a OS=Homo sapiens (Human) Name=TIMM17A Synonyms=MIMT17, TIM17, TIM17A, TIMM17 PE=1
Lot0036680.1	128.121	474.028	-1.8875	0.003456	0.038908	--	Methylenetetrahydrofolate reductase {ECO:0000305} EC=1.5.1.20 {ECO:0000269|PubMed:25736335} OS=Homo sapiens (Human) Name=MTHFR PE=1
Lot0036800.1	340.686	740.876	-1.1208	0.0039229	0.042706	--	Structural maintenance of chromosomes protein 1A Short=SMC protein 1A Short=SMC-1A Short=xSMC1 OS=Xenopus laevis (African clawed frog) Name=smc1a Synonyms=smc1, smc1l1 PE=1
Lot0037020.1	3177.41	636.227	2.3202	2.591e-09	2.628e-07	--	Signal transducer and activator of transcription 6 IL-4 Stat OS=Homo sapiens (Human) Name=STAT6 PE=1
Lot0037050.1	189.069	456.441	-1.2715	0.0015411	0.021549	--	Disco-interacting protein 2 homolog B-A Short=DIP2 homolog B-A OS=Danio rerio (Zebrafish) (Brachydanio rerio) Name=dip2ba Synonyms=dip2b ORFNames=zgc:77348 PE=2
Lot0037170.1	1639.02	605.503	1.4366	0.003061	0.035556	--	Structural maintenance of chromosomes protein 5 Short=SMC protein 5 Short=SMC-5 OS=Takifugu rubripes (Japanese pufferfish) (Fugu rubripes) Name=smc5 Synonyms=smc5l1 PE=2
Lot0037260.1	575.653	154.167	1.9007	0.0026144	0.031694	--	Matrix metalloproteinase-9 Short=MMP-9 EC=3.4.24.35 92 kDa gelatinase 92 kDa type IV collagenase Gelatinase B Short=GELB 67 kDa matrix metalloproteinase-9 82 kDa matrix metalloproteinase-9 Precursor OS=Homo sapiens (Human) Name=MMP9 Synonyms=CLG4B PE=1
Lot0037380.1	947.945	177.29	2.4187	2.1145e-09	2.1947e-07	--	Synaptophysin OS=Spermophilus citellus (European suslik) (Citellus citellus) Name=SYP PE=2
Lot0037390.1	11.7756	50.3071	-2.095	0.0010363	0.015997	--	Ataxin-7-like protein 2 OS=Homo sapiens (Human) Name=ATXN7L2 PE=1
Lot0037420.1	2321.22	898.836	1.3688	0.00032869	0.0065547	--	Guanine nucleotide-binding protein G(k) subunit alpha {ECO:0000303|PubMed:2452165} G(i) alpha-3 OS=Homo sapiens (Human) Name=GNAI3 PE=1
Lot0037460.1	108.675	40.166	1.436	0.0030567	0.035556	--	--
Lot0037550.1	52.9697	225.773	-2.0916	0.0024835	0.030469	--	Arginine-glutamic acid dipeptide repeats protein Atrophin-1-like protein Atrophin-1-related protein OS=Homo sapiens (Human) Name=RERE Synonyms=ARG, ARP, ATN1L, KIAA0458 PE=1
Lot0037690.1	274.214	15.8536	4.1124	9.0805e-11	1.2564e-08	--	Calcium/calmodulin-dependent protein kinase type 1G EC=2.7.11.17 CaM kinase I gamma Short=CaM kinase IG Short=CaM-KI gamma Short=CaMKI gamma Short=CaMKIG CaMK-like CREB kinase III Short=CLICK III OS=Mus musculus (Mouse) Name=Camk1g PE=1
Lot0037800.1	31.3431	4.49783	2.8008	0.00086207	0.013872	--	Formin-I OS=Dictyostelium discoideum (Slime mold) Name=forI ORFNames=DDB_G0284519 PE=1
Lot0037810.1	1962.68	128.538	3.9326	1.5561e-09	1.6769e-07	--	--
Lot0037840.1	128.435	26.4298	2.2808	5.1948e-06	0.00021287	--	Pleckstrin homology domain-containing family G member 5 Short=PH domain-containing family G member 5 Neuronal RhoA GEF protein Transcript highly enriched in cortex and hippocampus OS=Rattus norvegicus (Rat) Name=Plekhg5 Synonyms=Tech PE=1
Lot0038160.1	26.4975	2.61362	3.3417	0.0010153	0.015783	--	Adenosine receptor A1 OS=Homo sapiens (Human) Name=ADORA1 PE=1
Lot0038200.1	1571.34	643.207	1.2886	0.00078829	0.012926	--	Transcription factor ETV7 ETS translocation variant 7 ETS-related protein Tel2 Tel-related Ets factor Transcription factor Tel-2 OS=Homo sapiens (Human) Name=ETV7 Synonyms=TEL2, TELB, TREF PE=1
Lot0038600.1	269.604	1552.68	-2.5258	0.00032512	0.0065067	--	Solute carrier family 26 member 6 Anion exchange transporter Chloride-formate exchanger Pendrin-L1 Pendrin-like protein 1 Putative anion transporter-1 Short=Pat-1 OS=Mus musculus (Mouse) Name=Slc26a6 {ECO:0000312|MGI:MGI:2159728} Synonyms=Cfex, Pat1 PE=1
Lot0038750.1	4931.69	955.961	2.3671	1.0838e-09	1.2147e-07	--	E3 ubiquitin-protein ligase RNF114 EC=2.3.2.27 RING finger protein 114 RING-type E3 ubiquitin transferase RNF114 {ECO:0000305} Zinc finger protein 313 OS=Rattus norvegicus (Rat) Name=Rnf114 Synonyms=Zfp313, Znf313 PE=2
Lot0038780.1	44.8311	123.843	-1.4659	0.0020162	0.026398	--	Sodium/hydrogen exchanger 8 Na(+)/H(+) exchanger 8 Short=NHE-8 Solute carrier family 9 member 8 OS=Homo sapiens (Human) Name=SLC9A8 Synonyms=KIAA0939, NHE8 PE=1
Lot0038870.1	3681.85	591.132	2.6389	3.3586e-11	5.0525e-09	--	Uridine-cytidine kinase-like 1 EC=2.7.1.- OS=Mus musculus (Mouse) Name=Uckl1 Synonyms=Urkl1 PE=1
Lot0038960.1	15.1733	69.6928	-2.1995	0.00013411	0.0031844	--	Dynein heavy chain 7, axonemal Axonemal beta dynein heavy chain 7 Ciliary dynein heavy chain 7 Dynein heavy chain-like protein 2 hDHC2 OS=Homo sapiens (Human) Name=DNAH7 Synonyms=KIAA0944 PE=1
Lot0039010.1	147.81	358.422	-1.2779	0.0017952	0.024095	--	Dystroglycan Dystrophin-associated glycoprotein 1 Alpha-dystroglycan Short=Alpha-DG Beta-dystroglycan Short=Beta-DG Precursor OS=Homo sapiens (Human) Name=DAG1 PE=1
Lot0039050.1	944.985	354.273	1.4154	0.00070822	0.011999	--	Protein SSUH2 homolog Protein ssu-2 homolog OS=Danio rerio (Zebrafish) (Brachydanio rerio) ORFNames=zgc:153440 PE=2
Lot0039130.1	160.72	21.4197	2.9075	4.897e-09	4.6511e-07	--	--
Lot0039210.1	707.12	1985.26	-1.4893	0.00022585	0.0048169	--	Ammonium transporter Rh type B-A Rhesus blood group family type B glycoprotein A Short=Rh family type B glycoprotein A Short=Rh type B glycoprotein A OS=Xenopus laevis (African clawed frog) Name=rhbg-a PE=2
Lot0039250.1	304.327	895.556	-1.5572	7.6357e-05	0.0020376	--	Membrane-associated guanylate kinase, WW and PDZ domain-containing protein 1 Atrophin-1-interacting protein 3 Short=AIP-3 BAI1-associated protein 1 Short=BAP-1 Membrane-associated guanylate kinase inverted 1 Short=MAGI-1 Trinucleotide repeat-containing gene 19 protein WW domain-containing protein 3 Short=WWP3 OS=Homo sapiens (Human) Name=MAGI1 Synonyms=AIP3, BAIAP1, BAP1, TNRC19 PE=1
Lot0039300.1	4584.42	1725.58	1.4097	0.00020901	0.0045598	--	Glutamine--tRNA ligase EC=6.1.1.18 {ECO:0000269|PubMed:24656866, ECO:0000269|PubMed:26869582} Glutaminyl-tRNA synthetase Short=GlnRS {ECO:0000303|PubMed:25288775, ECO:0000303|PubMed:26869582} OS=Homo sapiens (Human) Name=QARS PE=1
Lot0039480.1	31.9816	2.08758	3.9373	7.3185e-06	0.00028932	--	--
Lot0039530.1	76.9654	188.515	-1.2924	0.0031935	0.036747	--	Protein bicaudal D homolog 2 Short=Bic-D 2 OS=Mus musculus (Mouse) Name=Bicd2 Synonyms=Kiaa0699 PE=1
Lot0039610.1	54.5275	5.57133	3.2909	1.0906e-06	5.6328e-05	--	Haloacid dehalogenase-like hydrolase domain-containing 5 {ECO:0000312|HGNC:HGNC:1843} Cat eye syndrome critical region protein 5 {ECO:0000305} Precursor OS=Homo sapiens (Human) Synonyms=CECR5 {ECO:0000312|HGNC:HGNC:1843} PE=1
Lot0039630.1	329.938	715.823	-1.1174	0.0046053	0.047978	--	RAF proto-oncogene serine/threonine-protein kinase EC=2.7.11.1 C-MIL C-RAF MIL proto-oncogene serine/threonine-protein kinase RAF-1 OS=Gallus gallus (Chicken) Name=RAF1 Synonyms=MIL PE=2
Lot0039700.1	5470.08	343.516	3.9931	1.8573e-21	1.3877e-18	--	Interferon regulatory factor 4 Short=IRF-4 Lymphocyte-specific interferon regulatory factor Short=LSIRF NF-EM5 PU.1 interaction partner Transcriptional activator PIP OS=Mus musculus (Mouse) Name=Irf4 Synonyms=Spip PE=1
Lot0039710.1	103.39	22.0346	2.2303	2.0453e-05	0.00067967	--	Ataxin-1 Spinocerebellar ataxia type 1 protein OS=Homo sapiens (Human) Name=ATXN1 Synonyms=ATX1, SCA1 PE=1
Lot0039740.1	5275.5	101.291	5.7027	0.00074547	0.012442	--	Cadherin-like protein 26 Cadherin-like protein VR20 Precursor OS=Homo sapiens (Human) Name=CDH26 PE=2
Lot0039870.1	90.2352	6.09737	3.8874	5.5345e-05	0.0015723	--	Hormonally up-regulated neu tumor-associated kinase homolog A EC=2.7.11.1 Serine/threonine-protein kinase MAK-V A Short=xMAK-V A OS=Xenopus laevis (African clawed frog) Name=hunk-a Synonyms=makv-a PE=2
Lot0039930.1	5284.66	1571.98	1.7492	0.00012237	0.0029654	--	Transcription regulator protein BACH1 BTB and CNC homolog 1 HA2303 OS=Homo sapiens (Human) Name=BACH1 PE=1
Lot0040150.1	1035.44	4194.92	-2.0184	1.3069e-05	0.00047866	--	Nuclear receptor corepressor 1 Short=N-CoR Short=N-CoR1 OS=Homo sapiens (Human) Name=NCOR1 Synonyms=KIAA1047 PE=1
Lot0040300.1	1023.83	466.209	1.1349	0.0033503	0.038082	--	E3 ubiquitin-protein ligase RNFT1 {ECO:0000305} EC=2.3.2.27 {ECO:0000250|UniProtKB:Q5M7Z0} RING finger and transmembrane domain-containing protein 1 OS=Danio rerio (Zebrafish) (Brachydanio rerio) Name=rnft1 ORFNames=zgc:77306 PE=2
Lot0040360.1	200.417	32.2541	2.6355	6.3699e-07	3.5168e-05	--	Protein BTG3 BTG family member 3 OS=Sus scrofa (Pig) Name=BTG3 PE=2
Lot0040450.1	5543.64	17583.8	-1.6653	1.126e-05	0.00042204	--	Diacylglycerol O-acyltransferase 2 EC=2.3.1.20 Diglyceride acyltransferase 2 OS=Danio rerio (Zebrafish) (Brachydanio rerio) Name=dgat2 ORFNames=zgc:113394 PE=2
Lot0040460.1	50.83	217.813	-2.0993	3.4438e-06	0.00015077	--	UV radiation resistance-associated gene protein p63 OS=Homo sapiens (Human) Name=UVRAG PE=1
Lot0040480.1	23.9546	128.548	-2.4239	1.7622e-06	8.6245e-05	--	52 kDa repressor of the inhibitor of the protein kinase Short=p52rIPK 58 kDa interferon-induced protein kinase-interacting protein Short=p58IPK-interacting protein THAP domain-containing protein 0 THAP domain-containing protein 12 {ECO:0000250|UniProtKB:O43422} OS=Mus musculus (Mouse) Synonyms=Prkrir {ECO:0000312|MGI:MGI:1920231}, Thap0 PE=2
Lot0040650.1	75.5638	248.056	-1.7149	7.73e-05	0.0020603	--	Nuclear receptor-interacting protein 1 Nuclear factor RIP140 Receptor-interacting protein 140 OS=Homo sapiens (Human) Name=NRIP1 PE=1
Lot0040700.1	2220.6	913.944	1.2808	0.00078963	0.012938	--	Calcium uptake protein 2, mitochondrial EF-hand domain-containing family member A1 Precursor OS=Mus musculus (Mouse) Name=Micu2 Synonyms=Efha1 PE=1
Lot0041080.1	93.0501	29.983	1.6339	0.0015515	0.021654	--	HMG box transcription factor BBX Bobby sox homolog HMG box-containing protein 2 OS=Homo sapiens (Human) Name=BBX Synonyms=HBP2 PE=1
Lot0041260.1	45.2588	126.291	-1.4805	0.0017647	0.023758	--	Transmembrane protein 248 OS=Danio rerio (Zebrafish) (Brachydanio rerio) Name=tmem248 ORFNames=zgc:103561 PE=2
Lot0041270.1	1873.01	712.838	1.3937	0.00030642	0.0062101	--	DNA ligase 3 EC=6.5.1.1 {ECO:0000255|PROSITE-ProRule:PRU10135} DNA ligase III Polydeoxyribonucleotide synthase [ATP] 3 OS=Mus musculus (Mouse) Name=Lig3 PE=1
Lot0041300.1	7.24493	32.5999	-2.1698	0.0040717	0.043907	--	Transmembrane protein 132E Precursor OS=Danio rerio (Zebrafish) (Brachydanio rerio) Name=tmem132e PE=2
Lot0041380.1	12.5407	55.8355	-2.1546	0.00051552	0.0092965	--	GRAM domain-containing protein 1B OS=Mus musculus (Mouse) Name=Gramd1b Synonyms=Kiaa1201 PE=1
Lot0041430.1	964.345	102.044	3.2404	1.3697e-14	3.6991e-12	--	Negative regulator of reactive oxygen species Leucine-rich repeat-containing protein 33 Precursor OS=Danio rerio (Zebrafish) (Brachydanio rerio) Name=nrros Synonyms=lrrc33 ORFNames=zgc:100989 PE=2
Lot0041460.1	62.8728	221.787	-1.8187	4.1963e-05	0.0012488	--	Remodeling and spacing factor 1 Short=Rsf-1 HBV pX-associated protein 8 Hepatitis B virus X-associated protein p325 subunit of RSF chromatin-remodeling complex OS=Homo sapiens (Human) Name=RSF1 Synonyms=HBXAP, XAP8 PE=1
Lot0041920.1	75.4456	265.825	-1.817	2.465e-05	0.00079893	--	Rho GTPase-activating protein 42 Rho GTPase-activating protein 10-like Rho-type GTPase-activating protein 42 OS=Homo sapiens (Human) Name=ARHGAP42 Synonyms=GRAF3 {ECO:0000303|PubMed:24335996} PE=1
Lot0041930.1	18.4812	63.5583	-1.782	0.0021215	0.027456	--	Short transient receptor potential channel 6 {ECO:0000250|UniProtKB:Q9Y210} Short=TrpC6 {ECO:0000303|PubMed:14761972} Calcium entry channel Transient receptor protein 6 Short=TRP-6 OS=Mus musculus (Mouse) Synonyms=Trp6, Trrp6 PE=1
Lot0042070.1	111.225	601.045	-2.434	1.7284e-05	0.00059239	--	High affinity cationic amino acid transporter 1 Short=CAT-1 {ECO:0000250|UniProtKB:P30825} Short=CAT1 Ecotropic retroviral leukemia receptor Ecotropic retrovirus receptor {ECO:0000303|PubMed:2541919} Short=ERR Solute carrier family 7 member 1 {ECO:0000312|MGI:MGI:88117} System Y+ basic amino acid transporter OS=Mus musculus (Mouse) Name=Slc7a1 {ECO:0000312|MGI:MGI:88117} Synonyms=Atrc1, Rec-1 PE=1
Lot0042200.1	1633.37	2.03257	9.6503	1.9198e-57	4.3033e-53	--	--
Lot0042210.1	85.8784	27.9113	1.6214	0.0023201	0.029058	--	Zinc-binding protein A33 OS=Pleurodeles waltl (Iberian ribbed newt) PE=1
Lot0042420.1	875.581	355.419	1.3007	0.0013004	0.019039	--	V-type proton ATPase 116 kDa subunit a isoform 3 Short=V-ATPase 116 kDa isoform a3 Osteoclastic proton pump 116 kDa subunit Short=OC-116 kDa Short=OC116 T-cell immune regulator 1 T-cell immune response cDNA7 protein Short=TIRC7 Vacuolar proton translocating ATPase 116 kDa subunit a isoform 3 OS=Homo sapiens (Human) Name=TCIRG1 Synonyms=ATP6N1C, ATP6V0A3 PE=1
Lot0042660.1	86.4471	368.403	-2.0914	1.0744e-06	5.5618e-05	--	Platelet-derived growth factor receptor beta Short=PDGF-R-beta Short=PDGFR-beta EC=2.7.10.1 Beta platelet-derived growth factor receptor Beta-type platelet-derived growth factor receptor Precursor OS=Takifugu rubripes (Japanese pufferfish) (Fugu rubripes) Name=pdgfrb PE=3
Lot0042800.1	42.8817	150.604	-1.8123	0.00012361	0.0029856	--	SUMO-interacting motif-containing protein 1 OS=Homo sapiens (Human) Name=SIMC1 Synonyms=C5orf25 PE=1
Lot0042870.1	52.0119	144.152	-1.4707	0.0017171	0.023298	--	Rho GTPase-activating protein 24 Rho-type GTPase-activating protein 24 OS=Mus musculus (Mouse) Name=Arhgap24 PE=1
Lot0043070.1	42.4486	200.895	-2.2427	1.2684e-06	6.4034e-05	--	Histone-lysine N-methyltransferase, H3 lysine-36 and H4 lysine-20 specific EC=2.1.1.43 Androgen receptor coactivator 267 kDa protein Androgen receptor-associated protein of 267 kDa H3-K36-HMTase H4-K20-HMTase Lysine N-methyltransferase 3B Nuclear receptor-binding SET domain-containing protein 1 Short=NR-binding SET domain-containing protein OS=Homo sapiens (Human) Name=NSD1 Synonyms=ARA267, KMT3B…
Lot0043080.1	51.13	146.291	-1.5166	0.0011084	0.016913	--	UPF0461 protein C5orf24 homolog OS=Bos taurus (Bovine) PE=2
Lot0043150.1	886.396	108.425	3.0312	3.5503e-13	7.579e-11	--	NudC domain-containing protein 2 OS=Homo sapiens (Human) Name=NUDCD2 PE=1
Lot0043300.1	258.175	74.4976	1.7931	0.0030409	0.035468	--	ETS-related transcription factor Elf-4 E74-like factor 4 Myeloid Elf-1-like factor OS=Mus musculus (Mouse) Synonyms=Mef {ECO:0000312|EMBL:AAD01601.1} PE=1
Lot0043440.1	258.521	10.0187	4.6895	9.1119e-08	6.3234e-06	--	Zinc-binding protein A33 OS=Pleurodeles waltl (Iberian ribbed newt) PE=1
Lot0043650.1	1610.13	757.512	1.0878	0.0043674	0.046238	--	Catenin alpha-1 OS=Bos taurus (Bovine) Name=CTNNA1 PE=2
Lot0043900.1	1202.69	99.4849	3.5956	3.1035e-17	1.2422e-14	--	Nuclear factor 7, ovary Short=xNF7-O OS=Xenopus laevis (African clawed frog) PE=2
Lot0043910.1	40.6289	130.561	-1.6841	0.00047549	0.0087938	--	Vascular endothelial growth factor receptor 3 Short=VEGFR-3 EC=2.7.10.1 Precursor OS=Danio rerio (Zebrafish) (Brachydanio rerio) Name=flt4 Synonyms=flt-4, vegfr3 PE=2
Lot0044080.1	228.045	52.2548	2.1257	0.0030536	0.035556	--	Sterol-4-alpha-carboxylate 3-dehydrogenase, decarboxylating EC=1.1.1.170 OS=Mus musculus (Mouse) Name=Nsdhl PE=1
Lot0044200.1	66.3614	6.75034	3.2973	0.00017031	0.0038678	--	ES1 protein homolog, mitochondrial Protein GT335 Protein KNP-I Precursor OS=Homo sapiens (Human) Name=C21orf33 Synonyms=HES1, KNPI PE=1
Lot0044320.1	11.0309	0.251089	5.4572	0.0015671	0.021804	--	Neurite extension and migration factor {ECO:0000305} XLMR protein related to neurite extension {ECO:0000303|PubMed:24071057} Short=XPN {ECO:0000303|PubMed:24071057} OS=Homo sapiens (Human) Synonyms=KIAA2022 {ECO:0000312|HGNC:HGNC:29433} PE=1
Lot0044380.1	84.4397	222.03	-1.3948	0.0013148	0.019162	--	Putative E3 ubiquitin-protein ligase SH3RF2 EC=2.3.2.27 Protein phosphatase 1 regulatory subunit 39 RING finger protein 158 RING-type E3 ubiquitin transferase SH3RF2 {ECO:0000305} SH3 domain-containing RING finger protein 2 OS=Mus musculus (Mouse) Name=Sh3rf2 Synonyms=Ppp1r39, Rnf158 PE=1
Lot0044400.1	23.9185	75.876	-1.6655	0.0021199	0.027451	--	Glucocorticoid receptor Short=GR Nuclear receptor subfamily 3 group C member 1 OS=Oncorhynchus mykiss (Rainbow trout) (Salmo gairdneri) Name=nr3c1 Synonyms=grl PE=1
Lot0044410.1	13.692	0.552328	4.6317	0.00076105	0.012608	--	Putative fibroblast growth factor 1 Short=FGF-1 Acidic fibroblast growth factor Short=aFGF Heparin-binding growth factor 1 Short=HBGF-1 OS=Danio rerio (Zebrafish) (Brachydanio rerio) Name=fgf1 Synonyms=fgf-1 ORFNames=zgc:73249 PE=2
Lot0044420.1	15.2753	1.00435	3.9269	0.0013656	0.019697	--	Transposable element Tcb1 transposase Transposable element Barney transposase OS=Caenorhabditis briggsae PE=3
Lot0044510.1	1657.41	315.186	2.3947	1.7357e-09	1.8526e-07	--	Chloride intracellular channel protein 2 XAP121 OS=Homo sapiens (Human) Name=CLIC2 PE=1
Lot0044520.1	142.7	12.0084	3.5709	2.0322e-11	3.1634e-09	--	--
Lot0044590.1	2023.43	924.23	1.1305	0.0030715	0.035636	--	Synaptotagmin-like protein 4 Exophilin-2 Granuphilin OS=Homo sapiens (Human) Name=SYTL4 PE=1
Lot0044650.1	312.616	110.189	1.5044	0.0003404	0.0067582	--	Cytochrome b-245 heavy chain EC=1.-.-.- CGD91-phox Cytochrome b(558) subunit beta Short=Cytochrome b558 subunit beta Heme-binding membrane glycoprotein gp91phox NADPH oxidase 2 Neutrophil cytochrome b 91 kDa polypeptide Superoxide-generating NADPH oxidase heavy chain subunit gp91-1 gp91-phox p22 phagocyte B-cytochrome OS=Homo sapiens (Human) Name=CYBB Synonyms=NOX2 PE=1
Lot0044660.1	31.3518	161.112	-2.3614	1.1202e-06	5.7315e-05	--	Membrane transport protein XK XK homolog XK-related protein 1 OS=Mus musculus (Mouse) Name=Xk Synonyms=Xkh, Xkr1, Xrg1 PE=1
Lot0044760.1	58.8781	14.9015	1.9823	0.0012143	0.018038	--	Adhesion G-protein coupled receptor G4 {ECO:0000303|PubMed:25713288} G-protein coupled receptor 112 Precursor OS=Homo sapiens (Human) Name=ADGRG4 Synonyms=GPR112 PE=2
Lot0045030.1	816.699	282.276	1.5327	0.00010613	0.0026536	--	Ankyrin repeat domain-containing protein 13C OS=Homo sapiens (Human) Name=ANKRD13C PE=2
Lot0045220.1	142.882	24.2917	2.5563	2.7208e-07	1.6879e-05	--	--
Lot0045340.1	207.659	44.2926	2.2291	8.8899e-07	4.7178e-05	--	Bcl-2-related ovarian killer protein homolog B {ECO:0000305} Short=zBok2 {ECO:0000303|PubMed:16888646} OS=Danio rerio (Zebrafish) (Brachydanio rerio) Name=bokb Synonyms=bok ORFNames=zgc:64041 PE=2
Lot0045590.1	120.539	471.705	-1.9684	0.00058043	0.010196	--	Histone-lysine N-methyltransferase 2C Short=Lysine N-methyltransferase 2C EC=2.1.1.43 Myeloid/lymphoid or mixed-lineage leukemia protein 3 homolog OS=Mus musculus (Mouse) Name=Kmt2c Synonyms=Mll3 PE=1
Lot0045620.1	60.135	162.019	-1.4299	0.0015971	0.022098	--	3-ketodihydrosphingosine reductase Short=KDS reductase EC=1.1.1.102 3-dehydrosphinganine reductase Follicular variant translocation protein 1 homolog Short=FVT-1 Precursor OS=Mus musculus (Mouse) Name=Kdsr Synonyms=Fvt1 PE=1
Lot0045680.1	6.46078	32.8923	-2.348	0.0021608	0.027776	--	Zinc finger protein 521 OS=Xenopus laevis (African clawed frog) Name=znf521 PE=2
Lot0045700.1	4798.37	1076.1	2.1567	2.5988e-08	2.0584e-06	--	Proteasome subunit alpha type-7 EC=3.4.25.1 Proteasome subunit alpha 4 OS=Carassius auratus (Goldfish) Name=psma7 PE=2
Lot0045790.1	134.125	360.126	-1.4249	0.00054892	0.0097574	--	Tensin-3 Tensin-like SH2 domain-containing protein 1 Tumor endothelial marker 6 OS=Homo sapiens (Human) Name=TNS3 Synonyms=TEM6, TENS1, TPP PE=1
Lot0045820.1	260.618	71.4533	1.8669	0.0038572	0.042155	--	--
Lot0045890.1	339.298	771.53	-1.1852	0.0032085	0.036824	--	Phosphatidate phosphatase LPIN2 EC=3.1.3.4 Lipin-2 OS=Mus musculus (Mouse) Name=Lpin2 PE=1
Lot0045970.1	25.4494	367.299	-3.8513	3.3123e-07	1.9851e-05	--	Macrophage mannose receptor 1 Short=MMR Precursor OS=Mus musculus (Mouse) Name=Mrc1 PE=1
Lot0046130.1	7.7142	0	Inf	0.0039973	0.043306	--	Vasoactive intestinal polypeptide receptor 1 Short=VIP-R-1 Pituitary adenylate cyclase-activating polypeptide type II receptor Short=PACAP type II receptor Short=PACAP-R-2 Short=PACAP-R2 VPAC1 Precursor OS=Mus musculus (Mouse) Name=Vipr1 PE=1
Lot0046280.1	1269.28	271.366	2.2257	2.0741e-08	1.6783e-06	--	Receptor-interacting serine/threonine-protein kinase 1 EC=2.7.11.1 Cell death protein RIP Receptor-interacting protein 1 Short=RIP-1 Serine/threonine-protein kinase RIP OS=Homo sapiens (Human) Name=RIPK1 Synonyms=RIP, RIP1 PE=1
Lot0046310.1	54.8649	157.338	-1.5199	0.00090318	0.014397	--	PH domain leucine-rich repeat protein phosphatase 1 EC=3.1.3.16 Pleckstrin homology domain-containing family E member 1 Short=PH domain-containing family E member 1 Suprachiasmatic nucleus circadian oscillatory protein OS=Rattus norvegicus (Rat) Name=Phlpp1 Synonyms=Phlpp, Plekhe1, Scop PE=1
Lot0046540.1	31.9564	0	Inf	1.0825e-09	1.2147e-07	--	Nicotinamide riboside kinase 2 Short=NRK 2 Short=NmR-K 2 EC=2.7.1.22 {ECO:0000269|PubMed:17914902} Integrin beta-1-binding protein 3 Muscle integrin-binding protein Short=MIBP Nicotinic acid riboside kinase 2 EC=2.7.1.173 {ECO:0000269|PubMed:17914902} Ribosylnicotinamide kinase 2 Short=RNK 2 Ribosylnicotinic acid kinase 2 OS=Homo sapiens (Human) Name=NMRK2 Synonyms=ITGB1BP3, NRK2 PE=1
Lot0046630.1	4905.31	2265.85	1.1143	0.0026796	0.032334	--	--
Lot0046880.1	23.896	95.9565	-2.0056	0.0001385	0.0032645	--	Rho GTPase-activating protein 29 Rho-type GTPase-activating protein 29 OS=Danio rerio (Zebrafish) (Brachydanio rerio) Name=arhgap29 ORFNames=zgc:63950 PE=2
Lot0047050.1	754.362	1700.5	-1.1726	0.0021781	0.027914	--	Acetyl-coenzyme A synthetase, cytoplasmic EC=6.2.1.1 Acetate--CoA ligase Acetyl-CoA synthetase Short=ACS Short=AceCS Acyl-CoA synthetase short-chain family member 2 Acyl-activating enzyme OS=Homo sapiens (Human) Name=ACSS2 Synonyms=ACAS2 PE=1
Lot0047160.1	729.44	338.456	1.1078	0.004803	0.049521	--	Coiled-coil and C2 domain-containing protein 1B OS=Xenopus laevis (African clawed frog) Name=cc2d1b PE=2
Lot0047440.1	305.101	82.7828	1.8819	2.3182e-05	0.00075636	--	Small integral membrane protein 10-like protein 2A {ECO:0000305} OS=Homo sapiens (Human) NCRNA00086 {ECO:0000312|HGNC:HGNC:34499} PE=4
Lot0047480.1	137.395	55.5813	1.3057	0.0042614	0.045464	--	Peroxisomal membrane protein PMP34 34 kDa peroxisomal membrane protein Solute carrier family 25 member 17 OS=Mus musculus (Mouse) Name=Slc25a17 Synonyms=Pmp34, Pmp35 PE=1
Lot0047610.1	2788.23	914.894	1.6077	2.8941e-05	0.00091002	--	--
Lot0047720.1	11.4819	117.166	-3.3511	0.0033801	0.038301	--	Rap guanine nucleotide exchange factor-like 1 OS=Mus musculus (Mouse) Name=Rapgefl1 PE=1
Lot0047870.1	15.4189	79.929	-2.374	2.8443e-05	0.00090177	--	Chromobox protein homolog 1 HP1Hsbeta Heterochromatin protein 1 homolog beta Short=HP1 beta Heterochromatin protein p25 M31 Modifier 1 protein p25beta OS=Homo sapiens (Human) Name=CBX1 Synonyms=CBX PE=1
Lot0047890.1	994.56	220.228	2.1751	3.5996e-07	2.1233e-05	--	Nuclear factor erythroid 2-related factor 1 Short=NF-E2-related factor 1 Short=NFE2-related factor 1 Nuclear factor, erythroid derived 2, like 1 OS=Pongo abelii (Sumatran orangutan) (Pongo pygmaeus abelii) Name=NFE2L1 Synonyms=NRF1 PE=2
Lot0047970.1	20.9423	1.35574	3.9493	0.0001521	0.0035296	--	Homeobox protein Hox-B7a Short=Hox-B7 OS=Danio rerio (Zebrafish) (Brachydanio rerio) Name=hoxb7a Synonyms=hoxb7 PE=2
Lot0048040.1	855.866	333.443	1.3599	0.00045173	0.0084521	--	Ubiquitin-conjugating enzyme E2 Z EC=2.3.2.23 E2 ubiquitin-conjugating enzyme Z Ubiquitin carrier protein Z Ubiquitin-protein ligase Z OS=Danio rerio (Zebrafish) (Brachydanio rerio) Name=ube2z ORFNames=zgc:92419 PE=2
Lot0048090.1	2348.71	996.277	1.2372	0.0011531	0.01737	--	Alpha-2,8-sialyltransferase 8F EC=2.4.99.- Sialyltransferase 8F Short=SIAT8-F Sialyltransferase St8Sia VI Short=ST8SiaVI OS=Mus musculus (Mouse) Name=St8sia6 Synonyms=Siat8f PE=1
Lot0048150.1	838.75	182.44	2.2008	6.0334e-08	4.3346e-06	--	--
Lot0048290.1	42.1857	127.778	-1.5988	0.00073742	0.012354	--	F-box/LRR-repeat protein 20 F-box and leucine-rich repeat protein 20 F-box/LRR-repeat protein 2-like OS=Homo sapiens (Human) Name=FBXL20 Synonyms=FBL2 PE=1
Lot0048380.1	22990.9	10737.4	1.0984	0.0036687	0.040661	--	Tetratricopeptide repeat protein 25 Short=TPR repeat protein 25 OS=Danio rerio (Zebrafish) (Brachydanio rerio) Name=ttc25 PE=2
Lot0048410.1	14.6912	0	Inf	3.2245e-05	0.00099829	--	--
Lot0048420.1	446.439	16.0905	4.7942	3.1766e-22	2.543e-19	--	Interferon a3 {ECO:0000303|PubMed:25080482} Type I interferon 1 {ECO:0000303|PubMed:17785823} Short=rtIFN1 {ECO:0000303|PubMed:17785823} Type I interferon a3 {ECO:0000303|PubMed:25080482} Short=IFN1-a3 Precursor OS=Oncorhynchus mykiss (Rainbow trout) (Salmo gairdneri) Name=ifna3 {ECO:0000303|PubMed:25080482} PE=2
Lot0048990.1	346.072	1043.4	-1.5922	0.00025	0.0052518	--	Lethal(2) giant larvae protein homolog 1 Short=LLGL DLG4 Hugl-1 Human homolog to the D-lgl gene protein OS=Homo sapiens (Human) Name=LLGL1 Synonyms=DLG4, HUGL, HUGL1 PE=1
Lot0049090.1	118.593	8.46476	3.8084	5.4328e-10	6.4093e-08	--	Sp110 nuclear body protein Intracellular pathogen resistance protein 1 OS=Rattus norvegicus (Rat) Name=Sp110 Synonyms=Ipr1 PE=1
Lot0049100.1	602.535	33.3786	4.174	5.5866e-20	2.9815e-17	--	--
Lot0049170.1	10.9064	42.2722	-1.9545	0.0036849	0.040709	--	GTPase IMAP family member 8 Immune-associated nucleotide-binding protein 9 Short=IAN-9 Protein IanT OS=Rattus norvegicus (Rat) Name=Gimap8 Synonyms=Ian9, Iant PE=2
Lot0049240.1	43.6598	7.29504	2.5813	0.00015761	0.0036422	--	Zinc finger protein 385C OS=Homo sapiens (Human) Name=ZNF385C PE=1
Lot0049250.1	41172.6	3514.82	3.5502	3.6181e-09	3.5415e-07	--	Probable ATP-dependent RNA helicase DHX58 EC=3.6.4.13 Probable ATP-dependent helicase LGP2 Protein D11Lgp2 homolog RIG-I-like receptor 3 Short=RLR-3 RIG-I-like receptor LGP2 Short=RLR OS=Homo sapiens (Human) Name=DHX58 Synonyms=D11LGP2E, LGP2 PE=1
Lot0049410.1	253.538	82.6497	1.6171	0.002334	0.029121	--	Coiled-coil domain-containing protein 43 OS=Danio rerio (Zebrafish) (Brachydanio rerio) Name=ccdc43 ORFNames=zgc:66277 PE=2
Lot0049490.1	1301.78	356.143	1.87	0.00068434	0.01171	--	Unconventional myosin-X Unconventional myosin-10 OS=Rattus norvegicus (Rat) Name=Myo10 PE=1
Lot0049570.1	845.805	346.93	1.2857	0.00094945	0.014966	--	Golgi SNAP receptor complex member 2 27 kDa Golgi SNARE protein Membrin OS=Rattus norvegicus (Rat) Name=Gosr2 Synonyms=Gs27 PE=1
Lot0049580.1	255.061	556.92	-1.1266	0.0043192	0.045927	--	G patch domain-containing protein 8 OS=Homo sapiens (Human) Name=GPATCH8 Synonyms=GPATC8, KIAA0553 PE=1
Lot0049590.1	580.397	261.252	1.1516	0.0031121	0.036014	--	Mitogen-activated protein kinase kinase kinase 14 EC=2.7.11.25 NF-kappa-beta-inducing kinase Serine/threonine-protein kinase NIK OS=Mus musculus (Mouse) Name=Map3k14 Synonyms=Nik PE=1
Lot0049600.1	1857.1	200.071	3.2145	4.2595e-15	1.273e-12	--	Apoptosis regulator BAX OS=Bos taurus (Bovine) Name=BAX PE=2
Lot0049760.1	1.6152	45.9825	-4.8313	3.4121e-06	0.00014967	--	Axin-1 Axis inhibition protein 1 OS=Danio rerio (Zebrafish) (Brachydanio rerio) Name=axin1 Synonyms=axin PE=1
Lot0049800.1	1413.5	516.473	1.4525	0.00016484	0.0037743	--	Ubiquitin domain-containing protein UBFD1 OS=Mus musculus (Mouse) Name=Ubfd1 Synonyms=D7Wsu128e PE=1
Lot0050010.1	606.931	186.445	1.7028	6.3961e-05	0.00177	--	Inactive rhomboid protein 1 Short=iRhom1 Rhomboid family member 1 OS=Danio rerio (Zebrafish) (Brachydanio rerio) Name=rhbdf1 ORFNames=zgc:91984 PE=2
Lot0050130.1	5012.68	1011.82	2.3086	4.7128e-09	4.5144e-07	--	Non-receptor tyrosine-protein kinase TYK2 EC=2.7.10.2 OS=Homo sapiens (Human) Name=TYK2 PE=1
Lot0050180.1	7052.87	1828.18	1.9478	3.8619e-07	2.2543e-05	--	--
Lot0050240.1	48.6331	145.403	-1.58	0.0022333	0.028433	--	Cdc42-interacting protein 4 homolog Thyroid receptor-interacting protein 10 homolog OS=Danio rerio (Zebrafish) (Brachydanio rerio) Name=trip10 Synonyms=cip4 ORFNames=zgc:101777 PE=2
Lot0050310.1	96.8602	275.686	-1.5091	0.00036744	0.0071681	--	Transducin-like enhancer protein 4 Grg-4 Groucho-related protein 4 OS=Homo sapiens (Human) Name=TLE4 Synonyms=GRG4, KIAA1261 PE=1
Lot0050510.1	91.9403	16.0254	2.5203	4.6279e-06	0.00019318	--	Uncharacterized protein C1orf112 homolog OS=Danio rerio (Zebrafish) (Brachydanio rerio) ORFNames=si:dkey-97o5.1, zgc:110228 PE=2
Lot0050520.1	260.882	105.362	1.308	0.0023776	0.029499	--	14 kDa phosphohistidine phosphatase EC=3.9.1.3 {ECO:0000269|PubMed:12468887} Phosphohistidine phosphatase 1 Short=PHPT1 Protein histidine phosphatase {ECO:0000303|PubMed:12468887} Short=PHP OS=Oryctolagus cuniculus (Rabbit) Name=PHPT1 Synonyms=PHP14 PE=1
Lot0050530.1	3179.09	447.674	2.8281	9.8497e-13	1.9367e-10	--	P-selectin CD62 antigen-like family member P Granule membrane protein 140 Short=GMP-140 Leukocyte-endothelial cell adhesion molecule 3 Short=LECAM3 Platelet activation dependent granule-external membrane protein Short=PADGEM Precursor OS=Mus musculus (Mouse) Name=Selp Synonyms=Grmp PE=1
Lot0050560.1	672.66	1893.95	-1.4934	9.7969e-05	0.0024954	--	Retinoic acid receptor RXR-gamma-B Nuclear receptor subfamily 2 group B member 3-B Retinoid X receptor gamma-B OS=Danio rerio (Zebrafish) (Brachydanio rerio) ORFNames=si:ch211-260g14.2, zgc:92183 PE=2
Lot0050600.1	1340.37	304.468	2.1383	6.9981e-08	4.964e-06	--	--
Lot0050610.1	734.65	125.9	2.5448	0.00057677	0.010148	--	Ferric-chelate reductase 1 EC=1.-.-.- Stromal cell-derived receptor 2 Short=SDR-2 OS=Homo sapiens (Human) Name=FRRS1 Synonyms=SDFR2, SDR2 PE=2
Lot0051070.1	42.8348	168.573	-1.9765	2.6191e-05	0.00084335	--	F-box-like/WD repeat-containing protein TBL1XR1 Nuclear receptor corepressor/HDAC3 complex subunit TBLR1 TBL1-related protein 1 Transducin beta-like 1X-related protein 1 OS=Mus musculus (Mouse) Name=Tbl1xr1 Synonyms=Ira1, Tblr1 PE=1
Lot0051490.1	21.6349	100.606	-2.2173	0.0003731	0.007247	--	DEP domain-containing protein 1A OS=Danio rerio (Zebrafish) (Brachydanio rerio) Name=depdc1a PE=2
Lot0051660.1	237.202	699.153	-1.5595	0.00034365	0.0068085	--	Lysine-specific demethylase 4A EC=1.14.11.- JmjC domain-containing histone demethylation protein 3A Jumonji domain-containing protein 2A OS=Homo sapiens (Human) Name=KDM4A Synonyms=JHDM3A, JMJD2, JMJD2A, KIAA0677 PE=1
Lot0051670.1	4.9701	29.2267	-2.5559	0.0016312	0.02239	--	Receptor-type tyrosine-protein phosphatase F EC=3.1.3.48 Precursor OS=Danio rerio (Zebrafish) (Brachydanio rerio) Name=ptprf ORFNames=si:dkey-21k10.1 PE=2
Lot0051900.1	415.624	169.05	1.2978	0.0013437	0.019482	--	Phosphatidylinositol-glycan biosynthesis class X protein Short=PIG-X Precursor OS=Mus musculus (Mouse) Name=Pigx PE=2
Lot0052100.1	427.424	88.6898	2.2688	6.4938e-08	4.6505e-06	--	Phosphatidylinositol N-acetylglucosaminyltransferase subunit C EC=2.4.1.198 Phosphatidylinositol-glycan biosynthesis class C protein Short=PIG-C OS=Homo sapiens (Human) Name=PIGC Synonyms=GPI2 PE=2
Lot0052160.1	200.525	649.854	-1.6963	2.5026e-05	0.0008083	--	Vascular endothelial growth factor receptor 2 Short=VEGFR-2 EC=2.7.10.1 Fetal liver kinase 1b Short=FLK-1b Kinase insert domain receptor Kinase insert domain receptor-B Protein-tyrosine kinase receptor flk-1b Vascular endothelial growth factor receptor 2 homolog B Short=VEGFR-2 homolog B Precursor OS=Danio rerio (Zebrafish) (Brachydanio rerio) ORFNames=si:busm1-205d10.1, si:ch211-254j6.1 PE=1
Lot0052390.1	1040.82	283.078	1.8784	0.00029347	0.0059965	--	Ankyrin repeat domain-containing protein 13C-A OS=Xenopus laevis (African clawed frog) Name=ankrd13c-a PE=2
Lot0052400.1	12411.9	5951.83	1.0603	0.0041905	0.044836	--	Cystathionine gamma-lyase EC=4.4.1.1 Cysteine-protein sulfhydrase Gamma-cystathionase OS=Bos taurus (Bovine) Name=CTH PE=2
Lot0052440.1	33.3607	2.95529	3.4968	2.1459e-05	0.00070631	--	--
Lot0052570.1	41.8616	10.6499	1.9748	0.0023664	0.02942	--	Lysophosphatidic acid receptor 3 Short=LPA receptor 3 Short=LPA-3 Lysophosphatidic acid receptor Edg-7 OS=Mus musculus (Mouse) Name=Lpar3 Synonyms=Edg7, Lpa3 PE=1
Lot0052820.1	86.007	245.001	-1.5103	0.00042301	0.0080516	--	Basic immunoglobulin-like variable motif-containing protein OS=Xenopus tropicalis (Western clawed frog) (Silurana tropicalis) Name=bivm PE=2
Lot0052980.1	271.595	46.8357	2.5358	1.3439e-08	1.1497e-06	--	Sodium/hydrogen exchanger 7 Na(+)/H(+) exchanger 7 Short=NHE-7 Solute carrier family 9 member 7 OS=Homo sapiens (Human) Name=SLC9A7 Synonyms=NHE7 PE=1
Lot0053120.1	149.326	18.6105	3.0043	1.6045e-06	7.922e-05	--	Adapter protein CIKS Connection to IKK and SAPK/JNK Nuclear factor NF-kappa-B activator 1 Short=ACT1 TRAF3-interacting protein 2 OS=Homo sapiens (Human) Name=TRAF3IP2 Synonyms=C6orf2, C6orf4, C6orf5, C6orf6 PE=1
Lot0053160.1	220.495	554.532	-1.3305	0.00091579	0.014569	--	Protein Shroom2 Apical-like protein Protein APXL OS=Homo sapiens (Human) Name=SHROOM2 Synonyms=APXL PE=1
Lot0053200.1	216.592	724.97	-1.7429	1.2529e-05	0.00046115	--	Ecotropic viral integration site 5 protein homolog Short=EVI-5 Neuroblastoma stage 4S gene protein OS=Homo sapiens (Human) Name=EVI5 Synonyms=NB4S PE=1
Lot0053440.1	3884.3	584.858	2.7315	6.3565e-12	1.0633e-09	--	Ubiquitin carboxyl-terminal hydrolase CYLD EC=3.4.19.12 {ECO:0000269|PubMed:18313383} Deubiquitinating enzyme CYLD Ubiquitin thioesterase CYLD Ubiquitin-specific-processing protease CYLD OS=Homo sapiens (Human) ORFNames=HSPC057 PE=1
Lot0053640.1	23.9492	77.3664	-1.6917	0.0017115	0.023251	--	DCN1-like protein 4 DCUN1 domain-containing protein 4 Defective in cullin neddylation protein 1-like protein 4 OS=Danio rerio (Zebrafish) (Brachydanio rerio) Name=dcun1d4 ORFNames=si:ch211-14g4.1 PE=4
Lot0053720.1	748.838	121.763	2.6206	1.8613e-10	2.3841e-08	--	Mpv17-like protein 2 OS=Danio rerio (Zebrafish) (Brachydanio rerio) Name=mpv17l2 ORFNames=zgc:92754 PE=2
Lot0053740.1	165.327	11.4181	3.8559	3.9982e-11	5.935e-09	--	Transcription factor jun-D OS=Bos taurus (Bovine) Name=JUND PE=2
Lot0053820.1	6577.49	629.492	3.3853	8.9521e-17	3.3324e-14	--	Interferon-induced protein 44 Short=p44 Microtubule-associated protein 44 OS=Homo sapiens (Human) Name=IFI44 Synonyms=MTAP44 PE=2
Lot0053980.1	109.709	21.8724	2.3265	9.1448e-06	0.00035039	--	NLR family CARD domain-containing protein 3 CARD15-like protein Caterpiller protein 16.2 {ECO:0000303|PubMed:15705585} Short=CLR16.2 {ECO:0000303|PubMed:15705585} NACHT, LRR and CARD domains-containing protein 3 Nucleotide-binding oligomerization domain protein 3 OS=Homo sapiens (Human) Name=NLRC3 Synonyms=NOD3 PE=1
Lot0054110.1	33.981	7.49885	2.18	0.0024158	0.029868	--	Zinc finger protein RFP EC=2.3.2.27 RING finger protein 76 RING-type E3 ubiquitin transferase TRIM27 {ECO:0000305} Ret finger protein Tripartite motif-containing protein 27 OS=Homo sapiens (Human) Name=TRIM27 Synonyms=RFP, RNF76 PE=1
Lot0054140.1	149.103	18.1639	3.0372	3.4769e-09	3.4333e-07	--	Zinc finger protein RFP EC=2.3.2.27 RING finger protein 76 RING-type E3 ubiquitin transferase TRIM27 {ECO:0000305} Ret finger protein Tripartite motif-containing protein 27 OS=Homo sapiens (Human) Name=TRIM27 Synonyms=RFP, RNF76 PE=1
Lot0054170.1	1108.67	200.844	2.4647	1.2436e-09	1.3665e-07	--	Tripartite motif-containing protein 16 Estrogen-responsive B box protein OS=Mus musculus (Mouse) Name=Trim16 Synonyms=Ebbp PE=1
Lot0054230.1	99.5706	240.389	-1.2716	0.0029803	0.035024	--	Folate transporter 1 Reduced folate carrier 1 Short=RFC-1 Short=RFC1 Solute carrier family 19 member 1 OS=Rattus norvegicus (Rat) Name=Slc19a1 PE=2
Lot0054240.1	80.647	15.7934	2.3523	2.8741e-05	0.00090736	--	C-X-C chemokine receptor type 2 Short=CXC-R2 Short=CXCR-2 GRO/MGSA receptor High affinity interleukin-8 receptor B Short=IL-8R B OS=Rattus norvegicus (Rat) Name=Cxcr2 Synonyms=Il8rb PE=2
Lot0054660.1	36.4741	6.82401	2.4182	0.00066584	0.011437	--	Myeloperoxidase Short=MPO EC=1.11.2.2 {ECO:0000269|PubMed:9922160} Myeloperoxidase 89 kDa myeloperoxidase 84 kDa myeloperoxidase Myeloperoxidase light chain Myeloperoxidase heavy chain Precursor OS=Homo sapiens (Human) Name=MPO PE=1
Lot0054890.1	109.005	18.3579	2.5699	1.746e-06	8.564e-05	--	E3 ubiquitin-protein ligase NEURL3 EC=2.3.2.27 Lung-inducible neuralized-related C3CH4 RING domain protein Neuralized-like protein 3 RING-type E3 ubiquitin transferase NEURL3 {ECO:0000305} OS=Rattus norvegicus (Rat) Name=Neurl3 Synonyms=Lincr PE=2
Lot0054900.1	739.305	182.333	2.0196	0.00099815	0.015591	--	Calcium-binding protein 1 Short=CaBP1 OS=Mus musculus (Mouse) Name=Cabp1 PE=1
Lot0054990.1	191.044	64.9676	1.5561	0.00047617	0.0087981	--	Rho-related GTP-binding protein RhoF Rho family GTPase Rif Rho in filopodia Precursor OS=Homo sapiens (Human) Name=RHOF Synonyms=ARHF, RIF PE=1
Lot0055030.1	5147.8	1069.18	2.2674	5.7129e-06	0.00023073	--	TNF receptor-associated factor 2 EC=2.3.2.27 E3 ubiquitin-protein ligase TRAF2 RING-type E3 ubiquitin transferase TRAF2 {ECO:0000305} Tumor necrosis factor type 2 receptor-associated protein 3 OS=Homo sapiens (Human) Name=TRAF2 Synonyms=TRAP3 PE=1
Lot0055060.1	233.53	84.0154	1.4749	0.0006513	0.011247	--	Endoplasmic reticulum metallopeptidase 1 {ECO:0000305} EC=3.4.-.- {ECO:0000305} Felix-ina {ECO:0000303|PubMed:17267443} OS=Rattus norvegicus (Rat) Synonyms=Fxna {ECO:0000303|PubMed:17267443} PE=1
Lot0055080.1	48.4091	203.066	-2.0686	0.00011548	0.0028382	--	E3 ubiquitin-protein ligase UHRF2 EC=2.3.2.27 NIRF Np95-like ring finger protein Nuclear protein 97 Nuclear zinc finger protein Np97 RING-type E3 ubiquitin transferase UHRF2 Ubiquitin-like PHD and RING finger domain-containing protein 2 Ubiquitin-like-containing PHD and RING finger domains protein 2 OS=Mus musculus (Mouse) Name=Uhrf2 Synonyms=Nirf PE=1
Lot0055190.1	16.5063	131.489	-2.9939	6.6477e-05	0.0018306	--	Bone morphogenetic protein receptor type-1B Short=BMP type-1B receptor Short=BMPR-1B EC=2.7.11.30 Precursor OS=Homo sapiens (Human) Name=BMPR1B PE=1
Lot0055270.1	185.169	431.546	-1.2207	0.0024776	0.030414	--	ARF GTPase-activating protein GIT2 Short=ARF GAP GIT2 Cool-interacting tyrosine-phosphorylated protein 2 Short=CAT-2 Short=CAT2 G protein-coupled receptor kinase-interactor 2 GRK-interacting protein 2 OS=Homo sapiens (Human) Name=GIT2 Synonyms=KIAA0148 PE=1
Lot0055460.1	941.542	2517.75	-1.419	0.00044557	0.0083647	--	Folylpolyglutamate synthase, mitochondrial EC=6.3.2.17 Folylpoly-gamma-glutamate synthetase Short=FPGS Tetrahydrofolylpolyglutamate synthase Short=Tetrahydrofolate synthase Precursor OS=Mus musculus (Mouse) Name=Fpgs PE=1
Lot0055600.1	26.8946	4.64828	2.5325	0.0018037	0.024166	--	Calcium-binding mitochondrial carrier protein SCaMC-2 Small calcium-binding mitochondrial carrier protein 2 Solute carrier family 25 member 25 OS=Xenopus tropicalis (Western clawed frog) (Silurana tropicalis) Name=slc25a25 Synonyms=scamc2 PE=2
Lot0055610.1	72.0197	20.0187	1.847	0.00083948	0.013626	--	Calcium-binding mitochondrial carrier protein SCaMC-2-B Small calcium-binding mitochondrial carrier protein 2-B Solute carrier family 25 member 25-B OS=Danio rerio (Zebrafish) (Brachydanio rerio) Name=slc25a25b Synonyms=scamc2b ORFNames=si:dkey-7o20.1 PE=3
Lot0055630.1	6.90349	37.6171	-2.446	0.00085989	0.013847	--	Probable palmitoyltransferase ZDHHC12 EC=2.3.1.225 Zinc finger DHHC domain-containing protein 12 Short=DHHC-12 OS=Mus musculus (Mouse) Name=Zdhhc12 PE=2
Lot0055730.1	54.9519	169.951	-1.6289	0.00037155	0.0072295	--	Ras-specific guanine nucleotide-releasing factor RalGPS1 Ral GEF with PH domain and SH3-binding motif 1 RalA exchange factor RalGPS1 OS=Danio rerio (Zebrafish) (Brachydanio rerio) Name=ralgps1 ORFNames=si:dkey-191c17.1, zgc:165535 PE=2
Lot0055950.1	13.841	0.502177	4.7846	0.00074765	0.01246	--	Ankyrin repeat domain-containing protein 55 OS=Homo sapiens (Human) Name=ANKRD55 PE=1
Lot0055970.1	411.986	1042.61	-1.3395	0.0029614	0.034845	--	Inositol hexakisphosphate and diphosphoinositol-pentakisphosphate kinase 2 EC=2.7.4.21 {ECO:0000269|PubMed:21222653} EC=2.7.4.24 {ECO:0000269|PubMed:21222653} Diphosphoinositol pentakisphosphate kinase 2 Histidine acid phosphatase domain-containing protein 1 InsP6 and PP-IP5 kinase 2 VIP1 homolog 2 Short=hsVIP2 OS=Homo sapiens (Human) Name=PPIP5K2 Synonyms=HISPPD1, KIAA0433, VIP2 PE=1
Lot0056000.1	12522	3238.31	1.9512	3.2467e-07	1.951e-05	--	Interleukin-6 receptor subunit beta Short=IL-6 receptor subunit beta Short=IL-6R subunit beta Short=IL-6R-beta Short=IL-6RB CDw130 Interleukin-6 signal transducer Membrane glycoprotein 130 Short=gp130 Oncostatin-M receptor subunit alpha Precursor OS=Homo sapiens (Human) Name=IL6ST PE=1
Lot0056040.1	1400.54	344.071	2.0252	2.4619e-07	1.5501e-05	--	Ubiquitin-conjugating enzyme E2 G1 EC=2.3.2.23 {ECO:0000269|PubMed:20061386} E2 ubiquitin-conjugating enzyme G1 E217K UBC7 Ubiquitin carrier protein G1 Ubiquitin-protein ligase G1 Ubiquitin-conjugating enzyme E2 G1, N-terminally processed OS=Homo sapiens (Human) Name=UBE2G1 Synonyms=UBE2G PE=1
Lot0056380.1	591.231	236.203	1.3237	0.00075705	0.012561	--	Guanine nucleotide-binding protein G(q) subunit alpha Guanine nucleotide-binding protein alpha-q OS=Homo sapiens (Human) Name=GNAQ Synonyms=GAQ PE=1
Lot0056470.1	15.3168	83.2277	-2.442	1.7222e-05	0.00059116	--	Unconventional myosin-Vb OS=Mus musculus (Mouse) Name=Myo5b Synonyms=Kiaa1119 PE=1
Lot0056520.1	182.172	700.986	-1.9441	0.00041632	0.0079555	--	Protein phosphatase 1 regulatory subunit 3B OS=Danio rerio (Zebrafish) (Brachydanio rerio) Name=ppp1r3b ORFNames=zgc:55542 PE=2
Lot0056660.1	578.106	99.5137	2.5384	1.2277e-09	1.3556e-07	--	RNA/RNP complex-1-interacting phosphatase EC=3.1.3.- Dual specificity protein phosphatase 11 Phosphatase that interacts with RNA/RNP complex 1 OS=Homo sapiens (Human) Name=DUSP11 Synonyms=PIR1 PE=1
Lot0056750.1	2700.04	806.573	1.7431	5.3254e-06	0.00021743	--	E3 ubiquitin-protein ligase MARCH5 EC=2.3.2.27 Membrane-associated RING finger protein 5 Membrane-associated RING-CH protein V Short=MARCH-V RING-type E3 ubiquitin transferase MARCH5 {ECO:0000305} OS=Danio rerio (Zebrafish) (Brachydanio rerio) Name=march5 Synonyms=march5l ORFNames=zgc:56713 PE=2
Lot0056760.1	1705.6	281.446	2.5993	1.0895e-07	7.4451e-06	--	BTB/POZ domain-containing protein KCTD9 OS=Homo sapiens (Human) Name=KCTD9 PE=1
Lot0057220.1	2.00354	23.4328	-3.5479	0.00042817	0.0081196	--	TBC1 domain family member 16 OS=Homo sapiens (Human) Name=TBC1D16 PE=2
Lot0057230.1	6.17039	75.9524	-3.6217	1.8878e-08	1.5557e-06	--	E3 SUMO-protein ligase CBX4 EC=6.3.2.- Chromobox protein homolog 4 Polycomb 2 homolog Short=Pc2 Short=mPc2 OS=Mus musculus (Mouse) Name=Cbx4 Synonyms=Pc2 PE=1
Lot0057240.1	42.5507	196	-2.2036	1.9672e-06	9.4333e-05	--	Chromobox protein homolog 8 Polycomb 3 homolog Short=Pc3 Short=mPc3 OS=Mus musculus (Mouse) Name=Cbx8 Synonyms=Pc3 PE=1
Lot0057520.1	160.928	471.571	-1.5511	0.0001344	0.0031879	--	Brain-specific angiogenesis inhibitor 1-associated protein 2-like protein 1 Short=BAI1-associated protein 2-like protein 1 OS=Rattus norvegicus (Rat) Name=Baiap2l1 PE=1
Lot0057590.1	93.4509	31.0729	1.5886	0.0017307	0.023413	--	--
Lot0057760.1	62.8948	162.734	-1.3715	0.0037707	0.041434	--	Septin-9 MLL septin-like fusion protein MSF-A Short=MLL septin-like fusion protein Ovarian/Breast septin Short=Ov/Br septin Septin D1 OS=Homo sapiens (Human) Name=SEPT9 Synonyms=KIAA0991, MSF PE=1
Lot0057770.1	109.788	293.363	-1.418	0.00089555	0.014311	--	Trinucleotide repeat-containing gene 6C protein OS=Homo sapiens (Human) Name=TNRC6C Synonyms=KIAA1582 PE=1
Lot0057780.1	1096.44	372.336	1.5581	0.000318	0.006387	--	Sterile alpha motif domain-containing protein 9-like Short=SAM domain-containing protein 9-like OS=Homo sapiens (Human) Name=SAMD9L Synonyms=C7orf6, DRIF2, KIAA2005, UEF PE=1
Lot0057860.1	4604.29	712.066	2.6929	7.0221e-12	1.1574e-09	--	Down syndrome cell adhesion molecule-like protein 1 homolog Precursor OS=Gallus gallus (Chicken) Name=DSCAML1 PE=1
Lot0058270.1	96.2762	299.3	-1.6363	0.00013198	0.0031437	--	Protein rogdi homolog OS=Danio rerio (Zebrafish) (Brachydanio rerio) Name=rogdi ORFNames=zgc:55665 PE=2
Lot0058290.1	59.082	12.6201	2.227	0.00021408	0.0046366	--	Regulator of G-protein signaling 9 Short=RGS9 OS=Bos taurus (Bovine) Name=RGS9 PE=1
Lot0058370.1	420.066	146.927	1.5155	0.00020988	0.0045675	--	Tetraspanin-4 Short=Tspan-4 Transmembrane 4 superfamily member 7 OS=Mus musculus (Mouse) Name=Tspan4 Synonyms=Tm4sf7 PE=1
Lot0058570.1	1076.62	98.943	3.4438	4.1701e-16	1.4605e-13	--	Nucleotide-binding oligomerization domain-containing protein 2 Caspase recruitment domain-containing protein 15 OS=Pan troglodytes (Chimpanzee) Name=NOD2 Synonyms=CARD15 PE=3
Lot0058600.1	9170.12	243.155	5.237	1.0903e-24	1.1292e-21	--	Suppressor of cytokine signaling 1 Short=SOCS-1 JAK-binding protein Short=JAB STAT-induced STAT inhibitor 1 Short=SSI-1 OS=Mus musculus (Mouse) Name=Socs1 Synonyms=Cish1, Ssi1 PE=1
Lot0058630.1	97.5379	34.6177	1.4945	0.0024237	0.029899	--	--
Lot0058760.1	30.2111	6.57326	2.2004	0.0036754	0.040676	--	Troponin T, cardiac muscle Short=TnTc Cardiac muscle troponin T Short=cTnT OS=Ovis aries (Sheep) Name=TNNT2 PE=2
Lot0058790.1	1579.27	188.752	3.0647	7.559e-14	1.7468e-11	-//-	-//-
Lot0059170.1	49374.9	3532.61	3.805	1.6306e-20	9.6186e-18	--	--
Lot0059410.1	26.8307	190.891	-2.8308	1.5057e-07	1.0045e-05	--	Transmembrane protein 56-B OS=Danio rerio (Zebrafish) (Brachydanio rerio) Name=tmem56b Synonyms=tmem56 ORFNames=zgc:92864 PE=2
Lot0059730.1	5.98404	42.682	-2.8344	0.00010441	0.0026237	--	Serine/threonine-protein phosphatase 2A 55 kDa regulatory subunit B alpha isoform PP2A subunit B isoform B55-alpha PP2A subunit B isoform PR55-alpha PP2A subunit B isoform R2-alpha PP2A subunit B isoform alpha OS=Homo sapiens (Human) Name=PPP2R2A PE=1
Lot0059930.1	175.85	394.326	-1.165	0.0042528	0.045394	--	Phospholipid-transporting ATPase ID EC=3.6.3.1 ATPase class I type 8B member 2 P4-ATPase flippase complex alpha subunit ATP8B2 OS=Mus musculus (Mouse) Name=Atp8b2 PE=2
Lot0060010.1	358.236	67.6581	2.4046	2.201e-08	1.762e-06	--	Ras-GEF domain-containing family member 1B-B OS=Danio rerio (Zebrafish) (Brachydanio rerio) Synonyms=rasgef {ECO:0000303|PubMed:17239665} ORFNames=zgc:91814 PE=2
Lot0060050.1	96.4114	237.046	-1.2979	0.0021458	0.027661	--	Sorting nexin-30 OS=Danio rerio (Zebrafish) (Brachydanio rerio) Name=snx30 ORFNames=zgc:112424 PE=2
Lot0060140.1	111.603	16.0498	2.7978	1.3668e-07	9.2001e-06	--	SH3 domain-binding protein 2 Short=3BP-2 OS=Homo sapiens (Human) Name=SH3BP2 Synonyms=3BP2 ORFNames=RES4-23 PE=1
Lot0060250.1	72.319	232.451	-1.6845	0.00092752	0.014703	--	One cut domain family member 2 Hepatocyte nuclear factor 6-beta Short=HNF-6-beta One cut homeobox 2 Transcription factor ONECUT-2 Short=OC-2 OS=Homo sapiens (Human) Name=ONECUT2 Synonyms=HNF6B PE=2
Lot0060380.1	872.144	213.248	2.032	3.1447e-07	1.9095e-05	--	DnaJ homolog subfamily C member 25 OS=Xenopus tropicalis (Western clawed frog) (Silurana tropicalis) Name=dnajc25 PE=2
Lot0060480.1	146.511	429.353	-1.5512	0.00013552	0.0032043	--	Adenomatous polyposis coli protein Short=Protein APC Short=mAPC OS=Mus musculus (Mouse) Name=Apc PE=1
Lot0060550.1	1151.19	185.63	2.6326	6.7831e-11	9.8729e-09	--	Methyl-CpG-binding domain protein 2 Demethylase Short=DMTase Methyl-CpG-binding protein MBD2 OS=Homo sapiens (Human) Name=MBD2 PE=1
Lot0060890.1	933.611	200.854	2.2167	2.799e-08	2.186e-06	--	Dolichyldiphosphatase 1 EC=3.6.1.43 Dolichyl pyrophosphate phosphatase 1 OS=Rhinolophus ferrumequinum (Greater horseshoe bat) Name=DOLPP1 PE=3
Lot0060920.1	4960.82	668.272	2.8921	4.2111e-13	8.9049e-11	--	Uridine-cytidine kinase 1 Short=UCK 1 EC=2.7.1.48 Cytidine monophosphokinase 1 Uridine monophosphokinase 1 OS=Danio rerio (Zebrafish) (Brachydanio rerio) Name=uck1 ORFNames=zgc:103645 PE=2
Lot0061270.1	333.403	2077.05	-2.6392	0.0036915	0.040761	--	Solute carrier family 40 member 1 Ferroportin-1 OS=Danio rerio (Zebrafish) (Brachydanio rerio) Name=slc40a1 Synonyms=fpn1, slc39a1 PE=2
Lot0061370.1	59.8036	249.656	-2.0616	4.4491e-06	0.0001864	--	Small membrane A-kinase anchor protein Short=Small membrane AKAP Short=smAKAP OS=Danio rerio (Zebrafish) (Brachydanio rerio) PE=3
Lot0061390.1	60.1504	615.569	-3.3553	0.00045399	0.0084872	-//-	-//-
Lot0061470.1	24.5698	100.706	-2.0352	0.00010516	0.0026367	--	1-phosphatidylinositol 4,5-bisphosphate phosphodiesterase delta-4 EC=3.1.4.11 Phosphoinositide phospholipase C-delta-4 Phospholipase C-delta-4 Short=PLC-delta-4 OS=Xenopus laevis (African clawed frog) Name=plcd4 PE=2
Lot0061590.1	8.56766	58.8951	-2.7812	1.636e-05	0.00056677	--	Calcitonin gene-related peptide type 1 receptor Short=CGRP type 1 receptor Calcitonin receptor-like receptor Precursor OS=Oncorhynchus gorbuscha (Pink salmon) (Salmo gorbuscha) Name=calcrl PE=2
Lot0061700.1	50.971	283.699	-2.4766	0.0020999	0.02727	--	Caveolae-associated protein 2 {ECO:0000312|HGNC:HGNC:10690} Cavin-2 PS-p68 Phosphatidylserine-binding protein Serum deprivation-response protein OS=Homo sapiens (Human) Synonyms=SDPR {ECO:0000312|EMBL:AAD17795.1} PE=1
Lot0061740.1	746.338	77.3582	3.2702	1.4949e-14	3.9892e-12	--	Poly [ADP-ribose] polymerase 14 Short=PARP-14 EC=2.4.2.30 ADP-ribosyltransferase diphtheria toxin-like 8 Short=ARTD8 Collaborator of STAT6 Short=CoaSt6 OS=Mus musculus (Mouse) Name=Parp14 Synonyms=Kiaa1268 PE=1
Lot0061750.1	11158.2	1532.95	2.8637	6.2368e-13	1.2709e-10	--	Poly [ADP-ribose] polymerase 14 Short=PARP-14 EC=2.4.2.30 ADP-ribosyltransferase diphtheria toxin-like 8 Short=ARTD8 Collaborator of STAT6 Short=CoaSt6 OS=Mus musculus (Mouse) Name=Parp14 Synonyms=Kiaa1268 PE=1
Lot0061760.1	3380.68	860.984	1.9733	3.7347e-07	2.1858e-05	--	Poly [ADP-ribose] polymerase 9 Short=PARP-9 EC=2.4.2.30 {ECO:0000255|PROSITE-ProRule:PRU00397, ECO:0000269|PubMed:28525742} ADP-ribosyltransferase diphtheria toxin-like 9 Short=ARTD9 B aggressive lymphoma protein OS=Homo sapiens (Human) Name=PARP9 Synonyms=BAL, BAL1 PE=1
Lot0061930.1	15.7956	0	Inf	1.4839e-05	0.00052746	--	Protein FEV Protein Pet-1 OS=Danio rerio (Zebrafish) (Brachydanio rerio) Name=fev Synonyms=pet1 ORFNames=zgc:158720 PE=2
Lot0061960.1	50.3043	148.487	-1.5616	0.0008516	0.013748	--	Fibronectin Short=FN Anastellin Precursor OS=Mus musculus (Mouse) Name=Fn1 PE=1
Lot0062020.1	110.476	447.155	-2.017	0.00092574	0.014685	--	Poly [ADP-ribose] polymerase 4 Short=PARP-4 EC=2.4.2.30 193 kDa vault protein ADP-ribosyltransferase diphtheria toxin-like 4 Short=ARTD4 PARP-related/IalphaI-related H5/proline-rich Short=PH5P Vault poly(ADP-ribose) polymerase Short=VPARP OS=Homo sapiens (Human) Name=PARP4 Synonyms=ADPRTL1, KIAA0177, PARPL PE=1
Lot0062060.1	446.745	39.3588	3.5047	7.4118e-15	2.186e-12	--	Metalloreductase STEAP3 EC=1.16.1.- Dudulin-2 Six-transmembrane epithelial antigen of prostate 3 Tumor suppressor-activated pathway protein 6 Short=hTSAP6 pHyde Short=hpHyde OS=Homo sapiens (Human) Name=STEAP3 Synonyms=TSAP6 PE=1
Lot0062290.1	114.481	15.7744	2.8595	7.0285e-08	4.9698e-06	--	DnaJ homolog subfamily B member 2 {ECO:0000305} DnaJ homolog subfamily B member 10 {ECO:0000303|PubMed:11147971} mDj8 {ECO:0000312|EMBL:BAA88306.1} Precursor OS=Mus musculus (Mouse) Synonyms=Dnajb10 {ECO:0000303|PubMed:11147971} PE=1
Lot0062350.1	100.838	267.564	-1.4078	0.00090282	0.014397	--	Band 4.1-like protein 5 OS=Homo sapiens (Human) Name=EPB41L5 Synonyms=KIAA1548 PE=1
Lot0062590.1	150.412	485.834	-1.6915	3.1299e-05	0.00097037	--	1-phosphatidylinositol 3-phosphate 5-kinase Short=Phosphatidylinositol 3-phosphate 5-kinase EC=2.7.1.150 FYVE finger-containing phosphoinositide kinase PIKfyve Phosphatidylinositol 3-phosphate 5-kinase type III Short=PIPkin-III Short=Type III PIP kinase OS=Homo sapiens (Human) Name=PIKFYVE Synonyms=KIAA0981, PIP5K3 PE=1
Lot0062660.1	47.4378	127.977	-1.4318	0.0024624	0.030294	--	F-box/LRR-repeat protein 3 F-box and leucine-rich repeat protein 3A F-box/LRR-repeat protein 3A Protein after-hours Protein overtime OS=Mus musculus (Mouse) Name=Fbxl3 Synonyms=Afh, Fbl3a, Fbxl3a, Ovtm PE=1
Lot0062670.1	458.312	1319.71	-1.5258	7.8125e-05	0.0020772	--	E3 ubiquitin-protein ligase MYCBP2 EC=2.3.2.27 Myc-binding protein 2 Pam/highwire/rpm-1 protein Protein associated with Myc RING-type E3 ubiquitin transferase MYCBP2 {ECO:0000305} OS=Homo sapiens (Human) PAM {ECO:0000303|PubMed:9689053} PE=1
Lot0062710.1	6.02679	36.7282	-2.6074	0.00052319	0.009397	--	Kelch repeat and BTB domain-containing protein 7 OS=Homo sapiens (Human) Name=KBTBD7 PE=1
Lot0062940.1	22.5555	107.879	-2.2579	1.6026e-05	0.00055788	--	Tripartite motif-containing 13 OS=Danio rerio (Zebrafish) (Brachydanio rerio) Name=trim13 ORFNames=zgc:110578 PE=2
Lot0062970.1	394.172	76.2888	2.3693	3.4836e-08	2.638e-06	--	PHD finger protein 6 PHD-like zinc finger protein OS=Homo sapiens (Human) Name=PHF6 Synonyms=CENP-31, KIAA1823 PE=1
Lot0062980.1	89.4339	1157.05	-3.6935	2.8302e-06	0.00012662	--	Guanine nucleotide exchange factor DBS DBL's big sister MCF2-transforming sequence-like protein OST oncogene {ECO:0000303|PubMed:7957046} OS=Rattus norvegicus (Rat) Name=Mcf2l Synonyms=Ost {ECO:0000303|PubMed:7957046} PE=1
Lot0063080.1	17.5025	62.3525	-1.8329	0.0015118	0.021219	--	Uncharacterized protein KIAA1211-like OS=Homo sapiens (Human) Name=KIAA1211L Synonyms=C2orf55 PE=1
Lot0063300.1	98.7414	349.01	-1.8215	1.9107e-05	0.00064308	--	Integrin beta-5 Precursor OS=Mus musculus (Mouse) Name=Itgb5 PE=1
Lot0063310.1	22.9044	85.5935	-1.9019	0.0030583	0.035556	--	Serine/threonine-protein phosphatase 6 regulatory ankyrin repeat subunit C Short=PP6-ARS-C Short=Serine/threonine-protein phosphatase 6 regulatory subunit ARS-C OS=Danio rerio (Zebrafish) (Brachydanio rerio) Name=ankrd52 ORFNames=zgc:112069 PE=2
Lot0063350.1	2593.08	1198.75	1.1131	0.0032682	0.037433	--	10 kDa heat shock protein, mitochondrial Short=Hsp10 10 kDa chaperonin Chaperonin 10 Short=CPN10 OS=Oryzias latipes (Japanese rice fish) (Japanese killifish) Name=hspe1 Synonyms=hsp10 PE=3
Lot0063470.1	6447.01	2061.9	1.6447	1.6007e-05	0.00055788	--	--
Lot0063490.1	60.8921	176.921	-1.5388	0.00063402	0.010991	--	A-kinase anchor protein 11 Short=AKAP-11 A-kinase anchor protein 220 kDa Short=AKAP 220 Short=hAKAP220 Protein kinase A-anchoring protein 11 Short=PRKA11 OS=Homo sapiens (Human) Name=AKAP11 Synonyms=AKAP220, KIAA0629 PE=1
Lot0063500.1	9.70404	43.1503	-2.1527	0.0014716	0.020811	--	Diacylglycerol kinase eta Short=DAG kinase eta EC=2.7.1.107 Diglyceride kinase eta Short=DGK-eta OS=Homo sapiens (Human) Name=DGKH PE=1
Lot0063510.1	187.504	424.213	-1.1779	0.0034321	0.038743	--	von Willebrand factor A domain-containing protein 8 Precursor OS=Danio rerio (Zebrafish) (Brachydanio rerio) ORFNames=si:dkey-18l1.1 PE=3
Lot0063520.1	285.268	97.4396	1.5497	0.00027858	0.0057606	--	Regulator of cell cycle RGCC Response gene to complement 32 protein Short=RGC-32 OS=Rattus norvegicus (Rat) Name=Rgcc Synonyms=Rgc32 PE=1
Lot0063570.1	55.9938	212.139	-1.9217	7.9927e-05	0.0021127	--	Lysine-specific demethylase 6A EC=1.14.11.- {ECO:0000269|PubMed:17713478, ECO:0000269|PubMed:17761849, ECO:0000269|PubMed:17851529, ECO:0000269|PubMed:18003914} Histone demethylase UTX Ubiquitously-transcribed TPR protein on the X chromosome Ubiquitously-transcribed X chromosome tetratricopeptide repeat protein OS=Homo sapiens (Human) Name=KDM6A Synonyms=UTX PE=1
Lot0063590.1	65.3319	16.0303	2.027	0.00041628	0.0079555	--	Interleukin-1 receptor-like 1 Protein ST2 Precursor OS=Homo sapiens (Human) Name=IL1RL1 Synonyms=DER4, ST2, T1 PE=1
Lot0063610.1	8968.25	2878.39	1.6396	1.3891e-05	0.000503	--	Interleukin-1 receptor-like 2 IL-36 receptor Short=IL-36R Interleukin-1 receptor-related protein 2 Short=IL-1Rrp2 Short=IL1R-rp2 Precursor OS=Homo sapiens (Human) Name=IL1RL2 Synonyms=IL1RRP2 PE=1
Lot0063630.1	152.774	440.996	-1.5294	0.00017512	0.0039553	--	Mitogen-activated protein kinase kinase kinase kinase 4 EC=2.7.11.1 HPK/GCK-like kinase HGK MAPK/ERK kinase kinase kinase 4 Short=MEK kinase kinase 4 Short=MEKKK 4 Nck-interacting kinase OS=Homo sapiens (Human) Name=MAP4K4 Synonyms=HGK, KIAA0687, NIK PE=1
Lot0063770.1	181.979	68.4069	1.4116	0.0014009	0.020077	--	Mediator of RNA polymerase II transcription subunit 4 Mediator complex subunit 4 OS=Danio rerio (Zebrafish) (Brachydanio rerio) Name=med4 ORFNames=zgc:110646 PE=2
Lot0063950.1	2464.68	433.509	2.5073	2.5641e-10	3.2108e-08	--	Uncharacterized protein C3orf38 homolog OS=Bos taurus (Bovine) PE=2
Lot0064130.1	17.797	158.171	-3.1518	1.108e-09	1.2294e-07	--	Protein HEG Heart of glass Precursor OS=Danio rerio (Zebrafish) (Brachydanio rerio) Name=heg PE=1
Lot0064310.1	49.8085	164.26	-1.7215	0.00019823	0.0043777	--	F-box/WD repeat-containing protein 7 {ECO:0000305} Archipelago homolog {ECO:0000303|PubMed:11565033} Short=hAgo {ECO:0000303|PubMed:11565033} F-box and WD-40 domain-containing protein 7 {ECO:0000305} F-box protein FBX30 {ECO:0000305|PubMed:10531037} SEL-10 {ECO:0000303|PubMed:12354302} hCdc4 {ECO:0000303|PubMed:11565034} OS=Homo sapiens (Human) SEL10 {ECO:0000312|EMBL:AAL07271.1} PE=1
Lot0064370.1	30.0278	195.547	-2.7031	2.5931e-06	0.00011814	--	LIM and calponin homology domains-containing protein 1 OS=Homo sapiens (Human) Name=LIMCH1 Synonyms=KIAA1102 PE=1
Lot0064500.1	14.6326	50.9837	-1.8008	0.0037278	0.041061	--	Dorsal-ventral patterning tolloid-like protein 1 EC=3.4.24.- Mini fin protein Precursor OS=Danio rerio (Zebrafish) (Brachydanio rerio) Name=tll1 Synonyms=mfn, tld, tolloid PE=2
Lot0064520.1	492.55	185.73	1.4071	0.00050895	0.0091853	--	Caspase-3 Short=CASP-3 EC=3.4.22.56 Apopain Cysteine protease CPP32 Short=CPP-32 IRP LICE Protein Yama SREBP cleavage activity 1 Short=SCA-1 Caspase-3 subunit p17 Caspase-3 subunit p12 Precursor OS=Rattus norvegicus (Rat) Name=Casp3 Synonyms=Cpp32 PE=2
Lot0064560.1	4401.7	1626.8	1.436	0.00016222	0.0037332	--	Acid ceramidase Short=AC Short=ACDase Short=Acid CDase EC=3.5.1.23 Acylsphingosine deacylase N-acylsphingosine amidohydrolase Precursor OS=Pan troglodytes (Chimpanzee) Name=ASAH1 PE=2
Lot0064620.1	1865.98	592.194	1.6558	0.00036874	0.0071872	--	Toll-like receptor 3 Precursor OS=Boselaphus tragocamelus (Nilgai) Name=TLR3 PE=2
Lot0064660.1	42.2009	1.93679	4.4455	5.7645e-08	4.1952e-06	--	Lecithin retinol acyltransferase EC=2.3.1.135 Phosphatidylcholine--retinol O-acyltransferase OS=Bos taurus (Bovine) Name=LRAT PE=1
Lot0064700.1	108.934	7.01766	3.9563	1.0086e-10	1.3785e-08	--	Protocadherin-23 Cadherin-27 Cadherin-like protein CDHJ Cadherin-like protein VR8 Protein dachsous homolog 2 Protocadherin PCDHJ OS=Homo sapiens (Human) Name=DCHS2 Synonyms=CDH27, CDHJ, PCDH23, PCDHJ PE=2
Lot0064790.1	750.925	104.32	2.8476	1.0127e-11	1.6099e-09	--	THUMP domain-containing protein 1 OS=Mus musculus (Mouse) Name=Thumpd1 PE=1
Lot0064810.1	463.378	113.091	2.0347	8.2213e-07	4.4298e-05	--	RNA exonuclease 5 EC=3.1.-.- Putative RNA exonuclease NEF-sp OS=Macaca fascicularis (Crab-eating macaque) (Cynomolgus monkey) Name=REXO5 ORFNames=QtsA-10054 PE=2
Lot0064860.1	1.1949	15.9054	-3.7346	0.0026598	0.032157	--	Beta-1,3-N-acetylglucosaminyltransferase lunatic fringe EC=2.4.1.222 O-fucosylpeptide 3-beta-N-acetylglucosaminyltransferase OS=Danio rerio (Zebrafish) (Brachydanio rerio) Name=lfng PE=2
Lot0064960.1	371.688	110.357	1.7519	0.0011313	0.017166	--	Cdc42-interacting protein 4 homolog Thyroid receptor-interacting protein 10 homolog OS=Danio rerio (Zebrafish) (Brachydanio rerio) Name=trip10 Synonyms=cip4 ORFNames=zgc:101777 PE=2
Lot0065190.1	147.915	438.405	-1.5675	0.00011233	0.0027852	--	Forkhead box protein K1 Myocyte nuclear factor Short=MNF OS=Homo sapiens (Human) Synonyms=MNF {ECO:0000303|PubMed:15289879} PE=1
Lot0065360.1	2373.42	106.562	4.4772	7.5255e-25	8.8781e-22	--	Suppressor of cytokine signaling 2 Short=SOCS-2 OS=Sus scrofa (Pig) Name=SOCS2 PE=2
Lot0065400.1	0	14.0503	#NAME?	0.00024056	0.005087	--	Voltage-dependent T-type calcium channel subunit alpha-1H Low-voltage-activated calcium channel alpha1 3.2 subunit Voltage-gated calcium channel subunit alpha Cav3.2 OS=Homo sapiens (Human) Name=CACNA1H PE=1
Lot0065480.1	4929.03	447.784	3.4604	4.5203e-08	3.3551e-06	--	--
Lot0065490.1	24.6877	1.03065	4.5822	1.2335e-05	0.00045476	--	cAMP-specific 3',5'-cyclic phosphodiesterase 4B EC=3.1.4.53 DPDE4 OS=Rattus norvegicus (Rat) Name=Pde4b PE=1
Lot0065580.1	42.7603	7.96744	2.4241	0.00038573	0.0074541	--	--
Lot0065770.1	296.266	123.378	1.2638	0.0023258	0.029092	--	Transmembrane emp24 domain-containing protein 1 p24 family protein gamma-1 Short=p24gamma1 Precursor OS=Xenopus tropicalis (Western clawed frog) (Silurana tropicalis) Name=tmed1 ORFNames=TNeu055d12.1 PE=2
Lot0065960.1	102.877	28.4121	1.8563	0.001349	0.019534	--	GTPase IMAP family member 7 Immunity-associated nucleotide 7 protein Short=IAN-7 OS=Homo sapiens (Human) Name=GIMAP7 Synonyms=IAN7 PE=1
Lot0066260.1	664.515	60.7549	3.4512	1.4995e-15	5.0925e-13	--	Methylthioribose-1-phosphate isomerase {ECO:0000255|HAMAP-Rule:MF_03119} Short=M1Pi {ECO:0000255|HAMAP-Rule:MF_03119} Short=MTR-1-P isomerase {ECO:0000255|HAMAP-Rule:MF_03119} EC=5.3.1.23 {ECO:0000255|HAMAP-Rule:MF_03119} S-methyl-5-thioribose-1-phosphate isomerase {ECO:0000255|HAMAP-Rule:MF_03119} Translation initiation factor eIF-2B subunit alpha/beta/delta-like protein {ECO:0000255|HAMAP-Rule:…
Lot0066680.1	14.5592	80.346	-2.4643	1.6645e-05	0.00057401	--	Metal transporter CNNM2 Ancient conserved domain-containing protein 2 Short=mACDP2 Cyclin-M2 OS=Mus musculus (Mouse) Name=Cnnm2 Synonyms=Acdp2 PE=1
Lot0066830.1	203.892	595.84	-1.5471	0.00010896	0.0027107	--	Neuropilin-1a Short=znrp1 Precursor OS=Danio rerio (Zebrafish) (Brachydanio rerio) Name=nrp1a Synonyms=np-1, nrp1 PE=2
Lot0066920.1	159.277	377.68	-1.2456	0.0020484	0.026726	--	Ran-binding protein 9 Short=RanBP9 OS=Danio rerio (Zebrafish) (Brachydanio rerio) Name=ranbp9 ORFNames=zgc:158650 PE=2
Lot0066990.1	73.0481	4.59813	3.9897	8.9354e-10	1.0271e-07	--	Zinc finger MYM-type protein 1 OS=Homo sapiens (Human) Name=ZMYM1 PE=1
Lot0067370.1	1548	553.162	1.4846	0.00010069	0.0025532	--	LON peptidase N-terminal domain and RING finger protein 1 OS=Mus musculus (Mouse) Name=Lonrf1 PE=1
Lot0067460.1	16.2777	161.621	-3.3116	0.00018232	0.0040786	--	--
Lot0067730.1	179.824	59.2235	1.6023	0.00034967	0.0068874	--	Low-density lipoprotein receptor Short=LDL receptor Fragment OS=Sus scrofa (Pig) Name=LDLR PE=1
Lot0068000.1	1191.54	397.361	1.5843	4.7267e-05	0.0013742	--	Lysozyme g EC=3.2.1.17 1,4-beta-N-acetylmuramidase OS=Epinephelus coioides (Orange-spotted grouper) (Epinephelus nebulosus) PE=1
Lot0068010.1	3142.99	552.261	2.5087	2.4592e-10	3.0967e-08	--	Lysozyme g EC=3.2.1.17 1,4-beta-N-acetylmuramidase OS=Epinephelus coioides (Orange-spotted grouper) (Epinephelus nebulosus) PE=1
Lot0068040.1	59.0965	241.665	-2.0319	0.00035202	0.0069214	--	Circadian locomoter output cycles protein kaput OS=Gallus gallus (Chicken) Name=CLOCK PE=1
Lot0068200.1	468.17	192.559	1.2817	0.0016282	0.022385	--	Mucolipin-1 Mucolipidin Transient receptor potential-mucolipin 1 Short=TRPML1 OS=Mus musculus (Mouse) Name=Mcoln1 PE=1
Lot0068230.1	15.9724	1.62826	3.2942	0.0030615	0.035556	--	--
Lot0068250.1	1652.11	736.277	1.166	0.0044759	0.047027	--	ATP-dependent RNA helicase DDX39A EC=3.6.4.13 DEAD box protein 39 OS=Mus musculus (Mouse) Name=Ddx39a Synonyms=Ddx39 PE=1
Lot0068280.1	97.9512	16.3574	2.5821	0.00057174	0.010067	--	--
Lot0068300.1	1372.99	567.499	1.2746	0.00087703	0.014082	--	Phosphoribosyl pyrophosphate synthase-associated protein 1 Short=PRPP synthase-associated protein 1 39 kDa phosphoribosypyrophosphate synthase-associated protein Short=PAP39 OS=Mus musculus (Mouse) Name=Prpsap1 PE=1
Lot0068470.1	7699.4	384.626	4.3232	1.0043e-11	1.608e-09	--	Probable ubiquitin-conjugating enzyme E2 N EC=2.3.2.23 E2 ubiquitin-conjugating enzyme N Ubiquitin carrier protein N Ubiquitin-protein ligase N OS=Dictyostelium discoideum (Slime mold) Name=ube2n ORFNames=DDB_G0277267 PE=3
Lot0068590.1	185.206	39.6555	2.2235	2.1045e-06	9.9522e-05	--	--
Lot0069020.1	9208.12	1493.2	2.6245	3.2731e-11	4.9571e-09	--	Nuclear receptor coactivator 7 140 kDa estrogen receptor-associated protein Estrogen nuclear receptor coactivator 1 OS=Homo sapiens (Human) Name=NCOA7 Synonyms=ERAP140, ESNA1 ORFNames=Nbla00052, Nbla10993 PE=1
Lot0069100.1	88.1088	263.319	-1.5795	0.00020782	0.0045446	--	Trafficking kinesin-binding protein 1 OS=Mus musculus (Mouse) Name=Trak1 PE=1
Lot0069180.1	94.4785	269.941	-1.5146	0.00049476	0.009031	--	Focal adhesion kinase 1 Short=FADK 1 EC=2.7.10.2 Focal adhesion kinase-related nonkinase Short=FRNK Short=p41/p43FRNK Protein-tyrosine kinase 2 p125FAK pp125FAK OS=Gallus gallus (Chicken) Name=PTK2 Synonyms=FAK, FAK1 PE=1
Lot0069200.1	37.3774	105.919	-1.5027	0.0022396	0.028475	--	Transcription initiation factor TFIID subunit 2 TBP-associated factor 150 kDa Transcription initiation factor TFIID 150 kDa subunit Short=TAF(II)150 Short=TAFII-150 Short=TAFII150 OS=Danio rerio (Zebrafish) (Brachydanio rerio) Name=taf2 PE=2
Lot0069250.1	104.042	279.264	-1.4245	0.0008396	0.013626	--	DEP domain-containing mTOR-interacting protein DEP domain-containing protein 6 OS=Homo sapiens (Human) Name=DEPTOR Synonyms=DEPDC6 PE=1
Lot0069360.1	3300.66	878.216	1.9101	7.2137e-07	3.9438e-05	--	Proteasome subunit alpha type-2 EC=3.4.25.1 OS=Carassius auratus (Goldfish) Name=psma2 PE=2
Lot0069380.1	29.8959	90.0133	-1.5902	0.0022764	0.028747	--	Coiled-coil domain-containing protein 127 OS=Rattus norvegicus (Rat) Name=Ccdc127 PE=2
Lot0069570.1	642.697	249.428	1.3655	0.00050115	0.009118	--	Transmembrane protein 79 Mattrin OS=Homo sapiens (Human) Name=TMEM79 Synonyms=MATT PE=1
Lot0069680.1	33.5811	3.2278	3.379	3.3214e-05	0.0010242	--	--
Lot0069690.1	3532.28	1134.66	1.6383	1.7997e-05	0.00061308	--	--
Lot0069720.1	61.8752	13.4754	2.199	0.0046449	0.048297	--	Ras-related protein Rab-11A Short=Rab-11 YL8 Precursor OS=Homo sapiens (Human) Name=RAB11A Synonyms=RAB11 PE=1
Lot0069920.1	207.192	87.5595	1.2426	0.0037651	0.041431	--	NACHT, LRR and PYD domains-containing protein 1 Caspase recruitment domain-containing protein 7 Death effector filament-forming ced-4-like apoptosis protein Nucleotide-binding domain and caspase recruitment domain OS=Homo sapiens (Human) NALP1 PE=1
Lot0070030.1	852.688	273.349	1.6413	0.00087838	0.014084	--	Pleckstrin homology-like domain family B member 3 OS=Homo sapiens (Human) Name=PHLDB3 PE=2
Lot0070140.1	8.54525	35.3862	-2.05	0.004225	0.045118	--	Protein argonaute-1 Short=Argonaute1 Short=hAgo1 Argonaute RISC catalytic component 1 Eukaryotic translation initiation factor 2C 1 Short=eIF-2C 1 Short=eIF2C 1 Putative RNA-binding protein Q99 OS=Homo sapiens (Human) Name=AGO1 Synonyms=EIF2C1 PE=1
Lot0070480.1	125.746	40.9297	1.6193	0.00077101	0.012738	--	Nucleotide-binding oligomerization domain-containing protein 1 Caspase recruitment domain-containing protein 4 OS=Homo sapiens (Human) Name=NOD1 Synonyms=CARD4 PE=1
Lot0070780.1	930.238	336.405	1.4674	0.0014475	0.020561	--	UDP-glucose 4-epimerase {ECO:0000250|UniProtKB:Q14376} EC=5.1.3.2 {ECO:0000250|UniProtKB:Q14376} Galactowaldenase {ECO:0000250|UniProtKB:Q14376} UDP-N-acetylglucosamine 4-epimerase {ECO:0000250|UniProtKB:Q14376} Short=UDP-GlcNAc 4-epimerase {ECO:0000250|UniProtKB:Q14376} EC=5.1.3.7 {ECO:0000250|UniProtKB:Q14376} UDP-galactosamine 4-epimerase {ECO:0000250|UniProtKB:Q14376} Short=UDP-GalNAc 4-epime…
Lot0070880.1	38.8062	102.349	-1.3991	0.0045767	0.047782	--	Serine/threonine-protein kinase D3 EC=2.7.11.13 Protein kinase C nu type Protein kinase EPK2 nPKC-nu OS=Homo sapiens (Human) Name=PRKD3 Synonyms=EPK2, PRKCN PE=1
Lot0070910.1	54.6773	247.597	-2.179	1.1132e-06	5.7101e-05	--	Connector enhancer of kinase suppressor of ras 3 Short=Connector enhancer of KSR 3 CNK homolog protein 3 Short=CNK3 CNKSR family member 3 Maguin-like protein OS=Homo sapiens (Human) Name=CNKSR3 Synonyms=MAGI1 PE=1
Lot0070920.1	87.0945	324.747	-1.8987	5.6298e-05	0.0015954	--	CNK3/IPCEF1 fusion protein {ECO:0000303|PubMed:22085542} OS=Homo sapiens (Human) Name=CNK3/IPCEF1 PE=1
Lot0070940.1	52.7028	221.888	-2.0739	4.1159e-06	0.00017606	--	Protein SCAF8 RNA-binding motif protein 16 SR-related and CTD-associated factor 8 OS=Mus musculus (Mouse) Name=Scaf8 Synonyms=Kiaa1116, Rbm16 PE=1
Lot0070970.1	6.48319	32.6582	-2.3327	0.0022191	0.028359	--	AT-rich interactive domain-containing protein 1B Short=ARID domain-containing protein 1B {ECO:0000305} BRG1-associated factor 250b {ECO:0000305} Short=BAF250B {ECO:0000305} OS=Mus musculus (Mouse) Synonyms=Baf250b {ECO:0000305} PE=1
Lot0070980.1	119.635	288.184	-1.2683	0.0027835	0.033293	--	Probable palmitoyltransferase ZDHHC14 EC=2.3.1.225 NEW1 domain-containing protein Short=NEW1CP Zinc finger DHHC domain-containing protein 14 Short=DHHC-14 OS=Homo sapiens (Human) Name=ZDHHC14 PE=1
Lot0071010.1	248.974	58.942	2.0786	2.7087e-06	0.00012217	--	Kelch repeat and BTB domain-containing protein 11 OS=Mus musculus (Mouse) Name=Kbtbd11 Synonyms=Kiaa0711 PE=1
Lot0071080.1	0	13.2565	#NAME?	0.00036002	0.0070478	--	Cytospin-B Nuclear structure protein 5 Short=NSP5 Sperm antigen HCMOGT-1 Sperm antigen with calponin homology and coiled-coil domains 1 OS=Homo sapiens (Human) Name=SPECC1 Synonyms=CYTSB, NSP5 PE=1
Lot0071180.1	89.0042	214.843	-1.2713	0.0030066	0.035228	--	Beta/gamma crystallin domain-containing protein 1 {ECO:0000312|HGNC:HGNC:356} Absent in melanoma 1 protein {ECO:0000303|PubMed:9096375} OS=Homo sapiens (Human) Synonyms=AIM1 {ECO:0000303|PubMed:9096375} PE=1
Lot0071280.1	36.9019	142.852	-1.9528	5.2897e-05	0.0015124	--	Disheveled-associated activator of morphogenesis 2 OS=Homo sapiens (Human) Name=DAAM2 Synonyms=KIAA0381 PE=1
Lot0071290.1	15741.8	1071.97	3.8763	3.8755e-21	2.555e-18	--	--
Lot0071490.1	204.859	467.815	-1.1913	0.0040925	0.044058	--	CAP-Gly domain-containing linker protein 4 Restin-like protein 2 OS=Homo sapiens (Human) Name=CLIP4 Synonyms=RSNL2 PE=1
Lot0071520.1	36.774	171.206	-2.219	8.6182e-05	0.0022515	--	Rho-associated protein kinase 2 EC=2.7.11.1 Rho kinase 2 Rho-associated, coiled-coil-containing protein kinase 2 Rho-associated, coiled-coil-containing protein kinase II Short=ROCK-II p164 ROCK-2 OS=Homo sapiens (Human) Name=ROCK2 Synonyms=KIAA0619 PE=1
Lot0072000.1	168.826	19.8061	3.0915	2.7199e-06	0.00012242	--	Coiled-coil domain-containing protein 85B Hepatitis delta antigen-interacting protein A Short=Delta-interacting protein A OS=Homo sapiens (Human) Name=CCDC85B Synonyms=DIPA PE=1
Lot0072020.1	1287.73	553.147	1.2191	0.0014242	0.020308	--	Protein YIF1A YIP1-interacting factor homolog A OS=Danio rerio (Zebrafish) (Brachydanio rerio) Name=yif1a ORFNames=zgc:73136 PE=2
Lot0072170.1	2276.75	243.307	3.2261	5.7582e-06	0.00023214	--	PHD finger protein 6 OS=Bos taurus (Bovine) Name=PHF6 PE=2
Lot0072320.1	21.5479	77.4734	-1.8462	0.00094322	0.014889	--	Microtubule-associated tumor suppressor 1 homolog A Mitochondrial tumor suppressor 1 homolog A OS=Danio rerio (Zebrafish) (Brachydanio rerio) Name=mtus1a Synonyms=mtus1 ORFNames=zgc:154168 PE=2
Lot0072500.1	79.8356	284.861	-1.8352	0.00088866	0.014218	--	Type-2 angiotensin II receptor Angiotensin II type-2 receptor Short=AT2 OS=Meriones unguiculatus (Mongolian jird) (Mongolian gerbil) Name=AGTR2 PE=2
Lot0072530.1	24.4898	110.959	-2.1798	2.0622e-05	0.00068372	--	Rho guanine nucleotide exchange factor 9 Collybistin Rac/Cdc42 guanine nucleotide exchange factor 9 OS=Bos taurus (Bovine) Name=ARHGEF9 PE=2
Lot0072570.1	479.538	175.885	1.447	0.0005079	0.0091853	--	Androgen receptor Dihydrotestosterone receptor Nuclear receptor subfamily 3 group C member 4 OS=Eulemur fulvus collaris (Collared brown lemur) (Eulemur collaris) Name=AR Synonyms=NR3C4 PE=2
Lot0072600.1	7658.08	951.529	3.0087	3.4265e-14	8.3483e-12	--	E3 ubiquitin-protein ligase XIAP {ECO:0000250|UniProtKB:P98170} EC=2.3.2.27 Baculoviral IAP repeat-containing protein 4 {ECO:0000250|UniProtKB:P98170} RING-type E3 ubiquitin transferase XIAP X-linked inhibitor of apoptosis protein {ECO:0000250|UniProtKB:A5D8Q0} Short=X-linked IAP {ECO:0000250|UniProtKB:A5D8Q0} OS=Xenopus tropicalis (Western clawed frog) (Silurana tropicalis) Name=xiap Synonyms=bi…
Lot0072610.1	2703.7	389.86	2.7939	1.9989e-12	3.797e-10	--	26S proteasome non-ATPase regulatory subunit 10 26S proteasome regulatory subunit p28 Gankyrin OS=Mus musculus (Mouse) Name=Psmd10 PE=1
Lot0072620.1	1458.6	581.633	1.3264	0.00048381	0.0088963	--	NTF2-related export protein 2 OS=Gallus gallus (Chicken) Name=NXT2 ORFNames=RCJMB04_6d20 PE=2
Lot0072630.1	5605.09	2017.12	1.4744	8.7029e-05	0.002271	--	Long-chain-fatty-acid--CoA ligase 4 EC=6.2.1.3 Long-chain acyl-CoA synthetase 4 Short=LACS 4 Short=mACS4 OS=Mus musculus (Mouse) Name=Acsl4 Synonyms=Acs4, Facl4 PE=1
Lot0072710.1	35.7269	285.029	-2.996	1.4611e-07	9.7766e-06	--	LON peptidase N-terminal domain and RING finger protein 1 OS=Mus musculus (Mouse) Name=Lonrf1 PE=1
Lot0073040.1	84.8284	203.122	-1.2597	0.0046008	0.047973	--	DNA replication licensing factor mcm7 EC=3.6.4.12 CDC47 homolog Minichromosome maintenance protein 7 OS=Xenopus tropicalis (Western clawed frog) (Silurana tropicalis) Name=mcm7 {ECO:0000312|EMBL:AAH67307.1} ORFNames=TGas137h09.1 PE=2
Lot0073070.1	87660.4	38618.3	1.1826	0.0015838	0.021942	--	--
Lot0073280.1	739.216	3071.85	-2.055	1.1391e-07	7.7371e-06	--	ATP-binding cassette sub-family A member 1 ATP-binding cassette transporter 1 Short=ABC-1 Short=ATP-binding cassette 1 OS=Mus musculus (Mouse) Name=Abca1 Synonyms=Abc1 PE=1
Lot0073500.1	12.8992	45.7748	-1.8273	0.0046811	0.048554	--	ETS domain-containing protein Elk-4 Serum response factor accessory protein 1 Short=SAP-1 Short=SRF accessory protein 1 OS=Homo sapiens (Human) Name=ELK4 Synonyms=SAP1 PE=1
Lot0073610.1	14054.1	3883.52	1.8556	0.0031248	0.036123	--	Peptidyl-prolyl cis-trans isomerase FKBP5 Short=PPIase FKBP5 EC=5.2.1.8 51 kDa FK506-binding protein Short=51 kDa FKBP Short=FKBP-51 FK506-binding protein 5 Short=FKBP-5 Rotamase OS=Chlorocebus aethiops (Green monkey) (Cercopithecus aethiops) Name=FKBP5 Synonyms=FKBP51 PE=2
Lot0073740.1	23.8217	75.3091	-1.6605	0.0022951	0.028865	--	Fibroblast growth factor receptor substrate 3 Short=FGFR substrate 3 FGFR-signaling adaptor SNT2 Suc1-associated neurotrophic factor target 2 Short=SNT-2 OS=Homo sapiens (Human) Name=FRS3 PE=1
Lot0073760.1	129.634	369.123	-1.5097	0.00027434	0.0056885	--	Arginine-glutamic acid dipeptide repeats protein Atrophin-1-like protein Atrophin-1-related protein OS=Homo sapiens (Human) Name=RERE Synonyms=ARG, ARP, ATN1L, KIAA0458 PE=1
Lot0073890.1	180.808	574.532	-1.6679	3.5508e-05	0.0010814	--	Helicase ARIP4 EC=3.6.4.12 Androgen receptor-interacting protein 4 RAD54-like protein 2 OS=Xenopus tropicalis (Western clawed frog) (Silurana tropicalis) Name=rad54l2 Synonyms=arip4 PE=2
Lot0073900.1	57.4721	165.559	-1.5264	0.0028323	0.033751	--	Ubiquitin carboxyl-terminal hydrolase BAP1 EC=3.4.19.12 BRCA1-associated protein 1 OS=Danio rerio (Zebrafish) (Brachydanio rerio) Name=bap1 ORFNames=si:dkey-42i9.9 PE=2
Lot0074080.1	47.4782	230.703	-2.2807	0.00056786	0.010046	--	Protein FAM107A Down-regulated in renal cell carcinoma 1 Protein TU3A OS=Homo sapiens (Human) Name=FAM107A Synonyms=DRR1, TU3A PE=1
Lot0074090.1	43.951	122.151	-1.4747	0.0020764	0.027012	--	Phosphatidylinositol 4-phosphate 3-kinase C2 domain-containing subunit beta Short=PI3K-C2-beta Short=PtdIns-3-kinase C2 subunit beta EC=2.7.1.154 C2-PI3K Phosphoinositide 3-kinase-C2-beta OS=Homo sapiens (Human) Name=PIK3C2B PE=1
Lot0074110.1	1786.08	3941.07	-1.1418	0.0022762	0.028747	--	Pleckstrin homology domain-containing family A member 6 Short=PH domain-containing family A member 6 Phosphoinositol 3-phosphate-binding protein 3 Short=PEPP-3 OS=Mus musculus (Mouse) Name=Plekha6 Synonyms=Pepp3 PE=1
Lot0074330.1	129.104	302.293	-1.2274	0.0028632	0.034101	--	SET domain-containing protein 5 {ECO:0000305} OS=Homo sapiens (Human) Synonyms=KIAA1757 {ECO:0000303|PubMed:11214970} PE=1
Lot0074570.1	1909.87	4345.44	-1.186	0.0016536	0.022655	--	Myosin-9 Cellular myosin heavy chain, type A Myosin heavy chain 9 Myosin heavy chain, non-muscle IIa Non-muscle myosin heavy chain A Short=NMMHC-A Non-muscle myosin heavy chain IIa Short=NMMHC II-a Short=NMMHC-IIA OS=Gallus gallus (Chicken) Name=MYH9 PE=2
Lot0074590.1	7.68972	38.0044	-2.3052	0.0013827	0.019855	--	Protein CYR61 CCN family member 1 Protein CEF-10 Precursor OS=Gallus gallus (Chicken) Name=CYR61 Synonyms=CCN1 PE=2
Lot0074610.1	19.4782	2.13287	3.191	0.001474	0.020819	--	Volume-regulated anion channel subunit LRRC8D Leucine-rich repeat-containing protein 5 Leucine-rich repeat-containing protein 8D OS=Mus musculus (Mouse) Name=Lrrc8d Synonyms=Lrrc5 PE=1
Lot0074620.1	70.6355	18.4426	1.9374	0.0043645	0.046234	--	--
Lot0074760.1	196.264	1110.79	-2.5007	1.9613e-06	9.4333e-05	--	Multidrug resistance-associated protein 1 ATP-binding cassette sub-family C member 1 Leukotriene C(4) transporter Short=LTC4 transporter OS=Gallus gallus (Chicken) Name=ABCC1 Synonyms=MRP1 ORFNames=RCJMB04_32d20 PE=2
Lot0074840.1	486.672	173.926	1.4845	0.00023646	0.0050096	--	Protein N-terminal asparagine amidohydrolase EC=3.5.1.- Protein NH2-terminal asparagine amidohydrolase Short=PNAA Protein NH2-terminal asparagine deamidase Short=PNAD Short=Protein N-terminal Asn amidase Short=Protein NTN-amidase OS=Mus musculus (Mouse) Name=Ntan1 PE=1
Lot0074890.1	1636.89	314.319	2.3807	6.5777e-08	4.6955e-06	--	Nuclear factor interleukin-3-regulated protein E4 promoter-binding protein 4 Embryo implantation-related NFIL3/E4BP4-like transcription factor OS=Mus musculus (Mouse) Name=Nfil3 Synonyms=E4bp4 PE=1
Lot0074910.1	27.0978	97.398	-1.8457	0.0016206	0.022354	--	Ral guanine nucleotide dissociation stimulator-like 1 Short=RalGDS-like 1 OS=Mus musculus (Mouse) Name=Rgl1 Synonyms=Rgl PE=1
Lot0075040.1	75.3156	192.235	-1.3519	0.0022727	0.028747	--	G protein-coupled receptor kinase 5 EC=2.7.11.16 G protein-coupled receptor kinase GRK5 OS=Mus musculus (Mouse) Name=Grk5 Synonyms=Gprk5 PE=1
Lot0075050.1	213.067	641.351	-1.5898	6.9102e-05	0.0018935	--	Huntingtin Huntington disease protein homolog Short=HD protein homolog OS=Takifugu rubripes (Japanese pufferfish) (Fugu rubripes) Name=htt Synonyms=hd PE=3
Lot0075220.1	36.3557	122.833	-1.7564	0.00041194	0.007892	--	Protocadherin-18 Precursor OS=Homo sapiens (Human) Name=PCDH18 Synonyms=KIAA1562 PE=2
Lot0075240.1	437.924	172.334	1.3455	0.00084011	0.013626	--	--
Lot0075250.1	61.797	10.4206	2.5681	2.6224e-05	0.00084335	--	--
Lot0075260.1	385.393	61.7749	2.6412	1.1036e-09	1.2294e-07	--	--
Lot0075330.1	4389.37	467.876	3.2298	1.578e-15	5.2794e-13	--	Protein unc-93 homolog B1 Short=Unc-93B1 OS=Mus musculus (Mouse) Name=Unc93b1 Synonyms=Unc93b PE=1
Lot0075390.1	90.8656	9.73236	3.2229	2.7447e-08	2.1587e-06	--	--
Lot0075580.1	41.0814	6.32946	2.6983	0.0015112	0.021219	--	--
Lot0075700.1	114.242	378.162	-1.7269	3.4645e-05	0.0010623	--	Nucleosome-remodeling factor subunit BPTF Bromodomain and PHD finger-containing transcription factor Fetal Alz-50 clone 1 protein Fetal Alzheimer antigen OS=Homo sapiens (Human) Name=BPTF Synonyms=FAC1, FALZ PE=1
Lot0075740.1	221.64	527.252	-1.2503	0.0015861	0.021959	--	Probable helicase with zinc finger domain EC=3.6.4.- OS=Danio rerio (Zebrafish) (Brachydanio rerio) Name=helz ORFNames=zgc:77407 PE=2
Lot0075910.1	104.844	18.4524	2.5064	1.6325e-06	8.0248e-05	--	Retinoic acid receptor responder protein 3 EC=3.1.1.- HRAS-like suppressor 4 Short=HRSL4 RAR-responsive protein TIG3 Retinoid-inducible gene 1 protein Tazarotene-induced gene 3 protein OS=Homo sapiens (Human) Name=RARRES3 Synonyms=RIG1, TIG3 PE=1
Lot0076140.1	260.932	648.687	-1.3138	0.0022822	0.028804	--	Supervillin {ECO:0000303|PubMed:9382871} Archvillin {ECO:0000250|UniProtKB:O95425} p205/p250 {ECO:0000303|PubMed:9382871} OS=Bos taurus (Bovine) Name=SVIL {ECO:0000303|PubMed:9382871} PE=1
Lot0076380.1	969.601	158.258	2.6151	1.6324e-10	2.1029e-08	--	Zinc finger protein RFP EC=2.3.2.27 RING finger protein 76 RING-type E3 ubiquitin transferase TRIM27 {ECO:0000305} Ret finger protein Tripartite motif-containing protein 27 OS=Homo sapiens (Human) Name=TRIM27 Synonyms=RFP, RNF76 PE=1
Lot0076580.1	76.1404	204.767	-1.4272	0.0011774	0.017617	--	Probable JmjC domain-containing histone demethylation protein 2C EC=1.14.11.- Jumonji domain-containing protein 1C Thyroid receptor-interacting protein 8 Short=TR-interacting protein 8 Short=TRIP-8 OS=Homo sapiens (Human) Name=JMJD1C Synonyms=JHDM2C, KIAA1380, TRIP8 PE=1
Lot0076670.1	232.991	568.941	-1.288	0.0011869	0.017747	--	Myosin phosphatase Rho-interacting protein Rho-interacting protein 3 Short=RIP3 p116Rip OS=Mus musculus (Mouse) Name=Mprip Synonyms=Kiaa0864, Mrip, Rhoip3 PE=1
Lot0076880.1	60.6423	18.2707	1.7308	0.0025746	0.031381	--	Mucosa-associated lymphoid tissue lymphoma translocation protein 1 EC=3.4.22.- MALT lymphoma-associated translocation Paracaspase OS=Homo sapiens (Human) Name=MALT1 Synonyms=MLT PE=1
Lot0076900.1	2390.04	937.555	1.3501	0.00043022	0.0081447	--	Scaffold attachment factor B2 Short=SAF-B2 OS=Homo sapiens (Human) Name=SAFB2 Synonyms=KIAA0138 PE=1
Lot0077110.1	84.4419	11.511	2.875	6.8737e-07	3.7763e-05	--	Cyclin-dependent kinase 4 inhibitor D p19-INK4d OS=Mus musculus (Mouse) Name=Cdkn2d PE=1
Lot0077170.1	365.201	1252	-1.7775	6.9606e-06	0.00027678	--	Torsin-3A ATP-dependent interferon-responsive protein Torsin family 3 member A Precursor OS=Homo sapiens (Human) Name=TOR3A Synonyms=ADIR PE=1
Lot0077280.1	46.8421	169.864	-1.8585	5.8397e-05	0.0016418	--	Paired amphipathic helix protein Sin3b Histone deacetylase complex subunit Sin3b Transcriptional corepressor Sin3b OS=Mus musculus (Mouse) Name=Sin3b Synonyms=Kiaa0700 PE=1
Lot0077440.1	235.024	83.3294	1.4959	0.00050849	0.0091853	--	Vesicle transport protein USE1 USE1-like protein OS=Danio rerio (Zebrafish) (Brachydanio rerio) Name=use1 Synonyms=use1l ORFNames=zgc:56402 PE=2
Lot0077450.1	106.731	339.333	-1.6687	0.0036671	0.040661	--	Insulin receptor Short=IR EC=2.7.10.1 Insulin receptor subunit alpha Insulin receptor subunit beta Precursor OS=Homo sapiens (Human) Name=INSR PE=1
Lot0077740.1	137.432	317.506	-1.2081	0.0031301	0.036165	--	MAU2 chromatid cohesion factor homolog Short=MAU-2 Cohesin loading complex subunit SCC4 homolog OS=Xenopus laevis (African clawed frog) Name=mau2 PE=1
Lot0077830.1	378.976	107.23	1.8214	0.0033366	0.037945	--	Midnolin Midbrain nucleolar protein OS=Danio rerio (Zebrafish) (Brachydanio rerio) Name=midn ORFNames=ch211-79c14.1 PE=2
Lot0077860.1	144.802	12.2781	3.5599	0.0014202	0.020289	--	Follistatin-related protein 3 Follistatin-like protein 3 Follistatin-related gene protein Precursor OS=Homo sapiens (Human) Name=FSTL3 Synonyms=FLRG ORFNames=UNQ674/PRO1308 PE=1
Lot0077930.1	77.5573	4.25845	4.1869	0.00030396	0.0061687	--	Granzyme B EC=3.4.21.79 Fragmentin Natural killer cell protease 1 RNKP-1 Precursor OS=Rattus norvegicus (Rat) Name=Gzmb PE=1
Lot0077940.1	415.086	190.011	1.1273	0.0048735	0.049982	--	Spindlin-1 Ovarian cancer-related protein Spindlin1 OS=Homo sapiens (Human) Name=SPIN1 Synonyms=OCR, SPIN PE=1
Lot0078020.1	52.1611	170.653	-1.71	0.00018492	0.0041244	--	SWI/SNF-related matrix-associated actin-dependent regulator of chromatin subfamily E member 1-related Short=SMARCE1-related protein BRCA2-associated factor 35 HMG box-containing protein 20B HMG domain-containing protein 2 HMG domain-containing protein HMGX2 Sox-like transcriptional factor Structural DNA-binding protein BRAF35 OS=Homo sapiens (Human) Name=HMG20B Synonyms=BRAF35, HMGX2, HMGXB2, SMA…
Lot0078430.1	45.0853	131.807	-1.5477	0.0011319	0.017166	--	Cullin-5 Short=CUL-5 Vasopressin-activated calcium-mobilizing receptor 1 Short=VACM-1 OS=Homo sapiens (Human) Name=CUL5 Synonyms=VACM1 PE=1
Lot0078440.1	1023.4	191.123	2.4208	2.1149e-09	2.1947e-07	--	Rhomboid-related protein 4 Short=RRP4 EC=3.4.21.105 Rhomboid domain-containing protein 1 Rhomboid-like protein 4 OS=Homo sapiens (Human) Name=RHBDD1 Synonyms=RHBDL4 ORFNames=HSD-50, HSD50 PE=1
Lot0078560.1	628.107	125.304	2.3256	0.00038362	0.0074256	--	--
Lot0078600.1	257.63	52.8581	2.2851	2.7911e-07	1.7188e-05	--	MAP/microtubule affinity-regulating kinase 4 EC=2.7.11.1 {ECO:0000250|UniProtKB:Q96L34} OS=Mus musculus (Mouse) Name=Mark4 Synonyms=Kiaa1860 PE=1
Lot0078710.1	165.032	16.1376	3.3542	9.5803e-06	0.00036521	--	Sushi domain-containing protein 6 {ECO:0000312|HGNC:HGNC:19956} Drug-activated gene overexpressed protein {ECO:0000303|PubMed:24652652} Precursor OS=Homo sapiens (Human) KIAA0247 {ECO:0000312|HGNC:HGNC:19956} PE=1
Lot0078820.1	103.713	253.117	-1.2872	0.0027003	0.032542	--	Integrator complex subunit 4 Short=Int4 OS=Homo sapiens (Human) Name=INTS4 ORFNames=MSTP093 PE=1
Lot0078860.1	835.318	311.425	1.4234	0.00025946	0.00542	--	--
Lot0079120.1	118.04	304.762	-1.3684	0.0010722	0.016484	--	Diacylglycerol kinase delta Short=DAG kinase delta EC=2.7.1.107 130 kDa diacylglycerol kinase Diglyceride kinase delta Short=DGK-delta OS=Homo sapiens (Human) Name=DGKD Synonyms=KIAA0145 PE=1
Lot0079420.1	271.532	95.2226	1.5117	0.00032018	0.0064193	--	Serine/threonine-protein phosphatase 5 Short=PP5 EC=3.1.3.16 Protein phosphatase T Short=PP-T Short=PPT OS=Homo sapiens (Human) Name=PPP5C Synonyms=PPP5 PE=1
Lot0079430.1	1666.22	362.223	2.2016	0.0027951	0.033414	--	THAP domain-containing protein 5 OS=Homo sapiens (Human) Name=THAP5 PE=1
Lot0079600.1	15.4126	83.8255	-2.4433	1.4756e-05	0.00052585	--	BRD4-interacting chromatin-remodeling complex-associated protein {ECO:0000305} Glioma tumor suppressor candidate region gene 1 protein {ECO:0000312|HGNC:HGNC:4332} OS=Homo sapiens (Human) Synonyms=GLTSCR1 {ECO:0000312|HGNC:HGNC:4332} PE=1
Lot0079650.1	63.2325	16.5685	1.9322	0.0007714	0.012738	--	Suppressor of tumorigenicity 14 protein homolog EC=3.4.21.109 Epithin Serine protease 14 OS=Mus musculus (Mouse) Name=St14 Synonyms=Prss14 PE=1
Lot0079670.1	15.9222	69.056	-2.1167	0.00023935	0.005066	--	PR domain zinc finger protein 10 EC=2.1.1.- PR domain-containing protein 10 OS=Danio rerio (Zebrafish) (Brachydanio rerio) Name=prdm10 ORFNames=si:ch211-151h10.3, si:dkey-11k4.2 PE=3
Lot0079680.1	74.3586	227.644	-1.6142	0.00026539	0.0055234	--	Cell adhesion molecule-related/down-regulated by oncogenes Precursor OS=Mus musculus (Mouse) Name=Cdon Synonyms=Cdo PE=1
Lot0079860.1	52.2312	163.143	-1.6431	0.00033916	0.0067397	--	Disks large homolog 5 OS=Mus musculus (Mouse) Name=Dlg5 PE=1
Lot0080160.1	92.4315	245.978	-1.4121	0.0010058	0.015668	--	Peripheral myelin protein 22 Short=PMP-22 PAS positive glycoprotein Short=PASII OS=Bos taurus (Bovine) Name=PMP22 PE=1
Lot0080300.1	226.128	503.124	-1.1538	0.0037885	0.041544	--	MMS19 nucleotide excision repair protein homolog MMS19-like protein OS=Danio rerio (Zebrafish) (Brachydanio rerio) Name=mms19 PE=3
Lot0080340.1	25.8051	84.1803	-1.7058	0.0011898	0.017757	--	SUN domain-containing protein 1 Protein unc-84 homolog A Sad1/unc-84 protein-like 1 OS=Mus musculus (Mouse) Name=Sun1 Synonyms=Unc84a PE=1
Lot0080380.1	16.6117	83.8288	-2.3352	2.9519e-05	0.00092412	--	Chromobox protein homolog 2 OS=Homo sapiens (Human) Name=CBX2 PE=1
Lot0080450.1	105.119	290.878	-1.4684	0.00053668	0.0095779	--	Ras-related protein Rab-40B SOCS box-containing protein RAR Short=Protein Rar OS=Homo sapiens (Human) Name=RAB40B Synonyms=SEC4L PE=2
Lot0080500.1	517.335	137.081	1.9161	0.00070672	0.011983	--	Cholesterol 25-hydroxylase-like protein EC=1.14.99.- OS=Danio rerio (Zebrafish) (Brachydanio rerio) Name=ch25h ORFNames=zgc:101688 PE=2
Lot0080570.1	1458.99	427.374	1.7714	5.6094e-06	0.00022737	--	ATPase family AAA domain-containing protein 1-B EC=3.6.1.3 OS=Danio rerio (Zebrafish) (Brachydanio rerio) Name=atad1b ORFNames=si:bz1g13.1, zgc:110042 PE=2
Lot0080670.1	43.224	142.099	-1.717	0.00031107	0.006282	--	Tankyrase-2 Short=TANK2 EC=2.4.2.30 ADP-ribosyltransferase diphtheria toxin-like 6 Short=ARTD6 Poly [ADP-ribose] polymerase 5B TNKS-2 TRF1-interacting ankyrin-related ADP-ribose polymerase 2 Tankyrase II Tankyrase-like protein Tankyrase-related protein OS=Homo sapiens (Human) Name=TNKS2 Synonyms=PARP5B, TANK2, TNKL PE=1
Lot0080740.1	14.5613	101.092	-2.7955	0.0021602	0.027776	--	Lethal(3)malignant brain tumor-like protein 2 Short=L(3)mbt-like protein 2 OS=Mus musculus (Mouse) Name=L3mbtl2 PE=1
Lot0080760.1	536.605	101.861	2.3973	8.5138e-09	7.6335e-07	--	Ran GTPase-activating protein 1 Short=RanGAP1 OS=Mus musculus (Mouse) Name=Rangap1 Synonyms=Fug1 PE=1
Lot0080900.1	112.91	322.936	-1.5161	0.00028419	0.0058334	--	Trinucleotide repeat-containing gene 6B protein OS=Homo sapiens (Human) Name=TNRC6B Synonyms=KIAA1093 PE=1
Lot0080980.1	793.16	324.572	1.2891	0.00084574	0.013688	--	Transmembrane protein 238 OS=Homo sapiens (Human) Name=TMEM238 PE=1
Lot0081140.1	161.614	406.899	-1.3321	0.001131	0.017166	--	Rho GTPase-activating protein 17 Rho-type GTPase-activating protein 17 RhoGAP interacting with CIP4 homologs protein 1 Short=RICH-1 OS=Homo sapiens (Human) Name=ARHGAP17 Synonyms=RICH1 ORFNames=MSTP066, MSTP110 PE=1
Lot0081250.1	1184.02	10.6765	6.7931	5.0012e-19	2.3452e-16	--	--
Lot0081260.1	409.042	184.479	1.1488	0.0044151	0.046543	--	Glucose-induced degradation protein 4 homolog Vacuolar import and degradation protein 24 homolog OS=Homo sapiens (Human) Name=GID4 Synonyms=C17orf39, VID24 PE=2
Lot0081320.1	90.1437	241.989	-1.4246	0.00086656	0.013924	--	Transformation/transcription domain-associated protein 350/400 kDa PCAF-associated factor Short=PAF350/400 STAF40 Tra1 homolog OS=Homo sapiens (Human) Name=TRRAP Synonyms=PAF400 PE=1
Lot0081340.1	156.049	396.696	-1.346	0.00097572	0.015337	--	Brain-specific angiogenesis inhibitor 1-associated protein 2-like protein 1 Short=BAI1-associated protein 2-like protein 1 Insulin receptor tyrosine kinase substrate OS=Mus musculus (Mouse) Name=Baiap2l1 Synonyms=Irtks PE=1
Lot0081350.1	63.467	408.132	-2.685	1.342e-09	1.4602e-07	--	Tectonin beta-propeller repeat-containing protein 1 OS=Gallus gallus (Chicken) Name=TECPR1 PE=3
Lot0081480.1	218.502	94.6702	1.2067	0.0046015	0.047973	--	Ubiquitin carboxyl-terminal hydrolase 42 EC=3.4.19.12 Deubiquitinating enzyme 42 Ubiquitin thioesterase 42 Ubiquitin-specific-processing protease 42 OS=Homo sapiens (Human) Name=USP42 PE=1
Lot0081720.1	929.604	2069.75	-1.1548	0.002592	0.031513	--	Elongation of very long chain fatty acids protein 6 {ECO:0000255|HAMAP-Rule:MF_03206, ECO:0000305} EC=2.3.1.199 {ECO:0000250|UniProtKB:Q9H5J4, ECO:0000255|HAMAP-Rule:MF_03206} 3-keto acyl-CoA synthase ELOVL6 {ECO:0000255|HAMAP-Rule:MF_03206} ELOVL fatty acid elongase 6 {ECO:0000255|HAMAP-Rule:MF_03206} Short=ELOVL FA elongase 6 {ECO:0000255|HAMAP-Rule:MF_03206} Very long chain 3-ketoacyl-CoA synt…
Lot0081730.1	77.0073	26.803	1.5226	0.0043691	0.046238	--	PH and SEC7 domain-containing protein 3 Epididymis tissue protein Li 20mP Exchange factor for ADP-ribosylation factor guanine nucleotide factor 6 D Short=Exchange factor for ARF6 D Hepatocellular carcinoma-associated antigen 67 Pleckstrin homology and SEC7 domain-containing protein 3 OS=Homo sapiens (Human) Name=PSD3 Synonyms=EFA6D, EFA6R, HCA67, KIAA0942 PE=1
Lot0081820.1	96.8182	296.717	-1.6157	0.0016022	0.022155	--	Eukaryotic elongation factor 2 kinase Short=eEF-2 kinase Short=eEF-2K EC=2.7.11.20 {ECO:0000269|PubMed:11015200, ECO:0000269|PubMed:9144159} Calcium/calmodulin-dependent eukaryotic elongation factor 2 kinase OS=Homo sapiens (Human) Name=EEF2K PE=1
Lot0081870.1	46.9727	7.76164	2.5974	9.6769e-05	0.0024774	--	NACHT, LRR and PYD domains-containing protein 3 Angiotensin/vasopressin receptor AII/AVP-like Caterpiller protein 1.1 Short=CLR1.1 Cold-induced autoinflammatory syndrome 1 protein Cryopyrin PYRIN-containing APAF1-like protein 1 OS=Homo sapiens (Human) Name=NLRP3 Synonyms=C1orf7, CIAS1, NALP3, PYPAF1 PE=1
Lot0082060.1	583.243	1617.87	-1.4719	0.00012318	0.0029818	--	Receptor tyrosine-protein kinase erbB-2 EC=2.7.10.1 Epidermal growth factor receptor-related protein Proto-oncogene Neu Proto-oncogene c-ErbB-2 p185erbB2 p185neu Precursor OS=Rattus norvegicus (Rat) Name=Erbb2 Synonyms=Neu PE=1
Lot0082130.1	137.651	38.9588	1.821	0.00011597	0.0028409	--	Transforming growth factor beta-1-induced transcript 1 protein Hydrogen peroxide-inducible clone 5 protein Short=Hic-5 OS=Bos taurus (Bovine) Name=TGFB1I1 PE=2
Lot0082410.1	69.7253	192.143	-1.4624	0.0010246	0.015897	--	Myosin phosphatase Rho-interacting protein Short=M-RIP Rho-interacting protein 3 Short=RIP3 p116Rip OS=Homo sapiens (Human) Synonyms=KIAA0864, MRIP, RHOIP3 {ECO:0000312|EMBL:BAC78198.1} PE=1
Lot0082440.1	3320.5	216.014	3.9422	9.4794e-21	5.9023e-18	--	--
Lot0082560.1	176.771	474.831	-1.4255	0.0004765	0.0087981	--	Unconventional myosin-XV Unconventional myosin-15 OS=Homo sapiens (Human) Name=MYO15A Synonyms=MYO15 PE=1
Lot0082570.1	65.3445	164.564	-1.3325	0.0028962	0.034385	--	Transmembrane protein 94 {ECO:0000250|UniProtKB:Q12767} OS=Mus musculus (Mouse) Name=Tmem94 {ECO:0000250|UniProtKB:Q12767} Synonyms=Kiaa0195 PE=1
Lot0082670.1	404.016	978.965	-1.2768	0.0010039	0.01566	--	Na(+)/H(+) exchange regulatory cofactor NHE-RF1 Short=NHERF-1 Ezrin-radixin-moesin-binding phosphoprotein 50 Short=EBP50 Regulatory cofactor of Na(+)/H(+) exchanger Sodium-hydrogen exchanger regulatory factor 1 Solute carrier family 9 isoform A3 regulatory factor 1 OS=Homo sapiens (Human) Name=SLC9A3R1 Synonyms=NHERF, NHERF1 PE=1
Lot0082840.1	802.456	1798.45	-1.1643	0.0026016	0.031589	--	Fatty acid synthase EC=2.3.1.85 [Acyl-carrier-protein] S-acetyltransferase EC=2.3.1.38 [Acyl-carrier-protein] S-malonyltransferase EC=2.3.1.39 3-oxoacyl-[acyl-carrier-protein] synthase EC=2.3.1.41 3-oxoacyl-[acyl-carrier-protein] reductase EC=1.1.1.100 3-hydroxyacyl-[acyl-carrier-protein] dehydratase EC=4.2.1.59 Enoyl-[acyl-carrier-protein] reductase EC=1.3.1.39 Oleoyl-[acyl-carrier-protein] hydr…
Lot0083200.1	7.72707	39.0155	-2.3361	0.0015799	0.021928	--	Leucine-rich repeat-containing protein 4B Netrin-G3 ligand Short=NGL-3 Precursor OS=Homo sapiens (Human) Name=LRRC4B Synonyms=LRIG4 PE=2
Lot0083230.1	129.858	19.1772	2.7595	8.4519e-08	5.8835e-06	--	Major histocompatibility complex class I-related gene protein MHC class I-related gene protein Precursor OS=Pongo abelii (Sumatran orangutan) (Pongo pygmaeus abelii) Name=MR1 PE=2
Lot0083380.1	288.403	57.868	2.3172	2.065e-05	0.00068372	--	Manganese-dependent ADP-ribose/CDP-alcohol diphosphatase EC=3.6.1.13 EC=3.6.1.16 EC=3.6.1.53 ADPRibase-Mn CDP-choline phosphohydrolase OS=Danio rerio (Zebrafish) (Brachydanio rerio) Name=adprm ORFNames=zgc:64213 PE=1
Lot0083620.1	4262.24	494.972	3.1062	2.038e-05	0.00067879	--	Inhibitor of apoptosis protein Short=IAP Inhibitor of T-cell apoptosis protein OS=Gallus gallus (Chicken) Name=ITA Synonyms=IAP1 PE=2
Lot0083810.1	127.869	17.1587	2.8976	3.1836e-08	2.4439e-06	--	Very-long-chain 3-oxoacyl-CoA reductase-B {ECO:0000305} EC=1.1.1.330 {ECO:0000250|UniProtKB:Q53GQ0} 17-beta-hydroxysteroid dehydrogenase 12-B {ECO:0000250|UniProtKB:Q53GQ0} Short=17-beta-HSD 12-B {ECO:0000250|UniProtKB:Q53GQ0} Short=zf3.3 Short=zfHSD17B12B 3-ketoacyl-CoA reductase {ECO:0000250|UniProtKB:Q53GQ0} Short=KAR {ECO:0000250|UniProtKB:Q53GQ0} Estradiol 17-beta-dehydrogenase 12-B {ECO:000…
Lot0083940.1	2021.77	772.289	1.3884	0.00028134	0.0058068	--	Junctional adhesion molecule A Short=JAM-A Junctional adhesion molecule 1 Short=JAM-1 Platelet F11 receptor Platelet adhesion molecule 1 Short=PAM-1 Precursor OS=Homo sapiens (Human) Name=F11R Synonyms=JAM1, JCAM ORFNames=UNQ264/PRO301 PE=1
Lot0084100.1	503.982	1226.06	-1.2826	0.00089574	0.014311	--	Tripartite motif-containing protein 16-like protein Tripartite motif-containing protein 70 OS=Homo sapiens (Human) Name=TRIM16L Synonyms=TRIM70 PE=2
Lot0084290.1	21.3776	69.6034	-1.7031	0.0022753	0.028747	--	Nuclear factor related to kappa-B-binding protein DNA-binding protein R kappa-B OS=Mus musculus (Mouse) Name=Nfrkb PE=1
Lot0084330.1	176.457	8.61521	4.3563	3.5061e-10	4.2944e-08	--	Calpain-5 EC=3.4.22.- New calpain 3 Short=nCL-3 OS=Mus musculus (Mouse) Name=Capn5 Synonyms=Ncl3 PE=1
Lot0084510.1	63.13	192.37	-1.6075	0.00035803	0.0070273	--	Rho GTPase-activating protein 31 Cdc42 GTPase-activating protein OS=Homo sapiens (Human) Name=ARHGAP31 Synonyms=CDGAP, KIAA1204 PE=1
Lot0084570.1	25.9199	97.9101	-1.9174	0.00022002	0.004733	--	Zinc finger Y-chromosomal protein OS=Bos taurus (Bovine) Name=ZFY PE=2
Lot0084720.1	344.75	109.6	1.6533	6.6168e-05	0.0018243	--	--
Lot0084810.1	413.98	942.723	-1.1873	0.0022758	0.028747	--	Spectrin beta chain, non-erythrocytic 1 Beta-II spectrin Embryonic liver fodrin Fodrin beta chain OS=Mus musculus (Mouse) Name=Sptbn1 Synonyms=Elf, Spnb-2, Spnb2, Sptb2 PE=1
Lot0084840.1	264.078	65.3629	2.0144	0.0014514	0.020577	--	Neutrophil cytosol factor 1 Short=NCF-1 47 kDa autosomal chronic granulomatous disease protein 47 kDa neutrophil oxidase factor NCF-47K Neutrophil NADPH oxidase factor 1 Nox organizer 2 Nox-organizing protein 2 SH3 and PX domain-containing protein 1A p47-phox OS=Homo sapiens (Human) Name=NCF1 Synonyms=NOXO2, SH3PXD1A PE=1
Lot0084930.1	2358.28	983.309	1.262	0.00098088	0.015407	--	E3 ubiquitin-protein ligase TTC3 EC=2.3.2.27 RING-type E3 ubiquitin transferase TTC3 {ECO:0000305} TPR repeat protein D Short=Mtprd OS=Mus musculus (Mouse) Name=Ttc3 Synonyms=Kiaa4119 PE=1
Lot0085010.1	825.595	326.458	1.3385	0.0025905	0.031513	--	Transducin beta-like protein 2 OS=Mus musculus (Mouse) Name=Tbl2 PE=1
Lot0085310.1	57.2394	187.486	-1.7117	0.0030169	0.035275	--	NTPase KAP family P-loop domain-containing protein 1 OS=Mus musculus (Mouse) Name=Nkpd1 PE=2
Lot0085380.1	94.444	258.604	-1.4532	0.00072232	0.012174	--	Transmembrane and coiled-coil domain-containing protein 3 Putative LAG1-interacting protein Precursor OS=Homo sapiens (Human) Name=TMCO3 Synonyms=C13orf11 ORFNames=UNQ2419/PRO4976 PE=1
Lot0085540.1	9.24431	115.224	-3.6397	0.0022942	0.028865	--	GTP-binding protein RAD OS=Mus musculus (Mouse) Name=Rrad PE=1
Lot0085550.1	10.1604	0	Inf	0.00069719	0.011875	--	Carbonic anhydrase 7 EC=4.2.1.1 Carbonate dehydratase VII Carbonic anhydrase VII Short=CA-VII OS=Homo sapiens (Human) Name=CA7 PE=1
Lot0085880.1	1434.64	403.569	1.8298	2.6277e-06	0.00011923	--	Calcium uniporter protein, mitochondrial {ECO:0000305} Precursor OS=Mus musculus (Mouse) Name=Mcu {ECO:0000312|MGI:MGI:3026965} PE=1
Lot0085960.1	62.5791	6.15515	3.3458	3.6998e-07	2.171e-05	--	Centlein Centrosomal protein OS=Mus musculus (Mouse) Name=Cntln {ECO:0000250|UniProtKB:Q9NXG0} PE=1
Lot0086030.1	45.1497	238.369	-2.4004	9.1213e-06	0.00035009	--	Coronin-2A IR10 WD repeat-containing protein 2 OS=Homo sapiens (Human) Name=CORO2A Synonyms=IR10, WDR2 PE=1
Lot0086040.1	1230.8	566.522	1.1194	0.0034947	0.039193	--	General vesicular transport factor p115 Protein USO1 homolog Transcytosis-associated protein Short=TAP Vesicle-docking protein OS=Homo sapiens (Human) Name=USO1 Synonyms=VDP PE=1
Lot0086050.1	1802.15	667.454	1.433	0.00018432	0.0041151	--	Ras GTPase-activating protein-binding protein 2 Short=G3BP-2 GAP SH3 domain-binding protein 2 OS=Homo sapiens (Human) Name=G3BP2 Synonyms=KIAA0660 PE=1
Lot0086090.1	93.3698	241.336	-1.37	0.0012838	0.018833	--	Probable E3 ubiquitin-protein ligase HERC3 EC=2.3.2.26 HECT domain and RCC1-like domain-containing protein 3 HECT-type E3 ubiquitin transferase HERC3 OS=Homo sapiens (Human) Name=HERC3 Synonyms=KIAA0032 PE=1
Lot0086160.1	28.735	224.389	-2.9651	2.1453e-07	1.37e-05	--	TBC1 domain family member 9 TBC1 domain family member 9A OS=Homo sapiens (Human) Name=TBC1D9 Synonyms=KIAA0882, TBC1D9A PE=2
Lot0086430.1	618.617	202.702	1.6097	6.0828e-05	0.0016958	--	Immunoglobulin-like domain-containing receptor 2 Lisch-like isoform 1 Precursor OS=Mus musculus (Mouse) Name=Ildr2 Synonyms=D1Ertd471e, Ll PE=1
Lot0086680.1	312.509	101.251	1.626	0.00012863	0.0030803	--	Signal transducer and activator of transcription 1-alpha/beta Transcription factor ISGF-3 components p91/p84 OS=Homo sapiens (Human) Name=STAT1 PE=1
Lot0086810.1	15.8064	52.574	-1.7338	0.0041494	0.044523	--	--
Lot0086820.1	375.65	166.437	1.1744	0.0039328	0.042773	--	Transcription termination factor 2 EC=3.6.4.- RNA polymerase II termination factor Transcription release factor 2 OS=Mus musculus (Mouse) Name=Ttf2 PE=1
Lot0086830.1	11.4363	64.1694	-2.4883	4.5478e-05	0.0013395	--	Centromere protein J Short=CENP-J OS=Pan troglodytes (Chimpanzee) Name=CENPJ PE=2
Lot0086860.1	79.2589	204.071	-1.3644	0.001724	0.023349	--	Serine/threonine-protein kinase LATS2 EC=2.7.11.1 Kinase phosphorylated during mitosis protein Large tumor suppressor homolog 2 Serine/threonine-protein kinase kpm Warts-like kinase OS=Homo sapiens (Human) Name=LATS2 {ECO:0000312|EMBL:BAA92381.1} Synonyms=KPM PE=1
Lot0086960.1	991.157	3136.65	-1.662	1.4295e-05	0.00051349	--	Amine oxidase [flavin-containing] EC=1.4.3.4 Monoamine oxidase Short=MAO OS=Oncorhynchus mykiss (Rainbow trout) (Salmo gairdneri) Name=mao PE=2
Lot0087080.1	1524.6	599.76	1.346	0.0026514	0.032073	--	Nuclear factor NF-kappa-B p105 subunit Nuclear factor of kappa light polypeptide gene enhancer in B-cells 1 Nuclear factor NF-kappa-B p50 subunit OS=Canis lupus familiaris (Dog) (Canis familiaris) Name=NFKB1 PE=2
Lot0087150.1	82.4851	249.876	-1.599	0.00019823	0.0043777	--	Protocadherin-12 Vascular cadherin-2 Vascular endothelial cadherin-2 Short=VE-cad-2 Short=VE-cadherin-2 Precursor OS=Homo sapiens (Human) Name=PCDH12 ORFNames=UNQ395/PRO731 PE=1
Lot0087180.1	361.465	968.886	-1.4225	0.00024826	0.0052202	--	Protocadherin-1 Cadherin-like protein 1 Protocadherin-42 Short=PC42 Precursor OS=Homo sapiens (Human) Name=PCDH1 PE=1
Lot0087220.1	326.067	761.925	-1.2245	0.0016801	0.022922	--	E3 ubiquitin-protein ligase RNF130 EC=2.3.2.27 {ECO:0000250|UniProtKB:Q86XS8} Goliath homolog Short=R-goliath RING finger protein 130 Precursor OS=Rattus norvegicus (Rat) Name=Rnf130 {ECO:0000250|UniProtKB:Q86XS8} PE=1
Lot0087230.1	216.345	522.424	-1.2719	0.0014506	0.020577	--	TBC1 domain family member 9B OS=Mus musculus (Mouse) Name=Tbc1d9b Synonyms=Kiaa0676 PE=1
Lot0087290.1	382.742	168.991	1.1794	0.0036763	0.040676	--	E3 ubiquitin-protein ligase RNF4 EC=2.3.2.27 RING finger protein 4 RING-type E3 ubiquitin transferase RNF4 {ECO:0000305} Small nuclear ring finger protein Short=Protein SNURF OS=Rattus norvegicus (Rat) Name=Rnf4 Synonyms=Snurf PE=1
Lot0087370.1	36.521	145.273	-1.992	3.5472e-05	0.0010814	--	Fibroblast growth factor receptor-like 1 Precursor OS=Gallus gallus (Chicken) Name=FGFRL1 PE=1
Lot0087540.1	49.6429	178.838	-1.849	6.3168e-05	0.0017545	--	Rho guanine nucleotide exchange factor 37 OS=Homo sapiens (Human) Name=ARHGEF37 PE=2
Lot0087730.1	49.2861	222.268	-2.173	1.8865e-06	9.1133e-05	--	Ankyrin repeat domain-containing protein 50 OS=Homo sapiens (Human) Name=ANKRD50 Synonyms=KIAA1223 PE=1
Lot0087870.1	26.5722	111.714	-2.0718	4.7776e-05	0.0013872	--	Insulin receptor substrate 1 Short=IRS-1 OS=Mus musculus (Mouse) Name=Irs1 Synonyms=Irs-1 PE=1
Lot0087920.1	183.575	562.268	-1.6149	5.549e-05	0.0015744	--	Thyroid receptor-interacting protein 6 Short=TR-interacting protein 6 Short=TRIP-6 Zyxin-related protein 1 Short=ZRP-1 OS=Mus musculus (Mouse) Name=Trip6 Synonyms=Zrp1 PE=1
Lot0087980.1	30.6303	90.3632	-1.5608	0.0022342	0.028433	--	--
Lot0088110.1	976.151	303.083	1.6874	1.5585e-05	0.00055095	--	Lysozyme g EC=3.2.1.17 1,4-beta-N-acetylmuramidase Goose-type lysozyme Precursor OS=Gallus gallus (Chicken) PE=2
Lot0088140.1	2573.74	459.341	2.4862	3.9225e-10	4.7785e-08	--	OTU domain-containing protein 4 EC=3.4.19.12 HIV-1-induced protein HIN-1 OS=Homo sapiens (Human) Name=OTUD4 Synonyms=HIN1, KIAA1046 PE=1
Lot0088150.1	568.749	148.871	1.9337	2.1822e-06	0.0001019	--	Mothers against decapentaplegic homolog 1 Short=MAD homolog 1 Short=Mothers against DPP homolog 1 SMAD family member 1 Short=SMAD 1 Short=Smad1 OS=Danio rerio (Zebrafish) (Brachydanio rerio) Name=smad1 Synonyms=madh1 PE=2
Lot0088310.1	728.817	65.977	3.4655	1.7498e-09	1.8557e-07	--	Endothelin-1 receptor {ECO:0000305} Endothelin receptor type A {ECO:0000312|HGNC:HGNC:3179} Short=ET-A Short=ETA-R Short=hET-AR Precursor OS=Homo sapiens (Human) Name=EDNRA {ECO:0000312|HGNC:HGNC:3179} Synonyms=ETA, ETRA PE=1
Lot0088470.1	196.454	518.391	-1.3998	0.00050356	0.0091396	--	Dysferlin Dystrophy-associated fer-1-like protein Fer-1-like protein 1 OS=Homo sapiens (Human) Name=DYSF Synonyms=FER1L1 PE=1
Lot0088510.1	1042.17	392.514	1.4088	0.00029405	0.0059974	--	Serine/threonine-protein kinase 26 {ECO:0000305} EC=2.7.11.1 {ECO:0000269|PubMed:11641781} MST3 and SOK1-related kinase {ECO:0000303|PubMed:11741893} Mammalian STE20-like protein kinase 4 {ECO:0000303|PubMed:11641781} Short=MST-4 {ECO:0000305} Short=STE20-like kinase MST4 {ECO:0000305} Serine/threonine-protein kinase MASK {ECO:0000305} OS=Homo sapiens (Human) MST4 {ECO:0000303|PubMed:11641781} PE…
Lot0088640.1	29.4025	0	Inf	8.9668e-09	7.9758e-07	--	Erythroid membrane-associated protein Short=hERMAP Radin blood group antigen Scianna blood group antigen Precursor OS=Homo sapiens (Human) Name=ERMAP Synonyms=RD, SC PE=1
Lot0088990.1	6101.54	2709.75	1.171	0.0016094	0.022241	--	Liver-expressed antimicrobial peptide 2 Short=LEAP-2 Precursor OS=Sus scrofa (Pig) Name=LEAP2 PE=3
Lot0089070.1	147.33	582.075	-1.9822	1.1479e-06	5.8477e-05	--	Ras-like protein family member 11A-like OS=Danio rerio (Zebrafish) (Brachydanio rerio) ORFNames=zgc:110179 PE=2
Lot0089160.1	25.2229	77.432	-1.6182	0.0026092	0.031647	--	RAS guanyl-releasing protein 2 Calcium and DAG-regulated guanine nucleotide exchange factor I Short=CalDAG-GEFI OS=Rattus norvegicus (Rat) Name=Rasgrp2 PE=1
Lot0089200.1	65568.5	1674.43	5.2913	2.4649e-33	9.2085e-30	--	--
Lot0089210.1	796.758	327.527	1.2825	0.001075	0.016507	--	Glutamyl-tRNA(Gln) amidotransferase subunit C, mitochondrial {ECO:0000255|HAMAP-Rule:MF_03149} Short=Glu-AdT subunit C {ECO:0000255|HAMAP-Rule:MF_03149} EC=6.3.5.- {ECO:0000255|HAMAP-Rule:MF_03149} OS=Salmo salar (Atlantic salmon) Name=gatc PE=2
Lot0089370.1	1332.97	2810.81	-1.0763	0.0040289	0.043586	--	N-acetylated-alpha-linked acidic dipeptidase-like protein Short=NAALADase L EC=3.4.17.21 100 kDa ileum brush border membrane protein Short=I100 Ileal dipeptidylpeptidase OS=Rattus norvegicus (Rat) Name=Naaladl1 Synonyms=Naaladl PE=1
Lot0089380.1	28.5926	143.975	-2.3321	2.5896e-06	0.00011814	--	Protein FAM214B OS=Mus musculus (Mouse) Name=Fam214b Synonyms=Kiaa1539 PE=1
Lot0089530.1	56.476	146.337	-1.3736	0.0028005	0.033461	--	Bromodomain-containing protein 2 OS=Bos taurus (Bovine) Name=BRD2 PE=3
Lot0089660.1	104.454	274.828	-1.3957	0.00099951	0.015602	--	Protein FAM160B2 RAI16-like protein Retinoic acid-induced protein 16 OS=Danio rerio (Zebrafish) (Brachydanio rerio) ORFNames=si:ch211-119d14.1, zgc:153945 PE=2
Lot0089730.1	159.128	547.688	-1.7832	1.2015e-05	0.00044515	--	Hamartin Tuberous sclerosis 1 protein OS=Homo sapiens (Human) Name=TSC1 Synonyms=KIAA0243, TSC PE=1
Lot0089810.1	173.716	27.469	2.6609	6.9364e-05	0.0018984	--	PR domain zinc finger protein 12 EC=2.1.1.- PR domain-containing protein 12 OS=Mus musculus (Mouse) Name=Prdm12 Synonyms=Gm998 PE=2
Lot0089990.1	1437.64	401.332	1.8408	0.00071575	0.012108	--	Protein MAK16 homolog A MAK16-like protein A OS=Xenopus laevis (African clawed frog) Name=mak16-a Synonyms=mak16l-a PE=2
Lot0090080.1	705.71	83.2958	3.0828	3.1924e-13	6.9473e-11	--	Poly [ADP-ribose] polymerase 8 Short=PARP-8 EC=2.4.2.30 ADP-ribosyltransferase diphtheria toxin-like 16 Short=ARTD16 OS=Mus musculus (Mouse) Name=Parp8 Synonyms=D13Ertd275e PE=2
Lot0090090.1	218.298	68.0268	1.6821	0.00016317	0.0037513	--	E3 ubiquitin-protein ligase DTX3L EC=2.3.2.27 {ECO:0000269|PubMed:12670957, ECO:0000269|PubMed:19818714, ECO:0000269|PubMed:24790097, ECO:0000269|PubMed:26479788, ECO:0000269|PubMed:28525742} B-lymphoma- and BAL-associated protein Protein deltex-3-like RING-type E3 ubiquitin transferase DTX3L {ECO:0000305} Rhysin-2 Short=Rhysin2 OS=Homo sapiens (Human) Name=DTX3L Synonyms=BBAP PE=1
Lot0090120.1	83.8891	211.924	-1.337	0.0021387	0.027615	--	Cell cycle checkpoint protein RAD17 Short=hRad17 RF-C/activator 1 homolog OS=Homo sapiens (Human) Name=RAD17 Synonyms=R24L PE=1
Lot0090180.1	172.395	41.1356	2.0673	1.0032e-05	0.00038059	--	--
Lot0090210.1	401.157	162.313	1.3054	0.0013051	0.019082	--	Beta-1,3-galactosyl-O-glycosyl-glycoprotein beta-1,6-N-acetylglucosaminyltransferase 4 EC=2.4.1.102 {ECO:0000250|UniProtKB:Q9P109} OS=Danio rerio (Zebrafish) (Brachydanio rerio) Name=gcnt4 ORFNames=si:ch211-129a6.3 PE=2
Lot0090300.1	16.6864	171.7	-3.3631	6.2759e-11	9.255e-09	--	Iporin Interacting protein of Rab1 RUN and SH3 domain-containing protein 2 OS=Mus musculus (Mouse) Name=Rusc2 Synonyms=Kiaa0375 PE=1
Lot0090410.1	40.7655	109.228	-1.4219	0.0034855	0.039128	--	Probable palmitoyltransferase ZDHHC12 EC=2.3.1.225 Zinc finger DHHC domain-containing protein 12 Short=DHHC-12 Zinc finger protein 400 OS=Homo sapiens (Human) Name=ZDHHC12 Synonyms=ZNF400 ORFNames=PSEC0008 PE=2
Lot0090480.1	19.4035	89.2095	-2.2009	5.4761e-05	0.0015577	--	Extracellular matrix protein FRAS1 Precursor OS=Homo sapiens (Human) Name=FRAS1 Synonyms=KIAA1500 PE=1
Lot0090560.1	289.151	6.88665	5.3919	1.3701e-09	1.4836e-07	--	Ras-GEF domain-containing family member 1B-A OS=Danio rerio (Zebrafish) (Brachydanio rerio) Name=rasgef1ba Synonyms=rasgef1b ORFNames=si:dkey-18e17.1 PE=2
Lot0090600.1	124.095	15.9926	2.956	1.4238e-06	7.1239e-05	--	P2X purinoceptor 4 Short=P2X4 ATP receptor Purinergic receptor OS=Homo sapiens (Human) Name=P2RX4 PE=1
Lot0090940.1	397.47	100.876	1.9783	9.4629e-05	0.0024381	--	Metastasis-associated in colon cancer protein 1 SH3 domain-containing protein 7a5 OS=Homo sapiens (Human) Name=MACC1 PE=1
Lot0091100.1	1440.18	223.758	2.6862	2.0906e-06	9.907e-05	--	Src kinase-associated phosphoprotein 2 Src family-associated phosphoprotein 2 OS=Takifugu rubripes (Japanese pufferfish) (Fugu rubripes) Name=skap2 Synonyms=scap2 PE=3
Lot0091170.1	552.662	97.5423	2.5023	1.8337e-09	1.9206e-07	--	Sphingomyelin phosphodiesterase 5 {ECO:0000305} EC=3.1.4.12 {ECO:0000269|PubMed:19429680} Mitochondrial neutral sphingomyelinase {ECO:0000303|PubMed:19429680} Short=mtnSMase {ECO:0000303|PubMed:19429680} Precursor OS=Danio rerio (Zebrafish) (Brachydanio rerio) ORFNames=zgc:153995 {ECO:0000312|EMBL:AAI24789.1} PE=1
Lot0091390.1	238.424	76.7557	1.6352	0.00014223	0.0033348	--	Uridine phosphorylase 1 Short=UPase 1 Short=UrdPase 1 EC=2.4.2.3 {ECO:0000269|PubMed:7744869} OS=Mus musculus (Mouse) Name=Upp1 Synonyms=Up, Upp PE=1
Lot0091510.1	3668.69	539.1	2.7666	2.4618e-12	4.5984e-10	--	C-reactive protein Precursor OS=Sus scrofa (Pig) Name=CRP Synonyms=PTX1 PE=2
Lot0091530.1	1777.44	122.031	3.8645	8.797e-06	0.00033997	--	Golgi-associated plant pathogenesis-related protein 1 Short=GAPR-1 Short=Golgi-associated PR-1 protein Glioma pathogenesis-related protein 2 Short=GliPR 2 OS=Mus musculus (Mouse) Name=Glipr2 Synonyms=Gapr1 PE=1
Lot0091880.1	4.89456	32.1484	-2.7155	0.00068594	0.011719	--	Protein FAM171A1 Precursor OS=Xenopus laevis (African clawed frog) Name=fam171a1 PE=2
Lot0092010.1	72.7339	8.85945	3.0373	0.0034768	0.039064	--	Oxidative stress-induced growth inhibitor 2 hT41 OS=Homo sapiens (Human) Name=OSGIN2 Synonyms=C8orf1 PE=2
Lot0092050.1	14.2804	112.09	-2.9725	0.0040943	0.044058	--	Nuclear receptor ROR-alpha Nuclear receptor RZR-alpha Nuclear receptor subfamily 1 group F member 1 RAR-related orphan receptor A Retinoid-related orphan receptor-alpha OS=Homo sapiens (Human) Name=RORA Synonyms=NR1F1, RZRA PE=1
Lot0092100.1	122.111	317.505	-1.3786	0.00092123	0.014644	--	Zinc finger protein 687b OS=Danio rerio (Zebrafish) (Brachydanio rerio) Name=znf687b ORFNames=si:dkey-204a24.9 PE=2
Lot0092170.1	910.312	144.373	2.6566	2.0245e-10	2.5638e-08	--	--
Lot0092190.1	62.4895	222.177	-1.83	4.0096e-05	0.0012016	--	SH2 domain-containing adapter protein E OS=Mus musculus (Mouse) Name=She PE=1
Lot0092700.1	300.302	659.073	-1.134	0.0037766	0.041456	--	Nuclear factor 1 X-type Short=NF1-X Short=Nuclear factor 1/X CCAAT-box-binding transcription factor Short=CTF Nuclear factor I/X Short=NF-I/X Short=NFI-X TGGCA-binding protein OS=Homo sapiens (Human) Name=NFIX PE=1
Lot0092800.1	94.1447	345.772	-1.8769	8.387e-06	0.00032582	--	Rab11 family-interacting protein 4A Short=FIP4-Rab11 Short=Rab11-FIP4-A Short=zRab11-FIP4-A OS=Danio rerio (Zebrafish) (Brachydanio rerio) Name=rab11fip4a Synonyms=rab11fip4 PE=2
Lot0092880.1	255.368	57.6362	2.1475	1.5154e-06	7.5316e-05	--	Rhomboid-related protein 3 EC=3.4.21.105 Ventrhoid transmembrane protein OS=Mus musculus (Mouse) Name=Rhbdl3 Synonyms=Rhbdl4, Vrho PE=2
Lot0092930.1	7512.87	1145.61	2.7132	5.1539e-12	8.9554e-10	--	--
Lot0092940.1	105.501	18.811	2.4876	2.1143e-06	9.9772e-05	-//-	-//-
Lot0093040.1	100.785	270.821	-1.4261	0.00078407	0.012875	--	Lysine-specific demethylase 4C EC=1.14.11.- Gene amplified in squamous cell carcinoma 1 protein Short=GASC-1 protein JmjC domain-containing histone demethylation protein 3C Jumonji domain-containing protein 2C OS=Homo sapiens (Human) Name=KDM4C Synonyms=GASC1, JHDM3C, JMJD2C, KIAA0780 PE=1
Lot0093210.1	238.559	758.109	-1.6681	2.6928e-05	0.0008635	--	Neurabin-1 Neurabin-I Neural tissue-specific F-actin-binding protein I Protein phosphatase 1 regulatory subunit 9A OS=Homo sapiens (Human) Name=PPP1R9A Synonyms=KIAA1222 PE=1
Lot0093230.1	317.611	1660.53	-2.3863	8.4599e-05	0.0022231	--	N-acetylneuraminate 9-O-acetyltransferase {ECO:0000250|UniProtKB:Q96PB1} EC=2.3.1.45 {ECO:0000250|UniProtKB:Q96PB1} CAS1 domain-containing protein 1 {ECO:0000250|UniProtKB:Q96PB1} Sialate O-acetyltransferase {ECO:0000250|UniProtKB:Q96PB1} Short=SOAT {ECO:0000250|UniProtKB:Q96PB1} OS=Danio rerio (Zebrafish) (Brachydanio rerio) zgc:136291 {ECO:0000303|Ref.2} PE=2
Lot0093360.1	1173.09	3695.37	-1.6554	1.4424e-05	0.00051565	--	Serine/threonine-protein phosphatase 6 regulatory ankyrin repeat subunit A Short=PP6-ARS-A Short=Serine/threonine-protein phosphatase 6 regulatory subunit ARS-A Ankyrin repeat domain-containing protein 28 Phosphatase interactor targeting protein hnRNP K Short=PITK OS=Mus musculus (Mouse) Name=Ankrd28 PE=1
Lot0093380.1	93.244	237.092	-1.3464	0.0018378	0.024536	--	Sorting nexin-13 OS=Mus musculus (Mouse) Name=Snx13 PE=2
Lot0093490.1	100.4	252.702	-1.3317	0.0022023	0.028176	--	Hyccin Protein FAM126A OS=Danio rerio (Zebrafish) (Brachydanio rerio) Name=fam126a ORFNames=zgc:77228 PE=2
Lot0093890.1	57.159	274.874	-2.2657	3.0592e-07	1.8634e-05	--	Cysteine and histidine-rich protein 1 OS=Danio rerio (Zebrafish) (Brachydanio rerio) Name=cyhr1 ORFNames=zgc:153061 PE=2
Lot0093950.1	31.8593	116.93	-1.8759	0.00015158	0.0035245	--	F-box/LRR-repeat protein 2 {ECO:0000305} F-box and leucine-rich repeat protein 2 {ECO:0000312|MGI:MGI:1919429} OS=Mus musculus (Mouse) Name=Fbxl2 {ECO:0000312|MGI:MGI:1919429} PE=1
Lot0094140.1	3.2059	24.751	-2.9487	0.0013392	0.019442	--	Potassium voltage-gated channel subfamily G member 2 Potassium channel cKv6.2 Voltage-gated potassium channel subunit Kv6.2 OS=Gallus gallus (Chicken) Name=KCNG2 PE=2
Lot0094160.1	77.9908	195.108	-1.3229	0.0022256	0.028426	--	RNA polymerase II subunit A C-terminal domain phosphatase EC=3.1.3.16 TFIIF-associating CTD phosphatase OS=Homo sapiens (Human) Name=CTDP1 Synonyms=FCP1 PE=1
Lot0094390.1	204.791	511.176	-1.3197	0.00090371	0.014397	--	Histone-lysine N-methyltransferase 2E Short=Lysine N-methyltransferase 2E EC=2.1.1.43 Myeloid/lymphoid or mixed-lineage leukemia protein 5 homolog OS=Mus musculus (Mouse) Name=Kmt2e Synonyms=Mll5 PE=1
Lot0094470.1	10289.8	756.663	3.7654	5.997e-20	3.062e-17	--	Ubiquitin carboxyl-terminal hydrolase 7 EC=3.4.19.12 {ECO:0000269|PubMed:11923872, ECO:0000269|PubMed:12507430, ECO:0000269|PubMed:14506283, ECO:0000269|PubMed:15053880, ECO:0000269|PubMed:16964248, ECO:0000269|PubMed:18716620, ECO:0000269|PubMed:21745816} Deubiquitinating enzyme 7 Herpesvirus-associated ubiquitin-specific protease Ubiquitin thioesterase 7 Ubiquitin-specific-processing protease 7…
Lot0094540.1	1217.32	121.465	3.3251	3.2047e-15	9.977e-13	--	DNA damage-regulated autophagy modulator protein 1 Damage-regulated autophagy modulator OS=Xenopus tropicalis (Western clawed frog) (Silurana tropicalis) Name=dram1 Synonyms=dram PE=2
Lot0094660.1	268.716	643.361	-1.2595	0.0014157	0.020251	--	UHRF1-binding protein 1-like OS=Xenopus laevis (African clawed frog) Name=uhrf1bp1l PE=2
Lot0094760.1	5.5957	44.1809	-2.981	4.7013e-05	0.0013693	--	Muscarinic acetylcholine receptor M2 OS=Gallus gallus (Chicken) Name=CHRM2 Synonyms=CM2 PE=3
Lot0095040.1	7.62165	33.6549	-2.1426	0.004052	0.043784	--	Heart- and neural crest derivatives-expressed protein 1 Extraembryonic tissues, heart, autonomic nervous system and neural crest derivatives-expressed protein 1 Short=eHAND OS=Oryctolagus cuniculus (Rabbit) Name=HAND1 Synonyms=EHAND PE=2
Lot0095170.1	26.2435	3.85701	2.7664	0.0021255	0.027476	--	Proline-rich protein 7 Synaptic proline-rich membrane protein OS=Homo sapiens (Human) Name=PRR7 PE=1
Lot0095180.1	153.602	381.568	-1.3127	0.0014259	0.020319	--	Drebrin Developmentally-regulated brain protein OS=Homo sapiens (Human) Name=DBN1 Synonyms=D0S117E PE=1
Lot0095310.1	13.3921	56.6914	-2.0818	0.00065602	0.011294	--	Rho GTPase-activating protein 35 {ECO:0000312|RGD:1308738} GAP-associated protein p190 Glucocorticoid receptor DNA-binding factor 1 OS=Rattus norvegicus (Rat) p190ARHOGAP {ECO:0000303|PubMed:9852136} PE=1
Lot0095530.1	2.37486	23.9408	-3.3336	0.0037274	0.041061	--	Cyclic nucleotide-gated cation channel OS=Ictalurus punctatus (Channel catfish) (Silurus punctatus) PE=2
Lot0095560.1	35.278	3.2974	3.4194	1.5964e-05	0.00055788	--	Putative nucleotidyltransferase FAM46C {ECO:0000305} EC=2.7.7.- {ECO:0000250|UniProtKB:Q5VWP2} OS=Danio rerio (Zebrafish) (Brachydanio rerio) ORFNames=zgc:55510 {ECO:0000303|Ref.1} PE=2
Lot0095660.1	113.255	500.046	-2.1425	2.5807e-07	1.6113e-05	--	Androgen receptor Dihydrotestosterone receptor Nuclear receptor subfamily 3 group C member 4 OS=Mus musculus (Mouse) Name=Ar Synonyms=Nr3c4 PE=1
Lot0095810.1	22501.1	3116.87	2.8518	4.6331e-13	9.6158e-11	--	Cornifelin homolog OS=Danio rerio (Zebrafish) (Brachydanio rerio) Name=cnfn ORFNames=zgc:103671 PE=3
Lot0095820.1	45.9674	10.0065	2.1997	0.00067003	0.0115	--	C-X-C motif chemokine 2 Macrophage inflammatory protein 2 Short=MIP2 Precursor OS=Mus musculus (Mouse) Name=Cxcl2 Synonyms=Mip-2, Mip2, Scyb2 PE=1
Lot0095900.1	153.185	370.808	-1.2754	0.0017441	0.023565	--	Non-lysosomal glucosylceramidase Short=NLGase EC=3.2.1.45 Beta-glucocerebrosidase 2 Short=Beta-glucosidase 2 Glucosylceramidase 2 OS=Rattus norvegicus (Rat) Name=Gba2 PE=2
Lot0095970.1	29.6524	222.456	-2.9073	1.0681e-09	1.2092e-07	--	Membrane progesterone receptor epsilon {ECO:0000250|UniProtKB:Q6ZVX9} Short=mPR epsilon {ECO:0000250|UniProtKB:Q6ZVX9} Membrane progesterone P4 receptor epsilon {ECO:0000250|UniProtKB:Q6ZVX9} Membrane progestin receptor epsilon {ECO:0000250|UniProtKB:Q6ZVX9} Progesterone and adipoQ receptor family member 9 Progestin and adipoQ receptor family member 9 {ECO:0000250|UniProtKB:Q6ZVX9} Progestin and …
Lot0096040.1	251.513	743.785	-1.5643	7.8812e-05	0.0020881	--	Apoptotic chromatin condensation inducer in the nucleus Short=Acinus OS=Homo sapiens (Human) Name=ACIN1 Synonyms=ACINUS, KIAA0670 PE=1
Lot0096090.1	136.309	49.2914	1.4675	0.0018822	0.024978	--	--
Lot0096100.1	3902.99	376.044	3.3756	1.9711e-16	7.0129e-14	--	--
Lot0096210.1	23.2248	4.36604	2.4113	0.0046786	0.048552	--	Neuropeptide-like protein C4orf48 homolog Precursor OS=Salmo salar (Atlantic salmon) PE=3
Lot0096280.1	7591.15	2052.1	1.8872	9.0093e-07	4.7516e-05	--	--
Lot0096290.1	468.186	196.572	1.252	0.0017049	0.023189	--	--
Lot0096410.1	14.1899	135.637	-3.2568	2.6079e-06	0.00011857	--	--
Lot0096530.1	69.6273	195.599	-1.4902	0.00078735	0.01292	--	--
Lot0096550.1	138.866	324.298	-1.2236	0.0029017	0.034395	--	Period circadian protein homolog 1 Short=rPER1 Circadian clock protein PERIOD 1 OS=Rattus norvegicus (Rat) Name=Per1 {ECO:0000312|RGD:727863} PE=1
Lot0096610.1	282.285	19.6386	3.8454	1.7635e-15	5.7629e-13	--	Tudor domain-containing protein 7B OS=Danio rerio (Zebrafish) (Brachydanio rerio) Name=tdrd7b PE=3
Lot0096890.1	2349.85	6304.96	-1.4239	0.0001614	0.0037182	--	Tryptophan 2,3-dioxygenase A {ECO:0000255|HAMAP-Rule:MF_03020} Short=TDO-A {ECO:0000255|HAMAP-Rule:MF_03020} EC=1.13.11.11 {ECO:0000255|HAMAP-Rule:MF_03020} Tryptamin 2,3-dioxygenase A {ECO:0000255|HAMAP-Rule:MF_03020} Tryptophan oxygenase A {ECO:0000255|HAMAP-Rule:MF_03020} Short=TO-A {ECO:0000255|HAMAP-Rule:MF_03020} Short=TRPO-A {ECO:0000255|HAMAP-Rule:MF_03020} Tryptophan pyrrolase A {ECO:000…
Lot0097040.1	90.2332	29.0645	1.6344	0.0014168	0.020254	--	Eukaryotic translation initiation factor 4E-1A Short=eIF4E-1A mRNA cap-binding protein OS=Danio rerio (Zebrafish) (Brachydanio rerio) Name=eif4e1a {ECO:0000312|ZFIN:ZDB-GENE-040413-1} PE=1
Lot0097170.1	686.216	168.363	2.0271	0.00048003	0.0088414	--	Tyrosine-protein kinase JAK2 EC=2.7.10.2 Janus kinase 2 Short=JAK-2 OS=Sus scrofa (Pig) Name=JAK2 PE=2
Lot0097200.1	103.614	262.861	-1.3431	0.0015257	0.021374	--	Rab GTPase-activating protein 1 GAP and centrosome-associated protein Rab6 GTPase-activating protein GAPCenA OS=Mus musculus (Mouse) Synonyms=Kiaa4104 {ECO:0000312|EMBL:BAD90509.1} PE=1
Lot0097360.1	8056.45	2354.28	1.7749	0.00013527	0.0032018	--	RNA 3'-terminal phosphate cyclase-like protein OS=Homo sapiens (Human) Name=RCL1 Synonyms=RNAC, RPC2, RPCL1, RTC2 ORFNames=HSPC338 PE=1
Lot0097370.1	1634.26	311.885	2.3896	1.7551e-09	1.8557e-07	--	Annexin A3 Annexin III Annexin-3 OS=Bos taurus (Bovine) Name=ANXA3 PE=2
Lot0097780.1	759.587	290.479	1.3868	0.00042315	0.0080516	--	AN1-type zinc finger protein 5 Zinc finger protein 216 OS=Rattus norvegicus (Rat) Name=Zfand5 Synonyms=Zfp216, Znf216 PE=1
Lot0097910.1	138.593	45.3886	1.6105	0.00049966	0.0090982	--	--
Lot0097920.1	53501.5	16297.1	1.715	4.669e-06	0.00019453	--	Complement component C7 Precursor OS=Bos taurus (Bovine) Name=C7 PE=2
Lot0097940.1	2.89103	26.3125	-3.1861	0.00044019	0.0082985	--	Ankyrin-1 Short=ANK-1 Erythrocyte ankyrin OS=Mus musculus (Mouse) Name=Ank1 Synonyms=Ank-1 PE=1
Lot0098000.1	183.387	421.006	-1.199	0.0028141	0.033588	--	Splicing factor, suppressor of white-apricot homolog Splicing factor, arginine/serine-rich 8 Suppressor of white apricot protein homolog OS=Mus musculus (Mouse) Name=Sfswap Synonyms=Sfrs8, Srsf8, Swap PE=1
Lot0098020.1	74.9535	230.32	-1.6196	0.00019949	0.004401	--	Serine/threonine-protein kinase ULK1 EC=2.7.11.1 Serine/threonine-protein kinase Unc51.1 Unc-51-like kinase 1 OS=Mus musculus (Mouse) Name=Ulk1 PE=1
Lot0098130.1	140.083	399.54	-1.5121	0.0038358	0.042003	--	Tumor necrosis factor receptor superfamily member 10A Death receptor 4 TNF-related apoptosis-inducing ligand receptor 1 Short=TRAIL receptor 1 Short=TRAIL-R1 Precursor OS=Homo sapiens (Human) Name=TNFRSF10A Synonyms=APO2, DR4, TRAILR1 PE=1
Lot0098260.1	275.748	109.884	1.3274	0.0014634	0.020721	--	MOB kinase activator 1B Mob1 homolog 1A Short=Mob1A Mob1B Mps one binder kinase activator-like 1A OS=Homo sapiens (Human) Name=MOB1B Synonyms=MOB4A, MOBKL1A PE=1
Lot0098270.1	87.3668	232.888	-1.4145	0.0010145	0.015781	--	Transportin-1 Importin beta-2 Karyopherin beta-2 OS=Mus musculus (Mouse) Name=Tnpo1 Synonyms=Kpnb2 PE=1
Lot0098280.1	1194.86	301.032	1.9889	5.4069e-07	3.0073e-05	--	F-BAR domain only protein 2 OS=Danio rerio (Zebrafish) (Brachydanio rerio) Name=fcho2 ORFNames=zgc:112167 PE=2
Lot0098720.1	113.768	258.032	-1.1815	0.0047616	0.049208	--	GRB10-interacting GYF protein 1 PERQ amino acid-rich with GYF domain-containing protein 1 OS=Homo sapiens (Human) Name=GIGYF1 Synonyms=CDS2, PERQ1 ORFNames=PP3360 PE=1
Lot0098850.1	138.227	41.8204	1.7248	0.00077351	0.012739	--	HAUS augmin-like complex subunit 4 OS=Homo sapiens (Human) Name=HAUS4 Synonyms=C14orf94 PE=1
Lot0098870.1	342.378	133.707	1.3565	0.00084122	0.013634	--	--
Lot0098930.1	166.667	10.3438	4.0101	2.5076e-06	0.00011566	--	Methyltransferase-like protein 12, mitochondrial EC=2.1.1.- Precursor OS=Danio rerio (Zebrafish) (Brachydanio rerio) Name=mettl12 ORFNames=zgc:113305 PE=2
Lot0098980.1	134.266	411.076	-1.6143	8.7445e-05	0.0022792	--	1-phosphatidylinositol 4,5-bisphosphate phosphodiesterase beta-3 EC=3.1.4.11 Phosphoinositide phospholipase C-beta-3 Phospholipase C-beta-3 Short=PLC-beta-3 OS=Mus musculus (Mouse) Name=Plcb3 PE=1
Lot0099020.1	87.2528	260.337	-1.5771	0.00029024	0.0059413	--	--
Lot0099150.1	83.2415	357.62	-2.1031	0.00013006	0.0031079	--	Mitogen-activated protein kinase kinase kinase 11 EC=2.7.11.25 Mixed lineage kinase 3 Src-homology 3 domain-containing proline-rich kinase OS=Homo sapiens (Human) SPRK {ECO:0000312|EMBL:AAA19647.1} PE=1
Lot0099210.1	478.989	157.637	1.6034	0.0019287	0.025431	--	--
Lot0099220.1	89.0062	310.284	-1.8016	2.9349e-05	0.00092009	--	Junctional protein associated with coronary artery disease Short=JCAD OS=Homo sapiens (Human) Synonyms=KIAA1462 {ECO:0000303|PubMed:10819331} PE=1
Lot0099500.1	184.859	4.0268	5.5206	2.8179e-12	5.1163e-10	--	E3 ubiquitin-protein ligase DTX3L EC=2.3.2.27 {ECO:0000269|PubMed:12670957, ECO:0000269|PubMed:19818714, ECO:0000269|PubMed:24790097, ECO:0000269|PubMed:26479788, ECO:0000269|PubMed:28525742} B-lymphoma- and BAL-associated protein Protein deltex-3-like RING-type E3 ubiquitin transferase DTX3L {ECO:0000305} Rhysin-2 Short=Rhysin2 OS=Homo sapiens (Human) Name=DTX3L Synonyms=BBAP PE=1
Lot0099560.1	140.854	694.497	-2.3018	1.9965e-08	1.6273e-06	--	Pleckstrin homology-like domain family B member 2 Protein LL5-beta OS=Mus musculus (Mouse) Name=Phldb2 Synonyms=Ll5b PE=1
Lot0099640.1	198.48	60.1192	1.7231	0.0011755	0.0176	--	Eukaryotic translation elongation factor 1 epsilon-1 Aminoacyl tRNA synthetase complex-interacting multifunctional protein 3 Elongation factor p18 Multisynthase complex auxiliary component p18 {ECO:0000303|PubMed:19131329} OS=Homo sapiens (Human) Name=EEF1E1 Synonyms=AIMP3, P18 {ECO:0000303|PubMed:15680327} PE=1
Lot0099830.1	33.6628	156.254	-2.2147	4.1415e-06	0.00017649	--	--
Lot0099860.1	122.643	296.004	-1.2712	0.0023709	0.029457	--	Beta,beta-carotene 15,15'-dioxygenase EC=1.13.11.63 {ECO:0000250|UniProtKB:Q9HAY6} Beta-carotene dioxygenase 1 Beta-carotene oxygenase 1 {ECO:0000250|UniProtKB:Q9HAY6} OS=Gallus gallus (Chicken) Name=BCO1 {ECO:0000250|UniProtKB:Q9HAY6} Synonyms=BCDO, BCMO1 PE=1
Lot0099890.1	45.8165	6.70957	2.7716	5.4006e-05	0.0015401	-//-	-//-
Lot0099930.1	131.949	15.6427	3.0764	0.0024185	0.029884	--	Ankyrin repeat domain-containing protein 33B OS=Mus musculus (Mouse) Name=Ankrd33b PE=1
Lot0099990.1	233.254	828.727	-1.829	3.6976e-06	0.00016063	--	Alpha-mannosidase 2x EC=3.2.1.114 Alpha-mannosidase IIx Short=Man IIx Mannosidase alpha class 2A member 2 Mannosyl-oligosaccharide 1,3-1,6-alpha-mannosidase OS=Homo sapiens (Human) Name=MAN2A2 Synonyms=MANA2X PE=2
Lot0100040.1	361.388	156.893	1.2038	0.0029198	0.03451	--	Ubiquitin-conjugating enzyme E2 variant 3 Short=UEV-3 EV and lactate/malate dehydrogenase domain-containing protein OS=Danio rerio (Zebrafish) (Brachydanio rerio) Name=uevld Synonyms=uev3 ORFNames=zgc:100959 PE=2
Lot0100140.1	45.2749	1.90564	4.5704	1.617e-08	1.364e-06	--	Ubiquitin-associated protein 1-like Short=UBAP-1L OS=Homo sapiens (Human) Name=UBAP1L PE=2
Lot0100160.1	905.686	186.677	2.2785	1.6263e-08	1.3653e-06	--	Ankyrin repeat and SOCS box protein 13 Short=ASB-13 OS=Mus musculus (Mouse) Name=Asb13 PE=2
Lot0100170.1	9730.44	1309.35	2.8936	3.5135e-13	7.5725e-11	--	Protein FAM208B OS=Homo sapiens (Human) Name=FAM208B Synonyms=C10orf18, KIAA2006 PE=1
Lot0100220.1	362.294	84.8318	2.0945	0.00013074	0.0031176	--	Cyclin-dependent kinase 17 EC=2.7.11.22 Cell division protein kinase 17 PCTAIRE-motif protein kinase 2 Serine/threonine-protein kinase PCTAIRE-2 OS=Mus musculus (Mouse) Name=Cdk17 Synonyms=Pctaire2, Pctk2 PE=1
Lot0101260.1	74.5952	175.017	-1.2303	0.0048525	0.049885	--	E3 ubiquitin-protein ligase RFWD3 {ECO:0000305} EC=2.3.2.27 {ECO:0000269|PubMed:26474068, ECO:0000269|PubMed:28575657, ECO:0000269|PubMed:28575658} RING finger and WD repeat domain-containing protein 3 RING finger protein 201 OS=Homo sapiens (Human) Synonyms=RNF201 {ECO:0000312|HGNC:HGNC:25539} PE=1
Lot0101360.1	328.993	81.395	2.015	2.0706e-06	9.833e-05	--	Heat shock protein HSP 90-alpha 1 OS=Danio rerio (Zebrafish) (Brachydanio rerio) Name=hsp90a.1 Synonyms=hsp90, hsp90a, hsp90aa1 ORFNames=zgc:86652 PE=1
Lot0101380.1	151.14	421.466	-1.4795	0.00027668	0.0057317	--	Serine/threonine-protein phosphatase 2A 56 kDa regulatory subunit gamma isoform PP2A B subunit isoform B'-gamma PP2A B subunit isoform B56-gamma PP2A B subunit isoform PR61-gamma PP2A B subunit isoform R5-gamma Renal carcinoma antigen NY-REN-29 OS=Homo sapiens (Human) Name=PPP2R5C Synonyms=KIAA0044 PE=1
Lot0101460.1	24.045	78.2126	-1.7017	0.0015232	0.021352	-//-	-//-
Lot0101480.1	155.183	21.1186	2.8774	6.8171e-09	6.3294e-07	--	Basic leucine zipper transcriptional factor ATF-like B-cell-activating transcription factor Short=B-ATF OS=Bos taurus (Bovine) Name=BATF PE=3
Lot0101670.1	254.926	1041.01	-2.0298	3.218e-07	1.939e-05	--	Disheveled-associated activator of morphogenesis 1 OS=Homo sapiens (Human) Name=DAAM1 Synonyms=KIAA0666 PE=1
Lot0101690.1	36.658	279.451	-2.9304	8.1029e-06	0.00031532	--	Nuclear receptor coactivator 7 140 kDa estrogen receptor-associated protein Estrogen nuclear receptor coactivator 1 OS=Homo sapiens (Human) Name=NCOA7 Synonyms=ERAP140, ESNA1 ORFNames=Nbla00052, Nbla10993 PE=1
Lot0101770.1	0	17.3545	#NAME?	3.658e-05	0.0011095	--	MAM domain-containing glycosylphosphatidylinositol anchor protein 2 MAM domain-containing protein 1 Precursor OS=Mus musculus (Mouse) Name=Mdga2 Synonyms=Mamdc1 PE=1
Lot0101820.1	1792.63	690.156	1.3771	0.00031109	0.006282	--	ADP-ribosylation factor 6 OS=Gallus gallus (Chicken) Name=ARF6 Synonyms=CPS1 PE=2
Lot0102080.1	420.663	132.384	1.6679	0.0031961	0.036756	--	tRNA (adenine(58)-N(1))-methyltransferase non-catalytic subunit TRM6 mRNA methyladenosine-N(1)-methyltransferase non-catalytic subunit TRM6 {ECO:0000303|PubMed:29072297} tRNA(m1A58)-methyltransferase subunit TRM6 Short=tRNA(m1A58)MTase subunit TRM6 OS=Homo sapiens (Human) Name=TRMT6 Synonyms=KIAA1153, TRM6 ORFNames=CGI-09 PE=1
Lot0102130.1	20.3113	79.6734	-1.9718	0.00048771	0.0089533	--	Tribbles homolog 2 Short=TRB-2 OS=Mus musculus (Mouse) Name=Trib2 {ECO:0000312|MGI:MGI:2145021} PE=2
Lot0102300.1	30.1536	99.3413	-1.7201	0.0007333	0.012294	--	Cytosolic carboxypeptidase-like protein 5 EC=3.4.17.- ATP/GTP-binding protein-like 5 OS=Danio rerio (Zebrafish) (Brachydanio rerio) Name=agbl5 Synonyms=ccp5 ORFNames=zgc:91997 PE=2
Lot0102320.1	40.792	125.594	-1.6224	0.001027	0.01592	--	Centrosome and spindle pole associated protein 1 OS=Mus musculus (Mouse) Name=Cspp1 Synonyms=Cspp PE=1
Lot0102340.1	3014.45	427.355	2.8184	2.0855e-12	3.9282e-10	--	Interferon regulatory factor 2 Short=IRF-2 OS=Homo sapiens (Human) Name=IRF2 PE=1
Lot0102350.1	624.284	200.278	1.6402	4.6134e-05	0.0013553	--	Caspase-3 Short=CASP-3 EC=3.4.22.56 Apopain Cysteine protease CPP32 Short=CPP-32 LICE Protein Yama SREBP cleavage activity 1 Short=SCA-1 Caspase-3 subunit p17 Caspase-3 subunit p12 Precursor OS=Mus musculus (Mouse) Name=Casp3 Synonyms=Cpp32 PE=1
Lot0102360.1	739.723	83.295	3.1507	1.6178e-13	3.7003e-11	--	Caspase-3 Short=CASP-3 EC=3.4.22.56 Apopain Cysteine protease CPP32 Short=CPP-32 Protein Yama SREBP cleavage activity 1 Short=SCA-1 Caspase-3 subunit p17 Caspase-3 subunit p12 Precursor OS=Homo sapiens (Human) Name=CASP3 Synonyms=CPP32 PE=1
Lot0102660.1	370.572	158.476	1.2255	0.0027525	0.032975	--	--
Lot0102760.1	1049.72	385.796	1.4441	0.00021409	0.0046366	--	Ubiquitin-conjugating enzyme E2 K EC=2.3.2.23 {ECO:0000269|PubMed:20061386} E2 ubiquitin-conjugating enzyme K Huntingtin-interacting protein 2 Short=HIP-2 Ubiquitin carrier protein Ubiquitin-conjugating enzyme E2-25 kDa Short=Ubiquitin-conjugating enzyme E2(25K) Short=Ubiquitin-conjugating enzyme E2-25K Ubiquitin-protein ligase OS=Homo sapiens (Human) Name=UBE2K Synonyms=HIP2, LIG PE=1
Lot0102950.1	161.434	36.7615	2.1347	6.028e-06	0.00024215	--	General receptor for phosphoinositides 1-associated scaffold protein Short=GRP1-associated scaffold protein OS=Mus musculus (Mouse) Name=Grasp ORFNames=MNCb-4428 PE=1
Lot0103060.1	262.845	688.649	-1.3896	0.00039918	0.0076671	--	Transmembrane protein 198 OS=Xenopus tropicalis (Western clawed frog) (Silurana tropicalis) Name=tmem198 PE=1
Lot0103280.1	846.823	208.165	2.0243	0.003853	0.042137	--	Tumor protein D53 homolog Tumor protein D52-like 1 OS=Gallus gallus (Chicken) Name=TPD52L1 PE=2
Lot0103530.1	2.81549	39.7429	-3.8192	4.1066e-06	0.000176	--	IQ motif and SEC7 domain-containing protein 2 OS=Mus musculus (Mouse) Name=Iqsec2 Synonyms=Kiaa0522 PE=1
Lot0103750.1	1230.78	345.231	1.8339	2.8371e-06	0.00012668	--	F-box only protein 6 F-box only protein 6b F-box protein that recognizes sugar chains 2 F-box/G-domain protein 2 OS=Rattus norvegicus (Rat) Name=Fbxo6 Synonyms=Fbg2, Fbs2, Fbxo6b PE=1
Lot0103810.1	19.1559	71.0857	-1.8918	0.00073299	0.012294	--	Neurofascin Precursor OS=Gallus gallus (Chicken) Name=NFASC PE=1
Lot0103820.1	19.4434	192.963	-3.311	0.00028859	0.0059183	--	Calcium-independent phospholipase A2-gamma EC=3.1.1.5 Group VIB calcium-independent phospholipase A2 Intracellular membrane-associated calcium-independent phospholipase A2 gamma Short=iPLA2-gamma Patatin-like phospholipase domain-containing protein 8 OS=Oryctolagus cuniculus (Rabbit) Name=PNPLA8 PE=1
Lot0103890.1	32.1094	2.60633	3.6229	2.1386e-05	0.00070495	--	Microphthalmia-associated transcription factor Class E basic helix-loop-helix protein 32 Short=bHLHe32 OS=Homo sapiens (Human) Name=MITF Synonyms=BHLHE32 PE=1
Lot0103900.1	113.654	312.879	-1.461	0.0014992	0.021121	--	Forkhead box protein P1-B OS=Danio rerio (Zebrafish) (Brachydanio rerio) Name=foxp1b Synonyms=foxp1 PE=2
Lot0103910.1	643.198	1389.96	-1.1117	0.0036288	0.040347	--	Eukaryotic translation initiation factor 4E type 3 Short=eIF-4E type 3 Short=eIF-4E3 Short=eIF4E type 3 Short=eIF4E-3 OS=Danio rerio (Zebrafish) (Brachydanio rerio) Name=eif4e3 ORFNames=zgc:92189 PE=2
Lot0103920.1	66.8307	261.897	-1.9704	0.0014502	0.020577	--	Serine/threonine-protein phosphatase 4 regulatory subunit 2 OS=Mus musculus (Mouse) Name=Ppp4r2 PE=1
Lot0104050.1	34.7474	123.85	-1.8336	0.0024699	0.030369	--	Specifically androgen-regulated gene protein OS=Bos taurus (Bovine) Name=SARG PE=2
Lot0104060.1	53.6429	140.545	-1.3896	0.0030572	0.035556	--	Signal peptide, CUB and EGF-like domain-containing protein 3 Precursor OS=Homo sapiens (Human) Synonyms=CEGF3 {ECO:0000312|EMBL:AAN76808.1} PE=1
Lot0104270.1	17.4768	134.614	-2.9453	1.668e-05	0.00057431	--	Nuclear receptor coactivator 3 Short=NCoA-3 EC=2.3.1.48 ACTR Amplified in breast cancer 1 protein Short=AIB-1 CBP-interacting protein Short=pCIP Class E basic helix-loop-helix protein 42 Short=bHLHe42 Receptor-associated coactivator 3 Short=RAC-3 Steroid receptor coactivator protein 3 Short=SRC-3 Thyroid hormone receptor activator molecule 1 Short=TRAM-1 OS=Homo sapiens (Human) Name=NCOA3 Synonym…
Lot0104290.1	164.748	666.559	-2.0165	6.5106e-07	3.5856e-05	--	Protein kinase C-binding protein 1 Cutaneous T-cell lymphoma-associated antigen se14-3 Short=CTCL-associated antigen se14-3 Rack7 Zinc finger MYND domain-containing protein 8 OS=Homo sapiens (Human) Name=ZMYND8 Synonyms=KIAA1125, PRKCBP1, RACK7 PE=1
Lot0104720.1	20.6221	78.9871	-1.9374	0.00046453	0.0086482	--	Adenylate cyclase type 9 EC=4.6.1.1 {ECO:0000269|PubMed:8662814} ATP pyrophosphate-lyase 9 Adenylate cyclase type IX Adenylyl cyclase 9 Short=AC9 {ECO:0000303|PubMed:8662814} Adenylyl cyclase type 10 Short=ACTP10 OS=Mus musculus (Mouse) Name=Adcy9 PE=1
Lot0104830.1	30.9091	3.96693	2.9619	0.00025446	0.0053256	--	Ethanolamine-phosphate cytidylyltransferase EC=2.7.7.14 CTP:phosphoethanolamine cytidylyltransferase Phosphorylethanolamine transferase OS=Bos taurus (Bovine) Name=PCYT2 PE=2
Lot0104860.1	9273.56	1255.67	2.8847	4.5718e-13	9.5772e-11	--	E3 ubiquitin-protein ligase rnf213-alpha {ECO:0000305} EC=2.3.2.27 {ECO:0000250|UniProtKB:Q63HN8} EC=3.6.4.- {ECO:0000250|UniProtKB:Q63HN8} Mysterin-A Mysterin-alpha {ECO:0000303|PubMed:26530008} RING finger protein 213-A {ECO:0000305} RING finger protein 213-alpha {ECO:0000303|PubMed:21799892} RING-type E3 ubiquitin transferase rnf213-alpha {ECO:0000305} OS=Danio rerio (Zebrafish) (Brachydanio r…
Lot0104870.1	79.8966	218.502	-1.4514	0.0008087	0.013212	--	Transcription factor SOX-9 {ECO:0000305} OS=Homo sapiens (Human) Name=SOX9 {ECO:0000312|HGNC:HGNC:11204} PE=1
Lot0104910.1	139.855	52.7003	1.408	0.0025924	0.031513	--	--
Lot0105060.1	40.6331	2.91243	3.8024	0.0001862	0.0041446	--	Protein fosB G0/G1 switch regulatory protein 3 OS=Homo sapiens (Human) Name=FOSB Synonyms=G0S3 PE=1
Lot0105100.1	111.152	267.655	-1.2678	0.0026086	0.031647	--	Signal-induced proliferation-associated 1-like protein 3 Short=SIPA1-like protein 3 SPA-1-like protein 3 OS=Homo sapiens (Human) Name=SIPA1L3 Synonyms=KIAA0545, SPAL3 PE=1
Lot0105190.1	21.8913	92.1932	-2.0743	0.00010706	0.0026724	--	Bone morphogenetic protein 4 Short=BMP-4 Bone morphogenetic protein 2B Short=BMP-2B Precursor OS=Homo sapiens (Human) Name=BMP4 Synonyms=BMP2B, DVR4 PE=1
Lot0105300.1	87.1995	18.7874	2.2146	4.413e-05	0.001305	--	--
Lot0105630.1	4.48174	35.2613	-2.976	0.00017328	0.0039233	--	GAS2-like protein 1 GAS2-related protein on chromosome 22 Growth arrest-specific protein 2-like 1 OS=Homo sapiens (Human) Name=GAS2L1 Synonyms=GAR22 PE=1
Lot0105680.1	109.608	266.249	-1.2804	0.0023843	0.02956	--	--
Lot0105820.1	626.179	204.966	1.6112	5.8631e-05	0.0016448	--	TRAF-type zinc finger domain-containing protein 1 OS=Bos taurus (Bovine) Name=TRAFD1 PE=2
Lot0105860.1	72.9843	232.661	-1.6726	0.00099411	0.015539	--	Membrane-associated phosphatidylinositol transfer protein 2 Phosphatidylinositol transfer protein, membrane-associated 2 Short=PITPnm 2 Pyk2 N-terminal domain-interacting receptor 3 Short=NIR-3 OS=Homo sapiens (Human) Name=PITPNM2 Synonyms=KIAA1457, NIR3 PE=1
Lot0105890.1	324.465	106.554	1.6065	0.00012344	0.0029847	--	RILP-like protein 2 Rab-interacting lysosomal-like protein 2 OS=Danio rerio (Zebrafish) (Brachydanio rerio) Name=rilpl2 ORFNames=si:ch211-275j6.7, zgc:162589 PE=2
Lot0105970.1	1395.35	497.875	1.4868	0.00012536	0.0030151	--	Charged multivesicular body protein 7 Chromatin-modifying protein 7 OS=Danio rerio (Zebrafish) (Brachydanio rerio) Name=chmp7 PE=2
Lot0106240.1	47.7738	147.886	-1.6302	0.00053311	0.0095369	--	Adhesion G protein-coupled receptor A2 {ECO:0000250|UniProtKB:Q96PE1} G-protein coupled receptor 124 {ECO:0000250|UniProtKB:Q96PE1} Precursor OS=Danio rerio (Zebrafish) (Brachydanio rerio) Synonyms=gpr124 {ECO:0000303|PubMed:26051822} PE=1
Lot0106250.1	28.828	84.3866	-1.5495	0.0032406	0.037155	--	PDZ and LIM domain protein 2 PDZ-LIM protein mystique OS=Mus musculus (Mouse) Name=Pdlim2 PE=1
Lot0106280.1	1133.79	289.166	1.9712	0.00081699	0.013328	--	Type I inositol 1,4,5-trisphosphate 5-phosphatase Short=5PTase EC=3.1.3.56 Precursor OS=Homo sapiens (Human) Name=INPP5A PE=1
Lot0106430.1	19.5048	70.6294	-1.8564	0.00095934	0.015101	--	Homer protein homolog 2 Short=Homer-2 Cupidin VASP/Ena-related gene up-regulated during seizure and LTP 2 Short=Vesl-2 OS=Rattus norvegicus (Rat) Name=Homer2 Synonyms=Vesl2 PE=1
Lot0106580.1	70.7431	196.943	-1.4771	0.00085111	0.013748	--	Inositol hexakisphosphate and diphosphoinositol-pentakisphosphate kinase 1 EC=2.7.4.21 EC=2.7.4.24 Diphosphoinositol pentakisphosphate kinase 1 Histidine acid phosphatase domain-containing protein 2A InsP6 and PP-IP5 kinase 1 OS=Bos taurus (Bovine) Name=PPIP5K1 Synonyms=HISPPD2A, VIP1 PE=2
Lot0106680.1	3.26443	23.5757	-2.8524	0.002709	0.032611	--	Uncharacterized protein C11orf96 homolog Protein Ag2 OS=Rattus norvegicus (Rat) Name=Ag2 PE=1
Lot0106970.1	3457.04	122.517	4.8185	4.5836e-28	1.0274e-24	--	Poly [ADP-ribose] polymerase 12 Short=PARP-12 EC=2.4.2.30 ADP-ribosyltransferase diphtheria toxin-like 12 Short=ARTD12 Zinc finger CCCH domain-containing protein 1 OS=Homo sapiens (Human) Name=PARP12 Synonyms=ZC3HDC1 PE=1
Lot0106980.1	6617.72	1410.25	2.2304	1.0551e-08	9.3107e-07	--	Poly [ADP-ribose] polymerase 12 Short=PARP-12 EC=2.4.2.30 ADP-ribosyltransferase diphtheria toxin-like 12 Short=ARTD12 Zinc finger CCCH domain-containing protein 1 OS=Homo sapiens (Human) Name=PARP12 Synonyms=ZC3HDC1 PE=1
Lot0107020.1	97.6549	357.489	-1.8721	9.0344e-06	0.00034735	--	Protein-methionine sulfoxide oxidase mical3a EC=1.14.13.225 {ECO:0000250|UniProtKB:Q7RTP6} Molecule interacting with CasL protein 3A Short=MICAL-3A OS=Danio rerio (Zebrafish) (Brachydanio rerio) Name=mical3a ORFNames=si:dkeyp-122e2.1 PE=2
Lot0107060.1	29.4112	107.379	-1.8683	0.0036344	0.04035	--	Ras-related protein Rab-44 OS=Mus musculus (Mouse) Name=Rab44 PE=1
Lot0107070.1	22.3286	90.7409	-2.0229	0.0018356	0.024535	--	Kelch domain-containing protein 10 OS=Xenopus tropicalis (Western clawed frog) (Silurana tropicalis) Name=klhdc10 ORFNames=TEgg142i20.1 PE=2
Lot0107110.1	728.88	154.93	2.2341	3.7103e-08	2.7908e-06	--	Protein C19orf12 homolog OS=Danio rerio (Zebrafish) (Brachydanio rerio) ORFNames=si:ch211-238a12.2, zgc:112052 PE=2
Lot0107160.1	21.8904	95.576	-2.1263	0.00017482	0.0039543	--	MTSS1-like protein OS=Mus musculus (Mouse) Name=Mtss1l PE=1
Lot0107390.1	4009.15	1690.52	1.2458	0.0011549	0.017386	--	Haloacid dehalogenase-like hydrolase domain-containing 5 {ECO:0000312|MGI:MGI:2136976} Cat eye syndrome critical region protein 5 homolog {ECO:0000305} Precursor OS=Mus musculus (Mouse) Synonyms=Cecr5 {ECO:0000312|MGI:MGI:2136976} PE=1
Lot0107410.1	53.5663	185.116	-1.789	0.0023094	0.028968	--	Carbohydrate sulfotransferase 8 EC=2.8.2.- GalNAc-4-O-sulfotransferase 1 Short=GalNAc-4-ST1 Short=GalNAc4ST-1 N-acetylgalactosamine-4-O-sulfotransferase 1 OS=Mus musculus (Mouse) Name=Chst8 PE=2
Lot0107840.1	102.739	18.5813	2.4671	2.2853e-05	0.00074781	--	Claudin-3 OS=Canis lupus familiaris (Dog) (Canis familiaris) Name=CLDN3 PE=2
Lot0107930.1	122.619	45.7806	1.4214	0.0025965	0.031545	--	LIM domain kinase 1 Short=LIMK-1 Short=chLIMK1 EC=2.7.11.1 OS=Gallus gallus (Chicken) Name=LIMK1 PE=1
Lot0108060.1	15.4529	52.1222	-1.754	0.0040532	0.043784	--	Solute carrier family 13 member 5 Na(+)/citrate cotransporter Short=NaCT Sodium-coupled citrate transporter Sodium-dependent citrate transporter OS=Homo sapiens (Human) Name=SLC13A5 Synonyms=NACT PE=1
Lot0108240.1	1612.11	95.174	4.0822	3.049e-21	2.071e-18	--	--
Lot0108330.1	797.993	365.886	1.125	0.0037207	0.041023	--	Dipeptidyl peptidase 3 EC=3.4.14.4 {ECO:0000269|PubMed:11209758, ECO:0000269|PubMed:1515063, ECO:0000269|PubMed:3233187, ECO:0000269|PubMed:9425109} Dipeptidyl aminopeptidase III Dipeptidyl arylamidase III Dipeptidyl peptidase III Short=DPP III Enkephalinase B OS=Homo sapiens (Human) Name=DPP3 PE=1
Lot0108380.1	83.912	224.914	-1.4224	0.00098442	0.015431	--	Cationic amino acid transporter 3 Short=CAT-3 Short=CAT3 Cationic amino acid transporter y+ Solute carrier family 7 member 3 OS=Homo sapiens (Human) Name=SLC7A3 Synonyms=ATRC3, CAT3 PE=1
Lot0108520.1	458.857	1208.18	-1.3967	0.00029152	0.005962	--	La-related protein 1 La ribonucleoprotein domain family member 1 OS=Mus musculus (Mouse) Name=Larp1 Synonyms=Kiaa0731, Larp PE=1
Lot0108680.1	3417.99	1558.09	1.1334	0.0026888	0.03242	--	Proteasome subunit beta type-8 EC=3.4.25.1 Low molecular mass protein 7 Macropain subunit C13 Multicatalytic endopeptidase complex subunit C13 Proteasome component C13 Proteasome subunit beta-5i Precursor OS=Mus musculus (Mouse) Name=Psmb8 Synonyms=Lmp7, Mc13 PE=1
Lot0108690.1	1951.03	693.399	1.4925	9.7389e-05	0.0024851	--	Proteasome subunit beta type-7 EC=3.4.25.1 Macropain chain Z Multicatalytic endopeptidase complex chain Z Proteasome subunit Z Precursor OS=Mus musculus (Mouse) Name=Psmb7 Synonyms=Mmc14 PE=1
Lot0108700.1	3744.36	1316.87	1.5076	7.2923e-05	0.0019717	--	Proteasome subunit beta type-6-B like protein EC=3.4.25.1 Low molecular mass protein 2-delta-B Precursor OS=Salmo salar (Atlantic salmon) Name=psmb6l-b Synonyms=lmp2-delta-b PE=3
Lot0108710.1	3240.2	666.633	2.2811	4.6059e-09	4.431e-07	--	Proteasome subunit beta type-9 EC=3.4.25.1 Low molecular mass protein 2 Precursor OS=Oryzias latipes (Japanese rice fish) (Japanese killifish) Name=psmb9 Synonyms=lmp2 PE=3
Lot0108720.1	3687.96	395.541	3.2209	1.774e-15	5.7629e-13	--	Antigen peptide transporter 2 Short=APT2 ATP-binding cassette sub-family B member 3 Peptide supply factor 2 Peptide transporter PSF2 Short=PSF-2 Peptide transporter TAP2 Peptide transporter involved in antigen processing 2 Really interesting new gene 11 protein OS=Homo sapiens (Human) Name=TAP2 Synonyms=ABCB3, PSF2, RING11, Y1 PE=1
Lot0108750.1	1494.61	244.54	2.6116	9.3797e-11	1.2898e-08	--	--
Lot0108760.1	8305.68	235.236	5.1419	1.651e-31	5.2866e-28	--	--
Lot0109040.1	32.3807	133.245	-2.0409	3.3939e-05	0.0010421	--	Hepatic leukemia factor OS=Homo sapiens (Human) Name=HLF PE=2
Lot0109370.1	59.482	161.239	-1.4387	0.0014715	0.020811	--	Zinc finger and BTB domain-containing protein 22 Protein BING1 Zinc finger protein 297 OS=Mus musculus (Mouse) Name=Zbtb22 Synonyms=Bing1, Zfp297, Znf297 PE=2
Lot0109400.1	5683	1291.23	2.1379	2.182e-06	0.0001019	--	Major histocompatibility complex class I-related gene protein Short=MHC class I-related gene protein Class I histocompatibility antigen-like protein Precursor OS=Mus musculus (Mouse) Name=Mr1 Synonyms=Mr1a PE=1
Lot0109410.1	366.617	96.549	1.9249	0.0017039	0.023189	--	--
Lot0109440.1	547.811	175.18	1.6448	4.7039e-05	0.0013693	--	--
Lot0109540.1	37.7733	173.96	-2.2033	0.00057086	0.01006	--	Protein capicua homolog OS=Mus musculus (Mouse) Name=Cic Synonyms=Kiaa0306 PE=1
Lot0109790.1	3528.58	170.143	4.3743	2.2276e-24	2.1709e-21	--	Ubiquitin-like modifier-activating enzyme 1 EC=6.2.1.45 {ECO:0000250|UniProtKB:P22314} Ubiquitin-activating enzyme E1 OS=Bos taurus (Bovine) Name=UBA1 Synonyms=UBE1 PE=2
Lot0110080.1	1487.08	68.5983	4.4382	0.0010962	0.016761	--	Ninjurin-1 Nerve injury-induced protein 1 OS=Mus musculus (Mouse) Name=Ninj1 PE=1
Lot0110540.1	342.592	134.843	1.3452	0.0010625	0.016357	--	Dual serine/threonine and tyrosine protein kinase {ECO:0000303|PubMed:17123648} EC=2.7.12.1 Dusty protein kinase {ECO:0000303|PubMed:17123648, ECO:0000312|EMBL:AAV40860.1} Short=Dusty PK {ECO:0000303|PubMed:17123648} Receptor-interacting serine/threonine-protein kinase 5 {ECO:0000250|UniProtKB:Q6XUX3} OS=Tetraodon nigroviridis (Spotted green pufferfish) (Chelonodon nigroviridis) Synonyms=ripk5 {E…
Lot0111000.1	129.461	329.63	-1.3483	0.0011736	0.017584	--	Heterochromatin protein 1-binding protein 3 OS=Rattus norvegicus (Rat) Name=Hp1bp3 PE=1
Lot0111030.1	576.356	241.2	1.2567	0.0035675	0.039784	--	Alkaline phosphatase Short=AP EC=3.1.3.1 OS=Gadus morhua (Atlantic cod) PE=1
Lot0111120.1	296.758	643.222	-1.116	0.0043537	0.046163	--	RB1-inducible coiled-coil protein 1 Coiled-coil-forming protein 1 FAK family kinase-interacting protein of 200 kDa Short=FIP200 LaXp180 OS=Mus musculus (Mouse) Name=Rb1cc1 Synonyms=Cc1, Kiaa0203 PE=1
Lot0111130.1	79.1298	22.422	1.8193	0.00077844	0.012802	--	Arf-GAP with GTPase, ANK repeat and PH domain-containing protein 3 Short=AGAP-3 CRAM-associated GTPase Short=CRAG Centaurin-gamma-3 Short=Cnt-g3 MR1-interacting protein Short=MRIP-1 OS=Mus musculus (Mouse) Name=Agap3 Synonyms=Centg3 PE=1
Lot0111430.1	822.786	311.942	1.3992	0.0016193	0.02235	--	HIG1 domain family member 1A, mitochondrial Hypoxia-inducible gene 1 protein OS=Mus musculus (Mouse) Name=Higd1a Synonyms=Hig1 PE=1
Lot0111530.1	123.806	307.83	-1.314	0.0016261	0.022375	--	Rho-associated protein kinase 1 EC=2.7.11.1 Renal carcinoma antigen NY-REN-35 Rho-associated, coiled-coil-containing protein kinase 1 Rho-associated, coiled-coil-containing protein kinase I Short=ROCK-I p160 ROCK-1 Short=p160ROCK OS=Homo sapiens (Human) Name=ROCK1 PE=1
Lot0111570.1	725.591	313.203	1.2121	0.0021251	0.027476	--	GATA-binding factor 6-A Transcription factor xGATA-6a OS=Xenopus laevis (African clawed frog) Name=gata6-a Synonyms=gata6, gata6a PE=2
Lot0111610.1	18.1949	124.376	-2.7731	1.5205e-07	1.0113e-05	--	Matrix metalloproteinase-16 Short=MMP-16 EC=3.4.24.- Membrane-type matrix metalloproteinase 3 Short=MT-MMP 3 Short=MTMMP3 Membrane-type-3 matrix metalloproteinase Short=MT3-MMP Short=MT3MMP Precursor OS=Mus musculus (Mouse) Name=Mmp16 PE=2
Lot0111770.1	147.985	2330.7	-3.9772	0.0033156	0.037821	--	Cholesterol 7-alpha-monooxygenase EC=1.14.14.23 {ECO:0000269|PubMed:2384150} CYPVII Cholesterol 7-alpha-hydroxylase Cytochrome P450 7A1 OS=Homo sapiens (Human) Name=CYP7A1 Synonyms=CYP7 PE=1
Lot0111960.1	239.728	551.951	-1.2031	0.0039198	0.042693	--	Solute carrier family 12 member 7 Electroneutral potassium-chloride cotransporter 4 K-Cl cotransporter 4 OS=Rattus norvegicus (Rat) Synonyms=Kcc4 {ECO:0000312|EMBL:AAQ93481.1} PE=2
Lot0112120.1	21.8606	67.4333	-1.6251	0.0034539	0.038904	--	DNA-dependent protein kinase catalytic subunit Short=DNA-PK catalytic subunit Short=DNA-PKcs EC=2.7.11.1 OS=Gallus gallus (Chicken) Name=PRKDC Synonyms=XRCC7 PE=2
Lot0112380.1	14.1335	55.4271	-1.9715	0.0012602	0.018597	--	Tyrosine-protein kinase yes EC=2.7.10.2 p61-Yes OS=Danio rerio (Zebrafish) (Brachydanio rerio) Name=yes1 Synonyms=yes PE=1
Lot0112430.1	169.041	29.658	2.5109	2.509e-07	1.5709e-05	--	Phosphatidate phosphatase LPIN2 EC=3.1.3.4 Lipin-2 OS=Homo sapiens (Human) Name=LPIN2 Synonyms=KIAA0249 PE=1
Lot0112600.1	271.78	76.7687	1.8238	0.0036765	0.040676	--	Yae1 domain-containing protein 1 OS=Homo sapiens (Human) Name=YAE1D1 Synonyms=C7orf36 ORFNames=GK003 PE=1
Lot0112610.1	1343.62	331.507	2.019	3.152e-07	1.9095e-05	--	Ubiquitin thioesterase otulin {ECO:0000305} EC=3.4.19.12 {ECO:0000269|PubMed:23708998, ECO:0000269|PubMed:27523608} Deubiquitinating enzyme otulin {ECO:0000250|UniProtKB:Q96BN8} OTU domain-containing deubiquitinase with linear linkage specificity {ECO:0000250|UniProtKB:Q96BN8} Ubiquitin thioesterase Gumby {ECO:0000303|PubMed:23708998} OS=Mus musculus (Mouse) Gum {ECO:0000303|PubMed:23708998} PE=1
Lot0112700.1	25.3834	167.469	-2.7219	5.0238e-06	0.00020738	--	SWI/SNF-related matrix-associated actin-dependent regulator of chromatin subfamily D member 3 60 kDa BRG-1/Brm-associated factor subunit C BRG1-associated factor 60C Short=BAF60C OS=Homo sapiens (Human) Name=SMARCD3 Synonyms=BAF60C PE=1
Lot0112720.1	1304.73	479.95	1.4428	0.0013072	0.01909	--	ATP-binding cassette sub-family F member 2 Iron-inhibited ABC transporter 2 OS=Homo sapiens (Human) Name=ABCF2 ORFNames=HUSSY-18 PE=1
Lot0112740.1	119.181	304.761	-1.3545	0.0013758	0.019782	--	Anion exchange protein 2 Short=AE 2 Short=Anion exchanger 2 Non-erythroid band 3-like protein Solute carrier family 4 member 2 OS=Cavia porcellus (Guinea pig) Name=SLC4A2 Synonyms=AE2 PE=2
Lot0112750.1	18896.3	9021.5	1.0667	0.0040504	0.043784	--	--
Lot0112830.1	647.297	1499.47	-1.212	0.0015684	0.021809	--	Protein scribble homolog Scribble1 OS=Danio rerio (Zebrafish) (Brachydanio rerio) Name=scrib Synonyms=llk, scrb1 PE=1
Lot0113000.1	64.4085	258.436	-2.0045	4.717e-06	0.00019616	--	E3 SUMO-protein ligase ZNF451 {ECO:0000303|PubMed:26524494} EC=6.3.2.- {ECO:0000269|PubMed:26524493, ECO:0000269|PubMed:26524494} Coactivator for steroid receptors {ECO:0000303|Ref.1} Zinc finger protein 451 OS=Homo sapiens (Human) Name=ZNF451 Synonyms=COASTER {ECO:0000303|Ref.1}, KIAA0576, KIAA1702 PE=1
Lot0113020.1	243.71	525.575	-1.1087	0.0048448	0.049843	--	Microtubule-actin cross-linking factor 1 Actin cross-linking family 7 OS=Rattus norvegicus (Rat) Name=Macf1 Synonyms=Acf7, Aclp7, Macf PE=1
Lot0113230.1	140.825	50.7119	1.4735	0.0015795	0.021928	--	Dual specificity phosphatase DUPD1 EC=3.1.3.16 EC=3.1.3.48 OS=Takifugu rubripes (Japanese pufferfish) (Fugu rubripes) Name=dupd1 PE=3
Lot0113280.1	1479	416.625	1.8278	2.6769e-06	0.00012122	--	Inhibitor of nuclear factor kappa-B kinase subunit alpha Short=I kappa-B kinase alpha Short=IKK-A Short=IKK-alpha Short=IkBKA Short=IkappaB kinase EC=2.7.11.10 Conserved helix-loop-helix ubiquitous kinase I-kappa-B kinase 1 Short=IKK1 Nuclear factor NF-kappa-B inhibitor kinase alpha Short=NFKBIKA OS=Danio rerio (Zebrafish) (Brachydanio rerio) Name=chuk Synonyms=ikk1 ORFNames=zgc:56539 PE=1
Lot0113340.1	1253.83	578.709	1.1154	0.0037731	0.041438	--	Probable E3 ubiquitin-protein ligase HERC4 EC=2.3.2.26 HECT domain and RCC1-like domain-containing protein 4 HECT-type E3 ubiquitin transferase HERC4 OS=Rattus norvegicus (Rat) Name=Herc4 PE=2
Lot0113460.1	261.407	65.5397	1.9959	0.0038132	0.041776	--	Mini-chromosome maintenance complex-binding protein Short=MCM-BP Short=MCM-binding protein OS=Salmo salar (Atlantic salmon) Name=mcmbp PE=2
Lot0113510.1	114.997	432.475	-1.911	4.2904e-06	0.00018111	--	Sphingosine-1-phosphate lyase 1 {ECO:0000305} Short=S1PL {ECO:0000305} Short=SP-lyase 1 {ECO:0000305} Short=SPL 1 {ECO:0000305} Short=hSPL EC=4.1.2.27 {ECO:0000269|PubMed:11018465, ECO:0000269|PubMed:24809814, ECO:0000269|PubMed:28165339} Sphingosine-1-phosphate aldolase OS=Homo sapiens (Human) Synonyms=KIAA1252 {ECO:0000303|PubMed:10574462} PE=1
Lot0113520.1	1195.59	381.883	1.6465	1.9263e-05	0.00064733	--	PDZ and LIM domain protein 1 C-terminal LIM domain protein 1 Elfin LIM domain protein CLP-36 OS=Rattus norvegicus (Rat) Name=Pdlim1 Synonyms=Clim1, Clp36 PE=1
Lot0113590.1	26.0655	100.093	-1.9411	0.0035309	0.039493	--	Protein FAM45A Protein FAM45 OS=Danio rerio (Zebrafish) (Brachydanio rerio) Name=fam45a Synonyms=fam45 ORFNames=si:ch211-117n7.2 PE=2
Lot0113720.1	5.23185	34.2176	-2.7093	0.00050603	0.0091695	--	Cytochrome P450 1B1 EC=1.14.14.1 {ECO:0000269|PubMed:10426814, ECO:0000269|PubMed:22888116} CYPIB1 OS=Homo sapiens (Human) Name=CYP1B1 PE=1
Lot0113730.1	35.7431	135.804	-1.9258	6.8495e-05	0.0018792	--	Regulator of microtubule dynamics protein 2 Short=RMD-2 Protein FAM82A1 OS=Xenopus tropicalis (Western clawed frog) (Silurana tropicalis) Name=rmdn2 Synonyms=fam82a, fam82a1 PE=2
Lot0113800.1	2048.93	650.485	1.6553	0.00036382	0.0071099	--	TATA-binding protein-associated factor 172 EC=3.6.4.- ATP-dependent helicase BTAF1 B-TFIID transcription factor-associated 170 kDa subunit TAF(II)170 TBP-associated factor 172 Short=TAF-172 OS=Homo sapiens (Human) Name=BTAF1 Synonyms=TAF172 PE=1
Lot0113870.1	6723.11	211.594	4.9898	1.7243e-30	4.2944e-27	--	Alveolar macrophage chemotactic factor 2 Alveolar macrophage chemotactic factor II Short=AMCF-II Precursor OS=Sus scrofa (Pig) PE=1
Lot0113890.1	915.993	164.346	2.4786	7.0993e-10	8.2452e-08	--	--
Lot0113930.1	57.0992	146.581	-1.3602	0.0032072	0.036824	--	V-set and transmembrane domain-containing protein 4 Peptide Lv Precursor OS=Mus musculus (Mouse) Name=Vstm4 PE=1
Lot0113940.1	48.0609	137.935	-1.521	0.0012698	0.0187	--	WD repeat- and FYVE domain-containing protein 4 OS=Homo sapiens (Human) Name=WDFY4 Synonyms=C10orf64, KIAA1607 PE=1
Lot0113990.1	1.21939	16.0206	-3.7157	0.0024404	0.030073	--	Growth/differentiation factor 10 Short=GDF-10 Bone morphogenetic protein 3B Short=BMP-3B Short=xBMP-3B Precursor OS=Xenopus laevis (African clawed frog) Name=gdf10 Synonyms=bmp3b PE=1
Lot0114580.1	447.75	188.997	1.2443	0.0019184	0.025325	--	Ufm1-specific protease 2 Short=UfSP2 EC=3.4.22.- {ECO:0000269|PubMed:25219498} OS=Homo sapiens (Human) Name=UFSP2 Synonyms=C4orf20 PE=1
Lot0114800.1	74.344	18.5097	2.0059	0.00028341	0.0058228	--	--
Lot0114830.1	12.2374	43.7604	-1.8383	0.0045133	0.04734	--	TAF5-like RNA polymerase II p300/CBP-associated factor-associated factor 65 kDa subunit 5L PCAF-associated factor 65 beta Short=PAF65-beta OS=Mus musculus (Mouse) Name=Taf5l Synonyms=Paf65b PE=2
Lot0115050.1	1065.84	2980.92	-1.4838	0.00044067	0.0083005	--	ATP-binding cassette sub-family A member 1 ATP-binding cassette transporter 1 Short=ABC-1 Short=ATP-binding cassette 1 Cholesterol efflux regulatory protein OS=Homo sapiens (Human) Name=ABCA1 Synonyms=ABC1, CERP PE=1
Lot0115260.1	249.169	51.6507	2.2703	0.0012015	0.017883	--	FRAS1-related extracellular matrix protein 1 {ECO:0000305} Protein QBRICK Precursor OS=Homo sapiens (Human) Synonyms=C9orf143, C9orf145, C9orf154 PE=1
Lot0115440.1	12.6461	0.274949	5.5234	0.00056132	0.0099462	--	Snaclec mamushigin subunit alpha Precursor OS=Gloydius blomhoffii (Mamushi) (Agkistrodon halys blomhoffi) PE=1
Lot0115540.1	275.815	601.753	-1.1255	0.0045707	0.047763	--	Kinesin-like protein KIF1C OS=Homo sapiens (Human) Name=KIF1C Synonyms=KIAA0706 PE=1
Lot0115650.1	85.7751	251.708	-1.5531	0.00033643	0.0066971	--	7SK snRNA methylphosphate capping enzyme Short=MePCE EC=2.1.1.- Bicoid-interacting protein 3 homolog Short=Bin3 homolog Short=zBCDIN3 OS=Danio rerio (Zebrafish) (Brachydanio rerio) Name=mepce Synonyms=bcdin3 ORFNames=si:ch211-283h6.1 PE=3
Lot0115690.1	295.417	84.897	1.799	0.00046996	0.0087348	--	CST complex subunit CTC1 Conserved telomere maintenance component 1 OS=Danio rerio (Zebrafish) (Brachydanio rerio) Name=ctc1 ORFNames=zgc:153125 PE=2
Lot0115730.1	606.81	251.757	1.2692	0.0012891	0.018898	--	Eukaryotic translation initiation factor 4E type 2 Short=eIF-4E type 2 Short=eIF4E type 2 Short=eIF4E-2 Short=mRNA cap-binding protein type 2 Eukaryotic translation initiation factor 4E-like 3 eIF4E-like protein 4E-LP OS=Mus musculus (Mouse) Name=Eif4e2 Synonyms=Eif4el3 PE=1
Lot0115760.1	1131.06	436.543	1.3735	0.00036957	0.0071972	--	--
Lot0115800.1	17734.4	2497.39	2.8281	9.2843e-13	1.8417e-10	--	--
Lot0115810.1	260.878	9.55771	4.7706	6.0107e-20	3.062e-17	--	Interferon alpha/beta receptor 2 Type I interferon receptor 2 Precursor OS=Oncorhynchus mykiss (Rainbow trout) (Salmo gairdneri) Name=ifnar2 {ECO:0000303|PubMed:24244163} PE=2
Lot0115820.1	307.417	103.949	1.5643	0.00019677	0.0043541	--	--
Lot0115830.1	1289.41	471.937	1.45	0.0029199	0.03451	--	--
Lot0116120.1	171.248	461.241	-1.4294	0.0015069	0.02119	--	Mitochondrial glutamate carrier 1 Short=GC-1 Glutamate/H(+) symporter 1 Solute carrier family 25 member 22 OS=Homo sapiens (Human) Name=SLC25A22 Synonyms=GC1 PE=1
Lot0116310.1	139.326	464.728	-1.7379	2.1914e-05	0.00072024	--	Plakophilin-3 OS=Bos taurus (Bovine) Name=PKP3 PE=2
Lot0116560.1	173.15	51.9055	1.7381	0.0001467	0.003429	--	Transcription factor 12 Short=TCF-12 Class A helix-loop-helix transcription factor GE1 E-box-binding protein Transcription factor HTF-4 Fragment OS=Gallus gallus (Chicken) Name=TCF12 Synonyms=CTF4 PE=2
Lot0116600.1	15.5637	51.2682	-1.7199	0.0046455	0.048297	--	Unconventional myosin-Va Dilute myosin heavy chain, non-muscle Myosin heavy chain 12 Myosin-12 Myoxin OS=Homo sapiens (Human) Name=MYO5A Synonyms=MYH12 PE=1
Lot0116870.1	1819.68	789.554	1.2046	0.0015822	0.021933	--	Liprin-beta-1 Protein tyrosine phosphatase receptor type f polypeptide-interacting protein-binding protein 1 Short=PTPRF-interacting protein-binding protein 1 OS=Mus musculus (Mouse) Name=Ppfibp1 Synonyms=Kiaa1230 PE=1
Lot0116900.1	89.2738	518.908	-2.5392	1.6927e-09	1.8154e-07	--	Bile acid receptor Farnesoid X-activated receptor Farnesol receptor HRR-1 Nuclear receptor subfamily 1 group H member 4 Retinoid X receptor-interacting protein 14 Short=RXR-interacting protein 14 OS=Homo sapiens (Human) Name=NR1H4 Synonyms=BAR, FXR, HRR1, RIP14 PE=1
Lot0116910.1	11.7001	67.8084	-2.5349	2.9691e-05	0.00092699	--	Complement C1q tumor necrosis factor-related protein 4 Precursor OS=Mus musculus (Mouse) Name=C1qtnf4 PE=1
Lot0116960.1	63.1595	297.848	-2.2375	3.4915e-07	2.0814e-05	--	Inositol 1,4,5-trisphosphate receptor type 2 IP3 receptor isoform 2 Short=IP3R 2 Short=InsP3R2 Type 2 inositol 1,4,5-trisphosphate receptor Short=Type 2 InsP3 receptor OS=Homo sapiens (Human) Name=ITPR2 PE=1
Lot0117180.1	124.058	414.329	-1.7398	2.7053e-05	0.0008655	--	Phosphatidylinositol 4-phosphate 3-kinase C2 domain-containing subunit alpha Short=PI3K-C2-alpha Short=PtdIns-3-kinase C2 subunit alpha EC=2.7.1.154 Phosphoinositide 3-kinase-C2-alpha OS=Homo sapiens (Human) Name=PIK3C2A PE=1
Lot0117580.1	1083.62	476.483	1.1854	0.0020318	0.026555	--	--
Lot0118080.1	331.32	84.0412	1.9791	3.7488e-06	0.00016233	--	Histone chaperone asf1b-B Anti-silencing function protein 1 homolog Bb OS=Danio rerio (Zebrafish) (Brachydanio rerio) Name=asf1bb Synonyms=asb1bb ORFNames=si:ch73-343l4.9, zgc:76977 PE=2
Lot0118110.1	11.7117	48.4055	-2.0472	0.0015295	0.021414	--	Nuclear factor 7, brain Short=xNF7 Short=xNF7-B OS=Xenopus laevis (African clawed frog) PE=1
Lot0118200.1	196.5	497.43	-1.34	0.00085195	0.013748	--	Epsin-3 EPS-15-interacting protein 3 OS=Homo sapiens (Human) Name=EPN3 PE=2
Lot0118670.1	738.782	334.305	1.144	0.0033701	0.038263	--	TRIO and F-actin-binding protein Protein Tara Trio-associated repeat on actin OS=Mus musculus (Mouse) Name=Triobp Synonyms=Kiaa1662, Tara PE=1
Lot0118800.1	2910.8	579.739	2.3279	5.6981e-06	0.00023055	--	--
Lot0118810.1	9686.29	1994.36	2.28	4.2269e-09	4.0839e-07	--	--
Lot0118830.1	1356.84	405.205	1.7435	0.00024233	0.0051051	--	Histone H4 OS=Homo sapiens (Human) Name=HIST4H4 PE=1
Lot0118860.1	96.0501	16.805	2.5149	3.0421e-06	0.00013476	--	B9 domain-containing protein 1 OS=Danio rerio (Zebrafish) (Brachydanio rerio) Name=b9d1 ORFNames=zgc:110733 PE=2
Lot0118990.1	20.3956	75.2787	-1.884	0.00060708	0.010565	--	Zinc finger protein 653 67 kDa zinc finger protein Zinc finger protein Zip67 OS=Mus musculus (Mouse) Name=Znf653 Synonyms=Zfp653, Zip67 PE=2
Lot0119040.1	125.164	351.579	-1.49	0.00035385	0.0069513	--	Nuclear factor 1 X-type Short=NF1-X Short=Nuclear factor 1/X CCAAT-box-binding transcription factor Short=CTF Nuclear factor I/X Short=NF-I/X Short=NFI-X TGGCA-binding protein OS=Mesocricetus auratus (Golden hamster) Name=NFIX PE=2
Lot0119060.1	606.023	1870.48	-1.626	2.7067e-05	0.0008655	--	Acyl-CoA synthetase family member 2, mitochondrial EC=6.2.1.- Precursor OS=Danio rerio (Zebrafish) (Brachydanio rerio) Name=acsf2 ORFNames=zgc:152887 PE=2
Lot0119120.1	6.879	62.2796	-3.1785	2.89e-06	0.00012878	--	Cdc42 effector protein 4 Binder of Rho GTPases 4 OS=Homo sapiens (Human) Name=CDC42EP4 Synonyms=BORG4, CEP4 PE=1
Lot0119150.1	2.03342	19.0429	-3.2273	0.0023432	0.029195	--	Zinc fingers and homeoboxes protein 2 Zinc finger and homeodomain protein 2 OS=Pongo abelii (Sumatran orangutan) (Pongo pygmaeus abelii) Name=ZHX2 PE=2
Lot0119170.1	2725.58	128.86	4.4027	8.2453e-25	9.2409e-22	--	--
Lot0119660.1	10.5031	41.3944	-1.9786	0.0036843	0.040709	--	Atrial natriuretic peptide receptor 3 Atrial natriuretic peptide clearance receptor Atrial natriuretic peptide receptor type C Short=ANP-C Short=ANPR-C Short=NPR-C Precursor OS=Homo sapiens (Human) Name=NPR3 Synonyms=ANPRC, C5orf23, NPRC PE=1
Lot0119710.1	538.287	240.509	1.1623	0.0033939	0.038402	--	Ubiquitin-conjugating enzyme E2 L3 EC=2.3.2.23 {ECO:0000269|PubMed:20061386} E2 ubiquitin-conjugating enzyme L3 L-UBC UbcH7 Ubiquitin carrier protein L3 Ubiquitin-conjugating enzyme E2-F1 Ubiquitin-protein ligase L3 OS=Homo sapiens (Human) Name=UBE2L3 Synonyms=UBCE7, UBCH7 PE=1
Lot0119720.1	119.583	33.4762	1.8368	0.00020191	0.0044502	-//-	-//-
Lot0119760.1	30044.1	580.232	5.6943	8.3179e-15	2.3903e-12	--	--
Lot0119770.1	36.0911	0.753266	5.5823	1.8817e-08	1.5557e-06	--	--
Lot0119800.1	213.033	964.427	-2.1786	0.00011881	0.0028951	--	Lysosome membrane protein 2 85 kDa lysosomal membrane sialoglycoprotein Short=LGP85 CD36 antigen-like 2 Lysosome membrane protein II Short=LIMP II Scavenger receptor class B member 2 OS=Rattus norvegicus (Rat) Name=Scarb2 Synonyms=Cd36l2, Limpii PE=1
Lot0120040.1	49.8678	199.727	-2.0019	1.0986e-05	0.00041249	-//-	-//-
Lot0120090.1	89.7248	207.899	-1.2123	0.004874	0.049982	--	Leucine-zipper-like transcriptional regulator 1 Short=LZTR-1 OS=Pongo abelii (Sumatran orangutan) (Pongo pygmaeus abelii) Name=LZTR1 PE=2
Lot0120480.1	61.0912	224.437	-1.8773	2.4146e-05	0.0007844	--	Glucocorticoid receptor Short=GR Nuclear receptor subfamily 3 group C member 1 OS=Paralichthys olivaceus (Bastard halibut) (Hippoglossus olivaceus) Name=nr3c1 Synonyms=grl PE=2
Lot0120540.1	32.1065	3.0103	3.4149	3.8558e-05	0.0011648	--	Poly(U)-specific endoribonuclease-B EC=3.1.-.- Protein endoU-B Uridylate-specific endoribonuclease-B OS=Danio rerio (Zebrafish) (Brachydanio rerio) Name=endoub ORFNames=zgc:110053 PE=2
Lot0120590.1	26.8232	158.641	-2.5642	1.8395e-07	1.1952e-05	--	Protein Shroom1 APX Apical protein OS=Xenopus laevis (African clawed frog) Name=shroom1 Synonyms=apx PE=1
Lot0120820.1	1478.91	406.242	1.8641	1.6261e-06	8.0108e-05	--	Sorting nexin-14 OS=Danio rerio (Zebrafish) (Brachydanio rerio) Name=snx14 {ECO:0000312|ZFIN:ZDB-GENE-040724-144} PE=2
Lot0121090.1	228.015	1237.14	-2.4398	6.5613e-06	0.0002631	--	Hepatocyte nuclear factor 3-beta Short=HNF-3-beta Short=HNF-3B Forkhead box protein A2 Me-HNF3B OS=Oryzias latipes (Japanese rice fish) (Japanese killifish) Name=foxa2 Synonyms=hnf3b PE=2
Lot0121150.1	76.4674	393.004	-2.3616	0.00037733	0.0073229	--	Connector enhancer of kinase suppressor of ras 3 Short=Connector enhancer of KSR 3 CNK homolog protein 3 Short=CNK3 CNKSR family member 3 Maguin-like protein OS=Mus musculus (Mouse) Name=Cnksr3 PE=1
Lot0121400.1	66.3118	191.809	-1.5323	0.00069095	0.011787	--	DNA polymerase zeta catalytic subunit EC=2.7.7.7 Protein reversionless 3-like Short=REV3-like Short=hREV3 OS=Homo sapiens (Human) Name=REV3L Synonyms=POLZ, REV3 PE=1
Lot0121590.1	683.099	174.625	1.9678	1.074e-06	5.5618e-05	--	Lamin-B receptor Integral nuclear envelope inner membrane protein OS=Mus musculus (Mouse) Name=Lbr PE=1
Lot0121630.1	116.195	432.256	-1.8953	1.4379e-05	0.00051485	--	NHS-like protein 1 OS=Homo sapiens (Human) Name=NHSL1 Synonyms=C6orf63, KIAA1357 PE=1
Lot0121740.1	464.206	152.665	1.6044	9.5078e-05	0.0024468	--	Fibronectin type III domain-containing protein 3B Factor for adipocyte differentiation 104 HCV NS5A-binding protein 37 OS=Homo sapiens (Human) ORFNames=UNQ2421/PRO4979/PRO34274 PE=1
Lot0121860.1	0.840594	38.128	-5.5033	7.2486e-05	0.001967	--	Forkhead box protein N3 Checkpoint suppressor 1 OS=Sus scrofa (Pig) Name=FOXN3 Synonyms=CHES1 PE=2
Lot0121870.1	156.542	382.384	-1.2885	0.0015117	0.021219	--	Stonin-2 OS=Rattus norvegicus (Rat) Name=Ston2 PE=1
Lot0121930.1	6.39687	35.8962	-2.4884	0.0010248	0.015897	--	E3 ubiquitin-protein ligase TRIM58 EC=2.3.2.27 RING-type E3 ubiquitin transferase TRIM58 {ECO:0000305} Tripartite motif-containing protein 58 OS=Mus musculus (Mouse) Name=Trim58 Synonyms=Gm16 PE=2
Lot0121980.1	1.1949	34.2481	-4.8411	1.0335e-06	5.4127e-05	--	Transcription regulator protein BACH2 BTB and CNC homolog 2 OS=Mus musculus (Mouse) Name=Bach2 PE=1
Lot0122070.1	242.248	75.5021	1.6819	0.00010727	0.0026735	--	Interleukin-13 receptor subunit alpha-1 Short=IL-13 receptor subunit alpha-1 Short=IL-13R subunit alpha-1 Short=IL-13R-alpha-1 Short=IL-13RA1 Interleukin-13-binding protein Novel cytokine receptor 4 Short=NR4 Precursor OS=Mus musculus (Mouse) Name=Il13ra1 Synonyms=Il13r, Il13ra PE=2
Lot0122170.1	265.599	72.0578	1.882	0.00031235	0.0062906	--	Zinc-binding protein A33 OS=Pleurodeles waltl (Iberian ribbed newt) PE=1
Lot0122200.1	157.301	394.175	-1.3253	0.0011357	0.017211	--	Polypyrimidine tract-binding protein 1 Short=PTB Heterogeneous nuclear ribonucleoprotein I Short=hnRNP I Pyrimidine-binding protein Short=PYBP OS=Rattus norvegicus (Rat) Name=Ptbp1 Synonyms=Ptb, Pybp, Tbfii PE=1
Lot0122240.1	517.951	133.39	1.9572	1.9712e-06	9.4333e-05	--	--
Lot0122360.1	58.6682	424.976	-2.8567	6.8872e-11	9.9597e-09	--	Mitotic interactor and substrate of PLK1 {ECO:0000250|UniProtKB:Q8IVT2} OS=Pongo abelii (Sumatran orangutan) (Pongo pygmaeus abelii) Name=MISP {ECO:0000250|UniProtKB:Q8IVT2} PE=2
Lot0122370.1	24.2995	94.4906	-1.9592	0.00016001	0.0036899	--	Microtubule-associated protein 1B Short=MAP-1B MAP1B heavy chain MAP1 light chain LC1 OS=Homo sapiens (Human) Name=MAP1B PE=1
Lot0122730.1	222.619	636.41	-1.5154	0.00034558	0.0068248	--	Spectrin beta chain, non-erythrocytic 1 Beta-II spectrin Fodrin beta chain Spectrin, non-erythroid beta chain 1 OS=Homo sapiens (Human) Name=SPTBN1 Synonyms=SPTB2 PE=1
Lot0122850.1	2140.91	618.808	1.7907	4.2201e-06	0.00017915	--	Tripartite motif-containing protein 16 Estrogen-responsive B box protein OS=Mus musculus (Mouse) Name=Trim16 Synonyms=Ebbp PE=1
Lot0123160.1	894.568	183.087	2.2887	0.00018886	0.0041914	--	--
Lot0123350.1	42.3378	4.24188	3.3192	6.9643e-06	0.00027678	--	--
Lot0123450.1	1423.25	272.121	2.3869	2.3575e-09	2.4268e-07	--	Barrier-to-autointegration factor OS=Danio rerio (Zebrafish) (Brachydanio rerio) Name=banf1 Synonyms=baf ORFNames=zgc:77767 PE=1
Lot0123470.1	78.8812	8.15866	3.2733	6.0011e-08	4.3253e-06	--	Barrier-to-autointegration factor OS=Danio rerio (Zebrafish) (Brachydanio rerio) Name=banf1 Synonyms=baf ORFNames=zgc:77767 PE=1
Lot0123810.1	118.627	32.7098	1.8586	0.00011173	0.0027735	--	Arachidonate 5-lipoxygenase-activating protein OS=Macaca fascicularis (Crab-eating macaque) (Cynomolgus monkey) Name=ALOX5AP ORFNames=QccE-16217 PE=2
Lot0124000.1	25.5839	82.086	-1.6819	0.0014883	0.020981	--	Transcription factor SPT20 homolog OS=Gallus gallus (Chicken) Name=SUPT20H Synonyms=FAM48A ORFNames=RCJMB04_2p6 PE=2
Lot0124200.1	41.906	113.087	-1.4322	0.0030479	0.035509	--	Histone-lysine N-methyltransferase, H3 lysine-36 and H4 lysine-20 specific EC=2.1.1.43 Androgen receptor coactivator 267 kDa protein Androgen receptor-associated protein of 267 kDa H3-K36-HMTase H4-K20-HMTase Lysine N-methyltransferase 3B Nuclear receptor-binding SET domain-containing protein 1 Short=NR-binding SET domain-containing protein OS=Homo sapiens (Human) Name=NSD1 Synonyms=ARA267, KMT3B…
Lot0124280.1	185.587	568.153	-1.6142	0.00012444	0.002996	--	Semaphorin-4D M-Sema G Semaphorin-C-like 2 Semaphorin-J Short=Sema J Precursor OS=Mus musculus (Mouse) Name=Sema4d Synonyms=Semacl2, Semaj PE=1
Lot0124340.1	19.6048	152.246	-2.9571	6.5335e-09	6.1276e-07	--	Zinc finger protein 462 OS=Homo sapiens (Human) Name=ZNF462 Synonyms=KIAA1803 PE=1
Lot0124610.1	9866.75	2688.58	1.8757	7.8706e-07	4.282e-05	--	78 kDa glucose-regulated protein {ECO:0000250|UniProtKB:P11021} Short=GRP-78 {ECO:0000250|UniProtKB:P11021} Heat shock 70 kDa protein 5 Precursor OS=Bos taurus (Bovine) Name=HSPA5 Synonyms=GRP78 PE=2
Lot0124720.1	56.1645	139.654	-1.3141	0.0040046	0.043363	--	Protein lin-54 homolog OS=Danio rerio (Zebrafish) (Brachydanio rerio) Name=lin54 ORFNames=zgc:152921 PE=1
Lot0124760.1	8369.58	1225.76	2.7715	2.9915e-12	5.3644e-10	--	RanBP-type and C3HC4-type zinc finger-containing protein 1 EC=2.3.2.27 Heme-oxidized IRP2 ubiquitin ligase 1 homolog Short=HOIL-1 Protein kinase C-binding protein beta-15 RBCC protein interacting with PKC RING-type E3 ubiquitin transferase HOIL-1 {ECO:0000305} Ubiquitin-conjugating enzyme 7-interacting protein 3 OS=Rattus norvegicus (Rat) Name=Rbck1 Synonyms=Pkcbpb15, Rbck, Ubce7ip3 PE=1
Lot0124780.1	9256.34	1293.8	2.8388	8.9828e-13	1.814e-10	--	NFX1-type zinc finger-containing protein 1 OS=Homo sapiens (Human) Name=ZNFX1 Synonyms=KIAA1404 PE=2
Lot0124810.1	260.727	841.152	-1.6898	4.6461e-05	0.0013596	--	Beta-1,3-galactosyl-O-glycosyl-glycoprotein beta-1,6-N-acetylglucosaminyltransferase 7 EC=2.4.1.- OS=Sus scrofa (Pig) Name=GCNT7 PE=3
Lot0124980.1	223.721	56.9208	1.9747	9.287e-06	0.00035523	--	Pre-miRNA 5'-monophosphate methyltransferase EC=2.1.1.- BCDIN3 domain-containing protein OS=Danio rerio (Zebrafish) (Brachydanio rerio) Name=bcdin3d ORFNames=si:dkey-222f2.2 PE=3
Lot0125060.1	162.164	372.297	-1.199	0.0030022	0.035214	--	--
Lot0125140.1	148.175	51.8544	1.5148	0.0010383	0.016017	--	Potassium channel subfamily K member 15 Acid-sensitive potassium channel protein TASK-5 Short=rTASK-5 TWIK-related acid-sensitive K(+) channel 5 OS=Rattus norvegicus (Rat) Name=Kcnk15 Synonyms=Task5 PE=2
Lot0125150.1	1592.83	180.556	3.1411	2.5927e-14	6.6039e-12	--	Opioid growth factor receptor-like protein 1 OS=Homo sapiens (Human) Name=OGFRL1 PE=2
Lot0125340.1	833.701	114.65	2.8623	5.5685e-12	9.4559e-10	--	Ras-related protein rab7 {ECO:0000305} OS=Epinephelus coioides (Orange-spotted grouper) (Epinephelus nebulosus) Name=rab7 {ECO:0000303|PubMed:24161772} PE=1
Lot0125650.1	93.1999	259.853	-1.4793	0.00052693	0.009449	--	Zinc finger E-box-binding homeobox 2 Smad-interacting protein 1 Short=SMADIP1 Zinc finger homeobox protein 1b OS=Homo sapiens (Human) ORFNames=HRIHFB2411 PE=1
Lot0125660.1	17.4353	105.402	-2.5958	1.4065e-06	7.0531e-05	--	Activin receptor type-2A EC=2.7.11.30 Activin receptor type IIA Short=ACTR-IIA Short=ACTRIIA Precursor OS=Gallus gallus (Chicken) Name=ACVR2A PE=2
Lot0125750.1	6393.97	914.285	2.806	1.4736e-12	2.8474e-10	--	N-myc-interactor Short=Nmi N-myc and STAT interactor OS=Homo sapiens (Human) Name=NMI PE=1
Lot0125760.1	3798.27	498.861	2.9286	2.6382e-13	5.9134e-11	--	Poly [ADP-ribose] polymerase 14 Short=PARP-14 EC=2.4.2.30 {ECO:0000255|PROSITE-ProRule:PRU00397, ECO:0000269|PubMed:16061477, ECO:0000269|PubMed:27796300} ADP-ribosyltransferase diphtheria toxin-like 8 Short=ARTD8 B aggressive lymphoma protein 2 OS=Homo sapiens (Human) Name=PARP14 Synonyms=BAL2, KIAA1268 PE=1
Lot0125900.1	1461.16	506.669	1.528	7.4736e-05	0.002005	--	Scm-like with four MBT domains protein 2 Short=Scm-like with 4 MBT domains protein 2 OS=Homo sapiens (Human) Name=SFMBT2 Synonyms=KIAA1617 PE=1
Lot0125970.1	41.2846	113.392	-1.4576	0.0024862	0.030485	--	Cyclic AMP-responsive element-binding protein 3-like protein 2 Short=cAMP-responsive element-binding protein 3-like protein 2 Processed cyclic AMP-responsive element-binding protein 3-like protein 2 OS=Danio rerio (Zebrafish) (Brachydanio rerio) Name=creb3l2 ORFNames=zgc:158603 PE=2
Lot0126000.1	622.938	139.017	2.1638	1.1202e-07	7.632e-06	--	Apoptosis facilitator Bcl-2-like protein 14 Short=Bcl2-L-14 Apoptosis regulator Bcl-G OS=Homo sapiens (Human) Name=BCL2L14 Synonyms=BCLG PE=1
Lot0126070.1	65.3859	205.76	-1.6539	0.00020234	0.0044552	--	Cyclin-dependent kinase 17 EC=2.7.11.22 Cell division protein kinase 17 PCTAIRE-motif protein kinase 2 Serine/threonine-protein kinase PCTAIRE-2 OS=Homo sapiens (Human) Name=CDK17 Synonyms=PCTAIRE2, PCTK2 PE=1
Lot0126110.1	4355.76	1610.6	1.4353	0.00015409	0.0035719	--	Optineurin OS=Danio rerio (Zebrafish) (Brachydanio rerio) Name=optn ORFNames=si:ch211-240l19.3, zgc:66386, zgc:77868 PE=2
Lot0126400.1	675.615	155.625	2.1181	2.1217e-07	1.362e-05	--	Poly [ADP-ribose] polymerase 11 Short=PARP-11 EC=2.4.2.30 ADP-ribosyltransferase diphtheria toxin-like 11 Short=ARTD11 OS=Homo sapiens (Human) Name=PARP11 Synonyms=C12orf6 PE=1
Lot0126670.1	1558.02	504.105	1.6279	2.4123e-05	0.0007844	--	Inosine-5'-monophosphate dehydrogenase 2 {ECO:0000255|HAMAP-Rule:MF_03156} Short=IMP dehydrogenase 2 {ECO:0000255|HAMAP-Rule:MF_03156} Short=IMPD 2 {ECO:0000255|HAMAP-Rule:MF_03156} Short=IMPDH 2 {ECO:0000255|HAMAP-Rule:MF_03156} EC=1.1.1.205 {ECO:0000255|HAMAP-Rule:MF_03156} OS=Danio rerio (Zebrafish) (Brachydanio rerio) Name=impdh2 ORFNames=si:dkey-90l2.2 PE=3
Lot0126680.1	1063.72	60.0832	4.146	2.7689e-21	1.9395e-18	--	DALR anticodon-binding domain-containing protein 3 OS=Danio rerio (Zebrafish) (Brachydanio rerio) Name=dalrd3 ORFNames=zgc:153958 PE=2
Lot0126690.1	15.8288	0.251089	5.9782	0.00047189	0.0087634	--	Cadherin EGF LAG seven-pass G-type receptor 3 Multiple epidermal growth factor-like domains protein 2 Short=Multiple EGF-like domains protein 2 Precursor OS=Rattus norvegicus (Rat) Name=Celsr3 Synonyms=Megf2 PE=1
Lot0126920.1	92.5339	229.723	-1.3118	0.0022688	0.028747	--	PR domain zinc finger protein 2 EC=2.1.1.43 GATA-3-binding protein G3B Lysine N-methyltransferase 8 MTB-ZF MTE-binding protein PR domain-containing protein 2 Retinoblastoma protein-interacting zinc finger protein Zinc finger protein RIZ OS=Homo sapiens (Human) Name=PRDM2 Synonyms=KMT8, RIZ PE=1
Lot0126930.1	127.797	396.323	-1.6328	7.2582e-05	0.0019673	--	Kazrin OS=Homo sapiens (Human) Name=KAZN Synonyms=KAZ, KIAA1026 ORFNames=HRIHFB2003 PE=1
Lot0127020.1	1663.04	761.651	1.1266	0.0029447	0.034695	--	Tumor protein p73 {ECO:0000250|UniProtKB:O15350} p53-like transcription factor {ECO:0000250|UniProtKB:O15350} p53-related protein {ECO:0000250|UniProtKB:O15350} OS=Mus musculus (Mouse) Trp73 {ECO:0000312|MGI:MGI:1336991} PE=1
Lot0127190.1	0	12.2304	#NAME?	0.00069492	0.011845	--	Transcription factor HES-5 Class B basic helix-loop-helix protein 38 Short=bHLHb38 Hairy and enhancer of split 5 OS=Homo sapiens (Human) Name=HES5 Synonyms=BHLHB38 PE=2
Lot0127460.1	429.918	172.558	1.317	0.0011572	0.017397	--	Leukocyte surface antigen CD53 Cell surface glycoprotein CD53 OS=Mus musculus (Mouse) Name=Cd53 PE=2
Lot0127680.1	387.227	1243.49	-1.6831	1.5886e-05	0.00055724	--	CAP-Gly domain-containing linker protein 1 Cytoplasmic linker protein 1 Cytoplasmic linker protein 170 alpha-2 Short=CLIP-170 Reed-Sternberg intermediate filament-associated protein Restin OS=Homo sapiens (Human) Name=CLIP1 Synonyms=CYLN1, RSN PE=1
Lot0127860.1	90.2124	7.90966	3.5116	2.6618e-09	2.6811e-07	--	Alpha-1A adrenergic receptor Alpha-1A adrenoreceptor Short=Alpha-1A adrenoceptor MAR1 OS=Oryzias latipes (Japanese rice fish) (Japanese killifish) Name=adra1a PE=3
Lot0127950.1	137.186	861.632	-2.6509	0.00017645	0.003971	--	Probable E3 ubiquitin-protein ligase HECTD4 EC=2.3.2.26 HECT domain-containing protein 4 HECT-type E3 ubiquitin transferase HECTD4 OS=Homo sapiens (Human) Name=HECTD4 Synonyms=C12orf51, KIAA0614 PE=1
Lot0128020.1	892.441	144.933	2.6224	1.3235e-10	1.7658e-08	--	Mitochondrial fission regulator 1 Precursor OS=Danio rerio (Zebrafish) (Brachydanio rerio) Name=mtfr1 ORFNames=zgc:92267 PE=2
Lot0128150.1	135.254	46.6103	1.537	0.0024909	0.030526	--	--
Lot0128180.1	38.8668	119.119	-1.6158	0.0012331	0.018257	--	Guanine nucleotide exchange factor VAV3 Short=VAV-3 OS=Mus musculus (Mouse) Name=Vav3 PE=1
Lot0128360.1	95.2249	19.2889	2.3036	1.2135e-05	0.00044887	--	Dynein heavy chain 5, axonemal Axonemal beta dynein heavy chain 5 Short=mDNAH5 Ciliary dynein heavy chain 5 OS=Mus musculus (Mouse) Name=Dnah5 Synonyms=Dnahc5 PE=1
Lot0128450.1	3.68472	36.5467	-3.3101	4.0726e-05	0.0012184	--	DNA repair protein XRCC2 X-ray repair cross-complementing protein 2 OS=Mus musculus (Mouse) Name=Xrcc2 PE=2
Lot0128480.1	38.0297	154.945	-2.0266	1.9962e-05	0.00066684	--	Phospholipid scramblase 1 Short=PL scramblase 1 Ca(2+)-dependent phospholipid scramblase 1 OS=Rattus norvegicus (Rat) Name=Plscr1 PE=1
Lot0128580.1	7.7142	33.6455	-2.1248	0.0038721	0.04225	--	Triple functional domain protein EC=2.7.11.1 OS=Danio rerio (Zebrafish) (Brachydanio rerio) Name=trio ORFNames=si:dkey-158b13.2 PE=3
Lot0128630.1	218.269	71.3776	1.6126	0.00021482	0.0046434	--	Growth factor receptor-bound protein 10 GRB10 adapter protein Insulin receptor-binding protein Grb-IR OS=Homo sapiens (Human) Name=GRB10 Synonyms=GRBIR, KIAA0207 PE=1
Lot0128640.1	8.52823	36.9665	-2.1159	0.0031171	0.036053	--	Aromatic-L-amino-acid decarboxylase Short=AADC EC=4.1.1.28 DOPA decarboxylase Short=DDC OS=Bos taurus (Bovine) Name=DDC PE=2
Lot0128710.1	364.377	153.409	1.248	0.0021843	0.027962	--	COX assembly mitochondrial protein homolog Short=Cmc1p OS=Bos taurus (Bovine) Name=CMC1 PE=3
Lot0128930.1	14.2953	52.1791	-1.8679	0.0023205	0.029058	--	Acidic amino acid decarboxylase GADL1 Aspartate 1-decarboxylase Short=ADC EC=4.1.1.11 Cysteine sulfinic acid decarboxylase Short=CSADC EC=4.1.1.29 Glutamate decarboxylase-like protein 1 OS=Bos taurus (Bovine) Name=GADL1 PE=2
Lot0128950.1	66.3597	245.078	-1.8849	0.00078359	0.012875	--	Metastasis suppressor protein 1 Metastasis suppressor YGL-1 Missing in metastasis protein OS=Homo sapiens (Human) Name=MTSS1 Synonyms=KIAA0429, MIM PE=1
Lot0129120.1	107.253	497.945	-2.215	1.0052e-07	6.9117e-06	--	Bone morphogenetic protein receptor type-2 Short=BMP type-2 receptor Short=BMPR-2 EC=2.7.11.30 Bone morphogenetic protein receptor type II Short=BMP type II receptor Short=BMPR-II Precursor OS=Homo sapiens (Human) Name=BMPR2 Synonyms=PPH1 PE=1
Lot0129510.1	56.8631	144.487	-1.3454	0.0033965	0.038412	--	Adenylate kinase 9 Short=AK 9 EC=2.7.4.4 EC=2.7.4.6 Adenylate kinase domain-containing protein 1 Adenylate kinase domain-containing protein 2 OS=Homo sapiens (Human) Name=AK9 Synonyms=AKD1, AKD2, C6orf199, C6orf224 PE=1
Lot0129690.1	36.4089	102.225	-1.4894	0.0027307	0.032784	--	Zinc finger protein 512 OS=Homo sapiens (Human) Name=ZNF512 Synonyms=KIAA1805 PE=1
Lot0129700.1	368.192	21.5642	4.0937	7.6375e-07	4.1653e-05	--	--
Lot0129710.1	315.037	65.0196	2.2766	0.0033331	0.037944	--	--
Lot0129720.1	585.51	13.683	5.4192	7.1978e-11	1.0211e-08	--	--
Lot0129730.1	1064.84	36.2896	4.8749	1.7744e-06	8.6652e-05	--	--
Lot0129740.1	778.02	75.7662	3.3602	4.093e-15	1.2398e-12	--	--
Lot0129750.1	776.357	197.37	1.9758	8.8404e-07	4.7068e-05	--	--
Lot0129850.1	7.33873	62.1146	-3.0813	0.00050278	0.0091327	--	Gap junction Cx32.2 protein Connexin-32.2 OS=Micropogonias undulatus (Atlantic croaker) PE=2
Lot0130010.1	580.989	253.404	1.1971	0.002244	0.028515	--	Immunoglobulin-binding protein 1 Alpha4 phosphoprotein CD79a-binding protein 1 Protein phosphatase 2/4/6 regulatory subunit OS=Rattus norvegicus (Rat) Name=Igbp1 PE=2
Lot0130050.1	76.3508	182.642	-1.2583	0.0044485	0.04677	--	F-box only protein 38 Modulator of KLF7 activity homolog Short=MoKA OS=Homo sapiens (Human) Name=FBXO38 ORFNames=SP329 PE=1
Lot0130110.1	44.5735	114.68	-1.3634	0.0041857	0.044805	--	Coiled-coil domain-containing protein 142 OS=Homo sapiens (Human) Name=CCDC142 ORFNames=PSEC0243 PE=2
Lot0130280.1	52.883	189.965	-1.8449	9.2851e-05	0.0024117	--	E3 ubiquitin-protein ligase RNF38 EC=2.3.2.27 RING finger protein 38 RING-type E3 ubiquitin transferase RNF38 {ECO:0000305} OS=Homo sapiens (Human) Name=RNF38 PE=1
Lot0130340.1	18.6825	58.5784	-1.6487	0.0044046	0.046504	--	Neuroblast differentiation-associated protein AHNAK Desmoyokin OS=Homo sapiens (Human) Name=AHNAK Synonyms=PM227 PE=1
Lot0130400.1	1124.65	266.534	2.0771	1.6738e-07	1.097e-05	--	CASP8 and FADD-like apoptosis regulator Caspase homolog Short=CASH Caspase-eight-related protein Short=Casper Caspase-like apoptosis regulatory protein Short=CLARP Cellular FLICE-like inhibitory protein Short=c-FLIP FADD-like antiapoptotic molecule 1 Short=FLAME-1 Inhibitor of FLICE Short=I-FLICE MACH-related inducer of toxicity Short=MRIT Usurpin CASP8 and FADD-like apoptosis regulator subunit p…
Lot0130570.1	76.3053	183.649	-1.2671	0.0038613	0.042179	--	Sperm-specific antigen 2 homolog Ki-ras-induced actin-interacting protein OS=Mus musculus (Mouse) Name=Ssfa2 Synonyms=Kiaa1927, Krap PE=1
Lot0130600.1	60.7	149.741	-1.3027	0.0044841	0.047077	--	Integrin alpha-4 CD49 antigen-like family member D Integrin alpha-IV VLA-4 subunit alpha Precursor OS=Homo sapiens (Human) Name=ITGA4 Synonyms=CD49D PE=1
Lot0131780.1	529.55	245.902	1.1067	0.0047779	0.049308	--	Ribosomal protein 63, mitochondrial Mitochondrial ribosomal protein 63 Mitochondrial ribosomal protein L57 OS=Danio rerio (Zebrafish) (Brachydanio rerio) Name=mrpl57 Synonyms=mrp63 ORFNames=zgc:73280 PE=3
Lot0131800.1	183.4	590.592	-1.6872	2.8947e-05	0.00091002	--	Endothelial PAS domain-containing protein 1 Short=EPAS-1 Hypoxia-inducible factor 2-alpha Short=HIF-2-alpha Short=HIF2-alpha OS=Rattus norvegicus (Rat) Name=Epas1 Synonyms=Hif2a PE=2
Lot0132120.1	101.961	24.9447	2.0312	8.1872e-05	0.0021565	--	N-arachidonyl glycine receptor Short=NAGly receptor G-protein coupled receptor 18 OS=Macaca fascicularis (Crab-eating macaque) (Cynomolgus monkey) Name=GPR18 {ECO:0000250|UniProtKB:Q14330} ORFNames=QtsA-19357 PE=2
Lot0132450.1	501.273	199.964	1.3259	0.0009568	0.015071	--	Nebulin OS=Homo sapiens (Human) Name=NEB PE=1
Lot0132470.1	3374.85	252.496	3.7405	1.1597e-19	5.6512e-17	--	Tumor necrosis factor-inducible gene 6 protein Hyaluronate-binding protein TNF-stimulated gene 6 protein Short=TSG-6 Tumor necrosis factor alpha-induced protein 6 Short=TNF alpha-induced protein 6 Precursor OS=Homo sapiens (Human) Name=TNFAIP6 Synonyms=TSG6 PE=1
Lot0132540.1	52.6635	190.715	-1.8565	7.9557e-05	0.0021054	--	Putative Polycomb group protein ASXL2 Additional sex combs-like protein 2 OS=Homo sapiens (Human) Name=ASXL2 Synonyms=ASXH2, KIAA1685 PE=1
Lot0132560.1	22.1117	187.511	-3.0841	0.00011978	0.0029119	--	DNA (cytosine-5)-methyltransferase 3A Short=Dnmt3a EC=2.1.1.37 DNA methyltransferase HsaIIIA Short=DNA MTase HsaIIIA Short=M.HsaIIIA OS=Homo sapiens (Human) Name=DNMT3A PE=1
Lot0132980.1	232.37	582.068	-1.3248	0.00082541	0.013446	--	Uncharacterized protein KIAA1109 Fragile site-associated protein OS=Homo sapiens (Human) Name=KIAA1109 Synonyms=FSA, KIAA1371 PE=1
Lot0133110.1	649.196	39.6675	4.0326	9.8981e-07	5.1959e-05	--	--
Lot0133180.1	419.085	899.259	-1.1015	0.0041286	0.044321	--	G-protein coupled receptor family C group 5 member C Retinoic acid-induced gene 3 protein Short=RAIG-3 Precursor OS=Homo sapiens (Human) Name=GPRC5C Synonyms=RAIG3 ORFNames=PSEC0087 PE=1
Lot0133210.1	375.694	123.416	1.606	0.00011303	0.0027924	--	Nuclear protein localization protein 4 homolog Short=Protein NPL4 OS=Homo sapiens (Human) Name=NPLOC4 Synonyms=KIAA1499, NPL4 PE=1
Lot0133230.1	7550.54	2165.61	1.8018	2.7308e-06	0.00012267	--	E3 ubiquitin-protein ligase rnf213-beta {ECO:0000305} EC=2.3.2.27 {ECO:0000250|UniProtKB:Q63HN8} EC=3.6.4.- {ECO:0000250|UniProtKB:Q63HN8} Mysterin-B Mysterin-beta {ECO:0000303|PubMed:26530008} RING finger protein 213-B {ECO:0000305} RING finger protein 213-beta {ECO:0000303|PubMed:21799892} RING-type E3 ubiquitin transferase rnf213-beta {ECO:0000305} OS=Danio rerio (Zebrafish) (Brachydanio rerio…
Lot0133240.1	65.3045	18.4281	1.8253	0.0011099	0.016925	--	Centrosomal protein of 131 kDa 5-azacytidine-induced protein 1 OS=Danio rerio (Zebrafish) (Brachydanio rerio) Name=cep131 Synonyms=azi1 PE=1
Lot0133290.1	1321.19	473.147	1.4815	0.00013044	0.0031137	--	Charged multivesicular body protein 6 Chromatin-modifying protein 6 OS=Gallus gallus (Chicken) Name=CHMP6 ORFNames=RCJMB04_7k13 PE=2
Lot0133440.1	101.792	294.915	-1.5347	0.0013073	0.01909	--	Protein FAM53B {ECO:0000250|UniProtKB:Q14153} Protein simplet {ECO:0000303|PubMed:16611694} OS=Oryzias latipes (Japanese rice fish) (Japanese killifish) Synonyms=smp {ECO:0000303|PubMed:16611694} PE=2
Lot0133530.1	409.742	22.8398	4.1651	9.1537e-13	1.832e-10	--	Disintegrin and metalloproteinase domain-containing protein 9 Short=ADAM 9 EC=3.4.24.- Meltrin-gamma Metalloprotease/disintegrin/cysteine-rich protein 9 Myeloma cell metalloproteinase Precursor OS=Mus musculus (Mouse) Synonyms=Kiaa0021 {ECO:0000312|EMBL:BAC65470.1}, Mdc9, Mltng PE=1
Lot0133600.1	26.022	196.339	-2.9155	5.2161e-08	3.8587e-06	--	Leucine zipper putative tumor suppressor 2 homolog {ECO:0000255|HAMAP-Rule:MF_03026} Protein lapser1 {ECO:0000255|HAMAP-Rule:MF_03026} OS=Xenopus tropicalis (Western clawed frog) (Silurana tropicalis) Name=lzts2 Synonyms=lapser1 PE=2
Lot0133630.1	374.692	832.043	-1.151	0.0029004	0.034395	--	Semaphorin-4G Precursor OS=Homo sapiens (Human) Name=SEMA4G Synonyms=KIAA1619 PE=1
Lot0133690.1	4.87008	26.0925	-2.4216	0.0039308	0.042772	--	Protein TANC2 Tetratricopeptide repeat, ankyrin repeat and coiled-coil domain-containing protein 2 OS=Homo sapiens (Human) Name=TANC2 Synonyms=KIAA1148, KIAA1636 PE=1
Lot0133980.1	8.88793	37.8877	-2.0918	0.0033725	0.038263	--	Mitogen-activated protein kinase-binding protein 1 OS=Xenopus laevis (African clawed frog) Name=mapkbp1 PE=2
Lot0134080.1	3002.62	1132.29	1.407	0.00022178	0.0047618	--	Proteasome subunit alpha type-3 EC=3.4.25.1 {ECO:0000269|PubMed:27176742} Macropain subunit C8 Multicatalytic endopeptidase complex subunit C8 Proteasome component C8 OS=Homo sapiens (Human) Name=PSMA3 Synonyms=HC8, PSC8 PE=1
Lot0134210.1	69.1871	173.114	-1.3232	0.0030348	0.035429	--	Zinc finger protein 839 Renal carcinoma antigen NY-REN-50 OS=Homo sapiens (Human) Name=ZNF839 Synonyms=C14orf131 PE=2
Lot0134250.1	2385.74	48.9549	5.6068	0.00053859	0.0096042	--	--
Lot0134380.1	385.046	1139.51	-1.5653	5.1789e-05	0.0014864	--	Estrogen receptor beta Short=ER-beta Nuclear receptor subfamily 3 group A member 2 OS=Micropogonias undulatus (Atlantic croaker) Name=esr2 Synonyms=nr3a2 PE=2
Lot0134470.1	26.7422	111.841	-2.0643	5.2868e-05	0.0015124	--	Sphingosine-1-phosphate phosphatase 1 Short=SPP Short=SPPase1 Short=mSPP1 EC=3.1.3.- Sphingosine-1-phosphatase 1 OS=Mus musculus (Mouse) Name=Sgpp1 Synonyms=Spp1, Spph1 PE=1
Lot0134530.1	89.7607	238.533	-1.41	0.0011449	0.017282	--	Eukaryotic translation initiation factor 2-alpha kinase 3 EC=2.7.11.1 PRKR-like endoplasmic reticulum kinase Pancreatic eIF2-alpha kinase Precursor OS=Rattus norvegicus (Rat) Name=Eif2ak3 Synonyms=Pek, Perk PE=1
Lot0134600.1	58.0653	150.154	-1.3707	0.0030216	0.035312	--	Thromboxane A2 receptor Short=TXA2-R Prostanoid TP receptor OS=Bos taurus (Bovine) Name=TBXA2R PE=2
Lot0134610.1	152.252	27.7484	2.456	8.995e-05	0.002339	--	PDZ domain-containing protein GIPC3 OS=Homo sapiens (Human) Name=GIPC3 Synonyms=C19orf64 PE=1
Lot0134680.1	71.4961	274.337	-1.94	8.9134e-06	0.00034388	--	Nuclear receptor subfamily 5 group A member 2 Alpha-1-fetoprotein transcription factor B1-binding factor Short=hB1F CYP7A promoter-binding factor Hepatocytic transcription factor Liver receptor homolog 1 Short=LRH-1 OS=Homo sapiens (Human) Name=NR5A2 Synonyms=B1F, CPF, FTF PE=1
Lot0134960.1	9491.6	1451.83	2.7088	4.674e-12	8.1849e-10	--	--
Lot0135000.1	13.7451	52.1747	-1.9244	0.0019489	0.025652	--	Reversion-inducing cysteine-rich protein with Kazal motifs Short=hRECK Suppressor of tumorigenicity 15 protein Precursor OS=Homo sapiens (Human) Name=RECK Synonyms=ST15 PE=1
Lot0135300.1	74.7771	224.383	-1.5853	0.00027024	0.0056087	--	Zinc finger homeobox protein 4 Zinc finger homeodomain protein 4 Short=ZFH-4 OS=Homo sapiens (Human) Name=ZFHX4 PE=1
Lot0135340.1	5150.02	1753.45	1.5544	4.6966e-05	0.0013693	--	Proteasome activator complex subunit 1 11S regulator complex subunit alpha Short=REG-alpha Activator of multicatalytic protease subunit 1 Proteasome activator 28 subunit alpha Short=PA28a Short=PA28alpha OS=Mus musculus (Mouse) Name=Psme1 PE=1
Lot0135460.1	58.6028	174.601	-1.575	0.0039519	0.042925	--	Microtubule-associated protein 4 Short=MAP-4 Microtubule-associated protein U Short=MAP-U OS=Bos taurus (Bovine) Name=MAP4 PE=1
Lot0135480.1	111.097	349.218	-1.6523	7.5687e-05	0.0020237	--	Sickle tail protein homolog OS=Homo sapiens (Human) Name=KIAA1217 Synonyms=SKT PE=1
Lot0135620.1	18.9728	70.1161	-1.8858	0.00082906	0.013486	--	Phosphatidylinositol 5-phosphate 4-kinase type-2 alpha EC=2.7.1.149 1-phosphatidylinositol 5-phosphate 4-kinase 2-alpha Diphosphoinositide kinase 2-alpha Phosphatidylinositol 5-phosphate 4-kinase type II alpha Short=PI(5)P 4-kinase type II alpha Short=PIP4KII-alpha PtdIns(5)P-4-kinase isoform 2-alpha OS=Gallus gallus (Chicken) Name=PIP4K2A Synonyms=PIP5K2A ORFNames=RCJMB04_33l24 PE=2
Lot0135760.1	926.31	379.595	1.287	0.00087794	0.014084	--	RanBP-type and C3HC4-type zinc finger-containing protein 1 EC=6.3.2.- Heme-oxidized IRP2 ubiquitin ligase 1 homolog Short=HOIL-1 OS=Dicentrarchus labrax (European seabass) (Morone labrax) Name=rbck1 ORFNames=DLA_XVIII01330 PE=3
Lot0135900.1	278.923	613.556	-1.1373	0.0037543	0.041333	--	Nuclear receptor coactivator 2 {ECO:0000303|PubMed:17583703} Short=NCoA-2 {ECO:0000250|UniProtKB:Q15596} Short=NCoA2 {ECO:0000303|PubMed:17583703} Glucocorticoid receptor-interacting protein 1 {ECO:0000250|UniProtKB:Q61026} Steroid receptor coactivator 2 {ECO:0000303|PubMed:17997606} Transcriptional intermediary factor 2 {ECO:0000312|EMBL:AAI63724.1} OS=Danio rerio (Zebrafish) (Brachydanio rerio)…
Lot0135910.1	19.1783	0	Inf	1.7836e-06	8.6914e-05	--	XK-related protein 9 OS=Tetraodon nigroviridis (Spotted green pufferfish) (Chelonodon nigroviridis) Name=xkr9 Synonyms=xrg9 ORFNames=GSTENG00015586001 PE=2
Lot0136010.1	268.015	81.7294	1.7134	7.0963e-05	0.0019351	--	Transmembrane 4 L6 family member 1 Membrane component chromosome 3 surface marker 1 Tumor-associated antigen L6 OS=Homo sapiens (Human) Name=TM4SF1 Synonyms=M3S1, TAAL6 PE=1
Lot0136050.1	384.085	121.115	1.665	5.6829e-05	0.0016023	--	Calcium-binding mitochondrial carrier protein SCaMC-1 Small calcium-binding mitochondrial carrier protein 1 Solute carrier family 25 member 24 OS=Danio rerio (Zebrafish) (Brachydanio rerio) Name=slc25a24 Synonyms=scamc1 ORFNames=si:ch211-63o20.9, zgc:92470 PE=2
Lot0136200.1	542.044	121.514	2.1573	0.00022324	0.0047821	--	G-protein-signaling modulator 2 Pins homolog {ECO:0000303|PubMed:12571286} OS=Mus musculus (Mouse) Name=Gpsm2 Synonyms=Lgn, Pins {ECO:0000303|PubMed:12571286} PE=1
Lot0136230.1	31.2485	131.827	-2.0768	0.0030789	0.035702	--	Rho GTPase-activating protein SYDE2 Synapse defective protein 1 homolog 2 Short=Protein syd-1 homolog 2 OS=Homo sapiens (Human) Name=SYDE2 PE=1
Lot0136380.1	14579.1	5476.53	1.4126	0.0029372	0.034652	--	--
Lot0136510.1	7.96517	39.3896	-2.306	0.0012791	0.018789	--	RNA-binding Raly-like protein Short=hRALYL Heterogeneous nuclear ribonucleoprotein C-like 3 Short=hnRNP core protein C-like 3 OS=Homo sapiens (Human) Name=RALYL Synonyms=HNRPCL3 PE=1
Lot0136810.1	800.791	212.066	1.9169	1.579e-06	7.8129e-05	--	Myeloid differentiation primary response protein MyD88 OS=Salmo salar (Atlantic salmon) Name=myd88 PE=2
Lot0136860.1	187.024	475.319	-1.3457	0.0045554	0.047648	--	1-phosphatidylinositol 4,5-bisphosphate phosphodiesterase delta-1 EC=3.1.4.11 Phosphoinositide phospholipase C-delta-1 Phospholipase C-III Short=PLC-III Phospholipase C-delta-1 Short=PLC-delta-1 OS=Homo sapiens (Human) Name=PLCD1 PE=1
Lot0136880.1	10.9595	44.491	-2.0213	0.0021784	0.027914	--	CTD small phosphatase-like protein Short=CTDSP-like EC=3.1.3.16 Nuclear LIM interactor-interacting factor 1 Short=NLI-interacting factor 1 Small C-terminal domain phosphatase 3 OS=Gallus gallus (Chicken) Name=NFI1 Synonyms=NIF PE=2
Lot0136900.1	2498.02	158.1	3.9819	2.1399e-15	6.7558e-13	--	Glycine--tRNA ligase EC=3.6.1.17 EC=6.1.1.14 Diadenosine tetraphosphate synthetase Short=AP-4-A synthetase Glycyl-tRNA synthetase Short=GlyRS OS=Pongo abelii (Sumatran orangutan) (Pongo pygmaeus abelii) Name=GARS PE=2
Lot0137230.1	3921.52	823.441	2.2517	7.9283e-09	7.1949e-07	--	KDEL motif-containing protein 2 Precursor OS=Rattus norvegicus (Rat) Name=Kdelc2 PE=2
Lot0137300.1	22881.6	9782.01	1.226	0.00085065	0.013748	--	Protein-glutamine gamma-glutamyltransferase 2 EC=2.3.2.13 Tissue transglutaminase Transglutaminase C Short=TG(C) Short=TGC Short=TGase C Transglutaminase-2 Short=TGase-2 OS=Pagrus major (Red sea bream) (Chrysophrys major) Name=tgl2 PE=1
Lot0137390.1	708.39	330.462	1.1001	0.0048159	0.049632	--	UPF0428 protein CXorf56 homolog OS=Danio rerio (Zebrafish) (Brachydanio rerio) ORFNames=zgc:103697 PE=2
Lot0137530.1	76.4019	217.632	-1.5102	0.00054801	0.0097489	--	CMP-N-acetylneuraminate-beta-galactosamide-alpha-2,3-sialyltransferase 2 Short=Alpha 2,3-ST 2 Short=Beta-galactoside alpha-2,3-sialyltransferase 2 EC=2.4.99.4 {ECO:0000250|UniProtKB:Q11204} Gal-NAc6S Gal-beta-1,3-GalNAc-alpha-2,3-sialyltransferase ST3Gal II Short=ST3GalII ST3GalA.2 Sialyltransferase 4B Short=SIAT4-B OS=Homo sapiens (Human) Name=ST3GAL2 Synonyms=SIAT4B PE=2
Lot0137770.1	26.4647	79.6971	-1.5905	0.0028825	0.034276	--	Striatin-interacting protein 2 Protein FAM40B OS=Homo sapiens (Human) Name=STRIP2 Synonyms=FAM40B, KIAA1170 PE=1
Lot0137940.1	33.4976	124.231	-1.8909	0.0031398	0.036259	--	FYVE, RhoGEF and PH domain-containing protein 6 Zinc finger FYVE domain-containing protein 24 OS=Homo sapiens (Human) Name=FGD6 Synonyms=KIAA1362, ZFYVE24 PE=1
Lot0138050.1	55.5791	10.6976	2.3773	0.00011302	0.0027924	--	--
Lot0138060.1	1091.81	1.94165	9.1352	1.0484e-14	2.9374e-12	--	Leptin-B {ECO:0000312|EMBL:BAH24202.2} Precursor OS=Oryzias latipes (Japanese rice fish) (Japanese killifish) Synonyms=ob-b {ECO:0000312|EMBL:CAP45848.1} PE=2
Lot0138110.1	1390.35	118.791	3.549	8.2876e-12	1.356e-09	--	DELTA-sagatoxin-Srs1a {ECO:0000303|PubMed:22683676} Short=DELTA-SATX-Srs1a {ECO:0000303|PubMed:22683676} Cytolysin Src-1 {ECO:0000305} Src I {ECO:0000303|PubMed:12419507} Precursor OS=Sagartia rosea (Sea anemone) PE=1
Lot0138220.1	83.5489	339.886	-2.0244	4.743e-06	0.00019688	--	SH3 domain and tetratricopeptide repeat-containing protein 1 OS=Homo sapiens (Human) Name=SH3TC1 PE=1
Lot0138360.1	158.171	569.478	-1.8482	0.00025133	0.00527	--	Rho guanine nucleotide exchange factor 11 PDZ-RhoGEF OS=Homo sapiens (Human) Name=ARHGEF11 Synonyms=KIAA0380 PE=1
Lot0138400.1	0	16.2261	#NAME?	7.1086e-05	0.0019361	--	Solute carrier family 12 member 3 Na-Cl cotransporter Short=NCC Na-Cl symporter Thiazide-sensitive sodium-chloride cotransporter OS=Homo sapiens (Human) Name=SLC12A3 Synonyms=NCC, TSC PE=1
Lot0138410.1	1352.96	444.28	1.6066	3.9239e-05	0.001179	--	Poly [ADP-ribose] polymerase 9 Short=PARP-9 EC=2.4.2.30 {ECO:0000255|PROSITE-ProRule:PRU00397, ECO:0000269|PubMed:28525742} ADP-ribosyltransferase diphtheria toxin-like 9 Short=ARTD9 B aggressive lymphoma protein OS=Homo sapiens (Human) Name=PARP9 Synonyms=BAL, BAL1 PE=1
Lot0138430.1	21.3294	1.93922	3.4593	0.0030915	0.03583	--	--
Lot0138470.1	140.296	2.16159	6.0202	5.0651e-06	0.0002087	--	--
Lot0138480.1	20.8772	0.502177	5.3776	0.0022969	0.028865	--	--
Lot0138570.1	262.807	8.74214	4.9099	1.0669e-20	6.4633e-18	--	--
Lot0138720.1	5.58615	30.6778	-2.4573	0.002213	0.028297	--	Semaphorin-4F Semaphorin-M Short=Sema M Semaphorin-W Short=Sema W Precursor OS=Homo sapiens (Human) Name=SEMA4F Synonyms=SEMAM, SEMAW PE=2
Lot0138780.1	27.6372	0.753266	5.1973	1.1684e-06	5.9253e-05	--	Synaptotagmin-4 Synaptotagmin IV Short=SytIV OS=Homo sapiens (Human) Name=SYT4 Synonyms=KIAA1342 PE=1
Lot0138850.1	520.102	1192.21	-1.1968	0.0017977	0.0241	--	Zinc finger and BTB domain-containing protein 4 OS=Mus musculus (Mouse) Name=Zbtb4 Synonyms=Kiaa1538 PE=2
Lot0139170.1	177.196	56.9531	1.6375	0.00031149	0.0062845	--	N-acyl-aromatic-L-amino acid amidohydrolase (carboxylate-forming) B EC=3.5.1.114 Aminoacylase-3.2 Short=ACY-3.2 Aspartoacylase-2B OS=Danio rerio (Zebrafish) (Brachydanio rerio) Name=acy3.2 ORFNames=si:ch211-217k17.4, zgc:92178 PE=2
Lot0139390.1	789.512	193.494	2.0287	4.2974e-07	2.4735e-05	--	--
Lot0139480.1	1389.05	353.948	1.9725	0.00051707	0.0093094	--	Heat shock protein beta-6 Short=HspB6 OS=Bos taurus (Bovine) Name=HSPB6 PE=2
Lot0139500.1	104.565	291.267	-1.4779	0.002551	0.031128	--	Histone-lysine N-methyltransferase 2B Short=Lysine N-methyltransferase 2B EC=2.1.1.43 Myeloid/lymphoid or mixed-lineage leukemia protein 4 homolog Trithorax homolog 2 WW domain-binding protein 7 Short=WBP-7 OS=Mus musculus (Mouse) Name=Kmt2b Synonyms=Mll2, Trx2, Wbp7 PE=1
Lot0139660.1	189.653	650.003	-1.7771	7.8698e-05	0.0020876	--	--
Lot0139750.1	87822.2	3595.63	4.6103	1.3037e-27	2.6165e-24	--	--
Lot0139770.1	6866.73	522.822	3.7152	9.0032e-20	4.4846e-17	--	--
Lot0139790.1	49.4752	0.777126	5.9924	7.9801e-07	4.3206e-05	--	Protein asteroid homolog 1 OS=Danio rerio (Zebrafish) (Brachydanio rerio) Name=aste1 ORFNames=si:dkey-11p23.5 PE=2
Lot0139800.1	5822.19	259.51	4.4877	1.6055e-10	2.0802e-08	--	Protein asteroid homolog 1 OS=Danio rerio (Zebrafish) (Brachydanio rerio) Name=aste1 ORFNames=si:dkey-11p23.5 PE=2
Lot0139990.1	586.974	250.636	1.2277	0.0018427	0.024546	--	Nuclear receptor coactivator 5 Short=NCoA-5 Coactivator independent of AF-2 Short=CIA OS=Mus musculus (Mouse) Name=Ncoa5 PE=1
Lot0140050.1	120.92	41.524	1.542	0.0012783	0.018788	--	MAP kinase-activated protein kinase 3 Short=MAPK-activated protein kinase 3 Short=MAPKAP kinase 3 Short=MAPKAP-K3 Short=MAPKAPK-3 Short=MK-3 EC=2.7.11.1 Chromosome 3p kinase Short=3pK OS=Homo sapiens (Human) Name=MAPKAPK3 PE=1
Lot0140200.1	2416.98	845.12	1.516	6.6854e-05	0.0018387	--	--
Lot0140330.1	53.0519	132.074	-1.3159	0.0045066	0.047292	--	tRNA pseudouridine synthase-like 1 EC=5.4.99.- tRNA pseudouridylate synthase-like 1 tRNA-uridine isomerase-like 1 OS=Xenopus laevis (African clawed frog) Name=pusl1 PE=2
Lot0140510.1	218.866	62.6475	1.8047	4.6194e-05	0.0013553	--	Bactericidal permeability-increasing protein Short=BPI CAP 57 Precursor OS=Homo sapiens (Human) Name=BPI PE=1
Lot0140520.1	59.0173	220.919	-1.9043	1.8728e-05	0.00063137	--	Band 4.1-like protein 1 Neuronal protein 4.1 Short=4.1N OS=Rattus norvegicus (Rat) Name=Epb41l1 Synonyms=Epb4.1l1 PE=1
Lot0140710.1	52.9329	176.556	-1.7379	0.00051972	0.009342	--	Immunoglobulin superfamily DCC subclass member 4 Neighbor of punc e11 Protein DDM36 Short=hDDM36 Precursor OS=Homo sapiens (Human) Name=IGDCC4 Synonyms=DDM36, KIAA1628, NOPE PE=1
Lot0140720.1	1.59071	18.8517	-3.567	0.0014147	0.020249	--	Protein unc-13 homolog C Munc13-3 OS=Homo sapiens (Human) Name=UNC13C PE=2
Lot0140800.1	5771.28	747.774	2.9482	0.00020912	0.0045598	--	Bcl-2-related protein A1 OS=Bos taurus (Bovine) Name=BCL2A1 PE=2
Lot0140870.1	802.4	241.466	1.7325	1.2843e-05	0.00047193	--	Cytochrome b-245 light chain Cytochrome b(558) alpha chain Cytochrome b558 subunit alpha Neutrophil cytochrome b 22 kDa polypeptide Superoxide-generating NADPH oxidase light chain subunit p22 phagocyte B-cytochrome p22-phox Short=p22phox OS=Rattus norvegicus (Rat) Name=Cyba PE=1
Lot0140930.1	42.7963	114.934	-1.4253	0.0034327	0.038743	--	Forkhead box protein F1 OS=Danio rerio (Zebrafish) (Brachydanio rerio) Name=foxf1 ORFNames=si:dkey-199i24.2, zgc:158301 PE=2
Lot0140940.1	1007.14	89.7006	3.489	0.00070501	0.011983	--	Interferon regulatory factor 8 Short=IRF-8 Interferon consensus sequence-binding protein Short=H-ICSBP Short=ICSBP OS=Homo sapiens (Human) Name=IRF8 Synonyms=ICSBP1 PE=1
Lot0141270.1	45.1984	265.276	-2.5531	6.339e-05	0.0017568	--	Alpha-1B adrenergic receptor Alpha-1B adrenoreceptor Short=Alpha-1B adrenoceptor OS=Mesocricetus auratus (Golden hamster) Name=ADRA1B PE=1
Lot0141330.1	133.428	352.123	-1.4	0.00068049	0.011653	--	Arrestin red cell isoform 1 TrCarr 1 OS=Oncorhynchus mykiss (Rainbow trout) (Salmo gairdneri) PE=2
Lot0141630.1	517.087	65.5416	2.9799	5.4217e-12	9.2839e-10	--	Pleckstrin homology domain-containing family M member 2 Short=PH domain-containing family M member 2 Salmonella-induced filaments A and kinesin-interacting protein Short=SifA and kinesin-interacting protein OS=Homo sapiens (Human) Name=PLEKHM2 Synonyms=KIAA0842, SKIP PE=1
Lot0141710.1	665.004	2108.35	-1.6647	1.4027e-05	0.00050712	--	E3 ubiquitin-protein ligase MIB2 EC=2.3.2.27 Mind bomb homolog 2 RING-type E3 ubiquitin transferase MIB2 {ECO:0000305} OS=Gallus gallus (Chicken) Name=MIB2 ORFNames=RCJMB04_25j24 PE=2
Lot0141820.1	77.4003	185.722	-1.2627	0.0046135	0.048032	--	Acetyl-coenzyme A synthetase, cytoplasmic EC=6.2.1.1 Acetate--CoA ligase Acetyl-CoA synthetase Short=ACS Short=AceCS Acyl-CoA synthetase short-chain family member 2 Acyl-activating enzyme OS=Homo sapiens (Human) Name=ACSS2 Synonyms=ACAS2 PE=1
Lot0141870.1	0.395809	17.4624	-5.4633	0.00017522	0.0039553	--	Nucleolar protein 4-like OS=Homo sapiens (Human) Name=NOL4L Synonyms=C20orf112, C20orf113 PE=1
Lot0141920.1	1373.7	558.651	1.2981	0.00077178	0.012738	--	Protein POF1B Premature ovarian failure protein 1B OS=Homo sapiens (Human) Name=POF1B PE=1
Lot0141930.1	10.5957	47.7244	-2.1713	0.0043867	0.046381	--	Protein sprouty homolog 3 Short=Spry-3 OS=Homo sapiens (Human) Name=SPRY3 PE=1
Lot0142080.1	70.0455	13.4146	2.3845	4.2974e-05	0.0012742	--	Regulator of G-protein signaling 3 Short=RGS3 C2PA OS=Mus musculus (Mouse) Name=Rgs3 PE=1
Lot0142140.1	9.69988	56.9372	-2.5533	7.3983e-05	0.0019932	--	Annexin A13 Annexin XIII Annexin-13 Intestine-specific annexin Short=ISA OS=Homo sapiens (Human) Name=ANXA13 Synonyms=ANX13 PE=1
Lot0142330.1	241.679	78.845	1.616	0.00040549	0.0077817	--	Phospholipid phosphatase 3 {ECO:0000250|UniProtKB:O14495} EC=3.1.3.4 Lipid phosphate phosphohydrolase 3 PAP2-beta Phosphatidate phosphohydrolase type 2b Phosphatidic acid phosphatase 2b Short=PAP-2b Short=PAP2b OS=Bos taurus (Bovine) Name=PLPP3 {ECO:0000250|UniProtKB:O14495} Synonyms=PPAP2B PE=2
Lot0142390.1	1221.33	235.399	2.3753	2.789e-09	2.7908e-07	--	SUN domain-containing ossification factor Membrane protein CH1 Protein osteopotentia homolog SUN-like protein 1 Precursor OS=Homo sapiens (Human) Name=SUCO Synonyms=C1orf9, CH1, OPT, SLP1 PE=1
Lot0142410.1	31.8583	1.62826	4.2903	1.9738e-06	9.4333e-05	--	Phospholipid phosphatase 6 {ECO:0000250|UniProtKB:Q8IY26} EC=3.1.3.- Phosphatidic acid phosphatase type 2 domain-containing protein 2 Presqualene diphosphate phosphatase OS=Mus musculus (Mouse) Name=Plpp6 {ECO:0000250|UniProtKB:Q8IY26} Synonyms=Ppapdc2 PE=1
Lot0142470.1	3.64322	47.344	-3.6999	0.0037147	0.040997	--	Leucine-rich repeat-containing protein 52 BK channel auxiliary gamma subunit LRRC52 Precursor OS=Mus musculus (Mouse) Name=Lrrc52 PE=1
Lot0142520.1	90.2621	212.112	-1.2326	0.0041557	0.04457	--	Fizzy-related protein homolog Short=Fzr CDC20-like protein 1 Cdh1/Hct1 homolog Short=hCDH1 OS=Homo sapiens (Human) Name=FZR1 Synonyms=CDH1, FYR, FZR, KIAA1242 PE=1
Lot0142640.1	31.9986	178.736	-2.4817	2.2197e-07	1.4135e-05	--	Nuclear receptor ROR-beta Nuclear receptor RZR-beta Nuclear receptor subfamily 1 group F member 2 Retinoid-related orphan receptor-beta OS=Homo sapiens (Human) Name=RORB Synonyms=NR1F2, RZRB PE=1
Lot0142850.1	883.291	325.89	1.4385	0.00022684	0.0048333	--	Spindlin-1 30000 Mr metaphase complex SSEC P Spindlin1 OS=Mus musculus (Mouse) Name=Spin1 Synonyms=Spin PE=1
Lot0142940.1	1015.64	416.665	1.2854	0.00085789	0.013824	--	Armadillo repeat-containing protein 6 OS=Mus musculus (Mouse) Name=Armc6 PE=1
Lot0143040.1	656.479	235.632	1.4782	0.00063764	0.011037	--	Protein FAM102B OS=Homo sapiens (Human) Name=FAM102B PE=1
Lot0143140.1	34.3149	0.832137	5.3659	4.0929e-08	3.0581e-06	-//-	-//-
Lot0143270.1	117.422	354.321	-1.5934	0.00098796	0.015465	--	YEATS domain-containing protein 2 {ECO:0000305} OS=Homo sapiens (Human) Synonyms=KIAA1197 {ECO:0000303|PubMed:10574462} PE=1
Lot0143370.1	26.8223	5.05016	2.409	0.0029867	0.03505	--	Secretogranin-2 Chromogranin-C Secretogranin II Short=SgII Secretoneurin Short=SN Manserin Precursor OS=Rattus norvegicus (Rat) Name=Scg2 Synonyms=Chgc, Scg-2 PE=1
Lot0143800.1	26.9435	88.896	-1.7222	0.00093133	0.014743	-//-	-//-
Lot0144030.1	63.1144	206.463	-1.7098	0.0034954	0.039193	--	Microtubule-associated serine/threonine-protein kinase 2 EC=2.7.11.1 OS=Homo sapiens (Human) MAST205 {ECO:0000312|EMBL:BAB40778.1} PE=1
Lot0144250.1	34.8377	145.768	-2.0649	2.0467e-05	0.00067967	--	Protein ENL YEATS domain-containing protein 1 OS=Homo sapiens (Human) Name=MLLT1 Synonyms=ENL, LTG19, YEATS1 PE=1
Lot0144580.1	86.4752	246.899	-1.5136	0.00042365	0.0080545	--	Kinesin-like protein KIF13B Kinesin-like protein GAKIN OS=Homo sapiens (Human) Name=KIF13B Synonyms=GAKIN, KIAA0639 PE=1
Lot0145060.1	2992.05	528.987	2.4998	2.755e-10	3.4118e-08	--	--
Lot0145180.1	1174.38	37.6174	4.9644	1.4007e-27	2.6165e-24	--	XIAP-associated factor 1 BIRC4-binding protein OS=Homo sapiens (Human) Name=XAF1 Synonyms=BIRC4BP, XIAPAF1 PE=1
Lot0145260.1	245.626	579.236	-1.2377	0.0017232	0.023349	--	Eukaryotic translation initiation factor 4 gamma 1 Short=eIF-4-gamma 1 Short=eIF-4G 1 Short=eIF-4G1 p220 OS=Homo sapiens (Human) Name=EIF4G1 Synonyms=EIF4F, EIF4G, EIF4GI PE=1
Lot0145410.1	488.043	59.2415	3.0423	2.5001e-12	4.6315e-10	--	Tripartite motif-containing protein 16 Estrogen-responsive B box protein OS=Mus musculus (Mouse) Name=Trim16 Synonyms=Ebbp PE=1
Lot0145770.1	161.514	394.205	-1.2873	0.001559	0.021718	--	Triple functional domain protein EC=2.7.11.1 OS=Danio rerio (Zebrafish) (Brachydanio rerio) Name=trio ORFNames=si:dkey-158b13.2 PE=3
Lot0145820.1	8195.37	2587.85	1.6631	3.8971e-05	0.0011725	--	Thioredoxin-interacting protein Thioredoxin-binding protein 2 Vitamin D3 up-regulated protein 1 OS=Homo sapiens (Human) Name=TXNIP Synonyms=VDUP1 PE=1
Lot0145850.1	343.513	122.28	1.4902	0.00029403	0.0059974	--	Death-associated protein kinase 2 Short=DAP kinase 2 EC=2.7.11.1 {ECO:0000250|UniProtKB:Q9UIK4} DAP-kinase-related protein 1 Short=DRP-1 OS=Mus musculus (Mouse) Name=Dapk2 PE=1
Lot0146060.1	695.072	1953.39	-1.4907	0.00010328	0.002607	--	Histamine N-methyltransferase Short=HMT EC=2.1.1.8 {ECO:0000250|UniProtKB:P50135} OS=Tetraodon nigroviridis (Spotted green pufferfish) (Chelonodon nigroviridis) Name=hnmt ORFNames=GSTENG00020755001 PE=3
Lot0146180.1	486.681	165.871	1.5529	0.00011467	0.0028215	--	KDEL motif-containing protein 1 Precursor OS=Danio rerio (Zebrafish) (Brachydanio rerio) Name=kdelc1 ORFNames=si:dkey-22a1.1, zgc:56065 PE=2
Lot0146260.1	6.17786	54.4567	-3.1399	4.194e-06	0.00017838	--	Activin receptor type-1C EC=2.7.11.30 Activin receptor type IC Short=ACTR-IC Activin receptor-like kinase 7 Short=ALK-7 Precursor OS=Homo sapiens (Human) Synonyms=ALK7 {ECO:0000303|PubMed:12606401} PE=1
Lot0146520.1	339.509	77.1709	2.1373	0.00071333	0.012076	--	Peptidyl-prolyl cis-trans isomerase G Short=PPIase G Short=Peptidyl-prolyl isomerase G EC=5.2.1.8 CASP10 Clk-associating RS-cyclophilin Short=CARS-Cyp Short=CARS-cyclophilin Short=SR-cyclophilin Short=SR-cyp Short=SRcyp Cyclophilin G Rotamase G OS=Homo sapiens (Human) Name=PPIG PE=1
Lot0146640.1	545.184	172.98	1.6561	4.5062e-05	0.0013308	--	Cytochrome b reductase 1 EC=1.-.-.- OS=Danio rerio (Zebrafish) (Brachydanio rerio) Name=cybrd1 ORFNames=zgc:110065 PE=2
Lot0146670.1	13.6887	47.2126	-1.7862	0.0048547	0.049885	--	Serine/threonine-protein kinase N2 EC=2.7.11.13 PKN gamma Protein kinase C-like 2 Protein-kinase C-related kinase 2 OS=Danio rerio (Zebrafish) (Brachydanio rerio) Name=pkn2 Synonyms=prk2, prkcl2 ORFNames=zgc:153916 PE=2
Lot0146770.1	2173.49	1027.09	1.0815	0.0041947	0.044841	--	Choline transporter-like protein 2 Solute carrier family 44 member 2 OS=Salmo salar (Atlantic salmon) Name=slc44a2 Synonyms=ctl2 PE=2
Lot0146840.1	63.9558	215.009	-1.7493	7.5748e-05	0.0020237	--	Nucleosome-remodeling factor subunit BPTF Bromodomain and PHD finger-containing transcription factor Fetal Alz-50 clone 1 protein Fetal Alzheimer antigen OS=Homo sapiens (Human) Name=BPTF Synonyms=FAC1, FALZ PE=1
Lot0147050.1	343.004	142.834	1.2639	0.0021451	0.027661	--	Beta-galactoside-binding lectin 14 kDa lectin Electrolectin OS=Electrophorus electricus (Electric eel) (Gymnotus electricus) PE=1
Lot0147130.1	215.514	604.769	-1.4886	0.00018356	0.0041023	--	Protein Tob1 Transducer of erbB-2 1 OS=Mus musculus (Mouse) Name=Tob1 Synonyms=Tob, Trob PE=1
Lot0147150.1	1025.58	8.13248	6.9785	0.00016883	0.003842	--	--
Lot0147290.1	2435.39	272.361	3.1606	9.9135e-15	2.8128e-12	--	E3 ubiquitin-protein ligase DTX3L EC=2.3.2.27 {ECO:0000269|PubMed:12670957, ECO:0000269|PubMed:19818714, ECO:0000269|PubMed:24790097, ECO:0000269|PubMed:26479788, ECO:0000269|PubMed:28525742} B-lymphoma- and BAL-associated protein Protein deltex-3-like RING-type E3 ubiquitin transferase DTX3L {ECO:0000305} Rhysin-2 Short=Rhysin2 OS=Homo sapiens (Human) Name=DTX3L Synonyms=BBAP PE=1
Lot0147350.1	254.84	84.8246	1.587	0.00020679	0.0045266	--	Single-strand selective monofunctional uracil DNA glycosylase EC=3.2.2.- OS=Homo sapiens (Human) Name=SMUG1 PE=1
Lot0147440.1	1342.54	6148.19	-2.1952	0.00047265	0.0087671	--	25-hydroxyvitamin D-1 alpha hydroxylase, mitochondrial EC=1.14.15.18 {ECO:0000269|PubMed:10518789} 25-OHD-1 alpha-hydroxylase 25-hydroxyvitamin D(3) 1-alpha-hydroxylase Short=VD3 1A hydroxylase Calcidiol 1-monooxygenase Cytochrome P450 subfamily XXVIIB polypeptide 1 Cytochrome P450C1 alpha Cytochrome P450VD1-alpha Cytochrome p450 27B1 Precursor OS=Homo sapiens (Human) Name=CYP27B1 Synonyms=CYP1AL…
Lot0147470.1	30926.4	377.205	6.3573	3.2437e-43	3.6354e-39	--	Matrix metalloproteinase-19 Short=MMP-19 EC=3.4.24.- Matrix metalloproteinase RASI Precursor OS=Mus musculus (Mouse) Name=Mmp19 Synonyms=Rasi PE=2
Lot0147480.1	45.3865	11.86	1.9362	0.0022275	0.028433	--	Transmembrane protein 198 OS=Xenopus tropicalis (Western clawed frog) (Silurana tropicalis) Name=tmem198 PE=1
Lot0147590.1	590.9	1324.22	-1.1642	0.0023981	0.029681	--	Lysine-specific demethylase 5B EC=1.14.11.- Histone demethylase JARID1B Jumonji/ARID domain-containing protein 1B OS=Gallus gallus (Chicken) Name=KDM5B Synonyms=JARID1B ORFNames=RCJMB04_9d3 PE=2
Lot0147640.1	1182.77	240.745	2.2966	1.0333e-08	9.1546e-07	--	PX domain-containing protein kinase-like protein Modulator of Na,K-ATPase Short=MONaKA OS=Homo sapiens (Human) Name=PXK {ECO:0000312|HGNC:HGNC:23326} PE=1
Lot0147780.1	130.744	327.645	-1.3254	0.0014233	0.020307	--	CMP-N-acetylneuraminate-beta-galactosamide-alpha-2,3-sialyltransferase 2 Short=Alpha 2,3-ST 2 Short=Beta-galactoside alpha-2,3-sialyltransferase 2 EC=2.4.99.4 {ECO:0000250|UniProtKB:Q11204} Gal-NAc6S Gal-beta-1,3-GalNAc-alpha-2,3-sialyltransferase ST3Gal II Short=ST3GalII ST3GalA.2 Sialyltransferase 4B Short=SIAT4-B OS=Homo sapiens (Human) Name=ST3GAL2 Synonyms=SIAT4B PE=2
Lot0147950.1	61.4058	168.359	-1.4551	0.0013165	0.019174	--	Probable E3 ubiquitin-protein ligase makorin-2 EC=2.3.2.27 RING-type E3 ubiquitin transferase makorin-2 {ECO:0000305} Zinc finger protein YGHLC3HC4 OS=Seriola quinqueradiata (Five-ray yellowtail) Name=mkrn2 Synonyms=yghl2, yghlc3hc4 PE=2
Lot0148160.1	422.308	66.0546	2.6766	5.4978e-10	6.4521e-08	--	M-phase phosphoprotein 9 OS=Homo sapiens (Human) Name=MPHOSPH9 Synonyms=MPP9 PE=1
Lot0148390.1	765.737	208.247	1.8786	2.3078e-06	0.00010732	--	MARVEL domain-containing protein 2 OS=Xenopus tropicalis (Western clawed frog) (Silurana tropicalis) Name=marveld2 Synonyms=mrvldc2 ORFNames=TGas093b21.1 PE=2
Lot0148440.1	3308.11	1255.46	1.3978	0.00022549	0.0048162	--	Ubiquitin-conjugating enzyme E2 L3 EC=2.3.2.23 {ECO:0000269|PubMed:20061386} E2 ubiquitin-conjugating enzyme L3 L-UBC UbcH7 Ubiquitin carrier protein L3 Ubiquitin-conjugating enzyme E2-F1 Ubiquitin-protein ligase L3 OS=Homo sapiens (Human) Name=UBE2L3 Synonyms=UBCE7, UBCH7 PE=1
Lot0148470.1	10.8649	46.5292	-2.0985	0.0013698	0.01972	--	Metal transporter CNNM4 Ancient conserved domain-containing protein 4 Cyclin-M4 OS=Homo sapiens (Human) Name=CNNM4 Synonyms=ACDP4, KIAA1592 PE=1
Lot0148710.1	9.45184	0	Inf	0.0012045	0.017915	--	Beta-crystallin B1 Beta-B1 crystallin Beta-crystallin B1B OS=Mus musculus (Mouse) Name=Crybb1 PE=1
Lot0148760.1	368.924	916.354	-1.3126	0.00070594	0.011983	--	Regulator of nonsense transcripts 2 Nonsense mRNA reducing factor 2 Up-frameshift suppressor 2 homolog Short=hUpf2 OS=Homo sapiens (Human) Name=UPF2 Synonyms=KIAA1408, RENT2 PE=1
Lot0148830.1	79.6642	190.899	-1.2608	0.0040553	0.043786	--	Formin-binding protein 1 Formin-binding protein 17 Short=hFBP17 OS=Homo sapiens (Human) Name=FNBP1 Synonyms=FBP17, KIAA0554 PE=1
Lot0148900.1	2.87609	32.7515	-3.5094	4.5252e-05	0.0013346	--	Tubulin polyglutamylase TTLL11 EC=6.-.-.- Tubulin--tyrosine ligase-like protein 11 OS=Homo sapiens (Human) Name=TTLL11 Synonyms=C9orf20 PE=1
Lot0148950.1	74.8824	240.279	-1.682	0.00012838	0.0030777	--	Laminin subunit gamma-3 Laminin-12 subunit gamma Laminin-14 subunit gamma Laminin-15 subunit gamma Precursor OS=Homo sapiens (Human) Name=LAMC3 PE=1
Lot0149030.1	62.2031	153.247	-1.3008	0.0044278	0.046618	--	Carboxyl-terminal PDZ ligand of neuronal nitric oxide synthase protein C-terminal PDZ ligand of neuronal nitric oxide synthase protein Nitric oxide synthase 1 adaptor protein OS=Homo sapiens (Human) Name=NOS1AP Synonyms=CAPON, KIAA0464 PE=1
Lot0149040.1	19.1314	59.0576	-1.6262	0.0046749	0.048535	--	GTPase-activating Rap/Ran-GAP domain-like protein 3 OS=Danio rerio (Zebrafish) (Brachydanio rerio) Name=garnl3 ORFNames=si:dkey-46k8.1 PE=3
Lot0149550.1	146.015	500.995	-1.7787	2.5713e-05	0.00082929	--	Protein phosphatase 1 regulatory subunit 3C-B OS=Danio rerio (Zebrafish) (Brachydanio rerio) Name=ppp1r3cb ORFNames=zgc:73259 PE=2
Lot0149780.1	71.9889	184.419	-1.3571	0.0023504	0.029253	--	Anaphase-promoting complex subunit 1 Short=APC1 Cyclosome subunit 1 Mitotic checkpoint regulator Testis-specific gene 24 protein OS=Mus musculus (Mouse) Name=Anapc1 Synonyms=Mcpr, Tsg24 PE=1
Lot0149850.1	890.935	185.277	2.2656	2.012e-08	1.634e-06	--	ETS-related transcription factor Elf-1 E74-like factor 1 OS=Bos taurus (Bovine) Name=ELF1 PE=2
Lot0150000.1	65.5234	0.274949	7.8967	1.1732e-10	1.5938e-08	-//-	-//-
Lot0150020.1	12.6291	62.8151	-2.3144	0.00012672	0.0030412	--	--
Lot0150080.1	587.46	116.905	2.3292	1.9667e-08	1.6148e-06	--	Peroxiredoxin-1 EC=1.11.1.15 OS=Myotis lucifugus (Little brown bat) Name=PRDX1 Synonyms=PAG PE=1
Lot0150110.1	1615.97	498.918	1.6955	1.0035e-05	0.00038059	--	Uridine-cytidine kinase 2-B Short=UCK 2-B EC=2.7.1.48 Cytidine monophosphokinase 2-B Uridine monophosphokinase 2-B OS=Danio rerio (Zebrafish) (Brachydanio rerio) Name=uck2b ORFNames=si:ch211-284b7.4, zgc:56174 PE=2
Lot0150270.1	2520	750.636	1.7472	0.0024428	0.030086	--	Protein transport protein Sec61 subunit gamma OS=Gadus morhua (Atlantic cod) Name=sec61g PE=3
Lot0150320.1	1259.67	324.721	1.9558	8.9722e-07	4.7432e-05	--	E3 ubiquitin-protein ligase RNF31 EC=2.3.2.27 HOIL-1-interacting protein {ECO:0000303|PubMed:22863777} Short=HOIP {ECO:0000303|PubMed:22863777} RING finger protein 31 {ECO:0000312|HGNC:HGNC:16031} RING-type E3 ubiquitin transferase RNF31 {ECO:0000305} Zinc in-between-RING-finger ubiquitin-associated domain protein {ECO:0000303|PubMed:15093743} OS=Homo sapiens (Human) Synonyms=ZIBRA {ECO:0000303|P…
Lot0150510.1	417.712	148.951	1.4877	0.00026295	0.005481	--	DnaJ homolog subfamily B member 4 OS=Bos taurus (Bovine) Name=DNAJB4 PE=2
Lot0150640.1	45.7554	255.63	-2.482	0.0036801	0.040695	--	UDP-glucuronosyltransferase 2A2 Short=UDPGT 2A2 EC=2.4.1.17 Precursor OS=Mus musculus (Mouse) Name=Ugt2a2 PE=2
Lot0150740.1	1062.44	2836.35	-1.4167	0.00021695	0.0046849	--	Sodium-coupled neutral amino acid transporter 3 N-system amino acid transporter 1 Na(+)-coupled neutral amino acid transporter 3 Solute carrier family 38 member 3 System N amino acid transporter 1 OS=Homo sapiens (Human) Synonyms=G17, NAT1, SN1, SNAT3 PE=1
Lot0150870.1	71.6972	19.252	1.8969	0.0044154	0.046543	--	Solute carrier family 2, facilitated glucose transporter member 1 Glucose transporter type 1 Short=GLUT-1 Short=GT1 OS=Gallus gallus (Chicken) Name=SLC2A1 Synonyms=GLUT1 PE=2
Lot0151080.1	110.132	304.752	-1.4684	0.00052414	0.0094064	--	Tensin-2 EC=3.1.3.- C1 domain-containing phosphatase and tensin homolog Short=C1-TEN Tensin-like C1 domain-containing phosphatase OS=Homo sapiens (Human) Name=TNS2 Synonyms=KIAA1075, TENC1 PE=1
Lot0151160.1	462.564	1356.57	-1.5522	6.4543e-05	0.0017817	--	Bile acid receptor Farnesoid X-activated receptor Farnesol receptor HRR-1 Nuclear receptor subfamily 1 group H member 4 OS=Bos taurus (Bovine) Name=NR1H4 PE=2
Lot0151190.1	140.807	350.919	-1.3174	0.0012728	0.018721	--	Solute carrier family 35 member E2 OS=Mus musculus (Mouse) Name=Slc35e2 PE=2
Lot0151330.1	1952.56	679.105	1.5237	0.0036528	0.040533	--	Mesencephalic astrocyte-derived neurotrophic factor Arginine-rich protein Protein ARMET Precursor OS=Homo sapiens (Human) Name=MANF Synonyms=ARMET, ARP PE=1
Lot0151350.1	3884.95	494.663	2.9734	0.0009824	0.015421	--	Syndecan-4 Precursor OS=Gallus gallus (Chicken) Name=SDC4 PE=1
Lot0151380.1	84.786	196.429	-1.2121	0.004866	0.049964	--	Protein FAM83C {ECO:0000305} OS=Homo sapiens (Human) Synonyms=C20orf128 {ECO:0000312|HGNC:HGNC:16121} PE=1
Lot0151490.1	1875.1	664.626	1.4964	0.00010036	0.0025506	--	Charged multivesicular body protein 4b Chromatin-modifying protein 4b Short=CHMP4b OS=Xenopus laevis (African clawed frog) Name=chmp4b PE=2
Lot0151810.1	1934.63	712.161	1.4418	0.0001691	0.0038443	--	Ubiquitin carboxyl-terminal hydrolase 4 EC=3.4.19.12 Deubiquitinating enzyme 4 Ubiquitin thioesterase 4 Ubiquitin-specific-processing protease 4 OS=Bos taurus (Bovine) Name=USP4 PE=2
Lot0151910.1	5689.21	1670.54	1.7679	3.107e-06	0.00013736	--	Protein transport protein Sec61 subunit alpha OS=Gadus ogac (Greenland cod) Name=sec61a PE=2
Lot0151960.1	879.459	347.991	1.3376	0.000558	0.0098952	--	Ras-related protein rab7 {ECO:0000305} OS=Epinephelus coioides (Orange-spotted grouper) (Epinephelus nebulosus) Name=rab7 {ECO:0000303|PubMed:24161772} PE=1
Lot0152160.1	1177.94	545.433	1.1108	0.0035569	0.039725	--	5'-AMP-activated protein kinase subunit gamma-1 Short=AMPK gamma1 Short=AMPK subunit gamma-1 Short=AMPKg OS=Bos taurus (Bovine) Name=PRKAG1 PE=2
Lot0152190.1	18.1895	59.6969	-1.7145	0.0033894	0.03837	--	Triple functional domain protein EC=2.7.11.1 OS=Mus musculus (Mouse) Name=Trio PE=1
Lot0152240.1	2054.75	543.282	1.9192	9.1337e-07	4.8059e-05	--	Signal transducer and activator of transcription 3 OS=Sus scrofa (Pig) Name=STAT3 PE=1
Lot0152280.1	499.572	118.442	2.0765	7.4113e-05	0.0019943	--	Elongation factor Ts, mitochondrial {ECO:0000255|HAMAP-Rule:MF_03135} Short=EF-Ts {ECO:0000255|HAMAP-Rule:MF_03135} Short=EF-TsMt {ECO:0000255|HAMAP-Rule:MF_03135} OS=Salmo salar (Atlantic salmon) Name=tsfm PE=2
Lot0152370.1	78.9577	198.759	-1.3319	0.0022897	0.02885	--	Cyclic AMP-dependent transcription factor ATF-7 Short=cAMP-dependent transcription factor ATF-7 Activating transcription factor 7 Transcription factor ATF-A OS=Homo sapiens (Human) Name=ATF7 Synonyms=ATFA PE=1
Lot0152380.1	47.791	156.736	-1.7135	0.00020551	0.0045118	--	Disco-interacting protein 2 homolog B-A Short=DIP2 homolog B-A OS=Danio rerio (Zebrafish) (Brachydanio rerio) Name=dip2ba Synonyms=dip2b ORFNames=zgc:77348 PE=2
Lot0152590.1	1452.85	477.559	1.6051	0.004306	0.045824	--	Coiled-coil domain-containing protein 86 Cytokine-induced protein with coiled-coil domain Short=mCyclon OS=Mus musculus (Mouse) Name=Ccdc86 Synonyms=Cyclon, D19Ertd678e ORFNames=MNCb-4327 PE=1
Lot0152690.1	145.918	628.725	-2.1073	2.5005e-07	1.57e-05	--	Hedgehog-interacting protein Short=HHIP Short=HIP Precursor OS=Homo sapiens (Human) Name=HHIP Synonyms=HIP ORFNames=UNQ5825/PRO19644 PE=1
Lot0152800.1	46.0326	123.222	-1.4205	0.0029208	0.03451	--	Protein arginine N-methyltransferase 9 Protein arginine N-methyltransferase 10 EC=2.1.1.320 {ECO:0000269|PubMed:25737013, ECO:0000269|PubMed:25979344, ECO:0000269|PubMed:27387499} OS=Homo sapiens (Human) Name=PRMT9 {ECO:0000312|HGNC:HGNC:25099} Synonyms=PRMT10 PE=1
Lot0152820.1	41.4068	254.063	-2.6172	3.1756e-07	1.9186e-05	--	Mineralocorticoid receptor Short=MR Nuclear receptor subfamily 3 group C member 2 OS=Homo sapiens (Human) Name=NR3C2 Synonyms=MCR, MLR PE=1
Lot0153400.1	700.958	153.392	2.1921	7.3619e-08	5.1892e-06	--	Kelch-like protein 18 OS=Homo sapiens (Human) Name=KLHL18 Synonyms=KIAA0795 ORFNames=OK/SW-cl.74 PE=1
Lot0153550.1	1601.08	698.952	1.1958	0.0017088	0.023228	--	25-hydroxycholesterol 7-alpha-hydroxylase EC=1.14.14.29 {ECO:0000269|PubMed:10588945} Cytochrome P450 7B1 Oxysterol 7-alpha-hydroxylase OS=Homo sapiens (Human) Name=CYP7B1 PE=1
Lot0153660.1	152.238	351.158	-1.2058	0.0038754	0.04225	--	ATP-dependent RNA helicase A {ECO:0000305} EC=3.6.4.13 {ECO:0000269|PubMed:11416126, ECO:0000269|PubMed:1537828, ECO:0000269|PubMed:20510246, ECO:0000269|PubMed:20669935, ECO:0000269|PubMed:24049074, ECO:0000269|PubMed:25062910, ECO:0000269|PubMed:8690889} DEAH box protein 9 DExH-box helicase 9 {ECO:0000312|HGNC:HGNC:2750} Leukophysin {ECO:0000303|PubMed:8690889} Short=LKP {ECO:0000303|PubMed:869…
Lot0153670.1	352.219	143.765	1.2928	0.0015533	0.021667	--	Ras GTPase-activating protein nGAP RAS protein activator-like 2 OS=Homo sapiens (Human) Name=RASAL2 Synonyms=NGAP PE=1
Lot0154130.1	63.0563	180.944	-1.5208	0.00075543	0.012561	--	Patatin-like phospholipase domain-containing protein 2 EC=3.1.1.3 Adipose triglyceride lipase OS=Rattus norvegicus (Rat) Name=Pnpla2 Synonyms=Atgl PE=1
Lot0154150.1	53.894	168.971	-1.6486	0.00077015	0.012738	--	--
Lot0154220.1	756.372	1994.28	-1.3987	0.00036217	0.0070839	--	Glycogen [starch] synthase, liver EC=2.4.1.11 OS=Homo sapiens (Human) Name=GYS2 PE=1
Lot0154240.1	704.033	273.745	1.3628	0.00057841	0.010169	--	ATP-dependent DNA helicase Q1 EC=3.6.4.12 DNA helicase, RecQ-like type 1 Short=RecQ1 DNA-dependent ATPase Q1 RecQ protein-like 1 OS=Homo sapiens (Human) Name=RECQL Synonyms=RECQ1, RECQL1 PE=1
Lot0154260.1	344.547	73.2085	2.2346	1.7686e-07	1.1524e-05	--	Zinc finger protein AEBP2 Adipocyte enhancer-binding protein 2 homolog Short=AE-binding protein 2 homolog OS=Danio rerio (Zebrafish) (Brachydanio rerio) Name=aebp2 ORFNames=si:dkey-158p11.2, zgc:63755 PE=2
Lot0154330.1	82.8437	446.696	-2.4308	5.9234e-05	0.0016585	--	DENN domain-containing protein 5B Rab6IP1-like protein OS=Danio rerio (Zebrafish) (Brachydanio rerio) Name=dennd5b ORFNames=si:ch211-11c20.2, zgc:77218 PE=2
Lot0154420.1	7081.04	2949.52	1.2635	0.00074447	0.012435	--	Beta-2-microglobulin Precursor OS=Danio rerio (Zebrafish) (Brachydanio rerio) Name=b2m PE=1
Lot0154460.1	527.105	224.368	1.2322	0.0016962	0.023113	--	Probable tRNA N6-adenosine threonylcarbamoyltransferase {ECO:0000255|HAMAP-Rule:MF_03180} EC=2.3.1.234 {ECO:0000255|HAMAP-Rule:MF_03180} N6-L-threonylcarbamoyladenine synthase Short=t(6)A synthase O-sialoglycoprotein endopeptidase {ECO:0000255|HAMAP-Rule:MF_03180} t(6)A37 threonylcarbamoyladenosine biosynthesis protein osgep {ECO:0000255|HAMAP-Rule:MF_03180} tRNA threonylcarbamoyladenosine biosyn…
Lot0154550.1	36.1132	8.02002	2.1708	0.0020622	0.026891	--	Immunoglobulin kappa variable 4-1 {ECO:0000303|PubMed:11549845, ECO:0000303|Ref.9} Ig kappa chain V-IV region B17 {ECO:0000305|PubMed:2997713} Ig kappa chain V-IV region JI {ECO:0000305|PubMed:50995} Ig kappa chain V-IV region Len {ECO:0000305|PubMed:50995} Ig kappa chain V-IV region STH {ECO:0000305|PubMed:9588180} Precursor OS=Homo sapiens (Human) Name=IGKV4-1 {ECO:0000303|PubMed:11549845, ECO:…
Lot0154890.1	232.755	667.15	-1.5192	0.00014612	0.0034189	--	Mitogen-activated protein kinase kinase kinase kinase 5 EC=2.7.11.1 MAPK/ERK kinase kinase kinase 5 Short=MEK kinase kinase 5 Short=MEKKK 5 OS=Mus musculus (Mouse) Name=Map4k5 {ECO:0000312|MGI:MGI:1925503} PE=1
Lot0154990.1	1174.63	221.232	2.4086	1.8021e-09	1.8964e-07	--	Synaptojanin-2-binding protein Mitochondrial outer membrane protein 25 OS=Homo sapiens (Human) Name=SYNJ2BP Synonyms=OMP25 PE=1
Lot0155040.1	30.8601	158.691	-2.3624	0.0016767	0.022888	--	Polypeptide N-acetylgalactosaminyltransferase 16 EC=2.4.1.41 Polypeptide GalNAc transferase 16 Short=GalNAc-T16 Polypeptide GalNAc transferase-like protein 1 Short=GalNAc-T-like protein 1 Short=pp-GaNTase-like protein 1 Polypeptide N-acetylgalactosaminyltransferase-like protein 1 Protein-UDP acetylgalactosaminyltransferase-like protein 1 UDP-GalNAc:polypeptide N-acetylgalactosaminyltransferase-li…
Lot0155280.1	77.6237	11.8123	2.7162	2.5719e-06	0.00011765	--	Tandem C2 domains nuclear protein Membrane targeting tandem C2 domain-containing protein 1 Tandem C2 protein in nucleus Short=Tac2-N OS=Homo sapiens (Human) Name=TC2N Synonyms=C14orf47, MTAC2D1 PE=1
Lot0155570.1	231.982	8.8715	4.7087	7.4443e-19	3.4054e-16	--	Ubiquitin carboxyl-terminal hydrolase 47 EC=3.4.19.12 Deubiquitinating enzyme 47 Ubiquitin thioesterase 47 Ubiquitin-specific-processing protease 47 OS=Xenopus tropicalis (Western clawed frog) (Silurana tropicalis) Name=usp47 PE=2
Lot0155580.1	5948.75	51.554	6.8504	6.5413e-39	3.6656e-35	--	--
Lot0155590.1	2649.06	124.765	4.4082	3.3336e-12	5.8836e-10	--	--
Lot0155600.1	591.407	42.7903	3.7888	3.6598e-09	3.5667e-07	--	--
Lot0155610.1	11585.6	428.558	4.7567	0.0013656	0.019697	--	Plasminogen activator inhibitor 1 Short=PAI Short=PAI-1 Endothelial plasminogen activator inhibitor Serpin E1 Precursor OS=Homo sapiens (Human) Name=SERPINE1 Synonyms=PAI1, PLANH1 PE=1
Lot0155700.1	70.4264	211.114	-1.5838	0.0016146	0.022299	--	Nuclear factor 1 B-type Short=NF1-B Short=Nuclear factor 1/B CCAAT-box-binding transcription factor Short=CTF Nuclear factor I/B Short=NF-I/B Short=NFI-B TGGCA-binding protein OS=Gallus gallus (Chicken) Name=NFIB Synonyms=NFI-B PE=1
Lot0155720.1	911.44	419.021	1.1211	0.0038506	0.042137	--	Phospholipase A-2-activating protein Short=PLA2P Short=PLAP OS=Homo sapiens (Human) Name=PLAA Synonyms=PLAP PE=1
Lot0155800.1	46.9835	152.173	-1.6955	0.0045766	0.047782	--	La-related protein 4B La ribonucleoprotein domain family member 4B La ribonucleoprotein domain family member 5 La-related protein 5 OS=Homo sapiens (Human) Name=LARP4B Synonyms=KIAA0217, LARP5 PE=1
Lot0155910.1	927.316	222.205	2.0612	2.118e-07	1.362e-05	--	Serine/threonine-protein kinase Sgk3 EC=2.7.11.1 Cytokine-independent survival kinase Serum/glucocorticoid-regulated kinase 3 Serum/glucocorticoid-regulated kinase-like OS=Mus musculus (Mouse) Name=Sgk3 Synonyms=Cisk, Sgkl PE=1
Lot0156410.1	34.9365	168.743	-2.272	1.8731e-05	0.00063137	--	Cryptochrome-1 OS=Sylvia borin (Garden warbler) Name=CRY1 PE=2
Lot0156600.1	182.843	443.503	-1.2783	0.0014007	0.020077	--	Ubiquitin carboxyl-terminal hydrolase 19 EC=3.4.19.12 Deubiquitinating enzyme 19 Ubiquitin thioesterase 19 Ubiquitin-specific-processing protease 19 OS=Mus musculus (Mouse) Name=Usp19 Synonyms=Kiaa0891 PE=1
Lot0156750.1	36.4442	141.714	-1.9592	0.00058424	0.010247	--	Nuclear receptor subfamily 1 group D member 2 Orphan nuclear receptor RVR Rev-erb-beta OS=Mus musculus (Mouse) Name=Nr1d2 PE=1
Lot0156770.1	61.5425	162.805	-1.4035	0.0047107	0.048749	--	Thyroid hormone receptor beta Nuclear receptor subfamily 1 group A member 2 OS=Paralichthys olivaceus (Bastard halibut) (Hippoglossus olivaceus) Name=thrb Synonyms=nr1a2 PE=2
Lot0156930.1	48.3398	164.336	-1.7654	0.00038576	0.0074541	--	Glucocorticoid-induced transcript 1 protein Glucocorticoid-induced gene 18 protein Testhymin Thymocyte/spermatocyte selection protein 1 OS=Mus musculus (Mouse) Name=Glcci1 Synonyms=Gig18, Tssn1 PE=1
Lot0157020.1	116.282	422.419	-1.861	7.669e-06	0.00030105	--	Monocyte to macrophage differentiation factor 2 Progestin and adipoQ receptor family member 10 {ECO:0000303|PubMed:16044242} Progestin and adipoQ receptor family member X OS=Mus musculus (Mouse) Synonyms=Paqr10 {ECO:0000303|PubMed:16044242} PE=2
Lot0157260.1	158.135	59.8893	1.4008	0.0022311	0.028433	--	--
Lot0157270.1	594.19	60.7804	3.2892	3.1845e-14	7.8987e-12	--	--
Lot0157580.1	64.3147	166.331	-1.3708	0.0023893	0.029605	--	Serine/threonine-protein kinase NLK2 EC=2.7.11.24 Nemo-like kinase 2 Short=Nlk.2 OS=Xenopus tropicalis (Western clawed frog) (Silurana tropicalis) Name=nlk.2 PE=2
Lot0158140.1	38.2935	8.98074	2.0922	0.0021073	0.027322	--	Stonustoxin subunit beta Short=SNTX subunit beta OS=Synanceia horrida (Estuarine stonefish) (Scorpaena horrida) PE=1
Lot0158200.1	2149.72	702.845	1.6129	5.7266e-05	0.0016126	--	Tripartite motif-containing protein 16 Estrogen-responsive B box protein OS=Mus musculus (Mouse) Name=Trim16 Synonyms=Ebbp PE=1
Lot0158240.1	195.243	58.8581	1.73	0.00010619	0.0026536	--	NLR family CARD domain-containing protein 3 CARD15-like protein Caterpiller protein 16.2 {ECO:0000303|PubMed:15705585} Short=CLR16.2 {ECO:0000303|PubMed:15705585} NACHT, LRR and CARD domains-containing protein 3 Nucleotide-binding oligomerization domain protein 3 OS=Homo sapiens (Human) Name=NLRC3 Synonyms=NOD3 PE=1
Lot0158360.1	280.264	617.273	-1.1391	0.0035569	0.039725	--	Target of EGR1 protein 1 OS=Homo sapiens (Human) Name=TOE1 PE=1
Lot0158370.1	17.7929	71.3776	-2.0042	0.00041161	0.007892	--	--
Lot0158390.1	197.743	75.733	1.3846	0.001534	0.021464	--	Zinc finger SWIM domain-containing protein 5 OS=Homo sapiens (Human) Name=ZSWIM5 Synonyms=KIAA1511 PE=2
Lot0158410.1	163.708	41.278	1.9877	1.8686e-05	0.00063137	--	Tyrosine-protein kinase Lyn EC=2.7.10.2 Lck/Yes-related novel protein tyrosine kinase V-yes-1 Yamaguchi sarcoma viral related oncogene homolog p53Lyn p56Lyn OS=Homo sapiens (Human) Name=LYN Synonyms=JTK8 PE=1
Lot0158470.1	2724.41	38.7448	6.1358	1.265e-18	5.6711e-16	--	Interferon-inducible GTPase 5 EC=3.6.5.- Immunity-related GTPase cinema 1 OS=Homo sapiens (Human) Name=IRGC Synonyms=IIGP5, IRGC1 PE=2
Lot0158480.1	14898.2	1412.12	3.3992	5.3218e-17	2.0567e-14	--	Interferon-inducible GTPase 5 EC=3.6.5.- Immunity-related GTPase cinema 1 OS=Homo sapiens (Human) Name=IRGC Synonyms=IIGP5, IRGC1 PE=2
Lot0158490.1	1471.28	80.3465	4.1947	2.7953e-22	2.3206e-19	--	Interferon-inducible GTPase 5 EC=3.6.5.- Immunity-related GTPase cinema 1 OS=Homo sapiens (Human) Name=IRGC Synonyms=IIGP5, IRGC1 PE=2
Lot0158550.1	6.165	33.0555	-2.4227	0.0039696	0.043068	--	Microtubule-associated protein 4 Short=MAP-4 Microtubule-associated protein U Short=MAP-U OS=Bos taurus (Bovine) Name=MAP4 PE=1
Lot0158640.1	293.164	671.025	-1.1947	0.0023483	0.029243	--	Apoptotic chromatin condensation inducer in the nucleus Short=Acinus OS=Homo sapiens (Human) Name=ACIN1 Synonyms=ACINUS, KIAA0670 PE=1
Lot0158720.1	660.072	177.984	1.8909	2.5332e-06	0.00011659	--	E3 ubiquitin-protein ligase TRIM50 EC=2.3.2.27 RING-type E3 ubiquitin transferase TRIM50 {ECO:0000305} Tripartite motif-containing protein 50 OS=Rattus norvegicus (Rat) Name=Trim50 PE=2
Lot0158750.1	1431.11	159.492	3.1656	2.0476e-14	5.2755e-12	--	Mitochondrial ubiquitin ligase activator of nfkb 1-A EC=2.3.2.27 E3 ubiquitin-protein ligase mul1-A RING-type E3 ubiquitin transferase nfkb 1-A {ECO:0000305} OS=Danio rerio (Zebrafish) (Brachydanio rerio) Name=mul1a Synonyms=mul1 ORFNames=zgc:92166 PE=2
Lot0158780.1	43.3647	121.736	-1.4892	0.0019756	0.025972	--	CTD small phosphatase-like protein Short=CTDSP-like EC=3.1.3.16 Nuclear LIM interactor-interacting factor 1 Short=NLI-interacting factor 1 Small C-terminal domain phosphatase 3 OS=Gallus gallus (Chicken) Name=NFI1 Synonyms=NIF PE=2
Lot0158840.1	1.6567	28.3208	-4.0955	2.7953e-05	0.00088999	--	Xin actin-binding repeat-containing protein 1 Cardiomyopathy-associated protein 1 OS=Danio rerio (Zebrafish) (Brachydanio rerio) Name=xirp1 Synonyms=cmya1, xin PE=1
Lot0159050.1	1098.32	221.342	2.3109	8.6619e-09	7.7354e-07	--	Caspase-8 Short=CASP-8 EC=3.4.22.61 Caspase-8 subunit p18 Caspase-8 subunit p10 Precursor OS=Mus musculus (Mouse) Name=Casp8 PE=1
Lot0159070.1	2424.5	495.771	2.2899	7.4444e-09	6.7832e-07	--	Caspase-8 Short=CASP-8 EC=3.4.22.61 Apoptotic cysteine protease Apoptotic protease Mch-5 CAP4 FADD-homologous ICE/ced-3-like protease FADD-like ICE Short=FLICE ICE-like apoptotic protease 5 MORT1-associated ced-3 homolog Short=MACH Caspase-8 subunit p18 Caspase-8 subunit p10 Precursor OS=Homo sapiens (Human) Name=CASP8 Synonyms=MCH5 PE=1
Lot0159080.1	385.689	143.003	1.4314	0.00049704	0.0090578	--	--
Lot0159090.1	1675.93	487.866	1.7804	5.1764e-06	0.00021251	--	--
Lot0159210.1	17784.3	2835.31	2.649	3.9216e-08	2.9399e-06	--	Interferon regulatory factor 1 Short=IRF-1 OS=Sus scrofa (Pig) Name=IRF1 PE=2
Lot0159470.1	1778.55	786.846	1.1765	0.0018422	0.024546	--	Eukaryotic peptide chain release factor subunit 1 Short=Eukaryotic release factor 1 Short=eRF1 OS=Xenopus tropicalis (Western clawed frog) (Silurana tropicalis) Name=etf1 ORFNames=TGas126k19.1 PE=2
Lot0159540.1	196.384	436.948	-1.1538	0.0041821	0.044788	--	BTB/POZ domain-containing protein 7 OS=Homo sapiens (Human) Name=BTBD7 Synonyms=KIAA1525 PE=1
Lot0159810.1	463.827	172.364	1.4281	0.00039402	0.0076006	--	Serine protease HTRA2, mitochondrial EC=3.4.21.108 Precursor OS=Bos taurus (Bovine) Name=HTRA2 PE=2
Lot0159980.1	65.2107	179.922	-1.4642	0.0011449	0.017282	--	RNA polymerase II-associated protein 1 OS=Rattus norvegicus (Rat) Name=Rpap1 PE=1
Lot0160100.1	172.793	31.3931	2.4605	2.0245e-07	1.3077e-05	--	Integrin beta-1-binding protein 1 OS=Pongo abelii (Sumatran orangutan) (Pongo pygmaeus abelii) Name=ITGB1BP1 PE=2
Lot0160380.1	164.528	513.3	-1.6415	4.956e-05	0.0014297	--	Ceramide kinase Short=hCERK EC=2.7.1.138 Acylsphingosine kinase Lipid kinase 4 Short=LK4 OS=Homo sapiens (Human) Name=CERK Synonyms=KIAA1646 PE=1
Lot0160400.1	42.021	121.275	-1.5291	0.0048218	0.049669	--	Cadherin EGF LAG seven-pass G-type receptor 1 Precursor OS=Mus musculus (Mouse) Name=Celsr1 PE=1
Lot0160460.1	61.927	180.957	-1.547	0.00056835	0.010047	--	Kinesin-like protein KIF21A OS=Mus musculus (Mouse) Name=Kif21a Synonyms=Kiaa1708 PE=1
Lot0160470.1	99.2289	427.875	-2.1084	0.00059789	0.010429	--	ATP-binding cassette sub-family D member 2 Adrenoleukodystrophy-like 1 Adrenoleukodystrophy-related protein Short=hALDR OS=Homo sapiens (Human) Name=ABCD2 Synonyms=ALD1, ALDL1, ALDR, ALDRP PE=1
Lot0160530.1	864.862	360.43	1.2628	0.0011627	0.017468	--	Ethanolamine kinase 1 Short=EKI 1 EC=2.7.1.82 OS=Mus musculus (Mouse) Name=Etnk1 Synonyms=Eki1 PE=1
Lot0160540.1	56.1491	312.004	-2.4742	1.0186e-05	0.00038567	--	Transcription factor SOX-5 OS=Homo sapiens (Human) Name=SOX5 PE=1
Lot0160580.1	102.604	29.6665	1.7902	0.00039813	0.0076536	--	Sodium-coupled monocarboxylate transporter 1 Electrogenic sodium monocarboxylate cotransporter Short=xSMCTe Sodium solute transporter Vito Solute carrier family 5 member 8 OS=Xenopus laevis (African clawed frog) vito {ECO:0000312|EMBL:AAP82285.1} PE=2
Lot0160700.1	398.843	159.354	1.3236	0.0011226	0.017082	--	Histone H1 Oncorhyncin II OS=Oncorhynchus mykiss (Rainbow trout) (Salmo gairdneri) PE=1
Lot0160800.1	886.461	353.17	1.3277	0.00065453	0.011286	--	Ubiquitin carboxyl-terminal hydrolase 11 EC=3.4.19.12 {ECO:0000269|PubMed:12084015, ECO:0000269|PubMed:24724799} Deubiquitinating enzyme 11 Ubiquitin thioesterase 11 Ubiquitin-specific-processing protease 11 OS=Homo sapiens (Human) Name=USP11 Synonyms=UHX1 PE=1
Lot0161220.1	236.562	89.7485	1.3983	0.0011508	0.017347	--	DNA repair protein RAD51 homolog 3 Short=R51H3 RAD51 homolog C RAD51-like protein 2 OS=Cricetulus griseus (Chinese hamster) (Cricetulus barabensis griseus) Name=RAD51C Synonyms=RAD51L2 PE=2
Lot0161370.1	458.246	155.832	1.5561	0.00012438	0.002996	--	Amine sulfotransferase EC=2.8.2.3 AST-RB1 Sulfotransferase 3A1 Short=ST3A1 OS=Oryctolagus cuniculus (Rabbit) Name=SULT3A1 Synonyms=ST3A1 PE=1
Lot0161460.1	11.8533	53.9023	-2.1851	0.0039666	0.043056	--	Transforming growth factor beta-2 Short=TGF-beta-2 Latency-associated peptide Short=LAP Precursor OS=Gallus gallus (Chicken) Name=TGFB2 PE=3
Lot0161600.1	3.63367	23.5938	-2.6989	0.0029827	0.035024	--	Centrosomal protein of 162 kDa Short=Cep162 OS=Danio rerio (Zebrafish) (Brachydanio rerio) Name=cep162 ORFNames=si:ch211-198c19.2 PE=2
Lot0161670.1	32.7404	128.076	-1.9679	6.4442e-05	0.0017811	--	E3 ubiquitin-protein ligase HECW2 EC=2.3.2.26 HECT, C2 and WW domain-containing protein 2 HECT-type E3 ubiquitin transferase HECW2 NEDD4-like E3 ubiquitin-protein ligase 2 OS=Mus musculus (Mouse) Name=Hecw2 Synonyms=Kiaa1301, Nedl2 PE=1
Lot0161820.1	20.6997	128.14	-2.63	3.5372e-07	2.1031e-05	--	Rho guanine nucleotide exchange factor 7 Beta-Pix PAK-interacting exchange factor beta p85SPR OS=Mus musculus (Mouse) Name=Arhgef7 Synonyms=Kiaa0142, Pak3bp PE=1
Lot0161870.1	5052.37	1901.63	1.4097	0.00017088	0.0038728	--	--
Lot0162010.1	28.267	95.3484	-1.7541	0.00071926	0.012145	--	CLIP-associating protein 1-A Cytoplasmic linker-associated protein 1-A Short=XCLASP1 OS=Xenopus laevis (African clawed frog) Name=clasp1-a Synonyms=clasp PE=2
Lot0162060.1	1562.84	682.36	1.1956	0.0033295	0.037922	--	Non-canonical poly(A) RNA polymerase PAPD5 EC=2.7.7.19 PAP-associated domain-containing protein 5 Terminal uridylyltransferase 3 Short=TUTase 3 Topoisomerase-related function protein 4-2 Short=TRF4-2 OS=Mus musculus (Mouse) Name=Papd5 PE=1
Lot0162080.1	281.584	120.916	1.2196	0.0033996	0.038428	--	Nuclear envelope phosphatase-regulatory subunit 1 Transmembrane protein 188 OS=Danio rerio (Zebrafish) (Brachydanio rerio) Name=cnep1r1 Synonyms=tmem188 ORFNames=zgc:110674 PE=2
Lot0162090.1	510.917	119.217	2.0995	3.5562e-07	2.1088e-05	--	Arylamine N-acetyltransferase, pineal gland isozyme NAT-10 Short=Arylamine acetylase EC=2.3.1.5 OS=Gallus gallus (Chicken) PE=2
Lot0162130.1	73.1549	174.168	-1.2515	0.0047579	0.049192	--	Uncharacterized protein KIAA0355 OS=Homo sapiens (Human) Name=KIAA0355 PE=1
Lot0162280.1	1365.77	4135.5	-1.5983	0.00073131	0.012293	--	Cytochrome P450 1A1 EC=1.14.14.1 CYPIA1 OS=Limanda limanda (Common dab) (Pleuronectes limanda) Name=cyp1a1 PE=2
Lot0162440.1	925.316	2939.77	-1.6677	1.3854e-05	0.00050249	--	Hepatocyte nuclear factor 4-alpha Short=HNF-4-alpha Nuclear receptor subfamily 2 group A member 1 OS=Xenopus laevis (African clawed frog) Name=hnf4a Synonyms=hnf4, nr2a1 PE=2
Lot0162480.1	1561.43	640.673	1.2852	0.00073849	0.012362	--	Tubulin alpha chain Detyrosinated tubulin alpha chain OS=Xenopus laevis (African clawed frog) Name=tuba Synonyms=tuba1 PE=2
Lot0162560.1	192.18	456.498	-1.2482	0.0035011	0.039219	--	Carboxy-terminal domain RNA polymerase II polypeptide A small phosphatase 2 EC=3.1.3.16 Nuclear LIM interactor-interacting factor 2 Short=NLI-interacting factor 2 Protein OS-4 Small C-terminal domain phosphatase 2 Small CTD phosphatase 2 Short=SCP2 OS=Homo sapiens (Human) Name=CTDSP2 Synonyms=NIF2, OS4, SCP2 PE=1
Lot0162660.1	1793	557.571	1.6852	1.4848e-05	0.00052746	--	LIM domain and actin-binding protein 1 {ECO:0000250|UniProtKB:Q9UHB6} Epithelial protein lost in neoplasm {ECO:0000303|PubMed:17453649} OS=Sus scrofa (Pig) Synonyms=EPLIN {ECO:0000303|PubMed:17453649} PE=2
Lot0162810.1	184.034	29.7268	2.6301	3.1679e-08	2.4402e-06	--	--
Lot0162940.1	683.921	168.853	2.0181	0.00019199	0.0042566	--	Transmembrane emp24 domain-containing protein 4 Endoplasmic reticulum stress-response protein 25 Short=ERS25 p24 family protein alpha-3 Short=p24alpha3 p26 Precursor OS=Mus musculus (Mouse) Name=Tmed4 Synonyms=Ers25 PE=1
Lot0163330.1	168.425	621.112	-1.8827	0.00083026	0.013496	--	Histone-lysine N-methyltransferase 2D Short=Lysine N-methyltransferase 2D EC=2.1.1.43 ALL1-related protein Myeloid/lymphoid or mixed-lineage leukemia protein 2 OS=Homo sapiens (Human) Name=KMT2D Synonyms=ALR, MLL2, MLL4 PE=1
Lot0163380.1	1.58324	34.3367	-4.4388	2.8165e-06	0.00012626	--	Solute carrier family 26 member 10 OS=Homo sapiens (Human) Name=SLC26A10 PE=2
Lot0163420.1	2.46326	18.8036	-2.9324	0.0043074	0.045824	--	Zinc finger protein 385A Hematopoietic zinc finger protein OS=Mus musculus (Mouse) Name=Znf385a Synonyms=Hzf, Zfp385a PE=1
Lot0163460.1	101.894	287.007	-1.494	0.00044522	0.0083647	--	Filamin A-interacting protein 1-like OS=Danio rerio (Zebrafish) (Brachydanio rerio) Name=filip1l ORFNames=zgc:158292 PE=2
Lot0163720.1	9.75094	56.851	-2.5436	7.4253e-05	0.0019957	--	DDB1- and CUL4-associated factor 6 Androgen receptor complex-associated protein Short=ARCAP IQ motif and WD repeat-containing protein 1 Nuclear receptor interaction protein Short=NRIP OS=Homo sapiens (Human) Name=DCAF6 Synonyms=IQWD1 ORFNames=MSTP055 PE=1
Lot0163860.1	193.483	886.198	-2.1954	4.4269e-08	3.2966e-06	--	Rho GTPase-activating protein 35 {ECO:0000312|MGI:MGI:1929494} Glucocorticoid receptor DNA-binding factor 1 OS=Mus musculus (Mouse) p190ARHOGAP {ECO:0000303|PubMed:11044403} PE=1
Lot0163880.1	117.928	453.98	-1.9447	0.00022328	0.0047821	--	Rho-related GTP-binding protein RhoU Rho GTPase-like protein ARHU Wnt-1 responsive Cdc42 homolog 1 Short=WRCH-1 OS=Mus musculus (Mouse) Wrch1 {ECO:0000312|EMBL:AAK83341.1} PE=2
Lot0164360.1	616.761	137.347	2.1669	3.8914e-05	0.0011725	--	High choriolytic enzyme 1 EC=3.4.24.67 Choriolysin H 1 HCE23 Hatching enzyme zinc-protease subunit HCE 1 Precursor OS=Oryzias latipes (Japanese rice fish) (Japanese killifish) Name=hcea PE=1
Lot0164560.1	17.1503	54.844	-1.6771	0.0044256	0.046617	--	Cap-specific mRNA (nucleoside-2'-O-)-methyltransferase 2 EC=2.1.1.296 Cap methyltransferase 2 Cap2 2'O-ribose methyltransferase 2 Short=MTr2 FtsJ methyltransferase domain-containing protein 1 OS=Danio rerio (Zebrafish) (Brachydanio rerio) Name=cmtr2 Synonyms=ftsjd1 ORFNames=zgc:55686 PE=2
Lot0164670.1	21.0179	150.023	-2.8355	1.8839e-07	1.2205e-05	--	Transient receptor potential cation channel subfamily M member 7 EC=2.7.11.1 Channel-kinase 1 Long transient receptor potential channel 7 Short=LTrpC-7 Short=LTrpC7 Transient receptor potential-phospholipase C-interacting kinase Short=TRP-PLIK OS=Mus musculus (Mouse) Name=Trpm7 Synonyms=Chak, Ltrpc7 PE=1
Lot0164800.1	235.295	679.857	-1.5308	0.00011636	0.0028475	--	Protein tweety homolog 2-like OS=Danio rerio (Zebrafish) (Brachydanio rerio) Name=ttyh2l ORFNames=zgc:85736 PE=2
Lot0164860.1	848.255	119.294	2.83	4.8671e-06	0.00020128	--	Guanine nucleotide-binding protein subunit alpha-13 Short=G alpha-13 Short=G-protein subunit alpha-13 OS=Homo sapiens (Human) Name=GNA13 PE=1
Lot0164910.1	51.1711	242.495	-2.2446	0.00043137	0.008155	--	Protein quaking-B OS=Xenopus laevis (African clawed frog) Name=qki-b PE=1
Lot0164960.1	492.257	168.586	1.5459	0.0015496	0.021641	--	Leucine-rich repeat-containing protein 59 OS=Danio rerio (Zebrafish) (Brachydanio rerio) Name=lrrc59 ORFNames=zgc:85752 PE=2
Lot0165070.1	1713.38	440.002	1.9613	5.2725e-07	2.9472e-05	--	Antigen peptide transporter 2 Short=APT2 ATP-binding cassette sub-family B member 3 OS=Rattus norvegicus (Rat) Name=Tap2 Synonyms=Abcb3, Mtp2 PE=1
Lot0165120.1	92.4232	421.823	-2.1903	6.0249e-07	3.3345e-05	--	Nuclear distribution protein nudE-like 1-B OS=Danio rerio (Zebrafish) (Brachydanio rerio) Name=ndel1b PE=2
Lot0165150.1	516.967	184.993	1.4826	0.00021964	0.0047294	--	Syntaxin-4 Renal carcinoma antigen NY-REN-31 OS=Homo sapiens (Human) Name=STX4 Synonyms=STX4A PE=1
Lot0165700.1	24.323	74.6548	-1.6179	0.002743	0.03288	--	Zinc finger protein 276 Short=Zfp-276 OS=Mus musculus (Mouse) Name=Znf276 Synonyms=Zfp276 PE=1
Lot0165730.1	1399.77	294.133	2.2506	1.4698e-08	1.248e-06	--	Spermatogenesis-associated protein 2-like protein Short=SPATA2-like protein OS=Homo sapiens (Human) Name=SPATA2L Synonyms=C16orf76 PE=2
Lot0165970.1	87.3529	332.829	-1.9299	0.00013638	0.0032213	--	A-kinase anchor protein 13 Short=AKAP-13 AKAP-Lbc {ECO:0000303|PubMed:11546812} Breast cancer nuclear receptor-binding auxiliary protein {ECO:0000303|PubMed:9627117} Guanine nucleotide exchange factor Lbc Human thyroid-anchoring protein 31 {ECO:0000303|PubMed:11696353} Lymphoid blast crisis oncogene {ECO:0000303|PubMed:24993829} Short=LBC oncogene {ECO:0000303|PubMed:24993829} Non-oncogenic Rho G…
Lot0165990.1	186.117	443.864	-1.2539	0.0017704	0.023805	--	Kelch-like protein 25 Ectoderm-neural cortex protein 2 Short=ENC-2 OS=Homo sapiens (Human) Name=KLHL25 Synonyms=ENC2 PE=1
Lot0166180.1	10.202	47.7181	-2.2257	0.00065946	0.011336	--	TERF1-interacting nuclear factor 2 TRF1-interacting nuclear protein 2 OS=Homo sapiens (Human) Name=TINF2 Synonyms=TIN2 PE=1
Lot0166460.1	73.0959	187.213	-1.3568	0.0020921	0.027201	--	E3 ubiquitin-protein ligase parkin {ECO:0000305} EC=2.3.2.27 {ECO:0000269|PubMed:23661642} Parkin RBR E3 ubiquitin-protein ligase {ECO:0000250|UniProtKB:O60260} OS=Rattus norvegicus (Rat) Synonyms=Park2 {ECO:0000312|RGD:61797} PE=1
Lot0166590.1	1154.85	153.768	2.9089	1.605e-12	3.0749e-10	--	Thymidine kinase 2, mitochondrial EC=2.7.1.21 Mt-TK Precursor OS=Homo sapiens (Human) Name=TK2 PE=1
Lot0166720.1	1.1949	21.4278	-4.1645	0.0032076	0.036824	--	Dapper homolog 2 Frodo 2 OS=Danio rerio (Zebrafish) (Brachydanio rerio) Name=dact2 Synonyms=dpr2, frd2 ORFNames=zgc:152832 PE=1
Lot0166770.1	244.329	64.9203	1.9121	1.2278e-05	0.00045341	--	Transferrin receptor protein 1 Short=TR Short=TfR Short=TfR1 Short=Trfr OS=Pongo abelii (Sumatran orangutan) (Pongo pygmaeus abelii) Name=TFRC PE=2
Lot0167190.1	296.196	130.323	1.1845	0.004433	0.046645	--	Mitochondrial genome maintenance exonuclease 1 {ECO:0000255|HAMAP-Rule:MF_03030} EC=3.1.-.- {ECO:0000255|HAMAP-Rule:MF_03030} Precursor OS=Mus musculus (Mouse) Name=Mgme1 PE=2
Lot0167200.1	3420.12	915.729	1.9011	8.2087e-07	4.4298e-05	--	Cystatin Precursor OS=Oncorhynchus mykiss (Rainbow trout) (Salmo gairdneri) PE=2
Lot0167810.1	82.1514	19.5691	2.0697	0.0002459	0.0051753	--	Vascular endothelial growth factor A-A Short=VEGF-A-A Precursor OS=Danio rerio (Zebrafish) (Brachydanio rerio) Name=vegfaa Synonyms=vegf, vegfa PE=1
Lot0167820.1	1485.69	3211.71	-1.1122	0.0031621	0.036441	--	Aldehyde oxidase 1 EC=1.2.3.1 {ECO:0000250|UniProtKB:O54754} Azaheterocycle hydroxylase 1 EC=1.17.3.- OS=Macaca fascicularis (Crab-eating macaque) (Cynomolgus monkey) Name=AOX1 PE=2
Lot0167880.1	6942.04	1860.18	1.8999	8.4365e-07	4.524e-05	--	Signal transducer and activator of transcription 1-alpha/beta Transcription factor ISGF-3 components p91/p84 OS=Homo sapiens (Human) Name=STAT1 PE=1
Lot0167900.1	8.89956	54.9466	-2.6262	7.2705e-05	0.0019682	--	Nck-associated protein 5 Short=NAP-5 Peripheral clock protein OS=Homo sapiens (Human) Name=NCKAP5 Synonyms=ERIH, NAP5 PE=1
Lot0167970.1	1789.4	304.264	2.5561	1.3109e-10	1.7595e-08	--	Ubiquitin-conjugating enzyme E2 A EC=2.3.2.23 {ECO:0000269|PubMed:20061386} E2 ubiquitin-conjugating enzyme A RAD6 homolog A Short=HR6A Short=hHR6A Ubiquitin carrier protein A Ubiquitin-protein ligase A OS=Homo sapiens (Human) Name=UBE2A Synonyms=RAD6A PE=1
Lot0168150.1	10507.5	1550.26	2.7608	2.7276e-12	5.0114e-10	--	Interferon-induced helicase C domain-containing protein 1 EC=3.6.4.13 Clinically amyopathic dermatomyositis autoantigen 140 kDa Short=CADM-140 autoantigen Helicase with 2 CARD domains Short=Helicard Interferon-induced with helicase C domain protein 1 Melanoma differentiation-associated protein 5 Short=MDA-5 Murabutide down-regulated protein RIG-I-like receptor 2 Short=RLR-2 RNA helicase-DEAD box …
Lot0168250.1	60.9291	3.68712	4.0466	7.2749e-09	6.6558e-07	--	Putative sodium-coupled neutral amino acid transporter 11 Solute carrier family 38 member 11 OS=Danio rerio (Zebrafish) (Brachydanio rerio) Name=slc38a11 ORFNames=zgc:110221 PE=2
Lot0168460.1	133.463	402.191	-1.5914	0.00010441	0.0026237	--	ATP-binding cassette sub-family C member 9 Sulfonylurea receptor 2 OS=Homo sapiens (Human) Name=ABCC9 Synonyms=SUR2 PE=1
Lot0168540.1	204.261	20.7484	3.2993	2.0965e-11	3.2409e-09	--	Poly [ADP-ribose] polymerase 12 Short=PARP-12 EC=2.4.2.30 ADP-ribosyltransferase diphtheria toxin-like 12 Short=ARTD12 Zinc finger CCCH domain-containing protein 1 OS=Mus musculus (Mouse) Name=Parp12 Synonyms=Zc3hdc1 PE=1
Lot0168590.1	1651.08	574.85	1.5221	0.0028265	0.0337	--	ADP-ribosylation factor 5 OS=Homo sapiens (Human) Name=ARF5 PE=1
Lot0168710.1	21.6702	67.5026	-1.6392	0.003046	0.035505	--	Centrosomal protein of 83 kDa Short=Cep83 Coiled-coil domain-containing protein 41 OS=Danio rerio (Zebrafish) (Brachydanio rerio) Name=cep83 Synonyms=ccdc41 PE=3
Lot0168820.1	10.5094	55.248	-2.3942	0.00016485	0.0037743	--	Cysteine protease ATG4C EC=3.4.22.- AUT-like 3 cysteine endopeptidase Autophagin-3 Autophagy-related cysteine endopeptidase 3 Autophagy-related protein 4 homolog C OS=Homo sapiens (Human) Name=ATG4C Synonyms=APG4C, AUTL1, AUTL3 PE=1
Lot0168830.1	93.8143	246.554	-1.394	0.0011181	0.017025	--	Dedicator of cytokinesis protein 7 OS=Homo sapiens (Human) Name=DOCK7 Synonyms=KIAA1771 PE=1
Lot0168920.1	649.098	254.745	1.3494	0.00059935	0.010447	--	Leukocyte elastase inhibitor Short=LEI Serpin B1 OS=Equus caballus (Horse) Name=SERPINB1 Synonyms=ELANH2 PE=1
Lot0169030.1	43.4095	2.96744	3.8707	4.938e-07	2.7881e-05	--	Interferon regulatory factor 4 Short=IRF-4 Lymphocyte-specific interferon regulatory factor Short=LSIRF Multiple myeloma oncogene 1 NF-EM5 OS=Homo sapiens (Human) Name=IRF4 Synonyms=MUM1 PE=1
Lot0169100.1	0	13.0296	#NAME?	0.0010443	0.016099	--	Phosphatase and actin regulator 1 OS=Xenopus laevis (African clawed frog) Name=phactr1 PE=2
Lot0169270.1	132.153	449.522	-1.7662	1.6387e-05	0.00056686	--	Somatostatin receptor type 2 Short=SS-2-R Short=SS2-R Short=SS2R SRIF-1 OS=Bos taurus (Bovine) Name=SSTR2 PE=2
Lot0169550.1	519.095	167.172	1.6347	0.0046987	0.048647	--	DnaJ homolog subfamily C member 2 OS=Danio rerio (Zebrafish) (Brachydanio rerio) Name=dnajc2 ORFNames=zgc:85671 PE=2
Lot0169850.1	466.752	10.2652	5.5068	2.3602e-27	4.0695e-24	--	--
Lot0169870.1	87.4064	222.709	-1.3494	0.0017418	0.023548	--	Dual specificity tyrosine-phosphorylation-regulated kinase 2 EC=2.7.12.1 OS=Mus musculus (Mouse) Name=Dyrk2 {ECO:0000312|MGI:MGI:1330301} PE=2
Lot0169940.1	25.1134	3.51733	2.8359	0.00098776	0.015465	--	Receptor-type tyrosine-protein phosphatase R Short=R-PTP-R EC=3.1.3.48 Phosphotyrosine phosphatase 13 Protein-tyrosine-phosphatase SL Precursor OS=Mus musculus (Mouse) Name=Ptprr Synonyms=Ptp13 PE=1
Lot0169950.1	42941.9	15270.8	1.4916	7.1981e-05	0.0019557	--	--
Lot0170240.1	129.178	313.744	-1.2802	0.0021729	0.027895	--	Serum response factor Short=SRF OS=Xenopus laevis (African clawed frog) Name=srf PE=2
Lot0170520.1	5901.99	250.874	4.5562	2.3852e-26	3.3415e-23	--	Retinoic acid receptor responder protein 3 EC=3.1.1.- HRAS-like suppressor 4 Short=HRSL4 RAR-responsive protein TIG3 Retinoid-inducible gene 1 protein Tazarotene-induced gene 3 protein OS=Homo sapiens (Human) Name=RARRES3 Synonyms=RIG1, TIG3 PE=1
Lot0170580.1	562.44	1209.33	-1.1044	0.00389	0.042389	--	La-related protein 1 La ribonucleoprotein domain family member 1 OS=Mus musculus (Mouse) Name=Larp1 Synonyms=Kiaa0731, Larp PE=1
Lot0170660.1	2084.11	883.449	1.2382	0.0010346	0.015994	--	IQCJ-SCHIP1 readthrough transcript protein {ECO:0000312|HGNC:HGNC:38842} OS=Homo sapiens (Human) Name=IQCJ-SCHIP1 {ECO:0000312|HGNC:HGNC:38842} PE=1
Lot0170850.1	1908.57	4440.5	-1.2182	0.00122	0.01811	--	Vigilin High density lipoprotein-binding protein Short=HDL-binding protein OS=Homo sapiens (Human) Name=HDLBP Synonyms=HBP, VGL PE=1
Lot0170860.1	168.86	685.925	-2.0222	1.5234e-06	7.5547e-05	--	FERM, ARHGEF and pleckstrin domain-containing protein 2 FERM domain-including RhoGEF Short=FIR FERM, RhoGEF and pleckstrin domain-containing protein 2 Pleckstrin homology domain-containing family C member 3 Short=PH domain-containing family C member 3 OS=Homo sapiens (Human) Name=FARP2 Synonyms=KIAA0793, PLEKHC3 PE=1
Lot0171200.1	16.9544	103.853	-2.6148	0.00034384	0.0068085	--	Forkhead box protein N2 Human T-cell leukemia virus enhancer factor OS=Homo sapiens (Human) Name=FOXN2 Synonyms=HTLF PE=1
Lot0171240.1	38.9046	370.495	-3.2514	1.9846e-08	1.6236e-06	--	Integrin alpha-9 {ECO:0000305} Precursor OS=Mus musculus (Mouse) Name=Itga9 {ECO:0000312|MGI:MGI:104756} PE=1
Lot0171260.1	54.3039	159.856	-1.5576	0.00068706	0.011729	--	Zinc finger CCCH domain-containing protein 6 OS=Mus musculus (Mouse) Name=Zc3h6 Synonyms=Zc3hdc6 PE=2
Lot0171300.1	244.151	577.238	-1.2414	0.0017576	0.023697	--	CSC1-like protein 2 Transmembrane protein 63B OS=Homo sapiens (Human) Name=TMEM63B Synonyms=C6orf110 PE=1
Lot0171340.1	102.372	385.142	-1.9116	0.0028796	0.034276	--	Transforming acidic coiled-coil-containing protein 2 Anti-Zuai-1 Short=AZU-1 OS=Homo sapiens (Human) Name=TACC2 PE=1
Lot0171660.1	99.751	245.224	-1.2977	0.0023143	0.029013	--	Phosphatidylinositol 3-kinase regulatory subunit alpha Short=PI3-kinase regulatory subunit alpha Short=PI3K regulatory subunit alpha Short=PtdIns-3-kinase regulatory subunit alpha Phosphatidylinositol 3-kinase 85 kDa regulatory subunit alpha Short=PI3-kinase subunit p85-alpha Short=PtdIns-3-kinase regulatory subunit p85-alpha OS=Bos taurus (Bovine) Name=PIK3R1 PE=1
Lot0171690.1	194.82	63.5233	1.6168	0.0011163	0.017011	--	--
Lot0171720.1	1731.22	722.116	1.2615	0.00086306	0.013878	--	Calponin-2 Calponin H2, smooth muscle Neutral calponin OS=Homo sapiens (Human) Name=CNN2 PE=1
Lot0171810.1	0	9.83221	#NAME?	0.0027209	0.03272	--	CD209 antigen-like protein A Dendritic cell-specific ICAM-3-grabbing non-integrin Short=DC-SIGN OS=Mus musculus (Mouse) Name=Cd209a Synonyms=Cire PE=2
Lot0171910.1	90024.9	12360.8	2.8646	7.3628e-05	0.001986	--	--
Lot0171960.1	43.4498	205.675	-2.2429	1.1128e-06	5.7101e-05	--	1-phosphatidylinositol 4,5-bisphosphate phosphodiesterase epsilon-1 EC=3.1.4.11 Pancreas-enriched phospholipase C Phosphoinositide phospholipase C-epsilon-1 Phospholipase C-epsilon-1 Short=PLC-epsilon-1 OS=Homo sapiens (Human) Name=PLCE1 Synonyms=KIAA1516, PLCE, PPLC PE=1
Lot0171980.1	58.8521	161.971	-1.4606	0.0013568	0.019609	--	Dynamin-binding protein Scaffold protein Tuba OS=Homo sapiens (Human) Name=DNMBP Synonyms=KIAA1010 PE=1
Lot0172000.1	444.549	86.7409	2.3576	2.1858e-08	1.7561e-06	--	Caspase-7 Short=CASP-7 EC=3.4.22.60 Apoptotic protease Mch-3 ICE-like apoptotic protease 3 Short=ICE-LAP3 SREBP cleavage activity 2 Short=SCA-2 Caspase-7 subunit p20 Caspase-7 subunit p11 Precursor OS=Mesocricetus auratus (Golden hamster) Name=CASP7 Synonyms=MCH3 PE=1
Lot0172480.1	1694.52	118.41	3.839	5.2993e-10	6.2848e-08	--	--
Lot0172590.1	549.088	127.633	2.105	2.8045e-07	1.7223e-05	--	DCN1-like protein 3 DCUN1 domain-containing protein 3 Defective in cullin neddylation protein 1-like protein 3 OS=Xenopus tropicalis (Western clawed frog) (Silurana tropicalis) Name=dcun1d3 PE=2
Lot0172630.1	23.577	76.672	-1.7013	0.0016224	0.022366	--	Multiple PDZ domain protein Multi-PDZ domain protein 1 OS=Homo sapiens (Human) Name=MPDZ Synonyms=MUPP1 PE=1
Lot0172650.1	230.132	546.954	-1.249	0.0026505	0.032073	--	Receptor-type tyrosine-protein phosphatase delta Short=Protein-tyrosine phosphatase delta Short=R-PTP-delta EC=3.1.3.48 Precursor OS=Mus musculus (Mouse) Name=Ptprd PE=1
Lot0172780.1	4699.37	11429.9	-1.2823	0.00077148	0.012738	--	Transgelin Smooth muscle protein 22-alpha Short=SM22-alpha OS=Gallus gallus (Chicken) Name=TAGLN Synonyms=SM22 PE=1
Lot0172900.1	14.3348	85.9032	-2.5832	5.0849e-06	0.00020913	--	Protein numb homolog Short=m-Nb Short=m-Numb OS=Mus musculus (Mouse) Name=Numb PE=1
Lot0172970.1	4457.78	607.511	2.8753	5.0084e-13	1.0299e-10	--	Proteasome subunit alpha type-6 EC=3.4.25.1 {ECO:0000269|PubMed:27176742} 27 kDa prosomal protein Short=PROS-27 Short=p27K Macropain iota chain Multicatalytic endopeptidase complex iota chain Proteasome iota chain OS=Homo sapiens (Human) Name=PSMA6 Synonyms=PROS27 PE=1
Lot0173040.1	72.9395	20.5447	1.8279	0.00085679	0.013816	--	Ras and Rab interactor 2 Ras interaction/interference protein 2 OS=Mus musculus (Mouse) Name=Rin2 PE=1
Lot0173200.1	33.3894	145.46	-2.1232	0.00080678	0.01319	--	Histone-lysine N-methyltransferase KMT5C {ECO:0000305} EC=2.1.1.43 Lysine N-methyltransferase 5C Lysine-specific methyltransferase 5C {ECO:0000312|HGNC:HGNC:28405} Suppressor of variegation 4-20 homolog 2 Short=Su(var)4-20 homolog 2 Short=Suv4-20h2 OS=Homo sapiens (Human) ORFNames=PP7130 PE=1
Lot0173250.1	338.43	70.5093	2.263	1.6562e-07	1.0919e-05	--	--
Lot0173540.1	9.72313	39.7547	-2.0316	0.0031602	0.036438	--	Zinc finger E-box-binding homeobox 2 Smad-interacting protein 1 Short=SMADIP1 Zinc finger homeobox protein 1b OS=Homo sapiens (Human) ORFNames=HRIHFB2411 PE=1
Lot0173580.1	1067.75	212.181	2.3312	6.6455e-09	6.2066e-07	--	Zinc-binding protein A33 OS=Pleurodeles waltl (Iberian ribbed newt) PE=1
Lot0173640.1	795.898	5.02873	7.3062	1.1508e-14	3.1846e-12	--	--
Lot0173850.1	754.337	31.0087	4.6045	3.4752e-07	2.0772e-05	--	Receptor-interacting serine/threonine-protein kinase 2 EC=2.7.11.1 Tyrosine-protein kinase RIPK2 EC=2.7.10.2 OS=Mus musculus (Mouse) Name=Ripk2 PE=1
Lot0173960.1	1039.74	461.866	1.1707	0.0042196	0.045082	--	UMP-CMP kinase {ECO:0000255|HAMAP-Rule:MF_03172} EC=2.7.4.14 {ECO:0000255|HAMAP-Rule:MF_03172} Deoxycytidylate kinase {ECO:0000255|HAMAP-Rule:MF_03172} Short=CK {ECO:0000255|HAMAP-Rule:MF_03172} Short=dCMP kinase {ECO:0000255|HAMAP-Rule:MF_03172} Nucleoside-diphosphate kinase {ECO:0000255|HAMAP-Rule:MF_03172} EC=2.7.4.6 {ECO:0000255|HAMAP-Rule:MF_03172} Uridine monophosphate/cytidine monophosphat…
Lot0174280.1	1435.17	578.904	1.3098	0.0013148	0.019162	--	Protein wntless homolog Integral membrane protein GPR177 Protein evenness interrupted homolog Short=EVI Putative NF-kappa-B-activating protein 373 Precursor OS=Homo sapiens (Human) Name=WLS Synonyms=C1orf139, GPR177 ORFNames=UNQ85/PRO18667 PE=1
Lot0174370.1	25.6009	2.69006	3.2505	0.00027716	0.0057365	--	Brain and acute leukemia cytoplasmic protein OS=Rattus norvegicus (Rat) Name=Baalc PE=1
Lot0174440.1	5978.95	613.773	3.2841	4.8899e-16	1.6863e-13	--	--
Lot0174450.1	13462.6	1081.13	3.6383	5.022e-19	2.3452e-16	--	Receptor-transporting protein 3 Transmembrane protein 7 OS=Mus musculus (Mouse) Name=Rtp3 Synonyms=Tmem7 PE=1
Lot0174460.1	8461.61	395.939	4.4176	1.7198e-14	4.5353e-12	--	Receptor-transporting protein 3 Transmembrane protein 7 OS=Mus musculus (Mouse) Name=Rtp3 Synonyms=Tmem7 PE=1
Lot0174650.1	13.2324	48.0406	-1.8602	0.0027329	0.032793	--	Transmembrane protein 64 OS=Mus musculus (Mouse) Name=Tmem64 PE=1
Lot0174700.1	37.9444	177.647	-2.2271	2.5576e-06	0.00011724	--	Rho family-interacting cell polarization regulator 2 {ECO:0000250|UniProtKB:Q9Y4F9} OS=Danio rerio (Zebrafish) (Brachydanio rerio) ORFNames=si:ch211-81e5.1, si:dkey-218n20.1 PE=2
Lot0174760.1	33.0125	120.434	-1.8672	0.00017058	0.0038699	--	Zinc finger protein 704 OS=Danio rerio (Zebrafish) (Brachydanio rerio) Name=znf704 ORFNames=si:ch211-203l9.2 PE=4
Lot0174800.1	1482.43	422.223	1.8119	2.9794e-06	0.00013251	--	DnaJ homolog subfamily B member 9 Microvascular endothelial differentiation gene 1 protein Short=Mdg-1 Precursor OS=Rattus norvegicus (Rat) Name=Dnajb9 Synonyms=Mdg1 PE=2
Lot0174980.1	3484.19	414.107	3.0727	3.2067e-14	7.8987e-12	--	Nicotinamide phosphoribosyltransferase Short=NAmPRTase Short=Nampt EC=2.4.2.12 Pre-B-cell colony-enhancing factor 1 homolog Short=PBEF Visfatin OS=Sus scrofa (Pig) Name=NAMPT Synonyms=PBEF1 PE=2
Lot0175080.1	208.427	29.6427	2.8138	2.5534e-09	2.6016e-07	--	T-box brain protein 1 Short=T-brain-1 Short=TBR-1 TES-56 OS=Mus musculus (Mouse) Name=Tbr1 PE=1
Lot0175180.1	134.434	319.221	-1.2477	0.0024442	0.030087	--	MKL/myocardin-like protein 1 Basic SAP coiled-coil transcription activator Megakaryoblastic leukemia 1 protein homolog Myocardin-related transcription factor A Short=MRTF-A OS=Mus musculus (Mouse) Name=Mkl1 Synonyms=Bsac PE=1
Lot0175330.1	154.142	418.5	-1.441	0.00074928	0.012478	--	Neuroepithelial cell-transforming gene 1 protein Proto-oncogene p65 Net1 Rho guanine nucleotide exchange factor 8 OS=Homo sapiens (Human) Name=NET1 Synonyms=ARHGEF8 PE=1
Lot0175410.1	336.832	1188.34	-1.8188	3.7513e-06	0.00016233	--	Sodium-coupled neutral amino acid transporter 2 Amino acid transporter A2 Solute carrier family 38 member 2 System A amino acid transporter 2 System A transporter 1 System N amino acid transporter 2 OS=Danio rerio (Zebrafish) (Brachydanio rerio) Name=slc38a2 Synonyms=snat2 ORFNames=si:ch211-132p20.4 PE=3
Lot0175520.1	2.08447	35.7759	-4.1012	3.6162e-06	0.00015739	--	Receptor-type tyrosine-protein phosphatase gamma Short=Protein-tyrosine phosphatase gamma Short=R-PTP-gamma EC=3.1.3.48 Precursor OS=Homo sapiens (Human) Name=PTPRG Synonyms=PTPG PE=1
Lot0175700.1	21.2042	71.1195	-1.7459	0.0016637	0.022753	--	Histone-lysine N-methyltransferase SETMAR {ECO:0000305} SET domain and mariner transposase fusion protein {ECO:0000305} Short=Metnase {ECO:0000303|PubMed:16332963} Histone-lysine N-methyltransferase {ECO:0000305} EC=2.1.1.43 {ECO:0000269|PubMed:16332963} Transposon Hsmar1 transposase {ECO:0000303|PubMed:9461395} EC=3.1.-.- {ECO:0000269|PubMed:16332963} OS=Homo sapiens (Human) Name=SETMAR {ECO:000…
Lot0176330.1	8.59215	39.4082	-2.1974	0.0016256	0.022375	--	Pecanex-like protein 1 Pecanex homolog protein 1 {ECO:0000250|UniProtKB:Q96RV3} OS=Mus musculus (Mouse) Synonyms=Kiaa0805, Pcnx, Pcnxl1 PE=1
Lot0176410.1	51.7092	171.739	-1.7317	0.00014954	0.003488	--	DDB1- and CUL4-associated factor 5 WD repeat-containing protein 22 OS=Mus musculus (Mouse) Name=Dcaf5 Synonyms=Kiaa1824, Wdr22 PE=1
Lot0176460.1	1618.96	729.377	1.1503	0.0024212	0.029899	--	Transmembrane protein 206 OS=Danio rerio (Zebrafish) (Brachydanio rerio) Name=tmem206 ORFNames=zgc:63579 PE=2
Lot0176530.1	86.3188	206.21	-1.2564	0.0036342	0.04035	--	RING finger protein 145 OS=Mus musculus (Mouse) Name=Rnf145 PE=2
Lot0176590.1	9245.83	1153.05	3.0033	6.0652e-14	1.4162e-11	--	Tetratricopeptide repeat protein 31 Short=TPR repeat protein 31 OS=Homo sapiens (Human) Name=TTC31 PE=1
Lot0176840.1	193.995	8.26139	4.5535	3.7147e-17	1.4608e-14	--	Zinc finger protein RFP EC=2.3.2.27 RING finger protein 76 RING-type E3 ubiquitin transferase TRIM27 {ECO:0000305} Ret finger protein Tripartite motif-containing protein 27 OS=Homo sapiens (Human) Name=TRIM27 Synonyms=RFP, RNF76 PE=1
Lot0176930.1	729.264	247.069	1.5615	7.8212e-05	0.0020772	--	Ectonucleoside triphosphate diphosphohydrolase 1 Short=NTPDase 1 EC=3.6.1.5 Ecto-ATP diphosphohydrolase 1 Short=Ecto-ATPDase 1 Short=Ecto-ATPase 1 Ecto-apyrase Lymphoid cell activation antigen OS=Homo sapiens (Human) Name=ENTPD1 Synonyms=CD39 PE=1
Lot0177030.1	444.368	1183.91	-1.4137	0.0013674	0.019697	--	Protein Tob1 Transducer of erbB-2 1 OS=Homo sapiens (Human) Name=TOB1 Synonyms=TOB, TROB1 PE=1
Lot0177050.1	183.743	5.0643	5.1812	0.0020383	0.02661	--	--
Lot0177070.1	118.444	373.738	-1.6578	6.3406e-05	0.0017568	--	RING finger protein unkempt homolog Zinc finger CCCH domain-containing protein 5 OS=Mus musculus (Mouse) Name=Unk Synonyms=Kiaa1753, Zc3h5, Zc3hdc5 PE=1
Lot0177190.1	47.0802	13.8639	1.7638	0.0045399	0.047516	--	AT-rich interactive domain-containing protein 5A Short=ARID domain-containing protein 5A OS=Mus musculus (Mouse) Name=Arid5a PE=1
Lot0177270.1	53.7858	149.741	-1.4772	0.0013407	0.019451	--	G protein-coupled receptor kinase 5 EC=2.7.11.16 G protein-coupled receptor kinase GRK5 OS=Bos taurus (Bovine) Name=GRK5 Synonyms=GPRK5 PE=1
Lot0177430.1	66.1435	208.811	-1.6585	0.00021302	0.0046269	--	--
Lot0177480.1	3644.21	1327.63	1.4568	0.0001416	0.0033269	--	Transient receptor potential cation channel subfamily M member 3 Long transient receptor potential channel 3 Short=LTrpC-3 Short=LTrpC3 Melastatin-2 Short=MLSN2 OS=Homo sapiens (Human) Name=TRPM3 Synonyms=KIAA1616, LTRPC3 PE=2
Lot0177780.1	99.4493	22.4434	2.1477	3.8932e-05	0.0011725	--	Interleukin-12 receptor subunit beta-2 Short=IL-12 receptor subunit beta-2 Short=IL-12R subunit beta-2 Short=IL-12R-beta-2 Short=IL-12RB2 Precursor OS=Mus musculus (Mouse) Name=Il12rb2 PE=1
Lot0177820.1	3744.83	1599.43	1.2273	0.0012805	0.018797	--	UDP-N-acetylhexosamine pyrophosphorylase UDP-N-acetylgalactosamine pyrophosphorylase EC=2.7.7.83 UDP-N-acetylglucosamine pyrophosphorylase EC=2.7.7.23 OS=Mus musculus (Mouse) Name=Uap1 PE=1
Lot0177860.1	148.638	373.503	-1.3293	0.0011433	0.017281	--	Semaphorin-4E Semaphorin-7 Semaphorin-Z7 Short=Sema Z7 Precursor OS=Danio rerio (Zebrafish) (Brachydanio rerio) Name=sema4e Synonyms=sema7, semaz7 PE=2
Lot0177900.1	57.0812	184.1	-1.6894	0.0033051	0.03774	--	Nuclear receptor ROR-beta Nuclear receptor RZR-beta Nuclear receptor subfamily 1 group F member 2 Retinoid-related orphan receptor-beta OS=Homo sapiens (Human) Name=RORB Synonyms=NR1F2, RZRB PE=1
Lot0178000.1	13.8124	67.2818	-2.2843	0.00011312	0.0027924	--	ETS translocation variant 5 OS=Mus musculus (Mouse) Name=Etv5 PE=2
Lot0178140.1	197.212	579.43	-1.5549	0.0001006	0.0025532	--	Diacylglycerol kinase zeta Short=DAG kinase zeta EC=2.7.1.107 104 kDa diacylglycerol kinase DGK-IV Diglyceride kinase zeta Short=DGK-zeta OS=Rattus norvegicus (Rat) Name=Dgkz Synonyms=Dagk6 PE=1
Lot0178390.1	1363.26	629.421	1.115	0.0035305	0.039493	--	Eukaryotic translation initiation factor 1A, X-chromosomal Short=eIF-1A X isoform Eukaryotic translation initiation factor 4C Short=eIF-4C OS=Homo sapiens (Human) Name=EIF1AX Synonyms=EIF1A, EIF4C PE=1
Lot0178620.1	14.1185	1.05451	3.743	0.0025029	0.030657	--	--
Lot0178640.1	269.716	48.3987	2.4784	2.7443e-08	2.1587e-06	--	Transmembrane protein 88 OS=Mus musculus (Mouse) Name=Tmem88 PE=1
Lot0178780.1	660.571	200.526	1.7199	1.3483e-05	0.00048983	--	Metalloproteinase inhibitor 2 Tissue inhibitor of metalloproteinases 2 Short=TIMP-2 Precursor OS=Canis lupus familiaris (Dog) (Canis familiaris) Name=TIMP2 PE=2
Lot0178810.1	1135.98	333.988	1.7661	0.0030064	0.035228	--	EH domain-containing protein 2 {ECO:0000305} OS=Mus musculus (Mouse) Name=Ehd2 {ECO:0000312|MGI:MGI:2154274} PE=1
Lot0178920.1	2170.55	890.617	1.2852	0.00065775	0.011315	--	THO complex subunit 4-A Short=Tho4-A Aly/REF export factor-A OS=Xenopus laevis (African clawed frog) Name=alyref-a Synonyms=thoc4-a PE=2
Lot0178930.1	561.357	242.717	1.2096	0.0022953	0.028865	--	Mapk-regulated corepressor-interacting protein 1 Protein FAM195B OS=Danio rerio (Zebrafish) (Brachydanio rerio) Name=mcrip1 Synonyms=fam195b ORFNames=zgc:153165 PE=1
Lot0179010.1	2155.77	462.766	2.2198	1.7215e-08	1.4345e-06	--	Zinc finger CCCH domain-containing protein 7B Rotavirus 'X'-associated non-structural protein Short=RoXaN OS=Homo sapiens (Human) Name=ZC3H7B Synonyms=KIAA1031 PE=1
Lot0179070.1	121.417	357.557	-1.5582	0.0001674	0.0038211	--	Histone acetyltransferase p300 Short=p300 HAT EC=2.3.1.48 {ECO:0000269|PubMed:23415232, ECO:0000269|PubMed:23934153, ECO:0000269|PubMed:8945521} E1A-associated protein p300 Histone butyryltransferase p300 EC=2.3.1.- {ECO:0000269|PubMed:17267393} Histone crotonyltransferase p300 EC=2.3.1.- {ECO:0000269|PubMed:25818647} Protein propionyltransferase p300 EC=2.3.1.- {ECO:0000269|PubMed:17267393} OS=H…
Lot0179080.1	206.762	80.6298	1.3586	0.0018598	0.024741	--	Chromobox protein homolog 7 OS=Homo sapiens (Human) Name=CBX7 PE=1
Lot0179370.1	230.574	842.757	-1.8699	6.9708e-05	0.0019055	--	ADP-ribosylation factor-like protein 4A OS=Homo sapiens (Human) Name=ARL4A Synonyms=ARL4 PE=1
Lot0179460.1	258.749	99.451	1.3795	0.001164	0.017476	--	--
Lot0179490.1	161.12	52.6947	1.6124	0.00071646	0.012111	--	Proteinase-activated receptor 3 Short=PAR-3 Coagulation factor II receptor-like 2 Thrombin receptor-like 2 Precursor OS=Bos taurus (Bovine) Name=F2RL2 Synonyms=PAR3 PE=2
Lot0179500.1	49.0783	6.93879	2.8223	0.00020982	0.0045675	--	Suppressor APC domain-containing protein 2 {ECO:0000305} Protein Ang OS=Mus musculus (Mouse) Name=Sapcd2 {ECO:0000312|MGI:MGI:1919330} PE=1
Lot0179630.1	26.4295	80.6649	-1.6098	0.0023721	0.029457	--	LARGE xylosyl- and glucuronyltransferase 1 {ECO:0000250|UniProtKB:O95461} EC=2.4.-.- Acetylglucosaminyltransferase-like 1A Glycosyltransferase-like protein Xylosyltransferase LARGE {ECO:0000305} EC=2.4.2.- {ECO:0000250|UniProtKB:O95461} Beta-1,3-glucuronyltransferase LARGE {ECO:0000305} EC=2.4.1.- {ECO:0000250|UniProtKB:O95461} OS=Danio rerio (Zebrafish) (Brachydanio rerio) Name=large1 {ECO:00002…
Lot0179790.1	2.84205	21.1928	-2.8986	0.0028819	0.034276	--	--
Lot0179930.1	20.0923	0.805847	4.64	6.0325e-05	0.0016839	--	Proline-rich transmembrane protein 1 Dispanin subfamily D member 1 Short=DSPD1 OS=Rattus norvegicus (Rat) Synonyms=Ng5 {ECO:0000312|EMBL:CAE83964.1} PE=1
Lot0180070.1	112.733	336.024	-1.5756	0.00015211	0.0035296	--	Paralemmin-1 Paralemmin Precursor OS=Homo sapiens (Human) Name=PALM Synonyms=KIAA0270 PE=1
Lot0180110.1	30.4158	114.754	-1.9157	0.00013473	0.0031924	--	Claudin-11 Oligodendrocyte transmembrane protein Oligodendrocyte-specific protein OS=Mus musculus (Mouse) Name=Cldn11 Synonyms=Osp, Otm PE=1
Lot0180230.1	180.628	64.5544	1.4844	0.00094252	0.014888	--	E3 SUMO-protein ligase CBX4 EC=6.3.2.- Chromobox protein homolog 4 Polycomb 2 homolog Short=Pc2 Short=mPc2 OS=Mus musculus (Mouse) Name=Cbx4 Synonyms=Pc2 PE=1
Lot0180370.1	4343.87	1069.23	2.0224	1.4409e-07	9.6699e-06	--	THO complex subunit 4 Short=Tho4 Aly/REF export factor OS=Xenopus tropicalis (Western clawed frog) (Silurana tropicalis) Name=alyref Synonyms=thoc4 ORFNames=TEgg022b23.1 PE=2
Lot0180490.1	33.7009	221.219	-2.7146	2.0382e-06	9.6999e-05	--	Phosphatidylinositol 5-phosphate 4-kinase type-2 beta EC=2.7.1.149 1-phosphatidylinositol 5-phosphate 4-kinase 2-beta Diphosphoinositide kinase 2-beta Phosphatidylinositol 5-phosphate 4-kinase type II beta Short=PI(5)P 4-kinase type II beta Short=PIP4KII-beta PtdIns(5)P-4-kinase isoform 2-beta OS=Homo sapiens (Human) Name=PIP4K2B Synonyms=PIP5K2B PE=1
Lot0180880.1	1148.25	5644.02	-2.2973	3.6072e-09	3.5415e-07	--	Acetyl-CoA carboxylase 1 Short=ACC1 EC=6.4.1.2 ACC-alpha Biotin carboxylase EC=6.3.4.14 OS=Rattus norvegicus (Rat) Name=Acaca Synonyms=Acac PE=1
Lot0181030.1	1003.94	383.277	1.3892	0.00032003	0.0064193	--	Akirin-2 OS=Bos taurus (Bovine) Name=AKIRIN2 {ECO:0000312|EMBL:AAI04620.1} PE=2
Lot0181040.1	37.8425	3.76113	3.3308	1.5785e-05	0.00055543	--	Cannabinoid receptor type 1B OS=Takifugu rubripes (Japanese pufferfish) (Fugu rubripes) Name=cnr1b Synonyms=cb1b PE=3
Lot0181220.1	41.7113	151.216	-1.8581	8.5429e-05	0.0022396	--	Histone-lysine N-methyltransferase EHMT1 EC=2.1.1.- EC=2.1.1.43 Euchromatic histone-lysine N-methyltransferase 1 Short=Eu-HMTase1 G9a-like protein 1 Short=GLP Short=GLP1 Histone H3-K9 methyltransferase 5 Short=H3-K9-HMTase 5 Lysine N-methyltransferase 1D OS=Homo sapiens (Human) Name=EHMT1 Synonyms=EUHMTASE1, GLP, KIAA1876, KMT1D PE=1
Lot0181420.1	31.0112	6.0998	2.346	0.0021602	0.027776	--	Endothelial cell-specific molecule 1 Short=ESM-1 PG25 Precursor OS=Rattus norvegicus (Rat) Name=Esm1 PE=2
Lot0181460.1	145.253	29.3382	2.3077	0.0029584	0.034829	--	DENN domain-containing protein 2C OS=Homo sapiens (Human) Name=DENND2C PE=1
Lot0181500.1	1031.76	455.585	1.1793	0.0026286	0.031849	--	--
Lot0181510.1	181.462	52.3545	1.7933	0.002401	0.029701	--	--
Lot0181710.1	66.9509	22.5247	1.5716	0.0045406	0.047516	--	--
Lot0181730.1	44.2904	226.183	-2.3524	2.7259e-07	1.6879e-05	--	Cytochrome P450 1B1 EC=1.14.14.1 {ECO:0000269|PubMed:10426814, ECO:0000269|PubMed:22888116} CYPIB1 OS=Homo sapiens (Human) Name=CYP1B1 PE=1
Lot0181820.1	864.735	13.3718	6.015	7.3043e-10	8.4395e-08	--	Phospholipase D4 Short=PLD 4 EC=3.1.4.4 Choline phosphatase 4 Phosphatidylcholine-hydrolyzing phospholipase D4 OS=Mus musculus (Mouse) Name=Pld4 PE=1
Lot0181830.1	1578.64	369.346	2.0956	0.0010772	0.016507	--	Signal recognition particle 14 kDa protein Short=SRP14 OS=Bos taurus (Bovine) Name=SRP14 PE=3
Lot0181850.1	229.37	513.407	-1.1624	0.0034366	0.038768	--	Pleckstrin homology domain-containing family G member 3 Short=PH domain-containing family G member 3 OS=Homo sapiens (Human) Name=PLEKHG3 Synonyms=KIAA0599 PE=1
Lot0181960.1	29.8622	110.993	-1.8941	0.00018034	0.0040501	--	Uncharacterized protein C14orf28 homolog OS=Mus musculus (Mouse) Name=Gm527 PE=2
Lot0182000.1	1036.23	459.809	1.1722	0.0022759	0.028747	--	Protein archease Protein zbtb8os OS=Danio rerio (Zebrafish) (Brachydanio rerio) Name=zbtb8os ORFNames=si:dkeyp-2e4.1, zgc:112460 PE=2
Lot0182030.1	279.375	737.333	-1.4001	0.00039594	0.0076245	--	Uncharacterized protein KIAA1522 homolog OS=Danio rerio (Zebrafish) (Brachydanio rerio) ORFNames=si:ch211-194e15.5 PE=4
Lot0182240.1	2851.52	639.702	2.1563	3.3942e-08	2.584e-06	--	Collagen type IV alpha-3-binding protein Ceramide transfer protein {ECO:0000303|PubMed:14685229} OS=Cricetulus griseus (Chinese hamster) (Cricetulus barabensis griseus) Name=COL4A3BP Synonyms=CERT {ECO:0000303|PubMed:14685229} PE=1
Lot0182730.1	5328.44	1701.76	1.6467	1.8094e-05	0.00061545	--	Helicase with zinc finger domain 2 EC=3.6.4.- PPAR-gamma DNA-binding domain-interacting protein 1 Short=PDIP1 Short=PPAR-gamma DBD-interacting protein 1 OS=Mus musculus (Mouse) Name=Helz2 PE=1
Lot0182760.1	649.702	157.515	2.0443	5.3924e-07	3.0068e-05	--	Serine incorporator 1 Axotomy-induced glyco/Golgi protein 2 Membrane protein TMS-2 Tumor differentially expressed protein 1-like Tumor differentially expressed protein 2 OS=Mus musculus (Mouse) Name=Serinc1 Synonyms=Aigp2, Tde1l, Tde2, Tms2 PE=1
Lot0182780.1	86.4151	14.7463	2.5509	0.003982	0.043182	--	Integrin alpha-5 Fibronectin receptor subunit alpha Integrin alpha-F VLA-5 Integrin alpha-5 heavy chain Integrin alpha-5 light chain Precursor OS=Xenopus laevis (African clawed frog) Name=itga5 PE=2
Lot0182790.1	433.922	104.247	2.0574	7.0969e-07	3.8894e-05	--	Bridging integrator 2 OS=Rattus norvegicus (Rat) Name=Bin2 PE=1
Lot0182810.1	112.65	359.488	-1.6741	6.8152e-05	0.0018721	--	Carbohydrate sulfotransferase 11 EC=2.8.2.5 Chondroitin 4-O-sulfotransferase 1 Chondroitin 4-sulfotransferase 1 Short=C4S-1 Short=C4ST-1 Short=C4ST1 OS=Rattus norvegicus (Rat) Name=Chst11 PE=1
Lot0183050.1	614.573	196.903	1.6421	4.6334e-05	0.0013576	--	Uncharacterized protein C14orf80 homolog OS=Mus musculus (Mouse) PE=2
Lot0183090.1	118.803	505.553	-2.0893	4.2365e-07	2.4475e-05	--	Protein Daple Coiled-coil domain-containing protein 88C Dvl-associating protein with a high frequency of leucine residues Short=hDaple Hook-related protein 2 Short=HkRP2 OS=Homo sapiens (Human) Name=CCDC88C Synonyms=DAPLE, KIAA1509 {ECO:0000312|HGNC:HGNC:19967} PE=1
Lot0183140.1	3628.18	1105.9	1.714	0.0031976	0.036756	--	Stonustoxin subunit beta Short=SNTX subunit beta OS=Synanceia horrida (Estuarine stonefish) (Scorpaena horrida) PE=1
Lot0183380.1	119.707	301.914	-1.3346	0.0014406	0.020502	--	NEDD4-binding protein 2 Short=N4BP2 EC=3.-.-.- BCL-3-binding protein OS=Homo sapiens (Human) Name=N4BP2 Synonyms=B3BP, KIAA1413 PE=1
Lot0183610.1	2265.12	959.405	1.2394	0.0011275	0.017134	--	Syntenin-1 Melanoma differentiation-associated protein 9 Short=MDA-9 Pro-TGF-alpha cytoplasmic domain-interacting protein 18 Short=TACIP18 Scaffold protein Pbp1 Syndecan-binding protein 1 OS=Homo sapiens (Human) Name=SDCBP Synonyms=MDA9, SYCL PE=1
Lot0183910.1	175.37	42.453	2.0465	0.0016382	0.022473	--	Zinc finger protein RFP EC=2.3.2.27 RING-type E3 ubiquitin transferase TRIM27 {ECO:0000305} Ret finger protein Tripartite motif-containing protein 27 OS=Mus musculus (Mouse) Name=Trim27 Synonyms=Rfp PE=1
Lot0183920.1	40.7686	7.21418	2.4986	0.00030825	0.0062416	--	Zinc finger protein RFP EC=2.3.2.27 RING finger protein 76 RING-type E3 ubiquitin transferase TRIM27 {ECO:0000305} Ret finger protein Tripartite motif-containing protein 27 OS=Homo sapiens (Human) Name=TRIM27 Synonyms=RFP, RNF76 PE=1
Lot0184090.1	541.001	143.891	1.9107	0.00041333	0.0079118	--	HRAS-like suppressor 3 {ECO:0000303|PubMed:17374643} Short=HRSL3 {ECO:0000303|PubMed:17374643} EC=3.1.1.32 {ECO:0000269|PubMed:19047760, ECO:0000269|PubMed:19615464, ECO:0000269|PubMed:20837014, ECO:0000269|PubMed:22605381, ECO:0000269|PubMed:22923616} EC=3.1.1.4 {ECO:0000269|PubMed:19047760, ECO:0000269|PubMed:19615464, ECO:0000269|PubMed:20837014, ECO:0000269|PubMed:22605381, ECO:0000269|PubMed…
Lot0184100.1	11.1629	0	Inf	0.0044771	0.047027	--	Retinoic acid receptor responder protein 3 EC=3.1.1.- HRAS-like suppressor 4 Short=HRSL4 RAR-responsive protein TIG3 Retinoid-inducible gene 1 protein Tazarotene-induced gene 3 protein OS=Homo sapiens (Human) Name=RARRES3 Synonyms=RIG1, TIG3 PE=1
Lot0184450.1	26.3742	4.08137	2.692	0.0011896	0.017757	--	Cationic amino acid transporter 4 Short=CAT-4 Short=CAT4 Solute carrier family 7 member 4 OS=Mus musculus (Mouse) Name=Slc7a4 PE=1
Lot0185000.1	61.6399	10.6478	2.5333	3.528e-05	0.0010785	--	Protein NLRC3 OS=Mus musculus (Mouse) Name=Nlrc3 PE=1
Lot0185020.1	1.59071	23.7701	-3.9014	0.00018845	0.0041864	--	Neoverrucotoxin subunit beta Short=NeoVTX subunit beta OS=Synanceia verrucosa (Reef stonefish) PE=1
Lot0185130.1	86.1725	29.9727	1.5236	0.0030413	0.035468	--	Ras-related protein Rab-8B Precursor OS=Homo sapiens (Human) Name=RAB8B PE=1
Lot0185190.1	41.0388	106.984	-1.3823	0.0045263	0.047417	--	TBC1 domain family member 2B OS=Mus musculus (Mouse) Name=Tbc1d2b Synonyms=Kiaa1055 PE=1
Lot0185260.1	4614.5	276.953	4.0585	4.2985e-22	3.3224e-19	--	Endonuclease 8-like 1 EC=3.2.2.- EC=4.2.99.18 DNA glycosylase/AP lyase Neil1 DNA-(apurinic or apyrimidinic site) lyase Neil1 Endonuclease VIII-like 1 Nei homolog 1 Short=NEH1 Nei-like protein 1 OS=Mus musculus (Mouse) Name=Neil1 Synonyms=Nei1 PE=2
Lot0185310.1	23.0671	2.13773	3.4317	0.00031215	0.0062906	--	Cholesterol side-chain cleavage enzyme, mitochondrial EC=1.14.15.6 CYPXIA1 Cholesterol desmolase Cytochrome P450 11A1 Cytochrome P450(scc) Precursor OS=Oncorhynchus mykiss (Rainbow trout) (Salmo gairdneri) Name=cyp11a1 PE=2
Lot0185460.1	134.184	12.8499	3.3844	4.707e-07	2.6711e-05	--	Cholesterol 25-hydroxylase-like protein EC=1.14.99.- OS=Danio rerio (Zebrafish) (Brachydanio rerio) Name=ch25h ORFNames=zgc:101688 PE=2
Lot0185470.1	1.59818	24.9293	-3.9633	0.00011883	0.0028951	--	Bone morphogenetic protein 10 Short=BMP-10 Precursor OS=Homo sapiens (Human) Name=BMP10 PE=1
Lot0185540.1	3.19843	29.2481	-3.1929	0.00029645	0.0060299	--	Urea transporter 2 Solute carrier family 14 member 2 Urea transporter, kidney OS=Homo sapiens (Human) Name=SLC14A2 Synonyms=HUT2, UT2 PE=1
Lot0185560.1	1513.94	674.361	1.1667	0.0024355	0.030029	--	Endoplasmic reticulum aminopeptidase 2 EC=3.4.11.- OS=Pongo abelii (Sumatran orangutan) (Pongo pygmaeus abelii) Name=ERAP2 PE=2
Lot0185790.1	408.446	74.2349	2.46	0.0014776	0.020857	--	Stonustoxin subunit beta Short=SNTX subunit beta OS=Synanceia horrida (Estuarine stonefish) (Scorpaena horrida) PE=1
Lot0185830.1	866.626	2193.73	-1.3399	0.00044405	0.0083502	--	Delta-1-pyrroline-5-carboxylate dehydrogenase, mitochondrial Short=P5C dehydrogenase EC=1.2.1.88 Aldehyde dehydrogenase family 4 member A1 L-glutamate gamma-semialdehyde dehydrogenase Precursor OS=Danio rerio (Zebrafish) (Brachydanio rerio) Name=aldh4a1 ORFNames=zgc:63592 PE=2
Lot0185850.1	31.7667	194.978	-2.6177	3.6431e-08	2.7495e-06	--	Lysine-specific demethylase phf2 EC=1.14.11.- PHD finger protein 2 OS=Dicentrarchus labrax (European seabass) (Morone labrax) Name=phf2 ORFNames=DLA_It00560 PE=3
Lot0185870.1	55.698	164.848	-1.5654	0.0006092	0.01059	--	PX domain-containing protein 1 OS=Mus musculus (Mouse) Name=Pxdc1 PE=2
Lot0185890.1	728.405	84.1446	3.1138	3.0062e-13	6.6717e-11	-//-	-//-
Lot0186220.1	936.605	244.161	1.9396	0.00073051	0.012293	--	Ral guanine nucleotide dissociation stimulator-like 1 Short=RalGDS-like 1 OS=Danio rerio (Zebrafish) (Brachydanio rerio) Name=rgl1 ORFNames=zgc:77299 PE=2
Lot0186460.1	421.351	1180.21	-1.4859	0.00013714	0.0032358	--	Ligand of Numb protein X 2 Numb-binding protein 2 OS=Mus musculus (Mouse) Name=Lnx2 PE=1
Lot0186510.1	72.7433	180.068	-1.3077	0.0031451	0.036301	--	PAN2-PAN3 deadenylation complex subunit pan3 {ECO:0000255|HAMAP-Rule:MF_03181} PAB1P-dependent poly(A)-specific ribonuclease {ECO:0000255|HAMAP-Rule:MF_03181} Poly(A)-nuclease deadenylation complex subunit 3 {ECO:0000255|HAMAP-Rule:MF_03181} Short=PAN deadenylation complex subunit 3 {ECO:0000255|HAMAP-Rule:MF_03181} OS=Xenopus tropicalis (Western clawed frog) (Silurana tropicalis) Name=pan3 {ECO:…
Lot0186560.1	801.687	2619.18	-1.708	8.0501e-06	0.00031406	--	Spermatogenesis-associated protein 13 APC-stimulated guanine nucleotide exchange factor 2 Short=Asef2 OS=Homo sapiens (Human) Name=SPATA13 PE=1
Lot0186760.1	137.897	23.8631	2.5307	4.0905e-05	0.0012209	--	Protein-lysine methyltransferase METTL21D EC=2.1.1.- Methyltransferase-like protein 21D VCP lysine methyltransferase Short=VCP-KMT Valosin-containing protein lysine methyltransferase OS=Homo sapiens (Human) Name=VCPKMT Synonyms=C14orf138, METTL21D PE=1
Lot0186790.1	484.016	199.786	1.2766	0.0025118	0.030733	--	E3 ubiquitin-protein ligase pellino homolog 2 Short=Pellino-2 EC=2.3.2.27 RING-type E3 ubiquitin transferase pellino homolog 2 {ECO:0000305} OS=Homo sapiens (Human) Name=PELI2 PE=1
Lot0187250.1	243.218	81.6698	1.5744	0.00027998	0.005784	--	CapZ-interacting protein Protein kinase substrate CapZIP OS=Mus musculus (Mouse) Name=Rcsd1 Synonyms=Capzip PE=1
Lot0187320.1	43.317	118.548	-1.4525	0.0028239	0.033686	--	AT-rich interactive domain-containing protein 5B Short=ARID domain-containing protein 5B MRF1-like protein Modulator recognition factor 2 Short=MRF-2 OS=Homo sapiens (Human) Name=ARID5B Synonyms=DESRT, MRF2 PE=1
Lot0187350.1	180.234	1530.99	-3.0865	5.7538e-14	1.3576e-11	--	Fibroblast growth factor receptor 4 Short=FGFR-4 EC=2.7.10.1 Precursor OS=Danio rerio (Zebrafish) (Brachydanio rerio) Name=fgfr4 PE=1
Lot0187560.1	76.7134	273.019	-1.8314	2.2943e-05	0.00074967	--	FERM, ARHGEF and pleckstrin domain-containing protein 1 FERM, RhoGEF and pleckstrin domain-containing protein 1 OS=Rattus norvegicus (Rat) Name=Farp1 PE=1
Lot0187590.1	86.922	269.794	-1.6341	0.00014208	0.0033348	--	Serine/threonine-protein kinase 24 EC=2.7.11.1 Mammalian STE20-like protein kinase 3 Short=MST-3 STE20-like kinase MST3 Serine/threonine-protein kinase 24 35 kDa subunit Mammalian STE20-like protein kinase 3 N-terminal Short=MST3/N Serine/threonine-protein kinase 24 12 kDa subunit Mammalian STE20-like protein kinase 3 C-terminal Short=MST3/C OS=Mus musculus (Mouse) Name=Stk24 Synonyms=Mst3, Stk3 …
Lot0187600.1	62.2368	323.593	-2.3783	5.419e-08	3.9695e-06	--	G-protein coupled receptor 1 OS=Macaca fascicularis (Crab-eating macaque) (Cynomolgus monkey) Name=GPR1 PE=2
Lot0187620.1	80.4023	3.44332	4.5454	2.9439e-08	2.2833e-06	--	Protein FAM237A {ECO:0000305} OS=Homo sapiens (Human) Name=FAM237A {ECO:0000312|HGNC:HGNC:52388} PE=3
Lot0187630.1	879.596	73.092	3.5891	2.2187e-05	0.00072814	--	Caspase-8 Short=CASP-8 EC=3.4.22.61 Apoptotic cysteine protease Apoptotic protease Mch-5 CAP4 FADD-homologous ICE/ced-3-like protease FADD-like ICE Short=FLICE ICE-like apoptotic protease 5 MORT1-associated ced-3 homolog Short=MACH Caspase-8 subunit p18 Caspase-8 subunit p10 Precursor OS=Homo sapiens (Human) Name=CASP8 Synonyms=MCH5 PE=1
Lot0187670.1	1404.91	294.355	2.2548	1.9506e-05	0.00065431	--	Cytochrome c-b OS=Takifugu rubripes (Japanese pufferfish) (Fugu rubripes) Name=cyc-B PE=3
Lot0187810.1	14.5529	56.146	-1.9479	0.0013612	0.019659	--	Zinc finger and BTB domain-containing protein 5 Transcription factor ZNF-POZ OS=Mus musculus (Mouse) Name=Zbtb5 Synonyms=Kiaa0354 PE=2
Lot0187950.1	517.133	69.8649	2.8879	1.7136e-11	2.686e-09	--	Retinol dehydrogenase 10-A EC=1.1.1.300 OS=Danio rerio (Zebrafish) (Brachydanio rerio) Name=rdh10a ORFNames=zgc:158459 PE=2
Lot0188000.1	44.4509	10.3275	2.1057	0.0012462	0.018401	--	Peptidase inhibitor 15-A Precursor OS=Danio rerio (Zebrafish) (Brachydanio rerio) Name=pi15a Synonyms=pi15 ORFNames=si:rp71-1m12.1 PE=3
Lot0188280.1	2734.54	810.245	1.7549	4.2859e-06	0.00018111	--	Purine nucleoside phosphorylase Short=PNP EC=2.4.2.1 Inosine phosphorylase Inosine-guanosine phosphorylase OS=Bos taurus (Bovine) Name=PNP Synonyms=NP PE=1
Lot0188290.1	1070.94	476.492	1.1684	0.0029268	0.034547	--	Purine nucleoside phosphorylase Short=PNP EC=2.4.2.1 Inosine phosphorylase Inosine-guanosine phosphorylase OS=Bos taurus (Bovine) Name=PNP Synonyms=NP PE=1
Lot0188500.1	3.59217	23.8539	-2.7313	0.0043362	0.046042	--	MICAL-like protein 1 Molecule interacting with Rab13 Short=MIRab13 OS=Homo sapiens (Human) Name=MICALL1 Synonyms=KIAA1668, MIRAB13 PE=1
Lot0188710.1	105.969	34.7527	1.6084	0.00114	0.017255	--	Lethal(3)malignant brain tumor-like protein 1 Short=H-l(3)mbt Short=H-l(3)mbt protein Short=L(3)mbt-like L(3)mbt protein homolog L3MBTL1 OS=Homo sapiens (Human) Name=L3MBTL1 Synonyms=KIAA0681, L3MBT, L3MBTL PE=1
Lot0188770.1	217.82	91.144	1.2569	0.004397	0.046446	--	--
Lot0188790.1	70.5966	286.169	-2.0192	0.0013524	0.01957	--	Tyrosine-protein phosphatase non-receptor type 11 EC=3.1.3.48 {ECO:0000250|UniProtKB:Q06124} SH-PTP2 Short=cSH-PTP2 OS=Gallus gallus (Chicken) Name=PTPN11 PE=2
Lot0189130.1	47.575	4.99515	3.2516	4.1048e-06	0.000176	--	Transcription factor E2F1 Short=E2F-1 OS=Gallus gallus (Chicken) Name=E2F1 PE=2
Lot0189180.1	75.8203	220.867	-1.5425	0.00037909	0.0073506	--	Vitamin D3 receptor A Short=VDR-A 1,25-dihydroxyvitamin D3 receptor A Nuclear receptor subfamily 1 group I member 1-A OS=Danio rerio (Zebrafish) (Brachydanio rerio) Name=vdra Synonyms=nr1i1a, vdr PE=1
Lot0189330.1	118.104	285.33	-1.2726	0.0023346	0.029121	--	Phosphatidylinositol 4-kinase beta Short=PI4K-beta Short=PI4Kbeta Short=PtdIns 4-kinase beta EC=2.7.1.67 OS=Danio rerio (Zebrafish) (Brachydanio rerio) Name=pi4kb Synonyms=pik4cb PE=2
Lot0189460.1	353.752	148.896	1.2484	0.0023335	0.029121	--	E3 ubiquitin-protein ligase RNF181 EC=2.3.2.27 RING finger protein 181 RING-type E3 ubiquitin transferase RNF181 {ECO:0000305} OS=Danio rerio (Zebrafish) (Brachydanio rerio) Name=rnf181 ORFNames=si:ch211-102c2.10, zgc:56424 PE=2
Lot0189470.1	535.279	166.197	1.6874	3.024e-05	0.00094274	--	--
Lot0189560.1	166.79	62.5809	1.4142	0.0015478	0.021629	--	Serine/threonine-protein phosphatase 2B catalytic subunit gamma isoform EC=3.1.3.16 CAM-PRP catalytic subunit Calcineurin, testis-specific catalytic subunit Calmodulin-dependent calcineurin A subunit gamma isoform OS=Homo sapiens (Human) Name=PPP3CC Synonyms=CALNA3, CNA3 PE=1
Lot0189820.1	1723.27	763.361	1.1747	0.0020703	0.026964	--	Complement factor H H factor 1 Precursor OS=Bos taurus (Bovine) Name=CFH Synonyms=HF1 PE=1
Lot0190070.1	25.4079	92.1716	-1.859	0.0030999	0.035909	--	G patch domain-containing protein 2-like OS=Mus musculus (Mouse) Name=Gpatch2l Synonyms=Kiaa1152 PE=1
Lot0190100.1	44.9525	172.766	-1.9423	0.0023041	0.028917	--	Tubulin polyglutamylase TTLL5 EC=6.-.-.- SRC1 and TIF2-associated modulatory protein Tubulin--tyrosine ligase-like protein 5 OS=Homo sapiens (Human) Name=TTLL5 Synonyms=KIAA0998, STAMP PE=1
Lot0190180.1	162.305	388.208	-1.2581	0.0019406	0.025558	--	Serine/threonine-protein kinase Nek9 EC=2.7.11.1 Nercc1 kinase Never in mitosis A-related kinase 9 Short=NimA-related protein kinase 9 NimA-related kinase 8 Short=Nek8 OS=Homo sapiens (Human) Name=NEK9 Synonyms=KIAA1995, NEK8, NERCC PE=1
Lot0190260.1	237.555	777.887	-1.7113	1.664e-05	0.00057401	--	Autophagy-related protein 2 homolog B OS=Homo sapiens (Human) Name=ATG2B Synonyms=C14orf103 PE=1
Lot0190820.1	221.353	738.616	-1.7385	1.1348e-05	0.00042396	--	Autophagy-related protein 2 homolog A OS=Xenopus tropicalis (Western clawed frog) (Silurana tropicalis) Name=atg2a PE=2
Lot0190860.1	95.3537	230.418	-1.2729	0.0029436	0.034695	--	--
Lot0190870.1	18.5036	2.11144	3.1315	0.0021141	0.027391	--	Protein RD3 OS=Mus musculus (Mouse) Name=Rd3 PE=2
Lot0190890.1	9.27503	57.9938	-2.6445	0.0013788	0.019812	--	--
Lot0191080.1	947.51	208.988	2.1807	5.9732e-08	4.319e-06	--	Tetratricopeptide repeat protein 37 Short=TPR repeat protein 37 Short=Thespin homolog OS=Xenopus laevis (African clawed frog) Name=ttc37 PE=2
Lot0191490.1	104.947	11.657	3.1704	1.2214e-08	1.0611e-06	--	E3 ubiquitin-protein ligase TRIM21 EC=2.3.2.27 52 kDa Ro protein 52 kDa ribonucleoprotein autoantigen Ro/SS-A RING finger protein 81 RING-type E3 ubiquitin transferase TRIM21 {ECO:0000305} Ro(SS-A) Sjoegren syndrome type A antigen Short=SS-A Tripartite motif-containing protein 21 OS=Homo sapiens (Human) Name=TRIM21 Synonyms=RNF81, RO52, SSA1 PE=1
Lot0191500.1	23.6322	80.8605	-1.7747	0.0040933	0.044058	--	Polycomb protein SCMH1 Sex comb on midleg homolog 1 OS=Homo sapiens (Human) Name=SCMH1 {ECO:0000312|EMBL:CAH72793.1} PE=1
Lot0191570.1	1765.21	625.649	1.4964	9.6537e-05	0.0024758	--	Zinc transporter ZIP1 Solute carrier family 39 member 1 Zinc-iron-regulated transporter-like Zrt- and Irt-like protein 1 Short=ZIP-1 Short=hZIP1 OS=Homo sapiens (Human) Name=SLC39A1 Synonyms=IRT1, ZIP1, ZIRTL ORFNames=CGI-08, CGI-71 PE=1
Lot0191580.1	100.876	292.521	-1.536	0.0002567	0.0053675	--	Cyclic AMP-responsive element-binding protein 3-like protein 4 Short=cAMP-responsive element-binding protein 3-like protein 4 Processed cyclic AMP-responsive element-binding protein 3-like protein 4 OS=Xenopus tropicalis (Western clawed frog) (Silurana tropicalis) Name=creb3l4 PE=2
Lot0191630.1	194.489	434.665	-1.1602	0.0043051	0.045824	--	Nuclear receptor subfamily 2 group F member 1-A COUP transcription factor 1-A Short=COUP-TFalpha-A Short=zCOUP-TFI Seven-up related 44 Short=Svp[44] Short=zSvp[44] Steroid receptor homolog SVP 44 OS=Danio rerio (Zebrafish) (Brachydanio rerio) Name=nr2f1a Synonyms=nr2f1, svp44 ORFNames=si:dkeyp-10a3.1 PE=2
Lot0191660.1	85.2357	5.57133	3.9354	1.6244e-05	0.0005645	--	Zinc finger protein RFP EC=2.3.2.27 RING finger protein 76 RING-type E3 ubiquitin transferase TRIM27 {ECO:0000305} Ret finger protein Tripartite motif-containing protein 27 OS=Homo sapiens (Human) Name=TRIM27 Synonyms=RFP, RNF76 PE=1
Lot0191950.1	13.5112	47.3538	-1.8093	0.0040744	0.043907	--	MAGUK p55 subfamily member 6 Veli-associated MAGUK 1 Short=VAM-1 OS=Homo sapiens (Human) Name=MPP6 Synonyms=VAM1 PE=1
Lot0191980.1	47.0934	162.841	-1.7899	0.00012397	0.0029913	--	Coiled-coil domain-containing protein 126 Precursor OS=Homo sapiens (Human) Name=CCDC126 ORFNames=UNQ786/PRO1605 PE=2
Lot0192100.1	0	11.243	#NAME?	0.0011937	0.017798	--	WAS/WASL-interacting protein family member 3 Corticosteroids and regional expression protein 16 OS=Rattus norvegicus (Rat) Name=Wipf3 Synonyms=Cr16 PE=1
Lot0192240.1	48.422	199.103	-2.0398	7.8914e-06	0.0003087	--	cAMP-specific 3',5'-cyclic phosphodiesterase 4D EC=3.1.4.53 DPDE3 PDE43 OS=Homo sapiens (Human) Name=PDE4D Synonyms=DPDE3 PE=1
Lot0192530.1	13.3983	46.4888	-1.7948	0.004527	0.047417	--	Pre-B-cell leukemia transcription factor 1 {ECO:0000250|UniProtKB:P40424} Homeobox protein pbx1 {ECO:0000250|UniProtKB:P40424} OS=Xenopus tropicalis (Western clawed frog) (Silurana tropicalis) Name=pbx1 {ECO:0000250|UniProtKB:P40424} PE=2
Lot0192590.1	150.338	723.921	-2.2676	0.00016788	0.0038242	--	Calmodulin-regulated spectrin-associated protein 3 {ECO:0000305} Marshalin {ECO:0000303|PubMed:24244856} Protein Nezha {ECO:0000303|PubMed:23169647} OS=Mus musculus (Mouse) Synonyms=Kiaa1543 {ECO:0000303|Ref.6} PE=1
Lot0192630.1	65.5374	166.802	-1.3477	0.0027033	0.03256	--	Neurogenic locus notch homolog protein 3 Short=Notch 3 Notch 3 extracellular truncation Notch 3 intracellular domain Precursor OS=Rattus norvegicus (Rat) Name=Notch3 PE=2
Lot0192640.1	920.696	430.609	1.0963	0.004339	0.04605	--	TAR DNA-binding protein 43 Short=TDP-43 OS=Xenopus tropicalis (Western clawed frog) (Silurana tropicalis) Name=tardbp Synonyms=tdp43 ORFNames=TGas087d21.1 PE=2
Lot0192690.1	69.5891	15.5181	2.1649	0.00012113	0.0029416	--	Nicotinamide/nicotinic acid mononucleotide adenylyltransferase 1 {ECO:0000305} Short=NMN/NaMN adenylyltransferase 1 EC=2.7.7.1 EC=2.7.7.18 Nicotinamide mononucleotide adenylyltransferase 1 Short=NMN adenylyltransferase 1 Nicotinate-nucleotide adenylyltransferase 1 Short=NaMN adenylyltransferase 1 OS=Bos taurus (Bovine) Name=NMNAT1 PE=2
Lot0192800.1	306.275	53.0157	2.5303	1.2759e-08	1.0961e-06	--	c-Myc-binding protein Associate of Myc 1 Short=AMY-1 OS=Homo sapiens (Human) Name=MYCBP Synonyms=AMY1 PE=1
Lot0192810.1	75.1331	7.67548	3.2911	8.17e-08	5.705e-06	--	Rhomboid-related protein 2 Short=RRP2 EC=3.4.21.105 Rhomboid-related protein 2, N-terminal fragment Short=NTF Rhomboid-related protein 2, C-terminal fragment Short=CTF OS=Mus musculus (Mouse) Name=Rhbdl2 PE=1
Lot0192820.1	2233.4	233.697	3.2565	1.8025e-15	5.7719e-13	--	Akirin-1 OS=Xenopus tropicalis (Western clawed frog) (Silurana tropicalis) Name=akirin1 ORFNames=TGas103l22.1 PE=2
Lot0193160.1	556.613	1214.51	-1.1256	0.0033352	0.037945	--	Serine/threonine-protein phosphatase 6 regulatory subunit 2 SAPS domain family member 2 OS=Homo sapiens (Human) Name=PPP6R2 Synonyms=KIAA0685, PP6R2, SAPS2 PE=1
Lot0193510.1	343.437	78.1466	2.1358	4.1625e-07	2.4109e-05	--	PML-RARA-regulated adapter molecule 1 Short=PRAM Short=PRAM-1 OS=Homo sapiens (Human) Name=PRAM1 PE=1
Lot0193600.1	93.3797	27.4771	1.7649	0.00057001	0.01006	--	NLR family CARD domain-containing protein 3 CARD15-like protein Caterpiller protein 16.2 {ECO:0000303|PubMed:15705585} Short=CLR16.2 {ECO:0000303|PubMed:15705585} NACHT, LRR and CARD domains-containing protein 3 Nucleotide-binding oligomerization domain protein 3 OS=Homo sapiens (Human) Name=NLRC3 Synonyms=NOD3 PE=1
Lot0193720.1	146.874	34.1871	2.1031	8.9633e-06	0.00034521	--	cAMP-responsive element modulator Inducible cAMP early repressor Short=ICER OS=Homo sapiens (Human) Name=CREM PE=1
Lot0193730.1	816.498	232.649	1.8113	5.5256e-06	0.00022478	--	Cullin-2 Short=CUL-2 OS=Homo sapiens (Human) Name=CUL2 PE=1
Lot0193760.1	215.762	82.0743	1.3944	0.0012946	0.018967	--	Neoverrucotoxin subunit beta Short=NeoVTX subunit beta OS=Synanceia verrucosa (Reef stonefish) PE=1
Lot0194000.1	633.611	254.308	1.317	0.00093222	0.014746	--	Structural maintenance of chromosomes protein 6 Short=SMC protein 6 Short=SMC-6 OS=Takifugu rubripes (Japanese pufferfish) (Fugu rubripes) Name=smc6 Synonyms=smc6l1 PE=2
Lot0194010.1	27.6629	87.9393	-1.6686	0.0013391	0.019442	--	--
Lot0194030.1	13.0025	1.10466	3.5571	0.0045638	0.047714	--	ALK and LTK ligand 2 Protein FAM150B Precursor OS=Rattus norvegicus (Rat) Name=Alkal2 {ECO:0000312|RGD:1587117} Synonyms=Fam150b PE=2
Lot0194080.1	925.516	294.647	1.6513	2.8703e-05	0.00090736	--	Cap-specific mRNA (nucleoside-2'-O-)-methyltransferase 1 EC=2.1.1.57 Cap methyltransferase 1 Cap1 2'O-ribose methyltransferase 1 Short=MTr1 FtsJ methyltransferase domain-containing protein 2 OS=Danio rerio (Zebrafish) (Brachydanio rerio) Name=cmtr1 Synonyms=ftsjd2 ORFNames=zgc:55336 PE=2
Lot0194180.1	31.3825	307.157	-3.2909	3.5263e-05	0.0010785	--	Sestrin-1 {ECO:0000305} EC=1.11.1.15 {ECO:0000250|UniProtKB:P58004} XPA26 {ECO:0000303|PubMed:11165487} p53-regulated protein PA26 {ECO:0000303|PubMed:11165487} OS=Xenopus laevis (African clawed frog) Synonyms=pa26 {ECO:0000303|PubMed:11165487} PE=2
Lot0194810.1	150.312	422.555	-1.4912	0.00024104	0.0050922	--	CREB-binding protein EC=2.3.1.48 {ECO:0000269|PubMed:24616510} OS=Homo sapiens (Human) Name=CREBBP Synonyms=CBP PE=1
Lot0194870.1	22.2161	85.4984	-1.9443	0.00032867	0.0065547	--	Vasorin Protein slit-like 2 Precursor OS=Mus musculus (Mouse) Name=Vasn Synonyms=Slitl2 PE=2
Lot0194900.1	569.267	55.6532	3.3546	1.7712e-14	4.6165e-12	--	NACHT, LRR and PYD domains-containing protein 3 Angiotensin/vasopressin receptor AII/AVP-like Caterpiller protein 1.1 Short=CLR1.1 Cold-induced autoinflammatory syndrome 1 protein Cryopyrin PYRIN-containing APAF1-like protein 1 OS=Homo sapiens (Human) Name=NLRP3 Synonyms=C1orf7, CIAS1, NALP3, PYPAF1 PE=1
Lot0195290.1	207.02	23.9577	3.1112	1.3617e-10	1.7954e-08	-//-	-//-
Lot0195300.1	73.5197	19.3152	1.9284	0.00044298	0.0083369	--	E3 ubiquitin/ISG15 ligase TRIM25 EC=6.3.2.n3 {ECO:0000269|PubMed:16352599} Estrogen-responsive finger protein RING finger protein 147 RING-type E3 ubiquitin transferase EC=2.3.2.27 {ECO:0000269|PubMed:17392790} RING-type E3 ubiquitin transferase TRIM25 {ECO:0000305} Tripartite motif-containing protein 25 Ubiquitin/ISG15-conjugating enzyme TRIM25 Zinc finger protein 147 OS=Homo sapiens (Human) Nam…
Lot0195340.1	8.2283	58.0762	-2.8193	1.2878e-05	0.00047244	--	Transient receptor potential cation channel subfamily M member 7 EC=2.7.11.1 Channel-kinase 1 Long transient receptor potential channel 7 Short=LTrpC-7 Short=LTrpC7 Transient receptor potential-phospholipase C-interacting kinase Short=TRP-PLIK OS=Mus musculus (Mouse) Name=Trpm7 Synonyms=Chak, Ltrpc7 PE=1
Lot0195480.1	314.752	907.278	-1.5273	0.00047382	0.0087775	--	Zinc finger CCCH domain-containing protein 13 OS=Homo sapiens (Human) Name=ZC3H13 Synonyms=KIAA0853 PE=1
Lot0195540.1	643.15	280.67	1.1963	0.0022578	0.028641	--	ATP-binding cassette sub-family B member 6, mitochondrial OS=Xenopus tropicalis (Western clawed frog) (Silurana tropicalis) Name=abcb6 PE=2
Lot0195630.1	2324.91	1074.13	1.114	0.0033174	0.037823	--	Glycerol-3-phosphate dehydrogenase 1-like protein EC=1.1.1.8 OS=Xenopus tropicalis (Western clawed frog) (Silurana tropicalis) Name=gpd1l PE=2
Lot0195860.1	20.7188	69.7885	-1.7521	0.0023366	0.02913	--	Codanin-1 OS=Homo sapiens (Human) Name=CDAN1 ORFNames=UNQ664/PRO1295 PE=1
Lot0195910.1	1551.35	460.517	1.7522	6.8521e-06	0.00027329	--	CKLF-like MARVEL transmembrane domain-containing protein 6 Chemokine-like factor superfamily member 6 OS=Mus musculus (Mouse) Name=Cmtm6 Synonyms=Cklfsf6 PE=1
Lot0195920.1	53.8811	3.16838	4.088	0.00021327	0.0046277	--	Copine-4 {ECO:0000305} Copine IV {ECO:0000250|UniProtKB:Q99829, ECO:0000312|MGI:MGI:1921270} OS=Mus musculus (Mouse) Name=Cpne4 {ECO:0000312|MGI:MGI:1921270} PE=1
Lot0196000.1	82.6806	12.5251	2.7227	0.00020858	0.0045569	--	Zinc finger protein RFP EC=2.3.2.27 RING finger protein 76 RING-type E3 ubiquitin transferase TRIM27 {ECO:0000305} Ret finger protein Tripartite motif-containing protein 27 OS=Homo sapiens (Human) Name=TRIM27 Synonyms=RFP, RNF76 PE=1
Lot0196140.1	81.5233	24.0423	1.7616	0.00081573	0.013317	--	RNA polymerase II elongation factor ELL Eleven-nineteen lysine-rich leukemia protein OS=Homo sapiens (Human) Name=ELL Synonyms=C19orf17 PE=1
Lot0196180.1	35.2943	7.28576	2.2763	0.003486	0.039128	--	Leptin receptor Short=LEP-R OB receptor Short=OB-R Precursor OS=Macaca mulatta (Rhesus macaque) Name=LEPR Synonyms=OBR PE=2
Lot0196340.1	2092.53	585.953	1.8364	2.4153e-06	0.00011209	--	Serine/threonine-protein kinase TBK1 EC=2.7.11.1 T2K TANK-binding kinase 1 OS=Mus musculus (Mouse) Name=Tbk1 PE=1
Lot0196350.1	39.3535	7.57518	2.3771	0.00073269	0.012294	--	Probable G-protein coupled receptor 19 GPR-NGA OS=Homo sapiens (Human) Name=GPR19 PE=2
Lot0196400.1	94.11	374.838	-1.9938	2.1605e-06	0.00010152	--	Suppressor of cytokine signaling 2 Short=SOCS-2 OS=Bos taurus (Bovine) Name=SOCS2 PE=2
Lot0196480.1	10.5201	39.6022	-1.9124	0.0047743	0.049294	--	Kelch-like protein 42 Cullin-3-binding protein 9 Short=Ctb9 Kelch domain-containing protein 5 OS=Homo sapiens (Human) Name=KLHL42 Synonyms=KIAA1340, KLHDC5 PE=1
Lot0196560.1	390.463	116.457	1.7454	0.0040735	0.043907	--	Spermidine synthase Short=SPDSY EC=2.5.1.16 Putrescine aminopropyltransferase OS=Mus musculus (Mouse) Name=Srm PE=1
Lot0196630.1	447.595	99.6058	2.1679	2.7033e-06	0.00012217	--	NLR family CARD domain-containing protein 3 CARD15-like protein Caterpiller protein 16.2 {ECO:0000303|PubMed:15705585} Short=CLR16.2 {ECO:0000303|PubMed:15705585} NACHT, LRR and CARD domains-containing protein 3 Nucleotide-binding oligomerization domain protein 3 OS=Homo sapiens (Human) Name=NLRC3 Synonyms=NOD3 PE=1
Lot0196640.1	139.843	26.4517	2.4024	1.272e-06	6.407e-05	--	NLR family CARD domain-containing protein 3 CARD15-like protein Caterpiller protein 16.2 {ECO:0000303|PubMed:15705585} Short=CLR16.2 {ECO:0000303|PubMed:15705585} NACHT, LRR and CARD domains-containing protein 3 Nucleotide-binding oligomerization domain protein 3 OS=Homo sapiens (Human) Name=NLRC3 Synonyms=NOD3 PE=1
Lot0196660.1	1449.44	107.942	3.7472	9.9436e-18	4.0525e-15	--	Stonustoxin subunit beta Short=SNTX subunit beta OS=Synanceia horrida (Estuarine stonefish) (Scorpaena horrida) PE=1
Lot0196830.1	24.7802	91.3851	-1.8828	0.0003445	0.00681	--	Myotubularin-related protein 7 EC=3.1.3.- OS=Mus musculus (Mouse) Name=Mtmr7 PE=1
Lot0196980.1	18.994	91.768	-2.2724	3.0844e-05	0.00095889	--	Uncharacterized protein KIAA1671 OS=Homo sapiens (Human) Name=KIAA1671 PE=1
Lot0197230.1	235.291	629.972	-1.4208	0.00032115	0.0064331	--	Alpha-mannosidase 2x EC=3.2.1.114 Alpha-mannosidase IIx Short=Man IIx Mannosidase alpha class 2A member 2 Mannosyl-oligosaccharide 1,3-1,6-alpha-mannosidase OS=Homo sapiens (Human) Name=MAN2A2 Synonyms=MANA2X PE=2
Lot0197260.1	26.8273	2.71878	3.3027	0.0004928	0.0090221	--	--
Lot0197380.1	353.579	130.686	1.4359	0.0005177	0.0093131	--	Diphosphoinositol polyphosphate phosphohydrolase 2 Short=DIPP-2 EC=3.6.1.52 Diadenosine 5',5'''-P1,P6-hexaphosphate hydrolase 2 EC=3.6.1.- Nucleoside diphosphate-linked moiety X motif 4 Short=Nudix motif 4 OS=Homo sapiens (Human) Name=NUDT4 Synonyms=DIPP2, KIAA0487 ORFNames=HDCMB47P PE=1
Lot0197430.1	52.6445	157.257	-1.5788	0.00056389	0.0099838	--	Cryptochrome-1 OS=Sylvia borin (Garden warbler) Name=CRY1 PE=2
Lot0198010.1	7511.15	1268.91	2.5654	6.9649e-11	1.0008e-08	--	Interferon-induced, double-stranded RNA-activated protein kinase EC=2.7.11.1 Eukaryotic translation initiation factor 2-alpha kinase 2 Short=eIF-2A protein kinase 2 Interferon-inducible RNA-dependent protein kinase Protein kinase RNA-activated Short=PKR Short=Protein kinase R {ECO:0000305} Tyrosine-protein kinase EIF2AK2 EC=2.7.10.2 OS=Rattus norvegicus (Rat) Name=Eif2ak2 Synonyms=Prkr PE=1
Lot0198110.1	29.1271	154.245	-2.4048	5.9681e-05	0.001668	--	Protein jagged-1b Short=Jagged1b Jagged3 Precursor OS=Danio rerio (Zebrafish) (Brachydanio rerio) Name=jag1b Synonyms=jag3 PE=2
Lot0198150.1	220.851	8.77572	4.6534	1.8296e-18	7.8866e-16	--	Potassium channel subfamily K member 1 Inward rectifying potassium channel protein TWIK-1 {ECO:0000303|PubMed:8605869} Potassium channel K2P1 {ECO:0000303|PubMed:15820677} Potassium channel KCNO1 OS=Homo sapiens (Human) Name=KCNK1 Synonyms=HOHO1 {ECO:0000303|PubMed:9462864}, KCNO1, TWIK1 PE=1
Lot0198320.1	98.9114	245.925	-1.314	0.0018977	0.025096	--	CMP-N-acetylneuraminate-beta-1,4-galactoside alpha-2,3-sialyltransferase EC=2.4.99.6 {ECO:0000250|UniProtKB:P97325} Beta-galactoside alpha-2,3-sialyltransferase 3 Short=Alpha 2,3-ST 3 Gal beta-1,3(4) GlcNAc alpha-2,3 sialyltransferase N-acetyllactosaminide alpha-2,3-sialyltransferase ST3Gal III Short=ST3GalIII ST3N Sialyltransferase 6 OS=Homo sapiens (Human) Name=ST3GAL3 Synonyms=SIAT6 PE=1
Lot0198620.1	65.4639	162.312	-1.31	0.0036216	0.040306	--	TGF-beta-activated kinase 1 and MAP3K7-binding protein 3 Mitogen-activated protein kinase kinase kinase 7-interacting protein 3 NF-kappa-B-activating protein 1 TAK1-binding protein 3 Short=TAB-3 TGF-beta-activated kinase 1-binding protein 3 OS=Homo sapiens (Human) Name=TAB3 Synonyms=MAP3K7IP3 PE=1
Lot0198710.1	2425.04	439.254	2.4649	5.0726e-10	6.048e-08	--	Tumor protein p63-regulated gene 1-like protein Mossy fiber terminal-associated vertebrate-specific presynaptic protein Protein FAM79A OS=Homo sapiens (Human) Name=TPRG1L Synonyms=FAM79A, MOVER PE=1
Lot0198860.1	119.409	517.11	-2.1146	0.00011934	0.0029044	--	Cyclin-dependent kinase-like 5 EC=2.7.11.22 OS=Mus musculus (Mouse) Name=Cdkl5 PE=1
Lot0199280.1	54.0196	210.862	-1.9647	0.00024167	0.005097	--	Thrombospondin-1 Precursor OS=Bos taurus (Bovine) Name=THBS1 Synonyms=TSP-1, TSP1 PE=2
Lot0200080.1	48.7761	314.278	-2.6878	8.2773e-05	0.0021776	--	Pleckstrin homology domain-containing family H member 1 Short=PH domain-containing family H member 1 Protein max-1 homolog OS=Danio rerio (Zebrafish) (Brachydanio rerio) Name=plekhh1 Synonyms=max1 PE=2
Lot0200130.1	36.2591	0.277379	7.0303	9.6963e-10	1.1033e-07	--	Ribosomal protein S6 kinase-like 1 EC=2.7.11.1 OS=Mus musculus (Mouse) Name=Rps6kl1 PE=1
Lot0200190.1	108.481	410.608	-1.9203	4.056e-06	0.0001745	--	Signal-induced proliferation-associated 1-like protein 1 Short=SIPA1-like protein 1 OS=Mus musculus (Mouse) Name=Sipa1l1 Synonyms=Kiaa0440 PE=1
Lot0200370.1	44.2178	131.542	-1.5728	0.00093083	0.014743	--	Protein dopey-2 OS=Homo sapiens (Human) Name=DOPEY2 Synonyms=C21orf5, KIAA0933 PE=1
Lot0200380.1	604.702	3.93335	7.2643	1.9376e-38	8.6862e-35	--	MORC family CW-type zinc finger protein 3 Nuclear matrix protein 2 {ECO:0000303|PubMed:11927593} Zinc finger CW-type coiled-coil domain protein 3 OS=Homo sapiens (Human) ZCWCC3 {ECO:0000312|HGNC:HGNC:23572} PE=1
Lot0200460.1	6594.93	1396.55	2.2395	6.8334e-09	6.3294e-07	--	Polymeric immunoglobulin receptor Short=PIgR Short=Poly-Ig receptor Secretory component Precursor OS=Oryctolagus cuniculus (Rabbit) Name=PIGR PE=1
Lot0200480.1	36.1667	114.498	-1.6626	0.00068517	0.011715	--	Sodium- and chloride-dependent glycine transporter 1 Short=GlyT-1 Short=GlyT1 Solute carrier family 6 member 9 OS=Mus musculus (Mouse) Name=Slc6a9 Synonyms=Glyt1 PE=1
Lot0200550.1	68.9735	198.344	-1.5239	0.00058846	0.010297	--	Lysine-specific demethylase 6A EC=1.14.11.- {ECO:0000269|PubMed:17713478, ECO:0000269|PubMed:17761849, ECO:0000269|PubMed:17851529, ECO:0000269|PubMed:18003914} Histone demethylase UTX Ubiquitously-transcribed TPR protein on the X chromosome Ubiquitously-transcribed X chromosome tetratricopeptide repeat protein OS=Homo sapiens (Human) Name=KDM6A Synonyms=UTX PE=1
Lot0200690.1	491.122	168.971	1.5393	0.00012957	0.0030997	--	Protein eva-1 homolog B Protein FAM176B OS=Mus musculus (Mouse) Name=Eva1b Synonyms=Fam176b PE=1
Lot0200850.1	42.2719	11.6138	1.8639	0.0038655	0.042204	--	Ras-related protein Rap-2a RbBP-30 Precursor OS=Homo sapiens (Human) Name=RAP2A PE=1
Lot0200860.1	12.7291	50.8241	-1.9974	0.0013299	0.019332	--	Muscleblind-like protein 2a Tmbnl2a OS=Takifugu rubripes (Japanese pufferfish) (Fugu rubripes) Name=mbnl2a PE=2
Lot0200870.1	346.855	68.7139	2.3357	7.7015e-08	5.3947e-06	--	Zinc finger protein RFP EC=2.3.2.27 RING finger protein 76 RING-type E3 ubiquitin transferase TRIM27 {ECO:0000305} Ret finger protein Tripartite motif-containing protein 27 OS=Homo sapiens (Human) Name=TRIM27 Synonyms=RFP, RNF76 PE=1
Lot0201000.1	1617.01	5184.23	-1.6808	1.1389e-05	0.00042478	--	Alanine--glyoxylate aminotransferase 2, mitochondrial Short=AGT 2 EC=2.6.1.44 (R)-3-amino-2-methylpropionate--pyruvate transaminase EC=2.6.1.40 Beta-ALAAT II Beta-alanine-pyruvate aminotransferase D-AIBAT Precursor OS=Homo sapiens (Human) Name=AGXT2 Synonyms=AGT2 PE=1
Lot0201150.1	530.134	126.897	2.0627	4.3037e-07	2.4735e-05	--	Tumor necrosis factor ligand superfamily member 13B B lymphocyte stimulator Short=BLyS B-cell-activating factor BAFF Dendritic cell-derived TNF-like molecule TNF- and APOL-related leukocyte expressed ligand 1 Short=TALL-1 Tumor necrosis factor ligand superfamily member 13b, membrane form Tumor necrosis factor ligand superfamily member 13b, soluble form OS=Homo sapiens (Human) ORFNames=UNQ401/PRO7…
Lot0201350.1	49.1609	4.94952	3.3122	1.8824e-06	9.113e-05	--	NLR family CARD domain-containing protein 3 CARD15-like protein Caterpiller protein 16.2 {ECO:0000303|PubMed:15705585} Short=CLR16.2 {ECO:0000303|PubMed:15705585} NACHT, LRR and CARD domains-containing protein 3 Nucleotide-binding oligomerization domain protein 3 OS=Homo sapiens (Human) Name=NLRC3 Synonyms=NOD3 PE=1
Lot0201400.1	6035.46	1944.62	1.634	1.8332e-05	0.00062259	--	Proteasome activator complex subunit 2 Proteasome activator 28 subunit beta Short=PA28b Short=PA28beta OS=Bos taurus (Bovine) Name=PSME2 PE=1
Lot0201410.1	2746.57	481.892	2.5109	2.5913e-10	3.2268e-08	--	E3 ubiquitin-protein ligase RNF31 EC=2.3.2.27 HOIL-1-interacting protein {ECO:0000303|PubMed:22863777} Short=HOIP {ECO:0000303|PubMed:22863777} RING finger protein 31 {ECO:0000312|HGNC:HGNC:16031} RING-type E3 ubiquitin transferase RNF31 {ECO:0000305} Zinc in-between-RING-finger ubiquitin-associated domain protein {ECO:0000303|PubMed:15093743} OS=Homo sapiens (Human) Synonyms=ZIBRA {ECO:0000303|P…
Lot0201420.1	4040.06	1437.96	1.4904	9.693e-05	0.0024774	--	Interferon regulatory factor 9 Short=IRF-9 IFN-alpha-responsive transcription factor subunit ISGF3 p48 subunit Interferon-stimulated gene factor 3 gamma Short=ISGF-3 gamma Transcriptional regulator ISGF3 subunit gamma OS=Homo sapiens (Human) Name=IRF9 Synonyms=ISGF3G PE=1
Lot0201460.1	59.0503	168.771	-1.5151	0.0023781	0.029499	--	Polyhomeotic-like protein 3 Early development regulatory protein 3 Homolog of polyhomeotic 3 Short=hPH3 OS=Homo sapiens (Human) Name=PHC3 Synonyms=EDR3, PH3 PE=1
Lot0201510.1	188.927	459.556	-1.2824	0.0014735	0.020819	--	TRAF2 and NCK-interacting protein kinase EC=2.7.11.1 OS=Homo sapiens (Human) Name=TNIK Synonyms=KIAA0551 PE=1
Lot0201630.1	823.159	352.581	1.2232	0.0019749	0.025972	--	Stonustoxin subunit beta Short=SNTX subunit beta OS=Synanceia horrida (Estuarine stonefish) (Scorpaena horrida) PE=1
Lot0201680.1	28.8111	84.9327	-1.5597	0.0027247	0.032746	--	SPRY domain-containing SOCS box protein 4 Short=SSB-4 OS=Mus musculus (Mouse) Name=Spsb4 Synonyms=Ssb4 PE=1
Lot0201730.1	36.7198	122.07	-1.7331	0.00038246	0.0074095	--	Protein dopey-2 OS=Homo sapiens (Human) Name=DOPEY2 Synonyms=C21orf5, KIAA0933 PE=1
Lot0201760.1	122.954	19.3162	2.6702	2.8879e-07	1.7686e-05	--	MORC family CW-type zinc finger protein 3 Nuclear matrix protein 2 {ECO:0000303|PubMed:11927593} Zinc finger CW-type coiled-coil domain protein 3 OS=Homo sapiens (Human) ZCWCC3 {ECO:0000312|HGNC:HGNC:23572} PE=1
Lot0201770.1	283.485	35.3421	3.0038	7.4957e-11	1.0567e-08	-//-	-//-
Lot0201880.1	79.1269	266.535	-1.7521	4.9728e-05	0.0014327	--	EF-hand calcium-binding domain-containing protein 4A Calcium release-activated channel regulator 2B OS=Danio rerio (Zebrafish) (Brachydanio rerio) Name=cracr2b Synonyms=efcab4a ORFNames=zgc:158448 PE=2
Lot0201910.1	828.714	140.261	2.5628	4.1047e-10	4.9466e-08	--	DNA-binding protein SMUBP-2 EC=3.6.4.12 EC=3.6.4.13 ATP-dependent helicase IGHMBP2 Immunoglobulin mu-binding protein 2 Insulin II gene enhancer-binding protein RIPE3B-binding complex 3B2 p110 subunit Short=RIP-1 OS=Mesocricetus auratus (Golden hamster) Name=IGHMBP2 Synonyms=RIP1, SMUBP2 PE=1
Lot0201990.1	751.761	2154.45	-1.519	7.0536e-05	0.0019258	--	Canalicular multispecific organic anion transporter 1 ATP-binding cassette sub-family C member 2 Canalicular multidrug resistance protein Multidrug resistance-associated protein 2 OS=Homo sapiens (Human) Name=ABCC2 Synonyms=CMOAT, CMOAT1, CMRP, MRP2 PE=1
Lot0202170.1	11.8533	78.9224	-2.7352	0.00029	0.0059413	--	TOX high mobility group box family member 3 CAG trinucleotide repeat-containing gene F9 protein Trinucleotide repeat-containing gene 9 protein OS=Homo sapiens (Human) Name=TOX3 Synonyms=CAGF9, TNRC9 PE=1
Lot0202210.1	3.70713	23.2413	-2.6483	0.0035615	0.039737	--	E3 ubiquitin-protein ligase Midline-1 EC=2.3.2.27 Midin Putative transcription factor XPRF RING finger protein 59 RING finger protein Midline-1 RING-type E3 ubiquitin transferase Midline-1 {ECO:0000305} Tripartite motif-containing protein 18 OS=Homo sapiens (Human) Name=MID1 Synonyms=FXY, RNF59, TRIM18, XPRF PE=1
Lot0202320.1	2843.74	177.997	3.9979	2.5773e-21	1.8635e-18	--	Phospholipase A2 EC=3.1.1.4 Group IB phospholipase A2 Phosphatidylcholine 2-acylhydrolase 1B Precursor OS=Canis lupus familiaris (Dog) (Canis familiaris) Name=PLA2G1B PE=2
Lot0202380.1	110.051	34.166	1.6875	0.00058762	0.01029	--	Malectin {ECO:0000250|UniProtKB:Q6INX3} Precursor OS=Danio rerio (Zebrafish) (Brachydanio rerio) Name=mlec {ECO:0000250|UniProtKB:Q6INX3} ORFNames=si:dkey-117k10.5 PE=3
Lot0202440.1	30.5465	3.27111	3.2232	9.6506e-05	0.0024758	--	Glutathione hydrolase 1 proenzyme EC=3.4.19.13 {ECO:0000269|PubMed:6122208} Gamma-glutamyltransferase 1 Gamma-glutamyltranspeptidase 1 Short=GGT 1 EC=2.3.2.2 {ECO:0000269|PubMed:6122208} Leukotriene-C4 hydrolase EC=3.4.19.14 {ECO:0000269|PubMed:6122208} Glutathione hydrolase 1 heavy chain Glutathione hydrolase 1 light chain Precursor OS=Rattus norvegicus (Rat) Name=Ggt1 Synonyms=Ggt PE=1
Lot0202500.1	1.24387	30.9884	-4.6388	4.0059e-06	0.00017268	--	Apelin receptor A Angiotensin II receptor-like 1a Angiotensin receptor-like 1a G-protein coupled receptor APJ A OS=Danio rerio (Zebrafish) (Brachydanio rerio) Name=aplnra Synonyms=agtrl1 {ECO:0000312|EMBL:ABI99470.1}, agtrl1a PE=1
Lot0203210.1	1046.31	63.5223	4.0419	2.2081e-20	1.2691e-17	--	Equilibrative nucleoside transporter 2 Equilibrative nitrobenzylmercaptopurine riboside-insensitive nucleoside transporter Short=Equilibrative NBMPR-insensitive nucleoside transporter Nucleoside transporter, ei-type Solute carrier family 29 member 2 OS=Rattus norvegicus (Rat) Name=Slc29a2 Synonyms=Ent2 PE=2
Lot0203220.1	196.67	72.3702	1.4423	0.0010757	0.016507	--	E3 ubiquitin-protein ligase pellino homolog 1 Short=Pellino-1 EC=2.3.2.27 Pellino-related intracellular-signaling molecule RING-type E3 ubiquitin transferase pellino homolog 1 {ECO:0000305} OS=Homo sapiens (Human) Name=PELI1 Synonyms=PRISM PE=1
Lot0203310.1	14.2401	76.5293	-2.426	2.469e-05	0.00079893	--	Mothers against decapentaplegic homolog 3 Short=MAD homolog 3 Short=Mad3 Short=Mothers against DPP homolog 3 SMAD family member 3 Short=SMAD 3 Short=Smad3 OS=Gallus gallus (Chicken) Name=SMAD3 Synonyms=MADH3 PE=2
Lot0203340.1	6.52678	34.9565	-2.4211	0.0012219	0.018126	--	Uncharacterized protein C15orf61 Precursor OS=Homo sapiens (Human) Name=C15orf61 PE=2
Lot0203550.1	226.728	83.221	1.4459	0.00077229	0.012738	--	Interleukin-17 receptor A Short=IL-17 receptor A Short=IL-17RA CDw217 Precursor OS=Homo sapiens (Human) Name=IL17RA Synonyms=IL17R PE=1
Lot0203570.1	85.9661	209.478	-1.285	0.0031115	0.036014	--	Probable E3 ubiquitin-protein ligase makorin-1 EC=2.3.2.27 RING-type E3 ubiquitin transferase makorin-1 {ECO:0000305} OS=Seriola quinqueradiata (Five-ray yellowtail) Name=mkrn1 {ECO:0000250|UniProtKB:Q9UHC7} PE=2
Lot0203860.1	70.0394	335.208	-2.2588	1.667e-07	1.0957e-05	--	Ras-responsive element-binding protein 1 Short=RREB-1 RAS-responsive zinc finger transcription factor RREB OS=Mus musculus (Mouse) Name=Rreb1 PE=1
Lot0203930.1	2408.88	386.736	2.6389	3.6604e-11	5.4699e-09	--	Secernin-3 OS=Danio rerio (Zebrafish) (Brachydanio rerio) Name=scrn3 ORFNames=zgc:55430 PE=2
Lot0204120.1	274.211	642.844	-1.2292	0.0018858	0.025	--	Myoferlin Fer-1-like protein 3 OS=Homo sapiens (Human) Name=MYOF Synonyms=FER1L3, KIAA1207 PE=1
Lot0204230.1	149.135	16.1855	3.2038	4.6387e-10	5.5603e-08	--	Histone deacetylase 11 Short=HD11 EC=3.5.1.98 OS=Mus musculus (Mouse) Name=Hdac11 PE=1
Lot0204350.1	157.554	33.7713	2.222	3.5318e-05	0.0010785	--	Pyrin Marenostrin OS=Homo sapiens (Human) Name=MEFV Synonyms=MEF, TRIM20 {ECO:0000303|PubMed:26347139} PE=1
Lot0204620.1	6394.43	2577.59	1.3108	0.00058361	0.010244	--	Poly [ADP-ribose] polymerase 12 Short=PARP-12 EC=2.4.2.30 ADP-ribosyltransferase diphtheria toxin-like 12 Short=ARTD12 Zinc finger CCCH domain-containing protein 1 OS=Homo sapiens (Human) Name=PARP12 Synonyms=ZC3HDC1 PE=1
Lot0204660.1	186.311	47.1955	1.981	1.1322e-05	0.0004237	--	Metalloproteinase inhibitor 3 Tissue inhibitor of metalloproteinases 3 Short=TIMP-3 Precursor OS=Xenopus laevis (African clawed frog) Name=timp3 PE=2
Lot0204680.1	22.3414	101.999	-2.1908	3.0355e-05	0.00094501	--	HMG domain-containing protein 4 HMG box-containing protein 4 High mobility group protein 2-like 1 Protein HMGBCG OS=Homo sapiens (Human) Name=HMGXB4 Synonyms=HMG2L1, HMGBCG PE=1
Lot0204720.1	379.85	831.643	-1.1305	0.0032651	0.037417	--	SEC14-like protein 1 {ECO:0000305} OS=Mus musculus (Mouse) Synonyms=Kiaa4251 {ECO:0000312|EMBL:BAD32225.1} PE=1
Lot0204880.1	278.74	82.7227	1.7526	0.0036323	0.04035	--	Stonustoxin subunit beta Short=SNTX subunit beta OS=Synanceia horrida (Estuarine stonefish) (Scorpaena horrida) PE=1
Lot0204920.1	38.217	6.10257	2.6467	0.0048561	0.049885	--	Zinc finger protein RFP EC=2.3.2.27 RING finger protein 76 RING-type E3 ubiquitin transferase TRIM27 {ECO:0000305} Ret finger protein Tripartite motif-containing protein 27 OS=Homo sapiens (Human) Name=TRIM27 Synonyms=RFP, RNF76 PE=1
Lot0205100.1	339.078	95.2019	1.8326	1.4096e-05	0.00050799	--	--
Lot0205160.1	26.2348	3.29044	2.9951	0.00064527	0.011152	--	Neoverrucotoxin subunit alpha Short=NeoVTX subunit alpha OS=Synanceia verrucosa (Reef stonefish) PE=1
Lot0205720.1	600.329	217.559	1.4643	0.00020276	0.0044601	--	rRNA-processing protein FCF1 homolog OS=Homo sapiens (Human) Name=FCF1 Synonyms=C14orf111 ORFNames=CGI-35 PE=2
Lot0205770.1	23.5567	2.03257	3.5348	0.00026311	0.005481	--	Stonustoxin subunit beta Short=SNTX subunit beta OS=Synanceia horrida (Estuarine stonefish) (Scorpaena horrida) PE=1
Lot0205900.1	5088.53	281.912	4.1739	4.4253e-23	3.9677e-20	--	Interferon-induced protein 44 Short=p44 Microtubule-associated protein 44 OS=Homo sapiens (Human) Name=IFI44 Synonyms=MTAP44 PE=2
Lot0206110.1	367.884	52.3526	2.8129	9.3989e-06	0.0003589	--	Voltage-dependent anion-selective channel protein 2 Short=VDAC-2 Outer mitochondrial membrane protein porin 2 OS=Meleagris gallopavo (Wild turkey) Name=VDAC2 PE=1
Lot0206370.1	1.20237	15.9179	-3.7267	0.0025168	0.030777	--	Cationic amino acid transporter 3 Short=CAT-3 Short=CAT3 Cationic amino acid transporter y+ Solute carrier family 7 member 3 OS=Homo sapiens (Human) Name=SLC7A3 Synonyms=ATRC3, CAT3 PE=1
Lot0206540.1	94.0345	243.918	-1.3751	0.0013673	0.019697	--	Syntaxin-1B Syntaxin-1B1 Syntaxin-1B2 OS=Homo sapiens (Human) Name=STX1B Synonyms=STX1B1, STX1B2 PE=1
Lot0206620.1	158.185	56.0055	1.498	0.0013937	0.02	--	NLR family CARD domain-containing protein 3 CARD15-like protein Caterpiller protein 16.2 {ECO:0000303|PubMed:15705585} Short=CLR16.2 {ECO:0000303|PubMed:15705585} NACHT, LRR and CARD domains-containing protein 3 Nucleotide-binding oligomerization domain protein 3 OS=Homo sapiens (Human) Name=NLRC3 Synonyms=NOD3 PE=1
Lot0207280.1	452.656	39.7883	3.508	3.2789e-15	1.0068e-12	--	ATP-dependent DNA helicase PIF1 {ECO:0000255|HAMAP-Rule:MF_03176} EC=3.6.4.12 {ECO:0000255|HAMAP-Rule:MF_03176} DNA repair and recombination helicase PIF1 {ECO:0000255|HAMAP-Rule:MF_03176} PIF1/RRM3 DNA helicase-like protein OS=Homo sapiens (Human) Name=PIF1 {ECO:0000255|HAMAP-Rule:MF_03176} Synonyms=C15orf20 PE=1
Lot0207290.1	304.806	20.1353	3.9201	1.7458e-16	6.3115e-14	--	--
Lot0207610.1	45.2674	8.29497	2.4482	0.00023112	0.0049104	--	Caspase-1 Short=CASP-1 EC=3.4.22.36 Interleukin-1 beta convertase Short=IL-1BC Interleukin-1 beta-converting enzyme Short=ICE Short=IL-1 beta-converting enzyme p45 Caspase-1 subunit p20 Caspase-1 subunit p10 Precursor OS=Felis catus (Cat) (Felis silvestris catus) Name=CASP1 Synonyms=IL1BC PE=2
Lot0207620.1	524.852	49.7547	3.399	1.2604e-14	3.4453e-12	--	Death domain-containing protein CRADD Caspase and RIP adapter with death domain OS=Pongo abelii (Sumatran orangutan) (Pongo pygmaeus abelii) Name=CRADD PE=2
Lot0207630.1	29.2366	5.84385	2.3228	0.0028041	0.033487	--	--
Lot0207910.1	345.857	152.877	1.1778	0.0041663	0.044641	--	Neoverrucotoxin subunit beta Short=NeoVTX subunit beta OS=Synanceia verrucosa (Reef stonefish) PE=1
Lot0208060.1	456.283	989.638	-1.117	0.0038537	0.042137	--	Neurabin-1 Neurabin-I Neural tissue-specific F-actin-binding protein I Protein phosphatase 1 regulatory subunit 9A OS=Homo sapiens (Human) Name=PPP1R9A Synonyms=KIAA1222 PE=1
Lot0208350.1	1559.97	22.074	6.143	0.00048234	0.0088765	--	Stonustoxin subunit beta Short=SNTX subunit beta OS=Synanceia horrida (Estuarine stonefish) (Scorpaena horrida) PE=1
Lot0208640.1	265.977	593.425	-1.1578	0.0032878	0.037581	--	Nesprin-1 Enaptin KASH domain-containing protein 1 Short=KASH1 Myocyte nuclear envelope protein 1 Short=Myne-1 Nuclear envelope spectrin repeat protein 1 Synaptic nuclear envelope protein 1 Short=Syne-1 OS=Homo sapiens (Human) Name=SYNE1 Synonyms=C6orf98, KIAA0796, KIAA1262, KIAA1756, MYNE1 PE=1
Lot0209040.1	11.0554	73.0013	-2.7232	0.00026904	0.005589	--	Hypermethylated in cancer 1 protein Short=Hic-1 GammaFBP Fragment OS=Gallus gallus (Chicken) Name=HIC1 PE=2
Lot0209350.1	34.1544	8.64636	1.9819	0.0048453	0.049843	--	Zinc finger protein 40 Cirhin interaction protein Short=CIRIP Gate keeper of apoptosis-activating protein Short=GAAP Human immunodeficiency virus type I enhancer-binding protein 1 Short=HIV-EP1 Major histocompatibility complex-binding protein 1 Short=MBP-1 Positive regulatory domain II-binding factor 1 Short=PRDII-BF1 OS=Homo sapiens (Human) Name=HIVEP1 Synonyms=ZNF40 PE=1
Lot0209520.1	58.1447	230.7	-1.9883	7.6871e-06	0.00030124	--	Zinc finger FYVE domain-containing protein 1 Double FYVE-containing protein 1 SR3 Tandem FYVE fingers-1 OS=Homo sapiens (Human) ORFNames=PP10436 PE=1
Lot0210090.1	26.7422	88.0047	-1.7185	0.0018271	0.024451	--	--
Lot0210110.1	230.916	94.6835	1.2862	0.0025102	0.03073	--	Adenylosuccinate synthetase isozyme 2 {ECO:0000255|HAMAP-Rule:MF_03127} Short=AMPSase 2 {ECO:0000255|HAMAP-Rule:MF_03127} Short=AdSS 2 {ECO:0000255|HAMAP-Rule:MF_03127} EC=6.3.4.4 {ECO:0000255|HAMAP-Rule:MF_03127} Adenylosuccinate synthetase, acidic isozyme {ECO:0000255|HAMAP-Rule:MF_03127} Adenylosuccinate synthetase, liver isozyme {ECO:0000255|HAMAP-Rule:MF_03127} Short=L-type adenylosuccinate …
Lot0211100.1	1.6152	49.2809	-4.9312	1.1021e-08	9.6121e-07	--	Serine/threonine-protein kinase/endoribonuclease IRE2 Endoplasmic reticulum-to-nucleus signaling 2 Inositol-requiring protein 2 Ire1-beta Short=IRE1b Short=mIre1 Serine/threonine-protein kinase EC=2.7.11.1 Endoribonuclease EC=3.1.26.- Precursor OS=Mus musculus (Mouse) Synonyms=Ire2 {ECO:0000250|UniProtKB:O75460} PE=2
Lot0211570.1	475.389	61.0817	2.9603	8.5899e-12	1.3952e-09	--	Putative helicase mov-10-B.2 EC=3.6.4.13 OS=Danio rerio (Zebrafish) (Brachydanio rerio) Name=mov10b.2 ORFNames=si:dkeyp-38g6.3 PE=3
[truncated: 332 more rows]

## Sheet: L48po-vs-L48PBS
Gene_id	readcount_L48po	readcount_L48PBS	log2FoldChange	pval	padj	Gene Name	Blast swiss prot
[truncated: 3,123 more rows]

## Sheet: S12po-vs-S12PBS
Gene_id	readcount_S12po	readcount_S12PBS	log2FoldChange	pval	padj	Gene Name	Blast swiss prot
[truncated: 1,542 more rows]

[truncated: 1 more sheets: S48po-vs-S48PBS]
