# Supplementary material for: Transcriptional responses of liver and spleen in Lota lota to polyriboinosinic polyribocytidylic acid
Source: Front Immunol. 2023 Oct 13;14:1272393. doi: 10.3389/fimmu.2023.1272393 (PMC10611466; doi:10.3389/fimmu.2023.1272393)
Supplement: Supplementary file 6 — The common DEGs among four experimental pairs. [file Table_4.xls]

## Sheet: Sheet1
Gene_id	readcount_L12po	readcount_L12PBS	log2FoldChange	pval	padj	readcount_L48po	readcount_L48PBS	log2FoldChange	pval	padj	readcount_S12po	readcount_S12PBS	log2FoldChange	pval	padj	readcount_S48po	readcount_S48PBS	log2FoldChange	pval	padj	Blast swiss prot
Lot0003330.1	1253.14	118.396	3.4039	2.2547e-06	0.00010507	214.022	114.664	0.90035	0.0060545	0.045138	616.098	111.957	2.4602	2.8989e-09	3.575e-07	356.893	58.8947	2.5993	1.9287e-11	2.4261e-09	Secretory carrier-associated membrane protein 2 Short=Secretory carrier membrane protein 2 OS=Homo sapiens (Human) Name=SCAMP2 PE=1
Lot0005420.1	93.8543	0	Inf	1.0536e-06	5.492e-05	39.8827	0.839283	5.5705	5.263e-09	4.2469e-07	70.6188	0	Inf	1.0933e-14	4.5504e-12	702.741	13.1984	5.7346	1.1631e-15	2.6654e-13	--
Lot0006310.1	1855.7	362.528	2.3558	2.6674e-09	2.6811e-07	889.976	308.442	1.5288	7.3852e-08	4.679e-06	851.911	215.8	1.981	2.7884e-07	2.1239e-05	555.672	187.133	1.5702	4.5323e-06	0.00016391	Transmembrane gamma-carboxyglutamic acid protein 4 Proline-rich gamma-carboxyglutamic acid protein 4 Short=Proline-rich Gla protein 4 Precursor OS=Homo sapiens (Human) Name=PRRG4 Synonyms=PRGP4, TMG4 PE=1
Lot0007410.1	1193.53	11.0811	6.751	1.5868e-26	2.3713e-23	4987.84	191.045	4.7064	6.4805e-56	2.0693e-52	2742.21	97.3758	4.8156	5.5081e-08	5.0346e-06	11212.1	317.146	5.1438	3.7304e-15	8.302e-13	--
Lot0009610.1	1939.56	444.759	2.1246	6.671e-08	4.747e-06	1268.15	259.952	2.2864	6.4715e-16	1.5068e-13	2149.4	583.899	1.8801	1.8016e-07	1.4283e-05	3098.7	726.149	2.0933	7.018e-12	9.6114e-10	Polyadenylate-binding protein-interacting protein 1 Short=PABP-interacting protein 1 Short=PAIP-1 Short=Poly(A)-binding protein-interacting protein 1 OS=Mus musculus (Mouse) Name=Paip1 PE=1
Lot0010600.1	2158.54	318.779	2.7594	5.6973e-12	9.6018e-10	1758.86	339.65	2.3725	2.0279e-17	5.596e-15	3338.04	666.824	2.3236	1.3738e-10	2.1932e-08	6586.25	783.177	3.072	1.3554e-22	7.6513e-20	G kinase-anchoring protein 1 OS=Danio rerio (Zebrafish) (Brachydanio rerio) Name=gkap1 ORFNames=zgc:85804 PE=2
Lot0011180.1	968.58	195	2.3124	8.2061e-09	7.3871e-07	675.477	151.202	2.1594	5.6576e-13	9.5082e-11	1482.41	615.284	1.2686	0.00040892	0.010282	1609.62	645.201	1.3189	1.4713e-05	0.00044282	Serine/threonine-protein phosphatase PGAM5, mitochondrial EC=3.1.3.16 Phosphoglycerate mutase family member 5 OS=Danio rerio (Zebrafish) (Brachydanio rerio) Name=pgam5 ORFNames=si:dkey-69p22.1, zgc:92057 PE=2
Lot0011450.1	565.584	134.155	2.0758	4.8243e-07	2.7307e-05	254.332	61.5774	2.0462	1.9623e-09	1.7903e-07	557.356	143.021	1.9624	6.903e-07	4.7653e-05	551.974	151.982	1.8607	7.9146e-08	4.7704e-06	Cardiomyopathy-associated protein 5 Dystrobrevin-binding protein 2 Genethonin-3 Myospryn SPRY domain-containing protein 2 Tripartite motif-containing protein 76 OS=Homo sapiens (Human) Name=CMYA5 Synonyms=C5orf10, DTNBP2, SPRYD2, TRIM76 PE=1
Lot0012910.1	1721.8	267.711	2.6852	2.2769e-11	3.4956e-09	780.438	214.39	1.864	1.1727e-10	1.3796e-08	2364.07	802.069	1.5595	8.1877e-06	0.00041851	2737.79	1106.41	1.3071	1.9309e-05	0.00055449	--
Lot0013610.1	1138.03	374.561	1.6033	3.7355e-05	0.00113	526.407	233.254	1.1743	5.602e-05	0.0012778	921.447	393.899	1.2261	0.00088206	0.018663	905.724	338.057	1.4218	9.8172e-06	0.00031169	Nuclear valosin-containing protein-like Short=NVLp Short=Nuclear VCP-like protein OS=Homo sapiens (Human) Name=NVL PE=1
Lot0015700.1	1298.93	154.681	3.07	4.6376e-07	2.6384e-05	211.915	7.95631	4.7352	1.3504e-17	3.8207e-15	2005.61	441.592	2.1833	4.5223e-10	6.5065e-08	1370.83	65.6654	4.3838	3.5437e-25	2.734e-22	Cyclic AMP-dependent transcription factor ATF-3 Short=cAMP-dependent transcription factor ATF-3 Activating transcription factor 3 OS=Homo sapiens (Human) Name=ATF3 PE=1
Lot0016000.1	1336.06	277.895	2.2654	1.6187e-08	1.364e-06	874.229	318.586	1.4563	0.0010655	0.012866	192.058	44.4982	2.1097	1.3969e-05	0.00066105	451.175	18.3349	4.621	5.348e-05	0.001321	Tumor necrosis factor alpha-induced protein 2 Short=TNF alpha-induced protein 2 Primary response gene B94 protein OS=Mus musculus (Mouse) Name=Tnfaip2 PE=1
Lot0018180.1	235.763	34.8514	2.7581	1.3222e-05	0.00048347	323.443	43.2979	2.9011	3.3579e-08	2.2953e-06	130.026	12.8842	3.3351	0.00013892	0.0043757	219.347	11.6472	4.2352	3.9501e-18	1.2698e-15	SH3 domain-binding glutamic acid-rich-like protein 3 SH3 domain-binding protein 1 Short=SH3BP-1 OS=Homo sapiens (Human) Name=SH3BGRL3 ORFNames=P1725 PE=1
Lot0018400.1	3586.85	684.278	2.3901	9.522e-10	1.089e-07	1455.18	359.857	2.0157	7.0768e-13	1.1492e-10	5324.83	1183.57	2.1696	1.2732e-09	1.7055e-07	3561.83	1018.13	1.8067	3.007e-09	2.4335e-07	--
Lot0019440.1	9121.81	603.048	3.919	5.0408e-21	3.2283e-18	7733.58	515.099	3.9082	2.1583e-35	2.4121e-32	8973.09	696.521	3.6874	1.4695e-11	2.9263e-09	15807.8	1695.62	3.2208	3.746e-13	6.1057e-11	Probable E3 ubiquitin-protein ligase HERC6 EC=2.3.2.26 HECT domain and RCC1-like domain-containing protein 6 HECT-type E3 ubiquitin transferase HERC6 OS=Homo sapiens (Human) Name=HERC6 PE=2
Lot0020410.1	1038.19	229.885	2.1751	5.3438e-08	3.9272e-06	621.755	211.129	1.5582	9.7272e-08	5.9405e-06	759.241	332.898	1.1895	0.0014512	0.027454	1451.24	395.721	1.8747	2.7632e-09	2.2519e-07	Mediator of RNA polymerase II transcription subunit 29 Intersex-like protein Mediator complex subunit 29 OS=Danio rerio (Zebrafish) (Brachydanio rerio) Name=med29 Synonyms=ixl PE=2
Lot0023610.1	949.201	284.883	1.7363	0.0032834	0.037549	738.448	271.204	1.4451	5.4856e-07	2.6948e-05	2369.91	721.864	1.715	2.3605e-06	0.0001418	2561.79	743.59	1.7846	6.4742e-09	4.8651e-07	--
Lot0024180.1	1176.5	368.626	1.6743	1.753e-05	0.00059989	605.047	353.442	0.77557	0.0064328	0.047205	1754.09	794.242	1.1431	0.001358	0.026051	1632.46	879.065	0.89301	0.0032146	0.033201	Zinc-binding protein A33 OS=Pleurodeles waltl (Iberian ribbed newt) PE=1
Lot0024910.1	6243.76	768.781	3.0218	4.502e-14	1.0851e-11	2697.06	838.806	1.685	2.1587e-10	2.3909e-08	13765.8	2294.42	2.5849	7.7367e-13	2.0968e-10	12418.7	3381.86	1.8766	1.7339e-10	1.8325e-08	Antigen peptide transporter 1 Short=APT1 ATP-binding cassette sub-family B member 2 Histocompatibility antigen modifier 1 Peptide transporter TAP1 OS=Mus musculus (Mouse) Name=Tap1 Synonyms=Abcb2, Ham-1, Ham1 PE=1
Lot0025440.1	14727.6	3579.73	2.0406	9.8086e-08	6.7649e-06	3868.53	1440.24	1.4255	6.2359e-06	0.0002139	13961.8	5692.5	1.2944	0.0001862	0.0055357	10646.9	4411.7	1.271	1.8859e-05	0.00054425	Induced myeloid leukemia cell differentiation protein Mcl-1 Bcl-2-like protein 3 Short=Bcl2-L-3 Bcl-2-related protein EAT/mcl1 mcl1/EAT OS=Homo sapiens (Human) Name=MCL1 Synonyms=BCL2L3 PE=1
Lot0026980.1	6809.9	76.2491	6.4808	5.1776e-43	3.8685e-39	18169.9	1084.92	4.0659	0.00035649	0.0055297	7652.09	480.305	3.9938	8.9816e-08	7.7535e-06	25705.3	1672.19	3.9423	5.8434e-08	3.7217e-06	--
Lot0026990.1	2098.01	32.4121	6.0163	1.1083e-24	1.1292e-21	8016.07	619.242	3.6943	8.1881e-05	0.0017414	2155.45	197.12	3.4508	9.421e-09	1.0608e-06	14244.8	922.488	3.9488	0.0048697	0.044904	--
Lot0027000.1	4357.91	9.69877	8.8116	2.066e-31	5.7888e-28	18057.8	376.14	5.5852	0.0002434	0.0041061	1495.8	50.4285	4.8905	7.2649e-22	8.4665e-19	8364.39	156.404	5.7409	6.4106e-07	3.0529e-05	--
Lot0031660.1	448.053	65.011	2.7849	1.3586e-10	1.7954e-08	147.834	58.0344	1.349	0.00031259	0.0050086	558.808	41.3713	3.7557	2.5276e-08	2.5839e-06	836.655	74.4264	3.4907	2.5461e-16	6.3364e-14	Ras-related protein Rab-39A Short=Rab-39 OS=Mus musculus (Mouse) Name=Rab39a Synonyms=Rab39 PE=1
Lot0031710.1	4099.44	1744.54	1.2326	0.0011027	0.016837	3216.77	1543.79	1.0591	5.5091e-05	0.0012617	6395.9	2723.67	1.2316	0.00030658	0.0081759	8253.23	3149.8	1.3897	1.9475e-06	8.1362e-05	Serine incorporator 1 Axotomy-induced glyco/Golgi protein 2 Membrane protein TMS-2 Tumor differentially expressed protein 1-like Tumor differentially expressed protein 2 OS=Mus musculus (Mouse) Name=Serinc1 Synonyms=Aigp2, Tde1l, Tde2, Tms2 PE=1
Lot0032130.1	1037.57	120.29	3.1086	2.8303e-12	5.1163e-10	195.377	99.3134	0.9762	0.0034059	0.029738	692.259	258.264	1.4225	0.00021455	0.006189	710.217	294.636	1.2693	8.7168e-05	0.0019397	Vacuolar protein sorting-associated protein 72 homolog Transcription factor-like 1 OS=Pongo abelii (Sumatran orangutan) (Pongo pygmaeus abelii) Name=VPS72 Synonyms=TCFL1 PE=2
Lot0032260.1	636.972	202.693	1.6519	3.3264e-05	0.0010242	269.506	114.71	1.2323	0.00010749	0.0021783	1212.26	363.84	1.7363	2.1798e-06	0.00013266	948.046	452.469	1.0671	0.00063746	0.0096747	Tyrosine-protein phosphatase non-receptor type 2 EC=3.1.3.48 T-cell protein-tyrosine phosphatase Short=TCPTP OS=Homo sapiens (Human) Name=PTPN2 Synonyms=PTPT PE=1
Lot0032350.1	418.336	164.702	1.3448	0.00091523	0.014569	216.476	117.924	0.87635	0.0061179	0.045507	673.962	152.546	2.1434	5.1638e-08	4.7761e-06	252.898	116.018	1.1242	0.0027965	0.029882	--
Lot0033890.1	3200.94	477.439	2.7451	5.4258e-12	9.2839e-10	3616.01	623.184	2.5367	1.7554e-20	7.134e-18	4894.23	842.425	2.5385	2.3262e-12	5.6478e-10	8406.59	1388.77	2.5977	6.3343e-13	9.7091e-11	Proteasome inhibitor PI31 subunit OS=Pongo abelii (Sumatran orangutan) (Pongo pygmaeus abelii) Name=PSMF1 PE=2
Lot0034050.1	7371.1	614.017	3.5855	1.7437e-18	7.6636e-16	5703.51	416.727	3.7747	8.0022e-40	1.1179e-36	7377.05	1023.83	2.8491	9.136e-15	4.095e-12	10948.5	934.389	3.5506	1.4592e-28	1.2509e-25	Mitochondrial import receptor subunit TOM34 Short=hTom34 Translocase of outer membrane 34 kDa subunit OS=Homo sapiens (Human) Name=TOMM34 Synonyms=URCC3 PE=1
Lot0035420.1	36.9435	2.6662	3.7925	0.00010202	0.0025811	31.6659	0	Inf	1.911e-06	7.9542e-05	878.378	18.9294	5.5361	4.7086e-05	0.00182	3751.17	5.08729	9.5262	6.6629e-19	2.3366e-16	--
Lot0035560.1	2033.1	674.793	1.5912	3.5915e-05	0.0010908	4805.17	1309.28	1.8758	2.4153e-12	3.6646e-10	2960.28	1436.27	1.0434	0.0024733	0.040569	5171.24	1900.64	1.444	1.0161e-06	4.5753e-05	Proteasome subunit alpha type-5 EC=3.4.25.1 {ECO:0000269|PubMed:27176742} Macropain zeta chain Multicatalytic endopeptidase complex zeta chain Proteasome zeta chain OS=Homo sapiens (Human) Name=PSMA5 PE=1
Lot0037690.1	274.214	15.8536	4.1124	9.0805e-11	1.2564e-08	34.1375	5.66502	2.5912	0.00023307	0.0039618	81.6678	18.72	2.1252	0.00045458	0.011153	98.6562	27.594	1.8381	0.00062512	0.0095062	Calcium/calmodulin-dependent protein kinase type 1G EC=2.7.11.17 CaM kinase I gamma Short=CaM kinase IG Short=CaM-KI gamma Short=CaMKI gamma Short=CaMKIG CaMK-like CREB kinase III Short=CLICK III OS=Mus musculus (Mouse) Name=Camk1g PE=1
Lot0037810.1	1962.68	128.538	3.9326	1.5561e-09	1.6769e-07	410.697	108.12	1.9254	8.2597e-10	7.9923e-08	2032.47	309.956	2.7131	3.7031e-13	1.0656e-10	2075.38	405.352	2.3561	5.8236e-14	1.087e-11	--
Lot0038200.1	1571.34	643.207	1.2886	0.00078829	0.012926	617.414	325.138	0.92519	0.0011342	0.013528	1665.87	245.174	2.7644	8.4327e-13	2.2335e-10	1304.5	233.812	2.4801	2.9736e-14	5.9847e-12	Transcription factor ETV7 ETS translocation variant 7 ETS-related protein Tel2 Tel-related Ets factor Transcription factor Tel-2 OS=Homo sapiens (Human) Name=ETV7 Synonyms=TEL2, TELB, TREF PE=1
Lot0038750.1	4931.69	955.961	2.3671	1.0838e-09	1.2147e-07	1858.88	477.011	1.9623	7.0303e-13	1.1492e-10	4996.53	1525.94	1.7112	1.5846e-06	0.00010064	4187.18	1185.97	1.8199	2.0308e-09	1.703e-07	E3 ubiquitin-protein ligase RNF114 EC=2.3.2.27 RING finger protein 114 RING-type E3 ubiquitin transferase RNF114 {ECO:0000305} Zinc finger protein 313 OS=Rattus norvegicus (Rat) Name=Rnf114 Synonyms=Zfp313, Znf313 PE=2
Lot0038870.1	3681.85	591.132	2.6389	3.3586e-11	5.0525e-09	1636.3	280.249	2.5457	1.7151e-19	6.2846e-17	5553.25	813.728	2.7707	4.5746e-14	1.7197e-11	6666.3	921.345	2.8551	8.1585e-20	3.2005e-17	Uridine-cytidine kinase-like 1 EC=2.7.1.- OS=Mus musculus (Mouse) Name=Uckl1 Synonyms=Urkl1 PE=1
Lot0039700.1	5470.08	343.516	3.9931	1.8573e-21	1.3877e-18	2964.92	324.637	3.1911	1.0833e-25	6.9181e-23	8063.7	526.092	3.9381	6.2887e-18	4.7283e-15	7962.3	648.071	3.619	1.6844e-29	1.6243e-26	Interferon regulatory factor 4 Short=IRF-4 Lymphocyte-specific interferon regulatory factor Short=LSIRF NF-EM5 PU.1 interaction partner Transcriptional activator PIP OS=Mus musculus (Mouse) Name=Irf4 Synonyms=Spip PE=1
Lot0041430.1	964.345	102.044	3.2404	1.3697e-14	3.6991e-12	311.084	79.7034	1.9646	2.048e-09	1.8608e-07	3885.49	1241.63	1.6459	2.7451e-06	0.00016302	2269.93	672.815	1.7544	2.4756e-05	0.0006895	Negative regulator of reactive oxygen species Leucine-rich repeat-containing protein 33 Precursor OS=Danio rerio (Zebrafish) (Brachydanio rerio) Name=nrros Synonyms=lrrc33 ORFNames=zgc:100989 PE=2
Lot0042200.1	1633.37	2.03257	9.6503	1.9198e-57	4.3033e-53	1995.29	5.12044	8.6061	5.805e-29	4.3251e-26	19255.5	161.12	6.901	1.6393e-12	4.1084e-10	34830.3	63.9925	9.0882	1.5576e-107	3.605e-103	--
Lot0043150.1	886.396	108.425	3.0312	3.5503e-13	7.579e-11	1189.49	239.347	2.3132	2.502e-08	1.7868e-06	852.544	289.373	1.5588	3.5256e-05	0.0014366	1310.55	289.053	2.1808	1.1761e-11	1.5379e-09	NudC domain-containing protein 2 OS=Homo sapiens (Human) Name=NUDCD2 PE=1
Lot0043910.1	40.6289	130.561	-1.6841	0.00047549	0.0087938	40.7407	130.876	-1.6837	2.0717e-05	0.00057309	55.1304	278.73	-2.338	5.9772e-05	0.0022079	118.86	373.025	-1.65	0.0033921	0.034601	Vascular endothelial growth factor receptor 3 Short=VEGFR-3 EC=2.7.10.1 Precursor OS=Danio rerio (Zebrafish) (Brachydanio rerio) Name=flt4 Synonyms=flt-4, vegfr3 PE=2
Lot0044510.1	1657.41	315.186	2.3947	1.7357e-09	1.8526e-07	1108.62	261.592	2.0834	1.7915e-13	3.2823e-11	8785.56	2847.85	1.6253	2.1445e-06	0.00013085	9485.14	2348.92	2.0137	2.1733e-11	2.719e-09	Chloride intracellular channel protein 2 XAP121 OS=Homo sapiens (Human) Name=CLIC2 PE=1
Lot0044520.1	142.7	12.0084	3.5709	2.0322e-11	3.1634e-09	67.4455	13.2254	2.3504	0.00043381	0.0064806	53.7696	12.5383	2.1005	0.0016279	0.029963	144.057	12.5703	3.5185	3.2551e-06	0.00012351	--
Lot0045970.1	25.4494	367.299	-3.8513	3.3123e-07	1.9851e-05	48.3707	499.975	-3.3696	0.0011255	0.013462	56.0542	4546.25	-6.3417	2.7003e-05	0.0011527	932.951	6625.14	-2.8281	0.0010107	0.013737	Macrophage mannose receptor 1 Short=MMR Precursor OS=Mus musculus (Mouse) Name=Mrc1 PE=1
Lot0047610.1	2788.23	914.894	1.6077	2.8941e-05	0.00091002	1847.31	321.714	2.5216	2.213e-16	5.6209e-14	5953.67	870.53	2.7738	6.0007e-14	2.1191e-11	3669.33	523.608	2.809	2.8567e-18	9.5822e-16	--
Lot0048150.1	838.75	182.44	2.2008	6.0334e-08	4.3346e-06	661.471	283.68	1.2214	1.8065e-05	0.00051102	2501.56	955.233	1.3889	5.1126e-05	0.0019599	2921.2	1228.6	1.2496	3.5657e-05	0.00093568	--
Lot0048380.1	22990.9	10737.4	1.0984	0.0036687	0.040661	18789.8	10281.8	0.86986	0.00072626	0.0095602	7049.89	2184.05	1.6906	2.7486e-06	0.00016302	8231.97	1991.6	2.0473	1.3561e-11	1.7535e-09	Tetratricopeptide repeat protein 25 Short=TPR repeat protein 25 OS=Danio rerio (Zebrafish) (Brachydanio rerio) Name=ttc25 PE=2
Lot0048420.1	446.439	16.0905	4.7942	3.1766e-22	2.543e-19	32.4051	4.80084	2.7549	0.00015644	0.0029044	1081.17	35.5387	4.9271	2.8088e-08	2.8341e-06	89.9757	22.3936	2.0064	0.0044511	0.042152	Interferon a3 {ECO:0000303|PubMed:25080482} Type I interferon 1 {ECO:0000303|PubMed:17785823} Short=rtIFN1 {ECO:0000303|PubMed:17785823} Type I interferon a3 {ECO:0000303|PubMed:25080482} Short=IFN1-a3 Precursor OS=Oncorhynchus mykiss (Rainbow trout) (Salmo gairdneri) Name=ifna3 {ECO:0000303|PubMed:25080482} PE=2
Lot0049100.1	602.535	33.3786	4.174	5.5866e-20	2.9815e-17	331.758	42.5516	2.9628	1.3324e-17	3.8181e-15	794.762	194.025	2.0343	7.1685e-06	0.00037047	736.445	184.911	1.9937	4.0746e-09	3.1968e-07	--
Lot0049240.1	43.6598	7.29504	2.5813	0.00015761	0.0036422	30.6186	5.61855	2.4461	0.00085424	0.01088	229.486	9.69122	4.5656	5.2814e-14	1.8938e-11	453.265	61.7879	2.875	7.2167e-16	1.7044e-13	Zinc finger protein 385C OS=Homo sapiens (Human) Name=ZNF385C PE=1
Lot0049250.1	41172.6	3514.82	3.5502	3.6181e-09	3.5415e-07	9098.82	166.597	5.7712	1.4932e-75	3.3375e-71	37669.5	2858.05	3.7203	3.2521e-23	5.4142e-20	20192.6	682.506	4.8868	1.2288e-46	4.0628e-43	Probable ATP-dependent RNA helicase DHX58 EC=3.6.4.13 Probable ATP-dependent helicase LGP2 Protein D11Lgp2 homolog RIG-I-like receptor 3 Short=RLR-3 RIG-I-like receptor LGP2 Short=RLR OS=Homo sapiens (Human) Name=DHX58 Synonyms=D11LGP2E, LGP2 PE=1
Lot0049600.1	1857.1	200.071	3.2145	4.2595e-15	1.273e-12	415.921	103.601	2.0053	1.7936e-10	2.0248e-08	1992.35	757.998	1.3942	0.00013732	0.004331	1520.97	555.237	1.4538	3.0819e-06	0.00011869	Apoptosis regulator BAX OS=Bos taurus (Bovine) Name=BAX PE=2
Lot0050310.1	96.8602	275.686	-1.5091	0.00036744	0.0071681	52.7819	175.777	-1.7356	3.1392e-06	0.00011953	100.29	291.343	-1.5385	0.00039265	0.0099154	100.258	327.272	-1.7068	0.0018674	0.021962	Transducin-like enhancer protein 4 Grg-4 Groucho-related protein 4 OS=Homo sapiens (Human) Name=TLE4 Synonyms=GRG4, KIAA1261 PE=1
Lot0050530.1	3179.09	447.674	2.8281	9.8497e-13	1.9367e-10	633.462	60.4633	3.3891	3.5775e-26	2.3519e-23	3762.22	698.453	2.4293	3.1126e-06	0.00017913	1328.54	134.108	3.3084	0.0055471	0.04921	P-selectin CD62 antigen-like family member P Granule membrane protein 140 Short=GMP-140 Leukocyte-endothelial cell adhesion molecule 3 Short=LECAM3 Platelet activation dependent granule-external membrane protein Short=PADGEM Precursor OS=Mus musculus (Mouse) Name=Selp Synonyms=Grmp PE=1
Lot0050600.1	1340.37	304.468	2.1383	6.9981e-08	4.964e-06	620.295	304.705	1.0255	0.0002734	0.0044835	1778.64	454.789	1.9675	1.1046e-07	9.0973e-06	1379.43	514.512	1.4228	4.8362e-06	0.00017257	--
Lot0053440.1	3884.3	584.858	2.7315	6.3565e-12	1.0633e-09	1751.01	541.156	1.6941	4.0432e-10	4.2034e-08	5397.47	1225.49	2.1389	2.2701e-09	2.8786e-07	4157.5	1237.34	1.7485	7.6789e-09	5.6782e-07	Ubiquitin carboxyl-terminal hydrolase CYLD EC=3.4.19.12 {ECO:0000269|PubMed:18313383} Deubiquitinating enzyme CYLD Ubiquitin thioesterase CYLD Ubiquitin-specific-processing protease CYLD OS=Homo sapiens (Human) ORFNames=HSPC057 PE=1
Lot0053820.1	6577.49	629.492	3.3853	8.9521e-17	3.3324e-14	13947.2	1906.01	2.8713	4.083e-12	6.0042e-10	6129.58	476.783	3.6844	2.9313e-22	4.2702e-19	17538.2	1105.46	3.9878	1.3826e-15	3.1373e-13	Interferon-induced protein 44 Short=p44 Microtubule-associated protein 44 OS=Homo sapiens (Human) Name=IFI44 Synonyms=MTAP44 PE=2
Lot0054140.1	149.103	18.1639	3.0372	3.4769e-09	3.4333e-07	54.8663	7.96544	2.7841	2.3917e-06	9.7198e-05	727.772	122.452	2.5713	3.4906e-06	0.00019795	446.978	125.89	1.828	3.2092e-07	1.658e-05	Zinc finger protein RFP EC=2.3.2.27 RING finger protein 76 RING-type E3 ubiquitin transferase TRIM27 {ECO:0000305} Ret finger protein Tripartite motif-containing protein 27 OS=Homo sapiens (Human) Name=TRIM27 Synonyms=RFP, RNF76 PE=1
Lot0054170.1	1108.67	200.844	2.4647	1.2436e-09	1.3665e-07	503.915	52.7686	3.2554	8.6297e-16	1.9886e-13	783.03	112.155	2.8036	2.9074e-12	6.7767e-10	1026.71	114.381	3.1661	2.0857e-09	1.7427e-07	Tripartite motif-containing protein 16 Estrogen-responsive B box protein OS=Mus musculus (Mouse) Name=Trim16 Synonyms=Ebbp PE=1
Lot0055030.1	5147.8	1069.18	2.2674	5.7129e-06	0.00023073	1291.32	337.664	1.9352	9.5277e-12	1.2907e-09	4641.2	1524.31	1.6063	3.2755e-06	0.00018758	2237.75	900.02	1.314	1.8997e-05	0.00054688	TNF receptor-associated factor 2 EC=2.3.2.27 E3 ubiquitin-protein ligase TRAF2 RING-type E3 ubiquitin transferase TRAF2 {ECO:0000305} Tumor necrosis factor type 2 receptor-associated protein 3 OS=Homo sapiens (Human) Name=TRAF2 Synonyms=TRAP3 PE=1
Lot0055950.1	13.841	0.502177	4.7846	0.00074765	0.01246	9.09352	0	Inf	0.0014269	0.015923	40.4818	2.83151	3.8376	4.0147e-05	0.0016051	32.2183	3.26915	3.3009	0.0005083	0.0080856	Ankyrin repeat domain-containing protein 55 OS=Homo sapiens (Human) Name=ANKRD55 PE=1
Lot0056660.1	578.106	99.5137	2.5384	1.2277e-09	1.3556e-07	252.677	76.9106	1.716	2.6469e-07	1.412e-05	617.161	169.456	1.8647	1.3961e-06	8.9394e-05	865.525	159.064	2.444	4.8575e-13	7.5965e-11	RNA/RNP complex-1-interacting phosphatase EC=3.1.3.- Dual specificity protein phosphatase 11 Phosphatase that interacts with RNA/RNP complex 1 OS=Homo sapiens (Human) Name=DUSP11 Synonyms=PIR1 PE=1
Lot0056750.1	2700.04	806.573	1.7431	5.3254e-06	0.00021743	1282.19	414.428	1.6294	3.1281e-09	2.6789e-07	2717.9	692.94	1.9717	7.4525e-08	6.6553e-06	2048.95	578.433	1.8247	4.6028e-09	3.5749e-07	E3 ubiquitin-protein ligase MARCH5 EC=2.3.2.27 Membrane-associated RING finger protein 5 Membrane-associated RING-CH protein V Short=MARCH-V RING-type E3 ubiquitin transferase MARCH5 {ECO:0000305} OS=Danio rerio (Zebrafish) (Brachydanio rerio) Name=march5 Synonyms=march5l ORFNames=zgc:56713 PE=2
Lot0057780.1	1096.44	372.336	1.5581	0.000318	0.006387	822.791	270.76	1.6035	1.4984e-08	1.109e-06	1515.96	534.286	1.5045	9.0569e-05	0.0030953	1666.32	766.077	1.1211	0.0003847	0.0065347	Sterile alpha motif domain-containing protein 9-like Short=SAM domain-containing protein 9-like OS=Homo sapiens (Human) Name=SAMD9L Synonyms=C7orf6, DRIF2, KIAA2005, UEF PE=1
Lot0058570.1	1076.62	98.943	3.4438	4.1701e-16	1.4605e-13	411.514	101.116	2.0249	1.62e-05	0.00046845	2964.69	486.304	2.608	1.405e-12	3.5985e-10	2936.88	788.081	1.8979	3.4206e-10	3.3833e-08	Nucleotide-binding oligomerization domain-containing protein 2 Caspase recruitment domain-containing protein 15 OS=Pan troglodytes (Chimpanzee) Name=NOD2 Synonyms=CARD15 PE=3
Lot0058600.1	9170.12	243.155	5.237	1.0903e-24	1.1292e-21	548.158	16.4423	5.0591	6.6103e-43	1.1366e-39	11132.4	854.873	3.7029	4.543e-22	5.8826e-19	4086.94	122.833	5.0562	2.1367e-45	4.9454e-42	Suppressor of cytokine signaling 1 Short=SOCS-1 JAK-binding protein Short=JAB STAT-induced STAT inhibitor 1 Short=SSI-1 OS=Mus musculus (Mouse) Name=Socs1 Synonyms=Cish1, Ssi1 PE=1
Lot0058790.1	1579.27	188.752	3.0647	7.559e-14	1.7468e-11	859.922	280.137	1.6181	1.3585e-08	1.0258e-06	771.635	163.85	2.2355	8.4967e-05	0.0029427	1227.2	221.605	2.4693	6.5792e-14	1.199e-11	-//-
Lot0059170.1	49374.9	3532.61	3.805	1.6306e-20	9.6186e-18	112114	14176.7	2.9834	4.1529e-10	4.258e-08	8689.01	638.497	3.7664	1.7919e-22	2.7843e-19	35185.9	1360.24	4.6931	6.4235e-25	4.5052e-22	--
Lot0060010.1	358.236	67.6581	2.4046	2.201e-08	1.762e-06	179.728	30.6937	2.5498	2.0039e-08	1.4495e-06	349.194	79.8099	2.1294	1.6637e-05	0.00076937	396.376	41.493	3.2559	0.00027275	0.0049492	Ras-GEF domain-containing family member 1B-B OS=Danio rerio (Zebrafish) (Brachydanio rerio) Synonyms=rasgef {ECO:0000303|PubMed:17239665} ORFNames=zgc:91814 PE=2
Lot0060550.1	1151.19	185.63	2.6326	6.7831e-11	9.8729e-09	365.351	82.6871	2.1435	4.1455e-10	4.258e-08	1017.86	374.075	1.4441	7.4171e-05	0.0026353	879.408	293.438	1.5835	1.9297e-06	8.0764e-05	Methyl-CpG-binding domain protein 2 Demethylase Short=DMTase Methyl-CpG-binding protein MBD2 OS=Homo sapiens (Human) Name=MBD2 PE=1
Lot0060920.1	4960.82	668.272	2.8921	4.2111e-13	8.9049e-11	2155.89	628.541	1.7782	5.4964e-11	6.677e-09	7496.03	879.305	3.0917	7.9202e-17	4.858e-14	9046.69	1188.75	2.9279	4.514e-21	2.0895e-18	Uridine-cytidine kinase 1 Short=UCK 1 EC=2.7.1.48 Cytidine monophosphokinase 1 Uridine monophosphokinase 1 OS=Danio rerio (Zebrafish) (Brachydanio rerio) Name=uck1 ORFNames=zgc:103645 PE=2
Lot0061740.1	746.338	77.3582	3.2702	1.4949e-14	3.9892e-12	176.15	72.0668	1.2894	0.00029776	0.0048124	799.465	158.399	2.3355	0.00013039	0.004163	651.68	193.384	1.7527	5.1817e-07	2.5302e-05	Poly [ADP-ribose] polymerase 14 Short=PARP-14 EC=2.4.2.30 ADP-ribosyltransferase diphtheria toxin-like 8 Short=ARTD8 Collaborator of STAT6 Short=CoaSt6 OS=Mus musculus (Mouse) Name=Parp14 Synonyms=Kiaa1268 PE=1
Lot0061750.1	11158.2	1532.95	2.8637	6.2368e-13	1.2709e-10	3262.36	1057.26	1.6256	3.8566e-09	3.2046e-07	21839.6	4887.63	2.1597	7.8803e-10	1.1065e-07	12781.6	4293.05	1.574	0.00026614	0.0048618	Poly [ADP-ribose] polymerase 14 Short=PARP-14 EC=2.4.2.30 ADP-ribosyltransferase diphtheria toxin-like 8 Short=ARTD8 Collaborator of STAT6 Short=CoaSt6 OS=Mus musculus (Mouse) Name=Parp14 Synonyms=Kiaa1268 PE=1
Lot0061760.1	3380.68	860.984	1.9733	3.7347e-07	2.1858e-05	2255.33	780.38	1.5311	1.1865e-08	9.0516e-07	4876.68	1503.71	1.6974	1.223e-06	7.9404e-05	4572.5	1491.36	1.6164	1.0856e-07	6.3292e-06	Poly [ADP-ribose] polymerase 9 Short=PARP-9 EC=2.4.2.30 {ECO:0000255|PROSITE-ProRule:PRU00397, ECO:0000269|PubMed:28525742} ADP-ribosyltransferase diphtheria toxin-like 9 Short=ARTD9 B aggressive lymphoma protein OS=Homo sapiens (Human) Name=PARP9 Synonyms=BAL, BAL1 PE=1
Lot0061960.1	50.3043	148.487	-1.5616	0.0008516	0.013748	27.0753	84.3928	-1.6401	0.00063238	0.0085931	130.168	837.84	-2.6863	0.0019706	0.03438	225.958	1231.54	-2.4463	0.0021392	0.02439	Fibronectin Short=FN Anastellin Precursor OS=Mus musculus (Mouse) Name=Fn1 PE=1
Lot0062060.1	446.745	39.3588	3.5047	7.4118e-15	2.186e-12	1355	90.1461	3.9099	1.3684e-33	1.2923e-30	2916.78	670.268	2.1216	3.0317e-09	3.7191e-07	4309.8	698.895	2.6245	6.8655e-17	1.8917e-14	Metalloreductase STEAP3 EC=1.16.1.- Dudulin-2 Six-transmembrane epithelial antigen of prostate 3 Tumor suppressor-activated pathway protein 6 Short=hTSAP6 pHyde Short=hpHyde OS=Homo sapiens (Human) Name=STEAP3 Synonyms=TSAP6 PE=1
Lot0062970.1	394.172	76.2888	2.3693	3.4836e-08	2.638e-06	218.264	69.8192	1.6444	1.2903e-06	5.7223e-05	696.073	200.422	1.7962	2.2739e-06	0.0001374	588.233	222.769	1.4008	3.3775e-05	0.00089239	PHD finger protein 6 PHD-like zinc finger protein OS=Homo sapiens (Human) Name=PHF6 Synonyms=CENP-31, KIAA1823 PE=1
Lot0063470.1	6447.01	2061.9	1.6447	1.6007e-05	0.00055788	6310.83	2265.86	1.4778	1.5935e-08	1.1755e-06	9860.46	2097.87	2.2327	2.2897e-10	3.4882e-08	14251.1	3263.53	2.1266	9.5471e-11	1.056e-08	--
Lot0063950.1	2464.68	433.509	2.5073	2.5641e-10	3.2108e-08	1385.34	228.811	2.598	1.0912e-19	4.1342e-17	1187.71	326.266	1.8641	5.565e-07	3.9056e-05	1605.88	378.489	2.085	6.4164e-11	7.3884e-09	Uncharacterized protein C3orf38 homolog OS=Bos taurus (Bovine) PE=2
Lot0064790.1	750.925	104.32	2.8476	1.0127e-11	1.6099e-09	453.43	126.729	1.8391	2.1263e-09	1.8935e-07	1293.84	295.118	2.1323	1.4718e-08	1.6031e-06	1229.77	404.833	1.603	3.8458e-07	1.9435e-05	THUMP domain-containing protein 1 OS=Mus musculus (Mouse) Name=Thumpd1 PE=1
Lot0065360.1	2373.42	106.562	4.4772	7.5255e-25	8.8781e-22	404.741	55.343	2.8705	8.6292e-18	2.5379e-15	7838.79	546.657	3.8419	5.6391e-24	1.0111e-20	6983.8	567.242	3.622	1.1789e-29	1.2403e-26	Suppressor of cytokine signaling 2 Short=SOCS-2 OS=Sus scrofa (Pig) Name=SOCS2 PE=2
Lot0065480.1	4929.03	447.784	3.4604	4.5203e-08	3.3551e-06	3066.3	574.101	2.4171	6.9825e-06	0.0002354	9688.02	1662.8	2.5426	3.9678e-12	8.9787e-10	6131.41	1641.53	1.9012	5.6831e-10	5.3254e-08	--
Lot0066260.1	664.515	60.7549	3.4512	1.4995e-15	5.0925e-13	478.214	90.7592	2.3975	2.4547e-06	9.886e-05	349.593	99.3737	1.8147	0.00262	0.04226	728.449	120.308	2.5981	1.3586e-13	2.4189e-11	Methylthioribose-1-phosphate isomerase {ECO:0000255|HAMAP-Rule:MF_03119} Short=M1Pi {ECO:0000255|HAMAP-Rule:MF_03119} Short=MTR-1-P isomerase {ECO:0000255|HAMAP-Rule:MF_03119} EC=5.3.1.23 {ECO:0000255|HAMAP-Rule:MF_03119} S-methyl-5-thioribose-1-phosphate isomerase {ECO:0000255|HAMAP-Rule:MF_03119} Translation initiation factor eIF-2B subunit alpha/beta/delta-like protein {ECO:0000255|HAMAP-Rule:…
Lot0066830.1	203.892	595.84	-1.5471	0.00010896	0.0027107	89.6418	378.395	-2.0776	0.00073408	0.0096405	56.8626	557.271	-3.2928	4.2912e-08	4.1161e-06	248.989	625.505	-1.3289	0.00042374	0.0070506	Neuropilin-1a Short=znrp1 Precursor OS=Danio rerio (Zebrafish) (Brachydanio rerio) Name=nrp1a Synonyms=np-1, nrp1 PE=2
Lot0068470.1	7699.4	384.626	4.3232	1.0043e-11	1.608e-09	8249.62	605.756	3.7675	1.4415e-16	3.7465e-14	8170.3	1155.12	2.8223	8.1279e-10	1.1276e-07	13448.4	1698	2.9855	2.5995e-12	3.6912e-10	Probable ubiquitin-conjugating enzyme E2 N EC=2.3.2.23 E2 ubiquitin-conjugating enzyme N Ubiquitin carrier protein N Ubiquitin-protein ligase N OS=Dictyostelium discoideum (Slime mold) Name=ube2n ORFNames=DDB_G0277267 PE=3
Lot0069360.1	3300.66	878.216	1.9101	7.2137e-07	3.9438e-05	8647.97	2008.82	2.106	2.9842e-15	6.4761e-13	5117.05	2470.56	1.0505	0.0024991	0.04079	10982	3522.82	1.6403	1.8156e-07	9.9343e-06	Proteasome subunit alpha type-2 EC=3.4.25.1 OS=Carassius auratus (Goldfish) Name=psma2 PE=2
Lot0069690.1	3532.28	1134.66	1.6383	1.7997e-05	0.00061308	5148.4	1521.72	1.7584	3.744e-11	4.6752e-09	4951.8	2195.48	1.1734	0.00060841	0.01411	6914.39	2561.67	1.4325	1.2121e-06	5.3438e-05	--
Lot0071280.1	36.9019	142.852	-1.9528	5.2897e-05	0.0015124	25.3748	100.224	-1.9818	7.7824e-06	0.00025733	93.646	358.966	-1.9386	0.0010873	0.021962	144.113	378.133	-1.3917	0.0028461	0.030282	Disheveled-associated activator of morphogenesis 2 OS=Homo sapiens (Human) Name=DAAM2 Synonyms=KIAA0381 PE=1
Lot0071290.1	15741.8	1071.97	3.8763	3.8755e-21	2.555e-18	2166.74	348.372	2.6368	3.065e-11	3.8706e-09	19833.4	5644.15	1.8131	3.3916e-07	2.5256e-05	11951.9	2615	2.1924	2.2122e-09	1.8286e-07	--
Lot0071520.1	36.774	171.206	-2.219	8.6182e-05	0.0022515	95.5152	197.926	-1.0512	0.0019142	0.019708	60.9763	406.561	-2.7372	5.3516e-08	4.9108e-06	199.306	394.156	-0.98378	0.0048788	0.04497	Rho-associated protein kinase 2 EC=2.7.11.1 Rho kinase 2 Rho-associated, coiled-coil-containing protein kinase 2 Rho-associated, coiled-coil-containing protein kinase II Short=ROCK-II p164 ROCK-2 OS=Homo sapiens (Human) Name=ROCK2 Synonyms=KIAA0619 PE=1
Lot0072600.1	7658.08	951.529	3.0087	3.4265e-14	8.3483e-12	745.812	291.693	1.3544	7.0602e-06	0.00023731	3829.62	1234.97	1.6327	3.3326e-06	0.00019038	1819.66	719.526	1.3386	1.3167e-05	0.00040116	E3 ubiquitin-protein ligase XIAP {ECO:0000250|UniProtKB:P98170} EC=2.3.2.27 Baculoviral IAP repeat-containing protein 4 {ECO:0000250|UniProtKB:P98170} RING-type E3 ubiquitin transferase XIAP X-linked inhibitor of apoptosis protein {ECO:0000250|UniProtKB:A5D8Q0} Short=X-linked IAP {ECO:0000250|UniProtKB:A5D8Q0} OS=Xenopus tropicalis (Western clawed frog) (Silurana tropicalis) Name=xiap Synonyms=bi…
Lot0072610.1	2703.7	389.86	2.7939	1.9989e-12	3.797e-10	788.433	179.549	2.1346	0.00012496	0.0024502	2099.47	502.551	2.0627	7.5355e-09	8.826e-07	1620.55	361.281	2.1653	8.369e-09	6.1298e-07	26S proteasome non-ATPase regulatory subunit 10 26S proteasome regulatory subunit p28 Gankyrin OS=Mus musculus (Mouse) Name=Psmd10 PE=1
Lot0072620.1	1458.6	581.633	1.3264	0.00048381	0.0088963	597.003	295.148	1.0163	0.0028598	0.026436	928.272	254.322	1.8679	8.4909e-07	5.7531e-05	431.26	165.286	1.3836	0.00073778	0.010787	NTF2-related export protein 2 OS=Gallus gallus (Chicken) Name=NXT2 ORFNames=RCJMB04_6d20 PE=2
Lot0073280.1	739.216	3071.85	-2.055	1.1391e-07	7.7371e-06	1108.56	2137.62	-0.94732	0.0004405	0.0065459	28.2741	297.354	-3.3946	0.00030447	0.0081383	108.018	365.293	-1.7578	5.0081e-06	0.00017697	ATP-binding cassette sub-family A member 1 ATP-binding cassette transporter 1 Short=ABC-1 Short=ATP-binding cassette 1 OS=Mus musculus (Mouse) Name=Abca1 Synonyms=Abc1 PE=1
Lot0075330.1	4389.37	467.876	3.2298	1.578e-15	5.2794e-13	2826.16	636.957	2.1496	9.3158e-12	1.2697e-09	5546.76	1666.16	1.7351	1.437e-06	9.1766e-05	3925.67	2169.88	0.85532	0.0036967	0.036768	Protein unc-93 homolog B1 Short=Unc-93B1 OS=Mus musculus (Mouse) Name=Unc93b1 Synonyms=Unc93b PE=1
Lot0075390.1	90.8656	9.73236	3.2229	2.7447e-08	2.1587e-06	70.1257	5.7505	3.6082	3.1188e-10	3.3355e-08	446.341	68.2758	2.7087	4.0869e-10	5.9166e-08	613.933	50.851	3.5937	1.1345e-21	5.8353e-19	--
Lot0076380.1	969.601	158.258	2.6151	1.6324e-10	2.1029e-08	362.803	100.237	1.8558	4.2772e-09	3.4892e-07	1162.89	273.223	2.0896	2.743e-08	2.7797e-06	1024.36	289.758	1.8218	1.9907e-08	1.409e-06	Zinc finger protein RFP EC=2.3.2.27 RING finger protein 76 RING-type E3 ubiquitin transferase TRIM27 {ECO:0000305} Ret finger protein Tripartite motif-containing protein 27 OS=Homo sapiens (Human) Name=TRIM27 Synonyms=RFP, RNF76 PE=1
Lot0076900.1	2390.04	937.555	1.3501	0.00043022	0.0081447	1204.12	690.998	0.80122	0.0025181	0.023991	4827.88	1405.56	1.7802	5.1928e-07	3.7004e-05	3595.43	1733.69	1.0523	0.00038355	0.0065226	Scaffold attachment factor B2 Short=SAF-B2 OS=Homo sapiens (Human) Name=SAFB2 Synonyms=KIAA0138 PE=1
Lot0077930.1	77.5573	4.25845	4.1869	0.00030396	0.0061687	119.949	7.5304	3.9936	2.5878e-08	1.8362e-06	70.0195	2.54265	4.7834	1.8762e-09	2.416e-07	264.422	10.2041	4.6956	2.4576e-23	1.5055e-20	Granzyme B EC=3.4.21.79 Fragmentin Natural killer cell protease 1 RNKP-1 Precursor OS=Rattus norvegicus (Rat) Name=Gzmb PE=1
Lot0078440.1	1023.4	191.123	2.4208	2.1149e-09	2.1947e-07	369.569	164.945	1.1639	0.00012129	0.0023971	897.586	379.946	1.2403	0.00089616	0.018886	898.695	411.201	1.128	0.00048706	0.0078516	Rhomboid-related protein 4 Short=RRP4 EC=3.4.21.105 Rhomboid domain-containing protein 1 Rhomboid-like protein 4 OS=Homo sapiens (Human) Name=RHBDD1 Synonyms=RHBDL4 ORFNames=HSD-50, HSD50 PE=1
Lot0080500.1	517.335	137.081	1.9161	0.00070672	0.011983	18.3703	1.60056	3.5207	0.0006909	0.0092253	471.646	144.366	1.708	8.9895e-05	0.0030831	56.482	6.77098	3.0604	1.502e-05	0.00045088	Cholesterol 25-hydroxylase-like protein EC=1.14.99.- OS=Danio rerio (Zebrafish) (Brachydanio rerio) Name=ch25h ORFNames=zgc:101688 PE=2
Lot0080570.1	1458.99	427.374	1.7714	5.6094e-06	0.00022737	1706.02	388.823	2.1335	1.7096e-14	3.4426e-12	1378.99	442.292	1.6405	7.7301e-06	0.0003963	2798.3	512.83	2.448	1.029e-14	2.1587e-12	ATPase family AAA domain-containing protein 1-B EC=3.6.1.3 OS=Danio rerio (Zebrafish) (Brachydanio rerio) Name=atad1b ORFNames=si:bz1g13.1, zgc:110042 PE=2
Lot0081250.1	1184.02	10.6765	6.7931	5.0012e-19	2.3452e-16	51.214	2.33113	4.4574	6.6954e-10	6.5927e-08	47.3617	2.96334	3.9984	6.5771e-06	0.00034762	30.0735	0.787649	5.2548	4.7665e-06	0.00017104	--
Lot0082440.1	3320.5	216.014	3.9422	9.4794e-21	5.9023e-18	2599.22	288.713	3.1704	7.9427e-07	3.7455e-05	11715.8	656.798	4.1569	9.1655e-27	2.1363e-23	14440.4	1503.05	3.2641	1.5003e-26	1.1974e-23	--
Lot0083230.1	129.858	19.1772	2.7595	8.4519e-08	5.8835e-06	310.098	35.4436	3.1291	9.3265e-19	2.9781e-16	518.681	144.231	1.8465	7.0651e-06	0.00036676	1392.79	228.701	2.6065	7.7216e-16	1.8052e-13	Major histocompatibility complex class I-related gene protein MHC class I-related gene protein Precursor OS=Pongo abelii (Sumatran orangutan) (Pongo pygmaeus abelii) Name=MR1 PE=2
Lot0083620.1	4262.24	494.972	3.1062	2.038e-05	0.00067879	402.508	184.116	1.1284	0.00017984	0.0032521	6291.31	1729.91	1.8627	5.7919e-08	5.2733e-06	1959.56	888.958	1.1403	0.00025984	0.0047504	Inhibitor of apoptosis protein Short=IAP Inhibitor of T-cell apoptosis protein OS=Gallus gallus (Chicken) Name=ITA Synonyms=IAP1 PE=2
Lot0088110.1	976.151	303.083	1.6874	1.5585e-05	0.00055095	1021.38	356.75	1.5175	4.715e-08	3.1554e-06	1245.26	172.836	2.849	1.7121e-10	2.6782e-08	1809.65	292.615	2.6286	2.8284e-14	5.7425e-12	Lysozyme g EC=3.2.1.17 1,4-beta-N-acetylmuramidase Goose-type lysozyme Precursor OS=Gallus gallus (Chicken) PE=2
Lot0088140.1	2573.74	459.341	2.4862	3.9225e-10	4.7785e-08	819.311	196.894	2.057	2.4265e-12	3.6646e-10	3479.15	524.086	2.7309	1.2012e-13	4.0576e-11	2237.58	653.887	1.7748	5.9213e-09	4.4787e-07	OTU domain-containing protein 4 EC=3.4.19.12 HIV-1-induced protein HIN-1 OS=Homo sapiens (Human) Name=OTUD4 Synonyms=HIN1, KIAA1046 PE=1
Lot0088150.1	568.749	148.871	1.9337	2.1822e-06	0.0001019	220.707	84.6022	1.3834	3.8868e-05	0.00095157	624.287	180.541	1.7899	4.6698e-06	0.0002555	820.874	182.882	2.1662	2.224e-10	2.298e-08	Mothers against decapentaplegic homolog 1 Short=MAD homolog 1 Short=Mothers against DPP homolog 1 SMAD family member 1 Short=SMAD 1 Short=Smad1 OS=Danio rerio (Zebrafish) (Brachydanio rerio) Name=smad1 Synonyms=madh1 PE=2
Lot0088310.1	728.817	65.977	3.4655	1.7498e-09	1.8557e-07	311.62	64.8025	2.2657	1.4802e-11	1.9349e-09	1173.81	332.217	1.821	0.00020551	0.0060026	3236.21	438.591	2.8834	1.0731e-12	1.572e-10	Endothelin-1 receptor {ECO:0000305} Endothelin receptor type A {ECO:0000312|HGNC:HGNC:3179} Short=ET-A Short=ETA-R Short=hET-AR Precursor OS=Homo sapiens (Human) Name=EDNRA {ECO:0000312|HGNC:HGNC:3179} Synonyms=ETA, ETRA PE=1
Lot0088640.1	29.4025	0	Inf	8.9668e-09	7.9758e-07	17.3163	0	Inf	0.00030848	0.0049498	12.4687	0	Inf	0.0015167	0.028373	31.3717	1.11313	4.8168	0.0013219	0.016941	Erythroid membrane-associated protein Short=hERMAP Radin blood group antigen Scianna blood group antigen Precursor OS=Homo sapiens (Human) Name=ERMAP Synonyms=RD, SC PE=1
Lot0089200.1	65568.5	1674.43	5.2913	2.4649e-33	9.2085e-30	90106.9	1975.27	5.5115	5.9532e-64	3.3266e-60	77928	2431.77	5.0021	5.9795e-22	7.3352e-19	167438	3208.97	5.7054	6.9978e-61	4.0491e-57	--
Lot0090080.1	705.71	83.2958	3.0828	3.1924e-13	6.9473e-11	329.809	76.6775	2.1048	2.6181e-08	1.8519e-06	2858.17	361.813	2.9818	6.7551e-12	1.4314e-09	2996.97	389.951	2.9421	9.6007e-13	1.4244e-10	Poly [ADP-ribose] polymerase 8 Short=PARP-8 EC=2.4.2.30 ADP-ribosyltransferase diphtheria toxin-like 16 Short=ARTD16 OS=Mus musculus (Mouse) Name=Parp8 Synonyms=D13Ertd275e PE=2
Lot0090600.1	124.095	15.9926	2.956	1.4238e-06	7.1239e-05	260.678	39.3297	2.7286	1.8118e-08	1.3321e-06	556.183	203.218	1.4525	0.00019421	0.0057373	827.285	325.198	1.3471	2.73e-05	0.00074527	P2X purinoceptor 4 Short=P2X4 ATP receptor Purinergic receptor OS=Homo sapiens (Human) Name=P2RX4 PE=1
Lot0091170.1	552.662	97.5423	2.5023	1.8337e-09	1.9206e-07	228.305	100.776	1.1798	0.00033426	0.0052504	625.193	293.61	1.0904	0.0032738	0.049677	554.257	226.731	1.2896	9.9747e-05	0.0021596	Sphingomyelin phosphodiesterase 5 {ECO:0000305} EC=3.1.4.12 {ECO:0000269|PubMed:19429680} Mitochondrial neutral sphingomyelinase {ECO:0000303|PubMed:19429680} Short=mtnSMase {ECO:0000303|PubMed:19429680} Precursor OS=Danio rerio (Zebrafish) (Brachydanio rerio) ORFNames=zgc:153995 {ECO:0000312|EMBL:AAI24789.1} PE=1
Lot0092940.1	105.501	18.811	2.4876	2.1143e-06	9.9772e-05	64.1009	22.2243	1.5282	0.0017643	0.018602	118.56	17.8756	2.7296	1.3094e-06	8.4541e-05	229.126	23.2255	3.3024	1.4904e-13	2.6133e-11	-//-
Lot0093210.1	238.559	758.109	-1.6681	2.6928e-05	0.0008635	161.267	414.788	-1.3629	9.0969e-06	0.00029176	31.2726	113.478	-1.8594	0.0015428	0.028698	32.746	92.7476	-1.502	0.0037767	0.037276	Neurabin-1 Neurabin-I Neural tissue-specific F-actin-binding protein I Protein phosphatase 1 regulatory subunit 9A OS=Homo sapiens (Human) Name=PPP1R9A Synonyms=KIAA1222 PE=1
Lot0094470.1	10289.8	756.663	3.7654	5.997e-20	3.062e-17	3252.3	274.506	3.5665	3.6479e-35	3.8828e-32	7398.38	623.574	3.5686	3.6153e-21	3.8303e-18	10925.6	745.782	3.8728	1.2861e-33	1.751e-30	Ubiquitin carboxyl-terminal hydrolase 7 EC=3.4.19.12 {ECO:0000269|PubMed:11923872, ECO:0000269|PubMed:12507430, ECO:0000269|PubMed:14506283, ECO:0000269|PubMed:15053880, ECO:0000269|PubMed:16964248, ECO:0000269|PubMed:18716620, ECO:0000269|PubMed:21745816} Deubiquitinating enzyme 7 Herpesvirus-associated ubiquitin-specific protease Ubiquitin thioesterase 7 Ubiquitin-specific-processing protease 7…
Lot0094540.1	1217.32	121.465	3.3251	3.2047e-15	9.977e-13	798.33	119.261	2.7429	8.0428e-20	3.0995e-17	2687.68	673.247	1.9972	5.4104e-06	0.00029464	3013.5	563.081	2.42	1.993e-14	4.0822e-12	DNA damage-regulated autophagy modulator protein 1 Damage-regulated autophagy modulator OS=Xenopus tropicalis (Western clawed frog) (Silurana tropicalis) Name=dram1 Synonyms=dram PE=2
Lot0096100.1	3902.99	376.044	3.3756	1.9711e-16	7.0129e-14	5898.03	395.305	3.8992	9.6717e-36	1.1378e-32	1199.09	72.6866	4.0441	9.1362e-10	1.2453e-07	3827.74	183.95	4.3791	7.2872e-40	1.2974e-36	--
Lot0096280.1	7591.15	2052.1	1.8872	9.0093e-07	4.7516e-05	16732.6	4339.99	1.9469	1.7054e-11	2.2162e-09	8798.67	2415.25	1.8651	2.9542e-07	2.2356e-05	19801.7	4164.4	2.2494	6.6454e-14	1.2016e-11	--
Lot0096610.1	282.285	19.6386	3.8454	1.7635e-15	5.7629e-13	135.713	12.9663	3.3877	0.00020321	0.0035653	109.75	13.024	3.075	1.9787e-07	1.5528e-05	220.408	32.4188	2.7653	9.2045e-11	1.0242e-08	Tudor domain-containing protein 7B OS=Danio rerio (Zebrafish) (Brachydanio rerio) Name=tdrd7b PE=3
Lot0097920.1	53501.5	16297.1	1.715	4.669e-06	0.00019453	101768	38008.2	1.4209	0.0045004	0.036368	11067	317.166	5.1249	1.8582e-05	0.00084317	11339.1	833.707	3.7656	3.5045e-23	2.0278e-20	Complement component C7 Precursor OS=Bos taurus (Bovine) Name=C7 PE=2
Lot0098850.1	138.227	41.8204	1.7248	0.00077351	0.012739	125.703	27.0168	2.2181	9.2684e-08	5.7071e-06	230.195	69.079	1.7365	0.00016069	0.0049282	268.767	96.477	1.4781	7.3862e-05	0.001701	HAUS augmin-like complex subunit 4 OS=Homo sapiens (Human) Name=HAUS4 Synonyms=C14orf94 PE=1
Lot0099020.1	87.2528	260.337	-1.5771	0.00029024	0.0059413	63.7478	387.346	-2.6032	0.00015428	0.0028762	670.621	4230.26	-2.6572	0.0012204	0.024085	1001.14	6537.78	-2.7072	9.5039e-05	0.002083	--
Lot0099500.1	184.859	4.0268	5.5206	2.8179e-12	5.1163e-10	128.408	5.38526	4.5756	2.3466e-19	8.4597e-17	537.642	45.6196	3.5589	4.1002e-16	2.2075e-13	669.244	34.8778	4.2622	2.0056e-21	9.8765e-19	E3 ubiquitin-protein ligase DTX3L EC=2.3.2.27 {ECO:0000269|PubMed:12670957, ECO:0000269|PubMed:19818714, ECO:0000269|PubMed:24790097, ECO:0000269|PubMed:26479788, ECO:0000269|PubMed:28525742} B-lymphoma- and BAL-associated protein Protein deltex-3-like RING-type E3 ubiquitin transferase DTX3L {ECO:0000305} Rhysin-2 Short=Rhysin2 OS=Homo sapiens (Human) Name=DTX3L Synonyms=BBAP PE=1
Lot0100170.1	9730.44	1309.35	2.8936	3.5135e-13	7.5725e-11	1895.19	521.493	1.8616	8.5285e-12	1.1695e-09	12665.4	2178.75	2.5393	1.5704e-12	3.9786e-10	4991.21	1824.98	1.4515	1.6107e-06	6.8278e-05	Protein FAM208B OS=Homo sapiens (Human) Name=FAM208B Synonyms=C10orf18, KIAA2006 PE=1
Lot0101360.1	328.993	81.395	2.015	2.0706e-06	9.833e-05	314.928	61.5177	2.3559	1.6785e-10	1.9142e-08	378.139	119.112	1.6666	3.1309e-05	0.0013031	823.29	147.604	2.4797	2.561e-13	4.3266e-11	Heat shock protein HSP 90-alpha 1 OS=Danio rerio (Zebrafish) (Brachydanio rerio) Name=hsp90a.1 Synonyms=hsp90, hsp90a, hsp90aa1 ORFNames=zgc:86652 PE=1
Lot0102350.1	624.284	200.278	1.6402	4.6134e-05	0.0013553	476.931	183.49	1.3781	2.9591e-06	0.00011404	739.514	181.876	2.0236	8.5765e-08	7.496e-06	981.619	264.123	1.894	6.4078e-09	4.8309e-07	Caspase-3 Short=CASP-3 EC=3.4.22.56 Apopain Cysteine protease CPP32 Short=CPP-32 LICE Protein Yama SREBP cleavage activity 1 Short=SCA-1 Caspase-3 subunit p17 Caspase-3 subunit p12 Precursor OS=Mus musculus (Mouse) Name=Casp3 Synonyms=Cpp32 PE=1
Lot0102360.1	739.723	83.295	3.1507	1.6178e-13	3.7003e-11	1302.95	234.264	2.4756	5.423e-08	3.5652e-06	592.956	138.092	2.1023	1.3176e-07	1.0738e-05	1978.86	261.202	2.9214	3.4738e-06	0.00013052	Caspase-3 Short=CASP-3 EC=3.4.22.56 Apopain Cysteine protease CPP32 Short=CPP-32 Protein Yama SREBP cleavage activity 1 Short=SCA-1 Caspase-3 subunit p17 Caspase-3 subunit p12 Precursor OS=Homo sapiens (Human) Name=CASP3 Synonyms=CPP32 PE=1
Lot0103750.1	1230.78	345.231	1.8339	2.8371e-06	0.00012668	1080.34	441.615	1.2906	3.3293e-06	0.00012465	1644.11	756.848	1.1192	0.001863	0.03335	1879.2	1031.57	0.86529	0.0037683	0.037208	F-box only protein 6 F-box only protein 6b F-box protein that recognizes sugar chains 2 F-box/G-domain protein 2 OS=Rattus norvegicus (Rat) Name=Fbxo6 Synonyms=Fbg2, Fbs2, Fbxo6b PE=1
Lot0104720.1	20.6221	78.9871	-1.9374	0.00046453	0.0086482	9.71337	57.5445	-2.5666	1.1206e-05	0.00034547	34.6198	136.338	-1.9775	0.0033013	0.049945	41.1683	116.071	-1.4954	0.0021365	0.024385	Adenylate cyclase type 9 EC=4.6.1.1 {ECO:0000269|PubMed:8662814} ATP pyrophosphate-lyase 9 Adenylate cyclase type IX Adenylyl cyclase 9 Short=AC9 {ECO:0000303|PubMed:8662814} Adenylyl cyclase type 10 Short=ACTP10 OS=Mus musculus (Mouse) Name=Adcy9 PE=1
Lot0104860.1	9273.56	1255.67	2.8847	4.5718e-13	9.5772e-11	3563.62	762.808	2.224	1.3119e-14	2.7151e-12	16979.8	3006.45	2.4977	4.1137e-12	9.2194e-10	12256.1	4217.07	1.5392	1.1619e-06	5.1515e-05	E3 ubiquitin-protein ligase rnf213-alpha {ECO:0000305} EC=2.3.2.27 {ECO:0000250|UniProtKB:Q63HN8} EC=3.6.4.- {ECO:0000250|UniProtKB:Q63HN8} Mysterin-A Mysterin-alpha {ECO:0000303|PubMed:26530008} RING finger protein 213-A {ECO:0000305} RING finger protein 213-alpha {ECO:0000303|PubMed:21799892} RING-type E3 ubiquitin transferase rnf213-alpha {ECO:0000305} OS=Danio rerio (Zebrafish) (Brachydanio r…
Lot0105820.1	626.179	204.966	1.6112	5.8631e-05	0.0016448	424.676	192.847	1.1389	0.00017315	0.0031491	1158.72	460.553	1.3311	0.00038777	0.0098349	1169.49	610.457	0.93792	0.0022343	0.025054	TRAF-type zinc finger domain-containing protein 1 OS=Bos taurus (Bovine) Name=TRAFD1 PE=2
Lot0106970.1	3457.04	122.517	4.8185	4.5836e-28	1.0274e-24	2616.63	96.3368	4.7635	6.8564e-48	1.3932e-44	728.286	18.9435	5.2647	2.6656e-30	1.2046e-26	2283.04	19.9051	6.8417	7.3761e-64	5.6906e-60	Poly [ADP-ribose] polymerase 12 Short=PARP-12 EC=2.4.2.30 ADP-ribosyltransferase diphtheria toxin-like 12 Short=ARTD12 Zinc finger CCCH domain-containing protein 1 OS=Homo sapiens (Human) Name=PARP12 Synonyms=ZC3HDC1 PE=1
Lot0106980.1	6617.72	1410.25	2.2304	1.0551e-08	9.3107e-07	4572.42	637.605	2.8422	7.0406e-25	3.9343e-22	10364.3	1897.92	2.4491	1.1098e-11	2.3096e-09	11645.6	2034.21	2.5172	2.0873e-16	5.2511e-14	Poly [ADP-ribose] polymerase 12 Short=PARP-12 EC=2.4.2.30 ADP-ribosyltransferase diphtheria toxin-like 12 Short=ARTD12 Zinc finger CCCH domain-containing protein 1 OS=Homo sapiens (Human) Name=PARP12 Synonyms=ZC3HDC1 PE=1
Lot0107110.1	728.88	154.93	2.2341	3.7103e-08	2.7908e-06	540.456	179.973	1.5864	9.5221e-08	5.8472e-06	1407.44	479.719	1.5528	1.3792e-05	0.00065606	2255.6	635.632	1.8272	2.4592e-06	9.9318e-05	Protein C19orf12 homolog OS=Danio rerio (Zebrafish) (Brachydanio rerio) ORFNames=si:ch211-238a12.2, zgc:112052 PE=2
Lot0107390.1	4009.15	1690.52	1.2458	0.0011549	0.017386	5038.9	1164.07	2.1139	2.9004e-15	6.3558e-13	1429.7	242.567	2.5593	1.5957e-11	3.118e-09	1792.39	236.404	2.9226	6.2512e-19	2.2259e-16	Haloacid dehalogenase-like hydrolase domain-containing 5 {ECO:0000312|MGI:MGI:2136976} Cat eye syndrome critical region protein 5 homolog {ECO:0000305} Precursor OS=Mus musculus (Mouse) Synonyms=Cecr5 {ECO:0000312|MGI:MGI:2136976} PE=1
Lot0108240.1	1612.11	95.174	4.0822	3.049e-21	2.071e-18	606.281	113.603	2.416	1.3219e-10	1.5389e-08	13140.6	389.44	5.0765	2.0161e-12	4.9991e-10	11102.5	262.337	5.4033	5.7584e-38	9.5198e-35	--
Lot0108710.1	3240.2	666.633	2.2811	4.6059e-09	4.431e-07	4205.21	1420.68	1.5656	1.1139e-07	6.6929e-06	4014.95	1283.15	1.6457	3.0052e-06	0.00017468	9421.55	2182.16	2.1102	5.0914e-07	2.4966e-05	Proteasome subunit beta type-9 EC=3.4.25.1 Low molecular mass protein 2 Precursor OS=Oryzias latipes (Japanese rice fish) (Japanese killifish) Name=psmb9 Synonyms=lmp2 PE=3
Lot0108720.1	3687.96	395.541	3.2209	1.774e-15	5.7629e-13	2839.96	930.843	1.6093	7.4038e-05	0.0016036	7730.36	1223.81	2.6592	3.0859e-13	9.2213e-11	7146.11	1271.2	2.491	6.2592e-16	1.5249e-13	Antigen peptide transporter 2 Short=APT2 ATP-binding cassette sub-family B member 3 Peptide supply factor 2 Peptide transporter PSF2 Short=PSF-2 Peptide transporter TAP2 Peptide transporter involved in antigen processing 2 Really interesting new gene 11 protein OS=Homo sapiens (Human) Name=TAP2 Synonyms=ABCB3, PSF2, RING11, Y1 PE=1
Lot0108750.1	1494.61	244.54	2.6116	9.3797e-11	1.2898e-08	729.554	253.766	1.5235	9.6725e-08	5.9233e-06	1193.55	263.966	2.1768	1.4946e-08	1.6203e-06	2502.89	514.762	2.2816	3.3364e-06	0.00012597	--
Lot0108760.1	8305.68	235.236	5.1419	1.651e-31	5.2866e-28	8511.91	439.754	4.2747	4.4733e-49	9.9987e-46	9618.96	462.769	4.3775	1.1439e-28	2.9623e-25	29738.4	2195.96	3.7594	2.0387e-33	2.6215e-30	--
Lot0109790.1	3528.58	170.143	4.3743	2.2276e-24	2.1709e-21	3830.51	722.02	2.4074	6.315e-15	1.3443e-12	4395.23	489.528	3.1665	7.102e-17	4.4739e-14	3826.91	875.313	2.1283	1.1428e-12	1.6531e-10	Ubiquitin-like modifier-activating enzyme 1 EC=6.2.1.45 {ECO:0000250|UniProtKB:P22314} Ubiquitin-activating enzyme E1 OS=Bos taurus (Bovine) Name=UBA1 Synonyms=UBE1 PE=2
Lot0112740.1	119.181	304.761	-1.3545	0.0013758	0.019782	77.5093	160.484	-1.05	0.0033748	0.029536	16.4803	117.592	-2.835	6.9103e-07	4.7653e-05	55.5609	157.354	-1.5019	0.00079392	0.011449	Anion exchange protein 2 Short=AE 2 Short=Anion exchanger 2 Non-erythroid band 3-like protein Solute carrier family 4 member 2 OS=Cavia porcellus (Guinea pig) Name=SLC4A2 Synonyms=AE2 PE=2
Lot0113280.1	1479	416.625	1.8278	2.6769e-06	0.00012122	583.997	313.888	0.89571	0.0018495	0.019228	2220.64	890.944	1.3176	0.00011553	0.0037797	1781.62	752.676	1.2431	0.00014179	0.0028863	Inhibitor of nuclear factor kappa-B kinase subunit alpha Short=I kappa-B kinase alpha Short=IKK-A Short=IKK-alpha Short=IkBKA Short=IkappaB kinase EC=2.7.11.10 Conserved helix-loop-helix ubiquitous kinase I-kappa-B kinase 1 Short=IKK1 Nuclear factor NF-kappa-B inhibitor kinase alpha Short=NFKBIKA OS=Danio rerio (Zebrafish) (Brachydanio rerio) Name=chuk Synonyms=ikk1 ORFNames=zgc:56539 PE=1
Lot0113870.1	6723.11	211.594	4.9898	1.7243e-30	4.2944e-27	500.825	26.2606	4.2533	1.3875e-33	1.2923e-30	59336.4	4302.11	3.7858	8.633e-10	1.1906e-07	9665.89	1170.83	3.0454	6.4167e-16	1.547e-13	Alveolar macrophage chemotactic factor 2 Alveolar macrophage chemotactic factor II Short=AMCF-II Precursor OS=Sus scrofa (Pig) PE=1
Lot0115760.1	1131.06	436.543	1.3735	0.00036957	0.0071972	1115.63	532.3	1.0675	0.00010532	0.002146	1109.58	511.627	1.1169	0.001956	0.034279	1736.95	539.084	1.688	5.5111e-08	3.5432e-06	--
Lot0115800.1	17734.4	2497.39	2.8281	9.2843e-13	1.8417e-10	28674	3680.44	2.9618	7.3567e-17	1.9345e-14	13914.2	1363.98	3.3507	4.7836e-19	3.982e-16	20814.8	1785.39	3.5433	1.5657e-29	1.5755e-26	--
Lot0115810.1	260.878	9.55771	4.7706	6.0107e-20	3.062e-17	1579.66	138.72	3.5094	7.8124e-19	2.6063e-16	31.5599	3.00157	3.3943	0.00055843	0.013134	299.326	6.69406	5.4827	3.4828e-29	3.2244e-26	Interferon alpha/beta receptor 2 Type I interferon receptor 2 Precursor OS=Oncorhynchus mykiss (Rainbow trout) (Salmo gairdneri) Name=ifnar2 {ECO:0000303|PubMed:24244163} PE=2
Lot0119170.1	2725.58	128.86	4.4027	8.2453e-25	9.2409e-22	306.26	10.1869	4.91	2.0447e-13	3.7157e-11	7342.88	1167.73	2.6526	4.9682e-09	5.9384e-07	2928.4	178.289	4.0378	7.0083e-06	0.00023407	--
Lot0119760.1	30044.1	580.232	5.6943	8.3179e-15	2.3903e-12	1934.64	67.0615	4.8504	6.9616e-27	4.8627e-24	21287.3	2510.01	3.0842	2.976e-17	2.0402e-14	7806.69	346.989	4.4917	8.2951e-06	0.00027079	--
Lot0119800.1	213.033	964.427	-2.1786	0.00011881	0.0028951	310.187	689.298	-1.152	0.0045608	0.03667	146.189	397.075	-1.4416	0.00028244	0.0076815	135.74	297.79	-1.1335	0.0024674	0.02704	Lysosome membrane protein 2 85 kDa lysosomal membrane sialoglycoprotein Short=LGP85 CD36 antigen-like 2 Lysosome membrane protein II Short=LIMP II Scavenger receptor class B member 2 OS=Rattus norvegicus (Rat) Name=Scarb2 Synonyms=Cd36l2, Limpii PE=1
Lot0122170.1	265.599	72.0578	1.882	0.00031235	0.0062906	123.414	56.1921	1.1351	0.0026158	0.024639	642.472	185.6	1.7914	0.0023215	0.03876	408.225	195.467	1.0624	0.0015877	0.019525	Zinc-binding protein A33 OS=Pleurodeles waltl (Iberian ribbed newt) PE=1
Lot0122240.1	517.951	133.39	1.9572	1.9712e-06	9.4333e-05	665.557	94.3601	2.8183	4.6776e-20	1.8343e-17	644.393	199.564	1.6911	1.0317e-05	0.00051084	1129.86	225.654	2.324	3.8596e-13	6.2035e-11	--
Lot0122850.1	2140.91	618.808	1.7907	4.2201e-06	0.00017915	672.969	200.904	1.744	3.2242e-09	2.7312e-07	4608.64	724.734	2.6688	5.346e-11	9.0953e-09	2839.13	440.154	2.6894	1.4538e-16	3.8675e-14	Tripartite motif-containing protein 16 Estrogen-responsive B box protein OS=Mus musculus (Mouse) Name=Trim16 Synonyms=Ebbp PE=1
Lot0123450.1	1423.25	272.121	2.3869	2.3575e-09	2.4268e-07	2585.46	475.752	2.4421	9.172e-19	2.9712e-16	1294.71	591.954	1.1291	0.0018483	0.033163	3268.48	797.16	2.0357	3.2932e-11	4.0116e-09	Barrier-to-autointegration factor OS=Danio rerio (Zebrafish) (Brachydanio rerio) Name=banf1 Synonyms=baf ORFNames=zgc:77767 PE=1
Lot0123470.1	78.8812	8.15866	3.2733	6.0011e-08	4.3253e-06	195.103	15.519	3.6521	0.00030161	0.0048536	80.1536	15.005	2.4173	0.00014525	0.004532	223.392	23.2458	3.2645	3.5507e-13	5.8284e-11	Barrier-to-autointegration factor OS=Danio rerio (Zebrafish) (Brachydanio rerio) Name=banf1 Synonyms=baf ORFNames=zgc:77767 PE=1
Lot0124340.1	19.6048	152.246	-2.9571	6.5335e-09	6.1276e-07	65.7694	169.04	-1.3619	0.00015864	0.0029379	88.0183	244.793	-1.4757	0.00079066	0.017223	74.9373	359.874	-2.2637	0.0004825	0.0078094	Zinc finger protein 462 OS=Homo sapiens (Human) Name=ZNF462 Synonyms=KIAA1803 PE=1
Lot0124760.1	8369.58	1225.76	2.7715	2.9915e-12	5.3644e-10	2555.53	345.377	2.8874	9.3969e-25	5.1229e-22	12650.8	1678.27	2.9142	2.7636e-15	1.2883e-12	11969	1945.25	2.6213	7.2538e-15	1.5989e-12	RanBP-type and C3HC4-type zinc finger-containing protein 1 EC=2.3.2.27 Heme-oxidized IRP2 ubiquitin ligase 1 homolog Short=HOIL-1 Protein kinase C-binding protein beta-15 RBCC protein interacting with PKC RING-type E3 ubiquitin transferase HOIL-1 {ECO:0000305} Ubiquitin-conjugating enzyme 7-interacting protein 3 OS=Rattus norvegicus (Rat) Name=Rbck1 Synonyms=Pkcbpb15, Rbck, Ubce7ip3 PE=1
Lot0124780.1	9256.34	1293.8	2.8388	8.9828e-13	1.814e-10	3404.51	179.086	4.2487	6.892e-32	5.5018e-29	10439.9	1066.89	3.2906	1.1247e-18	9.0392e-16	8625	939.058	3.1992	5.4968e-24	3.534e-21	NFX1-type zinc finger-containing protein 1 OS=Homo sapiens (Human) Name=ZNFX1 Synonyms=KIAA1404 PE=2
Lot0125150.1	1592.83	180.556	3.1411	2.5927e-14	6.6039e-12	597.326	141.79	2.0748	9.0084e-06	0.00029056	3169.08	478.787	2.7266	3.4823e-13	1.0146e-10	2817.31	683.27	2.0438	2.893e-11	3.5999e-09	Opioid growth factor receptor-like protein 1 OS=Homo sapiens (Human) Name=OGFRL1 PE=2
Lot0125340.1	833.701	114.65	2.8623	5.5685e-12	9.4559e-10	307.84	86.4377	1.8324	1.9832e-08	1.4392e-06	221.806	74.9658	1.565	0.00049887	0.012	308.312	75.1266	2.037	1.0825e-07	6.3271e-06	Ras-related protein rab7 {ECO:0000305} OS=Epinephelus coioides (Orange-spotted grouper) (Epinephelus nebulosus) Name=rab7 {ECO:0000303|PubMed:24161772} PE=1
Lot0125750.1	6393.97	914.285	2.806	1.4736e-12	2.8474e-10	3909.19	724.984	2.4308	4.113e-19	1.3929e-16	9841.2	2017.62	2.2862	1.1529e-10	1.8792e-08	14182.1	2490.46	2.5096	3.5001e-13	5.7865e-11	N-myc-interactor Short=Nmi N-myc and STAT interactor OS=Homo sapiens (Human) Name=NMI PE=1
Lot0125760.1	3798.27	498.861	2.9286	2.6382e-13	5.9134e-11	882.62	255.671	1.7875	0.0020088	0.020445	6260.36	1367.26	2.195	5.6022e-10	7.9619e-08	3501.91	1190.03	1.5571	1.6882e-05	0.00049162	Poly [ADP-ribose] polymerase 14 Short=PARP-14 EC=2.4.2.30 {ECO:0000255|PROSITE-ProRule:PRU00397, ECO:0000269|PubMed:16061477, ECO:0000269|PubMed:27796300} ADP-ribosyltransferase diphtheria toxin-like 8 Short=ARTD8 B aggressive lymphoma protein 2 OS=Homo sapiens (Human) Name=PARP14 Synonyms=BAL2, KIAA1268 PE=1
Lot0126110.1	4355.76	1610.6	1.4353	0.00015409	0.0035719	4399.99	1832.97	1.2633	1.2028e-06	5.3768e-05	5950.09	2211.36	1.428	3.4259e-05	0.0014076	4514.1	2218.94	1.0246	0.00053028	0.0083606	Optineurin OS=Danio rerio (Zebrafish) (Brachydanio rerio) Name=optn ORFNames=si:ch211-240l19.3, zgc:66386, zgc:77868 PE=2
Lot0126400.1	675.615	155.625	2.1181	2.1217e-07	1.362e-05	461.103	86.0672	2.4216	1.3326e-14	2.7326e-12	920.228	241.506	1.9299	2.3549e-05	0.0010259	1091.37	209.661	2.38	4.2973e-11	5.1269e-09	Poly [ADP-ribose] polymerase 11 Short=PARP-11 EC=2.4.2.30 ADP-ribosyltransferase diphtheria toxin-like 11 Short=ARTD11 OS=Homo sapiens (Human) Name=PARP11 Synonyms=C12orf6 PE=1
Lot0126670.1	1558.02	504.105	1.6279	2.4123e-05	0.0007844	890.869	384.742	1.2113	1.3431e-05	0.00040298	1893.63	702.972	1.4296	7.3008e-05	0.0026019	2726.78	847.757	1.6855	3.9003e-08	2.6166e-06	Inosine-5'-monophosphate dehydrogenase 2 {ECO:0000255|HAMAP-Rule:MF_03156} Short=IMP dehydrogenase 2 {ECO:0000255|HAMAP-Rule:MF_03156} Short=IMPD 2 {ECO:0000255|HAMAP-Rule:MF_03156} Short=IMPDH 2 {ECO:0000255|HAMAP-Rule:MF_03156} EC=1.1.1.205 {ECO:0000255|HAMAP-Rule:MF_03156} OS=Danio rerio (Zebrafish) (Brachydanio rerio) Name=impdh2 ORFNames=si:dkey-90l2.2 PE=3
Lot0129700.1	368.192	21.5642	4.0937	7.6375e-07	4.1653e-05	115.669	10.1321	3.513	4.137e-07	2.0921e-05	461.966	79.5971	2.537	0.00015479	0.0047785	361.807	69.3671	2.3829	0.00023409	0.0043594	--
Lot0129720.1	585.51	13.683	5.4192	7.1978e-11	1.0211e-08	251.014	5.43173	5.5302	2.0966e-34	2.1302e-31	1665.78	150.709	3.4664	0.00023429	0.0066514	1361.25	81.9527	4.054	3.8042e-13	6.1572e-11	--
Lot0129730.1	1064.84	36.2896	4.8749	1.7744e-06	8.6652e-05	422.011	11.8183	5.1582	4.3029e-25	2.531e-22	2186.11	281.068	2.9594	0.00047739	0.011567	1967.74	147.549	3.7373	6.8074e-20	2.8135e-17	--
Lot0129740.1	778.02	75.7662	3.3602	4.093e-15	1.2398e-12	568.786	152.269	1.9013	1.7595e-10	1.9964e-08	1202.6	391.574	1.6188	1.3274e-05	0.00063842	1848.49	490.189	1.9149	6.1952e-10	5.7355e-08	--
Lot0132560.1	22.1117	187.511	-3.0841	0.00011978	0.0029119	84.1344	245.365	-1.5442	3.9467e-06	0.00014344	33.7171	164.512	-2.2866	0.0011663	0.023156	60.0586	169.316	-1.4953	0.00050018	0.0079898	DNA (cytosine-5)-methyltransferase 3A Short=Dnmt3a EC=2.1.1.37 DNA methyltransferase HsaIIIA Short=DNA MTase HsaIIIA Short=M.HsaIIIA OS=Homo sapiens (Human) Name=DNMT3A PE=1
Lot0133110.1	649.196	39.6675	4.0326	9.8981e-07	5.1959e-05	60.3075	16.9014	1.8352	0.00044517	0.0065815	411.718	76.5004	2.4281	1.3859e-08	1.5237e-06	433.516	61.6355	2.8143	1.687e-13	2.8922e-11	--
Lot0133230.1	7550.54	2165.61	1.8018	2.7308e-06	0.00012267	6363.23	1586.64	2.0038	3.1357e-14	6.0947e-12	14038	1907.94	2.8792	2.5904e-15	1.2578e-12	14363.7	3222.85	2.156	9.7821e-12	1.3087e-09	E3 ubiquitin-protein ligase rnf213-beta {ECO:0000305} EC=2.3.2.27 {ECO:0000250|UniProtKB:Q63HN8} EC=3.6.4.- {ECO:0000250|UniProtKB:Q63HN8} Mysterin-B Mysterin-beta {ECO:0000303|PubMed:26530008} RING finger protein 213-B {ECO:0000305} RING finger protein 213-beta {ECO:0000303|PubMed:21799892} RING-type E3 ubiquitin transferase rnf213-beta {ECO:0000305} OS=Danio rerio (Zebrafish) (Brachydanio rerio…
Lot0133290.1	1321.19	473.147	1.4815	0.00013044	0.0031137	1762.95	774.652	1.1864	2.4495e-05	0.0006557	2107.74	938.356	1.1675	0.0012596	0.024631	2467.28	1111.88	1.1499	0.0001767	0.0034541	Charged multivesicular body protein 6 Chromatin-modifying protein 6 OS=Gallus gallus (Chicken) Name=CHMP6 ORFNames=RCJMB04_7k13 PE=2
Lot0134250.1	2385.74	48.9549	5.6068	0.00053859	0.0096042	31.984	6.35576	2.3312	0.0042048	0.034605	1488.24	120.273	3.6292	1.9966e-05	0.00088982	174.819	20.9347	3.0619	6.2889e-11	7.2778e-09	--
Lot0136900.1	2498.02	158.1	3.9819	2.1399e-15	6.7558e-13	1827.36	595.214	1.6183	0.0015861	0.017143	2521.88	529.189	2.2526	5.6718e-05	0.0021391	4596.44	1270.67	1.8549	9.4641e-05	0.0020763	Glycine--tRNA ligase EC=3.6.1.17 EC=6.1.1.14 Diadenosine tetraphosphate synthetase Short=AP-4-A synthetase Glycyl-tRNA synthetase Short=GlyRS OS=Pongo abelii (Sumatran orangutan) (Pongo pygmaeus abelii) Name=GARS PE=2
Lot0138410.1	1352.96	444.28	1.6066	3.9239e-05	0.001179	907.386	517.184	0.81104	0.0033096	0.02914	2104.08	760.147	1.4688	2.9102e-05	0.0012244	1810.49	879.935	1.0409	0.0005002	0.0079898	Poly [ADP-ribose] polymerase 9 Short=PARP-9 EC=2.4.2.30 {ECO:0000255|PROSITE-ProRule:PRU00397, ECO:0000269|PubMed:28525742} ADP-ribosyltransferase diphtheria toxin-like 9 Short=ARTD9 B aggressive lymphoma protein OS=Homo sapiens (Human) Name=PARP9 Synonyms=BAL, BAL1 PE=1
Lot0138470.1	140.296	2.16159	6.0202	5.0651e-06	0.0002087	54.9603	0.839283	6.0331	1.1843e-08	9.0516e-07	442.013	29.3917	3.9106	2.1517e-05	0.00095348	310.321	8.35708	5.2146	3.2249e-12	4.5236e-10	--
Lot0138570.1	262.807	8.74214	4.9099	1.0669e-20	6.4633e-18	40.501	3.25506	3.6372	5.9503e-07	2.904e-05	473.852	54.626	3.1168	9.7114e-06	0.00048889	245.79	10.8138	4.5065	3.176e-08	2.1494e-06	--
Lot0138780.1	27.6372	0.753266	5.1973	1.1684e-06	5.9253e-05	21.7837	0.559522	5.2829	0.00025263	0.0042171	29.0258	2.3067	3.6534	0.00066238	0.015004	87.9851	2.08959	5.396	4.7966e-14	9.0997e-12	Synaptotagmin-4 Synaptotagmin IV Short=SytIV OS=Homo sapiens (Human) Name=SYT4 Synonyms=KIAA1342 PE=1
Lot0139170.1	177.196	56.9531	1.6375	0.00031149	0.0062845	147.332	67.9774	1.1159	0.0022783	0.022345	415.325	134.895	1.6224	0.0017563	0.031931	713.138	129.079	2.4659	9.1851e-13	1.3715e-10	N-acyl-aromatic-L-amino acid amidohydrolase (carboxylate-forming) B EC=3.5.1.114 Aminoacylase-3.2 Short=ACY-3.2 Aspartoacylase-2B OS=Danio rerio (Zebrafish) (Brachydanio rerio) Name=acy3.2 ORFNames=si:ch211-217k17.4, zgc:92178 PE=2
Lot0139390.1	789.512	193.494	2.0287	4.2974e-07	2.4735e-05	817.136	330.1	1.3077	0.001024	0.012467	1079.79	430.826	1.3256	0.00021579	0.0062172	1951.31	665.446	1.552	7.3949e-05	0.0017013	--
Lot0139750.1	87822.2	3595.63	4.6103	1.3037e-27	2.6165e-24	182739	13656	3.7422	1.9367e-07	1.0928e-05	36203.5	4518.94	3.0021	2.5545e-16	1.4522e-13	84494.7	8945.15	3.2397	2.1603e-24	1.4286e-21	--
Lot0139790.1	49.4752	0.777126	5.9924	7.9801e-07	4.3206e-05	89.8159	0.79281	6.8239	7.3244e-08	4.6642e-06	103.282	10.7059	3.2701	1.4871e-07	1.2012e-05	930.703	8.56243	6.7642	5.924e-46	1.5235e-42	Protein asteroid homolog 1 OS=Danio rerio (Zebrafish) (Brachydanio rerio) Name=aste1 ORFNames=si:dkey-11p23.5 PE=2
Lot0139800.1	5822.19	259.51	4.4877	1.6055e-10	2.0802e-08	7464.73	172.374	5.4365	1.5871e-14	3.225e-12	6129.33	471.994	3.6989	3.3476e-11	6.0958e-09	17042.9	435.616	5.29	1.0663e-20	4.5705e-18	Protein asteroid homolog 1 OS=Danio rerio (Zebrafish) (Brachydanio rerio) Name=aste1 ORFNames=si:dkey-11p23.5 PE=2
Lot0145060.1	2992.05	528.987	2.4998	2.755e-10	3.4118e-08	3564.49	780.16	2.1919	2.7886e-16	6.9907e-14	4999.84	880.009	2.5063	6.6569e-12	1.4235e-09	5958.81	1266.15	2.2346	1.314e-13	2.3576e-11	--
Lot0145180.1	1174.38	37.6174	4.9644	1.4007e-27	2.6165e-24	396.847	47.4158	3.0651	1.5078e-19	5.6171e-17	1449.8	180.117	3.0088	6.8027e-13	1.8876e-10	1766.54	221.091	2.9982	1.1857e-19	4.4989e-17	XIAP-associated factor 1 BIRC4-binding protein OS=Homo sapiens (Human) Name=XAF1 Synonyms=BIRC4BP, XIAPAF1 PE=1
Lot0147290.1	2435.39	272.361	3.1606	9.9135e-15	2.8128e-12	1035.01	212.95	2.2811	1.5212e-15	3.4346e-13	2924.62	566.834	2.3673	1.0314e-10	1.7172e-08	2144.01	589.445	1.8629	1.8953e-09	1.6068e-07	E3 ubiquitin-protein ligase DTX3L EC=2.3.2.27 {ECO:0000269|PubMed:12670957, ECO:0000269|PubMed:19818714, ECO:0000269|PubMed:24790097, ECO:0000269|PubMed:26479788, ECO:0000269|PubMed:28525742} B-lymphoma- and BAL-associated protein Protein deltex-3-like RING-type E3 ubiquitin transferase DTX3L {ECO:0000305} Rhysin-2 Short=Rhysin2 OS=Homo sapiens (Human) Name=DTX3L Synonyms=BBAP PE=1
Lot0147640.1	1182.77	240.745	2.2966	1.0333e-08	9.1546e-07	316.501	126.706	1.3207	2.2796e-05	0.00061911	1314.47	283.72	2.2119	3.2652e-09	3.9638e-07	882.189	293.154	1.5894	8.9733e-07	4.0883e-05	PX domain-containing protein kinase-like protein Modulator of Na,K-ATPase Short=MONaKA OS=Homo sapiens (Human) Name=PXK {ECO:0000312|HGNC:HGNC:23326} PE=1
Lot0150320.1	1259.67	324.721	1.9558	8.9722e-07	4.7432e-05	822.629	321.945	1.3534	0.0032241	0.028722	1355.52	363.884	1.8973	2.9207e-07	2.2175e-05	1144.19	378.778	1.5949	5.0043e-07	2.4599e-05	E3 ubiquitin-protein ligase RNF31 EC=2.3.2.27 HOIL-1-interacting protein {ECO:0000303|PubMed:22863777} Short=HOIP {ECO:0000303|PubMed:22863777} RING finger protein 31 {ECO:0000312|HGNC:HGNC:16031} RING-type E3 ubiquitin transferase RNF31 {ECO:0000305} Zinc in-between-RING-finger ubiquitin-associated domain protein {ECO:0000303|PubMed:15093743} OS=Homo sapiens (Human) Synonyms=ZIBRA {ECO:0000303|P…
Lot0151810.1	1934.63	712.161	1.4418	0.0001691	0.0038443	1299.43	461.378	1.4939	3.784e-08	2.5553e-06	2844.71	1061.14	1.4227	5.8777e-05	0.002185	3795.46	1158.66	1.7118	1.2776e-08	9.1829e-07	Ubiquitin carboxyl-terminal hydrolase 4 EC=3.4.19.12 Deubiquitinating enzyme 4 Ubiquitin thioesterase 4 Ubiquitin-specific-processing protease 4 OS=Bos taurus (Bovine) Name=USP4 PE=2
Lot0152240.1	2054.75	543.282	1.9192	9.1337e-07	4.8059e-05	2568.1	612.815	2.0672	2.0055e-14	4.0025e-12	4504.68	1081.41	2.0585	9.1413e-09	1.0496e-06	4727.12	1203.64	1.9736	7.247e-11	8.2627e-09	Signal transducer and activator of transcription 3 OS=Sus scrofa (Pig) Name=STAT3 PE=1
Lot0154240.1	704.033	273.745	1.3628	0.00057841	0.010169	548.623	283.044	0.95479	0.00094744	0.011785	1577.47	604.538	1.3837	0.00017525	0.0052776	1530.7	804.253	0.92847	0.0024629	0.027004	ATP-dependent DNA helicase Q1 EC=3.6.4.12 DNA helicase, RecQ-like type 1 Short=RecQ1 DNA-dependent ATPase Q1 RecQ protein-like 1 OS=Homo sapiens (Human) Name=RECQL Synonyms=RECQ1, RECQL1 PE=1
Lot0154990.1	1174.63	221.232	2.4086	1.8021e-09	1.8964e-07	626.551	179.119	1.8065	7.5144e-10	7.3346e-08	790.762	309.555	1.353	0.00032122	0.008519	746.716	214.862	1.7971	7.4038e-08	4.5508e-06	Synaptojanin-2-binding protein Mitochondrial outer membrane protein 25 OS=Homo sapiens (Human) Name=SYNJ2BP Synonyms=OMP25 PE=1
Lot0155570.1	231.982	8.8715	4.7087	7.4443e-19	3.4054e-16	485.208	19.9629	4.6032	3.9629e-11	4.8938e-09	659.388	80.7587	3.0294	8.6472e-06	0.0004391	2538.31	127.207	4.3186	4.8762e-36	7.524e-33	Ubiquitin carboxyl-terminal hydrolase 47 EC=3.4.19.12 Deubiquitinating enzyme 47 Ubiquitin thioesterase 47 Ubiquitin-specific-processing protease 47 OS=Xenopus tropicalis (Western clawed frog) (Silurana tropicalis) Name=usp47 PE=2
Lot0155580.1	5948.75	51.554	6.8504	6.5413e-39	3.6656e-35	2983.96	112.442	4.73	3.9261e-06	0.00014293	7765.18	326.219	4.5731	7.795e-31	9.0843e-27	8091.48	260.155	4.959	2.1225e-46	6.1407e-43	--
Lot0155590.1	2649.06	124.765	4.4082	3.3336e-12	5.8836e-10	2100.87	87.8299	4.5801	0.00033129	0.0052184	5909.11	636.441	3.2148	7.1258e-18	5.1903e-15	5467.29	195.959	4.8022	5.1825e-43	1.0904e-39	--
Lot0155600.1	591.407	42.7903	3.7888	3.6598e-09	3.5667e-07	67.7531	17.328	1.9672	7.935e-05	0.0016989	1405.69	254.819	2.4637	3.0134e-11	5.5305e-09	732.303	161.837	2.1779	1.0589e-10	1.156e-08	--
Lot0157270.1	594.19	60.7804	3.2892	3.1845e-14	7.8987e-12	459.157	51.3275	3.1612	8.158e-12	1.1256e-09	696.227	244.148	1.5118	6.0136e-05	0.0022178	1033.39	320.054	1.691	4.4934e-07	2.2295e-05	--
Lot0158200.1	2149.72	702.845	1.6129	5.7266e-05	0.0016126	909.68	196.456	2.2112	2.3357e-14	4.5796e-12	2471.24	288.885	3.0967	1.1031e-07	9.0973e-06	1898.19	216.957	3.1291	4.7342e-21	2.1485e-18	Tripartite motif-containing protein 16 Estrogen-responsive B box protein OS=Mus musculus (Mouse) Name=Trim16 Synonyms=Ebbp PE=1
Lot0158470.1	2724.41	38.7448	6.1358	1.265e-18	5.6711e-16	3039.8	7.56775	8.6499	7.9826e-19	2.6239e-16	4728.41	199.658	4.5658	3.1008e-30	1.2046e-26	12859	37.619	8.4171	1.9433e-58	7.4962e-55	Interferon-inducible GTPase 5 EC=3.6.5.- Immunity-related GTPase cinema 1 OS=Homo sapiens (Human) Name=IRGC Synonyms=IIGP5, IRGC1 PE=2
Lot0158480.1	14898.2	1412.12	3.3992	5.3218e-17	2.0567e-14	16156.5	298.26	5.7594	2.2848e-21	9.821e-19	30340.5	1739.28	4.1247	1.3401e-11	2.7161e-09	53471.4	636.642	6.3921	1.8995e-72	2.1982e-68	Interferon-inducible GTPase 5 EC=3.6.5.- Immunity-related GTPase cinema 1 OS=Homo sapiens (Human) Name=IRGC Synonyms=IIGP5, IRGC1 PE=2
Lot0158490.1	1471.28	80.3465	4.1947	2.7953e-22	2.3206e-19	1117.94	37.0834	4.9139	8.1073e-42	1.2944e-38	5631.93	308.835	4.1887	3.3112e-22	4.5399e-19	6109.15	234.478	4.7034	1.6089e-06	6.8278e-05	Interferon-inducible GTPase 5 EC=3.6.5.- Immunity-related GTPase cinema 1 OS=Homo sapiens (Human) Name=IRGC Synonyms=IIGP5, IRGC1 PE=2
Lot0158750.1	1431.11	159.492	3.1656	2.0476e-14	5.2755e-12	603.711	132.577	2.187	4.2685e-13	7.4539e-11	1392.2	197.173	2.8198	4.0712e-13	1.1572e-10	1706.07	282.103	2.5964	9.5809e-11	1.056e-08	Mitochondrial ubiquitin ligase activator of nfkb 1-A EC=2.3.2.27 E3 ubiquitin-protein ligase mul1-A RING-type E3 ubiquitin transferase nfkb 1-A {ECO:0000305} OS=Danio rerio (Zebrafish) (Brachydanio rerio) Name=mul1a Synonyms=mul1 ORFNames=zgc:92166 PE=2
Lot0159070.1	2424.5	495.771	2.2899	7.4444e-09	6.7832e-07	1850.7	304.831	2.602	3.0417e-20	1.2141e-17	3162.77	1140.66	1.4713	0.00051666	0.012364	4202.2	1665.12	1.3355	1.3142e-05	0.00040116	Caspase-8 Short=CASP-8 EC=3.4.22.61 Apoptotic cysteine protease Apoptotic protease Mch-5 CAP4 FADD-homologous ICE/ced-3-like protease FADD-like ICE Short=FLICE ICE-like apoptotic protease 5 MORT1-associated ced-3 homolog Short=MACH Caspase-8 subunit p18 Caspase-8 subunit p10 Precursor OS=Homo sapiens (Human) Name=CASP8 Synonyms=MCH5 PE=1
Lot0159090.1	1675.93	487.866	1.7804	5.1764e-06	0.00021251	1158.9	379.103	1.6121	3.991e-09	3.3039e-07	3262.93	1091.1	1.5804	5.8179e-06	0.00031245	2925.59	1129.77	1.3727	7.2454e-06	0.00023956	--
Lot0159210.1	17784.3	2835.31	2.649	3.9216e-08	2.9399e-06	4403.03	625.663	2.815	4.1512e-16	9.8711e-14	102392	11832.8	3.1132	1.2708e-17	8.9755e-15	39528	5110.96	2.9512	1.6442e-21	8.2727e-19	Interferon regulatory factor 1 Short=IRF-1 OS=Sus scrofa (Pig) Name=IRF1 PE=2
Lot0161370.1	458.246	155.832	1.5561	0.00012438	0.002996	165.751	61.306	1.4349	6.5845e-05	0.0014615	45.9788	6.39112	2.8468	0.00047302	0.011509	77.1502	4.17918	4.2064	8.0901e-05	0.0018232	Amine sulfotransferase EC=2.8.2.3 AST-RB1 Sulfotransferase 3A1 Short=ST3A1 OS=Oryctolagus cuniculus (Rabbit) Name=SULT3A1 Synonyms=ST3A1 PE=1
Lot0162060.1	1562.84	682.36	1.1956	0.0033295	0.037922	873.777	213.3	2.0344	2.1064e-09	1.8877e-07	1521.36	400.333	1.9261	2.3446e-07	1.8216e-05	1470.43	439.402	1.7426	2.2399e-08	1.5758e-06	Non-canonical poly(A) RNA polymerase PAPD5 EC=2.7.7.19 PAP-associated domain-containing protein 5 Terminal uridylyltransferase 3 Short=TUTase 3 Topoisomerase-related function protein 4-2 Short=TRF4-2 OS=Mus musculus (Mouse) Name=Papd5 PE=1
Lot0162080.1	281.584	120.916	1.2196	0.0033996	0.038428	345.013	113.456	1.6045	4.0011e-07	2.0419e-05	401.84	161.042	1.3192	0.00088238	0.018663	580.48	201.667	1.5253	6.6672e-06	0.00022462	Nuclear envelope phosphatase-regulatory subunit 1 Transmembrane protein 188 OS=Danio rerio (Zebrafish) (Brachydanio rerio) Name=cnep1r1 Synonyms=tmem188 ORFNames=zgc:110674 PE=2
Lot0162090.1	510.917	119.217	2.0995	3.5562e-07	2.1088e-05	483.556	94.9344	2.3487	7.2699e-14	1.3655e-11	561.687	181.574	1.6292	1.9789e-05	0.00088436	732.738	182.587	2.0047	4.3095e-09	3.3697e-07	Arylamine N-acetyltransferase, pineal gland isozyme NAT-10 Short=Arylamine acetylase EC=2.3.1.5 OS=Gallus gallus (Chicken) PE=2
Lot0164800.1	235.295	679.857	-1.5308	0.00011636	0.0028475	137.253	388.64	-1.5016	1.4503e-06	6.2945e-05	8.47475	158.796	-4.2279	1.8866e-08	2.0079e-06	28.2928	133.154	-2.2346	5.1177e-06	0.00018029	Protein tweety homolog 2-like OS=Danio rerio (Zebrafish) (Brachydanio rerio) Name=ttyh2l ORFNames=zgc:85736 PE=2
Lot0165070.1	1713.38	440.002	1.9613	5.2725e-07	2.9472e-05	1245.93	430.987	1.5315	2.1841e-08	1.5697e-06	3097.25	1154.61	1.4236	4.0324e-05	0.0016066	3588.66	1382.62	1.376	0.0001988	0.0038184	Antigen peptide transporter 2 Short=APT2 ATP-binding cassette sub-family B member 3 OS=Rattus norvegicus (Rat) Name=Tap2 Synonyms=Abcb3, Mtp2 PE=1
Lot0166590.1	1154.85	153.768	2.9089	1.605e-12	3.0749e-10	1297.39	79.2381	4.0333	5.9645e-39	7.8423e-36	1167.67	181.256	2.6875	6.4244e-12	1.3994e-09	2739.87	231.627	3.5642	4.0315e-27	3.3325e-24	Thymidine kinase 2, mitochondrial EC=2.7.1.21 Mt-TK Precursor OS=Homo sapiens (Human) Name=TK2 PE=1
Lot0167880.1	6942.04	1860.18	1.8999	8.4365e-07	4.524e-05	8914.85	2000.52	2.1558	4.2559e-16	1.0013e-13	18582.1	2999.74	2.631	2.923e-13	8.9643e-11	24132.1	6204.43	1.9596	4.6744e-08	3.0911e-06	Signal transducer and activator of transcription 1-alpha/beta Transcription factor ISGF-3 components p91/p84 OS=Homo sapiens (Human) Name=STAT1 PE=1
Lot0167970.1	1789.4	304.264	2.5561	1.3109e-10	1.7595e-08	1010.54	276.294	1.8708	4.7769e-11	5.8667e-09	1274.08	486.477	1.389	0.00015372	0.0047698	1562.71	559.348	1.4822	2.1232e-06	8.8212e-05	Ubiquitin-conjugating enzyme E2 A EC=2.3.2.23 {ECO:0000269|PubMed:20061386} E2 ubiquitin-conjugating enzyme A RAD6 homolog A Short=HR6A Short=hHR6A Ubiquitin carrier protein A Ubiquitin-protein ligase A OS=Homo sapiens (Human) Name=UBE2A Synonyms=RAD6A PE=1
Lot0168150.1	10507.5	1550.26	2.7608	2.7276e-12	5.0114e-10	3899.48	658.798	2.5654	5.955e-21	2.4649e-18	11789.5	1408.26	3.0655	1.1192e-16	6.5218e-14	8050.25	1681.39	2.2594	4.6888e-14	8.9689e-12	Interferon-induced helicase C domain-containing protein 1 EC=3.6.4.13 Clinically amyopathic dermatomyositis autoantigen 140 kDa Short=CADM-140 autoantigen Helicase with 2 CARD domains Short=Helicard Interferon-induced with helicase C domain protein 1 Melanoma differentiation-associated protein 5 Short=MDA-5 Murabutide down-regulated protein RIG-I-like receptor 2 Short=RLR-2 RNA helicase-DEAD box …
Lot0168540.1	204.261	20.7484	3.2993	2.0965e-11	3.2409e-09	698.695	48.2129	3.8572	8.7216e-33	7.2202e-30	416.825	76.6955	2.4422	1.1838e-08	1.3077e-06	1898.34	229.674	3.0471	1.0381e-21	5.4604e-19	Poly [ADP-ribose] polymerase 12 Short=PARP-12 EC=2.4.2.30 ADP-ribosyltransferase diphtheria toxin-like 12 Short=ARTD12 Zinc finger CCCH domain-containing protein 1 OS=Mus musculus (Mouse) Name=Parp12 Synonyms=Zc3hdc1 PE=1
Lot0169850.1	466.752	10.2652	5.5068	2.3602e-27	4.0695e-24	134.006	8.91012	3.9107	3.4084e-05	0.00085698	657.254	39.0861	4.0717	0.00015436	0.0047716	238.548	15.7406	3.9217	1.3682e-10	1.4661e-08	--
Lot0172000.1	444.549	86.7409	2.3576	2.1858e-08	1.7561e-06	146.483	63.5083	1.2057	0.0010636	0.01285	796.705	273.351	1.5433	3.6352e-05	0.0014787	707.159	340.897	1.0527	0.00083848	0.011919	Caspase-7 Short=CASP-7 EC=3.4.22.60 Apoptotic protease Mch-3 ICE-like apoptotic protease 3 Short=ICE-LAP3 SREBP cleavage activity 2 Short=SCA-2 Caspase-7 subunit p20 Caspase-7 subunit p11 Precursor OS=Mesocricetus auratus (Golden hamster) Name=CASP7 Synonyms=MCH3 PE=1
Lot0172480.1	1694.52	118.41	3.839	5.2993e-10	6.2848e-08	426.093	67.6295	2.6554	3.9788e-16	9.5628e-14	2021.51	370.475	2.448	2.21e-11	4.1879e-09	1473.41	86.3479	4.0928	1.7968e-16	4.6208e-14	--
Lot0172970.1	4457.78	607.511	2.8753	5.0084e-13	1.0299e-10	4624.3	1206.11	1.9389	4.6074e-13	7.9834e-11	7412.29	2665.14	1.4757	1.5927e-05	0.00074095	11077.8	3267.99	1.7612	5.5639e-07	2.6773e-05	Proteasome subunit alpha type-6 EC=3.4.25.1 {ECO:0000269|PubMed:27176742} 27 kDa prosomal protein Short=PROS-27 Short=p27K Macropain iota chain Multicatalytic endopeptidase complex iota chain Proteasome iota chain OS=Homo sapiens (Human) Name=PSMA6 Synonyms=PROS27 PE=1
Lot0173540.1	9.72313	39.7547	-2.0316	0.0031602	0.036438	2.82246	31.8974	-3.4984	3.1462e-05	0.00080461	14.0751	67.1381	-2.254	0.0011029	0.022161	15.0052	65.2371	-2.1202	0.00055254	0.0086468	Zinc finger E-box-binding homeobox 2 Smad-interacting protein 1 Short=SMADIP1 Zinc finger homeobox protein 1b OS=Homo sapiens (Human) ORFNames=HRIHFB2411 PE=1
Lot0173580.1	1067.75	212.181	2.3312	6.6455e-09	6.2066e-07	463.818	74.8461	2.6316	5.6307e-15	1.2102e-12	356.926	104.862	1.7671	4.2229e-05	0.0016707	492.576	52.452	3.2313	2.2226e-17	6.7688e-15	Zinc-binding protein A33 OS=Pleurodeles waltl (Iberian ribbed newt) PE=1
Lot0173640.1	795.898	5.02873	7.3062	1.1508e-14	3.1846e-12	71.5394	6.13077	3.5446	4.0921e-10	4.2346e-08	645.325	62.5121	3.3678	3.4634e-08	3.4061e-06	344.933	14.1812	4.6043	6.7161e-07	3.1723e-05	--
Lot0174440.1	5978.95	613.773	3.2841	4.8899e-16	1.6863e-13	894.416	121.054	2.8853	7.6242e-22	3.5503e-19	3716.39	313.039	3.5695	1.6313e-19	1.5209e-16	3876.75	221.557	4.1291	1.506e-35	2.1785e-32	--
Lot0174450.1	13462.6	1081.13	3.6383	5.022e-19	2.3452e-16	2371.23	52.5892	5.4947	2.8817e-64	2.1471e-60	10565.3	446.387	4.5649	2.688e-30	1.2046e-26	8226.07	455.164	4.1757	1.6471e-13	2.8449e-11	Receptor-transporting protein 3 Transmembrane protein 7 OS=Mus musculus (Mouse) Name=Rtp3 Synonyms=Tmem7 PE=1
Lot0174460.1	8461.61	395.939	4.4176	1.7198e-14	4.5353e-12	1760.31	30.5584	5.8481	9.2622e-67	1.0351e-62	5067.05	199.312	4.668	3.6215e-30	1.2059e-26	4509.08	303.982	3.8908	9.1804e-10	8.3654e-08	Receptor-transporting protein 3 Transmembrane protein 7 OS=Mus musculus (Mouse) Name=Rtp3 Synonyms=Tmem7 PE=1
Lot0174700.1	37.9444	177.647	-2.2271	2.5576e-06	0.00011724	42.2467	133.342	-1.6582	2.708e-05	0.00070546	75.4134	983.009	-3.7043	0.00056301	0.013228	83.4426	1820.07	-4.4471	3.4215e-17	9.9233e-15	Rho family-interacting cell polarization regulator 2 {ECO:0000250|UniProtKB:Q9Y4F9} OS=Danio rerio (Zebrafish) (Brachydanio rerio) ORFNames=si:ch211-81e5.1, si:dkey-218n20.1 PE=2
Lot0174980.1	3484.19	414.107	3.0727	3.2067e-14	7.8987e-12	2989.01	393.843	2.924	2.0421e-14	4.0393e-12	6764.87	957.988	2.82	2.5215e-14	9.6345e-12	8749.64	1448.14	2.595	1.4851e-17	4.583e-15	Nicotinamide phosphoribosyltransferase Short=NAmPRTase Short=Nampt EC=2.4.2.12 Pre-B-cell colony-enhancing factor 1 homolog Short=PBEF Visfatin OS=Sus scrofa (Pig) Name=NAMPT Synonyms=PBEF1 PE=2
Lot0176590.1	9245.83	1153.05	3.0033	6.0652e-14	1.4162e-11	6082.44	434.126	3.8085	2.6414e-40	3.9361e-37	11270.2	1263.76	3.1567	3.1586e-17	2.1034e-14	9350.59	1194.55	2.9686	2.5975e-21	1.2269e-18	Tetratricopeptide repeat protein 31 Short=TPR repeat protein 31 OS=Homo sapiens (Human) Name=TTC31 PE=1
Lot0176840.1	193.995	8.26139	4.5535	3.7147e-17	1.4608e-14	41.626	3.48917	3.5765	4.0619e-06	0.00014691	267.975	24.2611	3.4654	4.7129e-12	1.0462e-09	110.887	18.8104	2.5595	9.7684e-07	4.4158e-05	Zinc finger protein RFP EC=2.3.2.27 RING finger protein 76 RING-type E3 ubiquitin transferase TRIM27 {ECO:0000305} Ret finger protein Tripartite motif-containing protein 27 OS=Homo sapiens (Human) Name=TRIM27 Synonyms=RFP, RNF76 PE=1
Lot0179010.1	2155.77	462.766	2.2198	1.7215e-08	1.4345e-06	1336.99	319.031	2.0672	3.6302e-08	2.4659e-06	1414.73	456.951	1.6304	9.7609e-06	0.00049032	1906.96	648.614	1.5558	4.4985e-07	2.2295e-05	Zinc finger CCCH domain-containing protein 7B Rotavirus 'X'-associated non-structural protein Short=RoXaN OS=Homo sapiens (Human) Name=ZC3H7B Synonyms=KIAA1031 PE=1
Lot0183050.1	614.573	196.903	1.6421	4.6334e-05	0.0013576	436.248	181.505	1.2651	2.2838e-05	0.00061952	997.679	361.234	1.4656	6.7613e-05	0.0024395	1315.53	405.23	1.6988	1.1202e-07	6.5145e-06	Uncharacterized protein C14orf80 homolog OS=Mus musculus (Mouse) PE=2
Lot0185890.1	728.405	84.1446	3.1138	3.0062e-13	6.6717e-11	3175.38	432.687	2.8755	3.5995e-13	6.3351e-11	1048.04	263.455	1.9921	3.9534e-07	2.8795e-05	6661.94	800.709	3.0566	1.8794e-07	1.0259e-05	-//-
Lot0187560.1	76.7134	273.019	-1.8314	2.2943e-05	0.00074967	50.6504	171.044	-1.7557	2.3778e-06	9.6988e-05	19.726	77.7314	-1.9784	0.0010214	0.020929	8.45823	60.9578	-2.8494	2.9775e-05	0.00079855	FERM, ARHGEF and pleckstrin domain-containing protein 1 FERM, RhoGEF and pleckstrin domain-containing protein 1 OS=Rattus norvegicus (Rat) Name=Farp1 PE=1
Lot0187950.1	517.133	69.8649	2.8879	1.7136e-11	2.686e-09	155.213	73.7906	1.0727	0.0059247	0.044514	2830.27	195.429	3.8562	1.8733e-09	2.416e-07	1917.27	85.5326	4.4864	1.5829e-05	0.0004675	Retinol dehydrogenase 10-A EC=1.1.1.300 OS=Danio rerio (Zebrafish) (Brachydanio rerio) Name=rdh10a ORFNames=zgc:158459 PE=2
Lot0191490.1	104.947	11.657	3.1704	1.2214e-08	1.0611e-06	39.3756	9.38665	2.0686	0.0012159	0.014227	264.649	78.6556	1.7505	4.2291e-05	0.0016707	227.458	53.9882	2.0749	4.1097e-07	2.0558e-05	E3 ubiquitin-protein ligase TRIM21 EC=2.3.2.27 52 kDa Ro protein 52 kDa ribonucleoprotein autoantigen Ro/SS-A RING finger protein 81 RING-type E3 ubiquitin transferase TRIM21 {ECO:0000305} Ro(SS-A) Sjoegren syndrome type A antigen Short=SS-A Tripartite motif-containing protein 21 OS=Homo sapiens (Human) Name=TRIM21 Synonyms=RNF81, RO52, SSA1 PE=1
Lot0192800.1	306.275	53.0157	2.5303	1.2759e-08	1.0961e-06	188.564	39.4111	2.2584	9.8718e-10	9.4297e-08	277.42	80.2289	1.7899	5.0203e-05	0.0019309	395.676	92.6904	2.0938	7.9047e-09	5.8243e-07	c-Myc-binding protein Associate of Myc 1 Short=AMY-1 OS=Homo sapiens (Human) Name=MYCBP Synonyms=AMY1 PE=1
Lot0192820.1	2233.4	233.697	3.2565	1.8025e-15	5.7719e-13	505.728	164.961	1.6162	6.4684e-08	4.1908e-06	1075.25	432.864	1.3127	0.0004871	0.011777	1336.04	412.995	1.6938	6.076e-08	3.8528e-06	Akirin-1 OS=Xenopus tropicalis (Western clawed frog) (Silurana tropicalis) Name=akirin1 ORFNames=TGas103l22.1 PE=2
Lot0194080.1	925.516	294.647	1.6513	2.8703e-05	0.00090736	619.462	297.524	1.058	0.0001963	0.0034824	1153.15	512.301	1.1705	0.0010693	0.02171	1414.85	670.147	1.0781	0.00047108	0.0076353	Cap-specific mRNA (nucleoside-2'-O-)-methyltransferase 1 EC=2.1.1.57 Cap methyltransferase 1 Cap1 2'O-ribose methyltransferase 1 Short=MTr1 FtsJ methyltransferase domain-containing protein 2 OS=Danio rerio (Zebrafish) (Brachydanio rerio) Name=cmtr1 Synonyms=ftsjd2 ORFNames=zgc:55336 PE=2
Lot0198010.1	7511.15	1268.91	2.5654	6.9649e-11	1.0008e-08	3487.79	390.986	3.1571	4.6091e-23	2.3414e-20	7799.11	1179.73	2.7249	9.4911e-14	3.3018e-11	6894.75	993.163	2.7954	1.3977e-19	5.2175e-17	Interferon-induced, double-stranded RNA-activated protein kinase EC=2.7.11.1 Eukaryotic translation initiation factor 2-alpha kinase 2 Short=eIF-2A protein kinase 2 Interferon-inducible RNA-dependent protein kinase Protein kinase RNA-activated Short=PKR Short=Protein kinase R {ECO:0000305} Tyrosine-protein kinase EIF2AK2 EC=2.7.10.2 OS=Rattus norvegicus (Rat) Name=Eif2ak2 Synonyms=Prkr PE=1
Lot0198150.1	220.851	8.77572	4.6534	1.8296e-18	7.8866e-16	136.937	4.34256	4.9788	4.2662e-22	2.073e-19	349.803	25.4141	3.7828	6.1591e-15	2.8148e-12	299.216	24.3745	3.6177	5.597e-17	1.5608e-14	Potassium channel subfamily K member 1 Inward rectifying potassium channel protein TWIK-1 {ECO:0000303|PubMed:8605869} Potassium channel K2P1 {ECO:0000303|PubMed:15820677} Potassium channel KCNO1 OS=Homo sapiens (Human) Name=KCNK1 Synonyms=HOHO1 {ECO:0000303|PubMed:9462864}, KCNO1, TWIK1 PE=1
Lot0198710.1	2425.04	439.254	2.4649	5.0726e-10	6.048e-08	1659.56	442.332	1.9076	4.1199e-12	6.0188e-10	2120.31	561.081	1.918	2.5946e-07	1.9893e-05	1568.94	773.496	1.0203	0.00068744	0.010278	Tumor protein p63-regulated gene 1-like protein Mossy fiber terminal-associated vertebrate-specific presynaptic protein Protein FAM79A OS=Homo sapiens (Human) Name=TPRG1L Synonyms=FAM79A, MOVER PE=1
Lot0200190.1	108.481	410.608	-1.9203	4.056e-06	0.0001745	146.912	350.581	-1.2548	0.00085363	0.010878	22.7436	83.2673	-1.8723	0.0013758	0.02635	19.3684	114.733	-2.5665	1.2204e-06	5.3699e-05	Signal-induced proliferation-associated 1-like protein 1 Short=SIPA1-like protein 1 OS=Mus musculus (Mouse) Name=Sipa1l1 Synonyms=Kiaa0440 PE=1
Lot0200460.1	6594.93	1396.55	2.2395	6.8334e-09	6.3294e-07	11656.5	1811.08	2.6862	2.6912e-23	1.3989e-20	1564.62	485.812	1.6873	3.4049e-05	0.0014021	7895.61	903.662	3.1272	2.5688e-23	1.5245e-20	Polymeric immunoglobulin receptor Short=PIgR Short=Poly-Ig receptor Secretory component Precursor OS=Oryctolagus cuniculus (Rabbit) Name=PIGR PE=1
Lot0201400.1	6035.46	1944.62	1.634	1.8332e-05	0.00062259	9461.19	2700.28	1.8089	6.5066e-12	9.1469e-10	9102.75	4028.7	1.176	0.00047524	0.011548	20987.8	5311.71	1.9823	7.0228e-05	0.001627	Proteasome activator complex subunit 2 Proteasome activator 28 subunit beta Short=PA28b Short=PA28beta OS=Bos taurus (Bovine) Name=PSME2 PE=1
Lot0201410.1	2746.57	481.892	2.5109	2.5913e-10	3.2268e-08	1176.07	307.27	1.9364	4.2723e-12	6.2009e-10	3938.33	875.138	2.17	1.0772e-09	1.4597e-07	4081.95	1099.34	1.8926	2.63e-10	2.7054e-08	E3 ubiquitin-protein ligase RNF31 EC=2.3.2.27 HOIL-1-interacting protein {ECO:0000303|PubMed:22863777} Short=HOIP {ECO:0000303|PubMed:22863777} RING finger protein 31 {ECO:0000312|HGNC:HGNC:16031} RING-type E3 ubiquitin transferase RNF31 {ECO:0000305} Zinc in-between-RING-finger ubiquitin-associated domain protein {ECO:0000303|PubMed:15093743} OS=Homo sapiens (Human) Synonyms=ZIBRA {ECO:0000303|P…
Lot0201420.1	4040.06	1437.96	1.4904	9.693e-05	0.0024774	2043.48	703.843	1.5377	1.168e-08	9.0324e-07	14242	2727.98	2.3842	1.2427e-11	2.5408e-09	11244.3	2497.28	2.1708	4.2637e-13	6.7591e-11	Interferon regulatory factor 9 Short=IRF-9 IFN-alpha-responsive transcription factor subunit ISGF3 p48 subunit Interferon-stimulated gene factor 3 gamma Short=ISGF-3 gamma Transcriptional regulator ISGF3 subunit gamma OS=Homo sapiens (Human) Name=IRF9 Synonyms=ISGF3G PE=1
Lot0201910.1	828.714	140.261	2.5628	4.1047e-10	4.9466e-08	227.049	124.496	0.86691	0.0066185	0.048267	1030.23	237.823	2.115	1.1391e-08	1.2668e-06	589.168	270.774	1.1216	0.00080549	0.01158	DNA-binding protein SMUBP-2 EC=3.6.4.12 EC=3.6.4.13 ATP-dependent helicase IGHMBP2 Immunoglobulin mu-binding protein 2 Insulin II gene enhancer-binding protein RIPE3B-binding complex 3B2 p110 subunit Short=RIP-1 OS=Mesocricetus auratus (Golden hamster) Name=IGHMBP2 Synonyms=RIP1, SMUBP2 PE=1
Lot0203210.1	1046.31	63.5223	4.0419	2.2081e-20	1.2691e-17	344.911	73.8762	2.223	1.2142e-11	1.6059e-09	406.918	161.448	1.3337	0.00084842	0.018109	539.944	240.013	1.1697	0.00029809	0.0052949	Equilibrative nucleoside transporter 2 Equilibrative nitrobenzylmercaptopurine riboside-insensitive nucleoside transporter Short=Equilibrative NBMPR-insensitive nucleoside transporter Nucleoside transporter, ei-type Solute carrier family 29 member 2 OS=Rattus norvegicus (Rat) Name=Slc29a2 Synonyms=Ent2 PE=2
Lot0203930.1	2408.88	386.736	2.6389	3.6604e-11	5.4699e-09	1868.39	409.165	2.191	2.6352e-15	5.8318e-13	1903.43	517.201	1.8798	2.404e-07	1.8616e-05	2422.97	620.458	1.9654	1.7897e-09	1.5342e-07	Secernin-3 OS=Danio rerio (Zebrafish) (Brachydanio rerio) Name=scrn3 ORFNames=zgc:55430 PE=2
Lot0204350.1	157.554	33.7713	2.222	3.5318e-05	0.0010785	67.8734	5.74146	3.5634	3.2311e-07	1.6914e-05	225.603	57.9662	1.9605	1.9806e-05	0.00088436	165.006	17.9503	3.2004	0.002148	0.024442	Pyrin Marenostrin OS=Homo sapiens (Human) Name=MEFV Synonyms=MEF, TRIM20 {ECO:0000303|PubMed:26347139} PE=1
Lot0204620.1	6394.43	2577.59	1.3108	0.00058361	0.010244	3046.04	640.178	2.2504	2.086e-16	5.3594e-14	9819.09	1868.69	2.3936	4.1945e-11	7.3508e-09	7310.1	1485.31	2.2991	4.3245e-14	8.4109e-12	Poly [ADP-ribose] polymerase 12 Short=PARP-12 EC=2.4.2.30 ADP-ribosyltransferase diphtheria toxin-like 12 Short=ARTD12 Zinc finger CCCH domain-containing protein 1 OS=Homo sapiens (Human) Name=PARP12 Synonyms=ZC3HDC1 PE=1
Lot0205900.1	5088.53	281.912	4.1739	4.4253e-23	3.9677e-20	3394.09	854.833	1.9893	4.3725e-05	0.0010475	5938.74	1128.19	2.3962	2.27e-11	4.2669e-09	7495.83	1683.86	2.1543	5.7928e-11	6.8058e-09	Interferon-induced protein 44 Short=p44 Microtubule-associated protein 44 OS=Homo sapiens (Human) Name=IFI44 Synonyms=MTAP44 PE=2
Lot0207620.1	524.852	49.7547	3.399	1.2604e-14	3.4453e-12	324.064	125.156	1.3725	0.00086003	0.010929	929.671	61.5901	3.916	1.0558e-20	1.0254e-17	756.099	183.805	2.0404	2.6999e-05	0.00074126	Death domain-containing protein CRADD Caspase and RIP adapter with death domain OS=Pongo abelii (Sumatran orangutan) (Pongo pygmaeus abelii) Name=CRADD PE=2
Lot0211570.1	475.389	61.0817	2.9603	8.5899e-12	1.3952e-09	797.447	118.815	2.7467	3.4479e-13	6.1164e-11	1989.07	575.079	1.7903	4.4558e-07	3.2153e-05	4349.32	822.411	2.4029	1.31e-09	1.1617e-07	Putative helicase mov-10-B.2 EC=3.6.4.13 OS=Danio rerio (Zebrafish) (Brachydanio rerio) Name=mov10b.2 ORFNames=si:dkeyp-38g6.3 PE=3
Lot0211580.1	13354.1	2348.64	2.5074	1.3103e-10	1.7595e-08	7361.46	759.977	3.276	1.1756e-31	9.0611e-29	6947.12	1127.21	2.6237	8.0931e-13	2.1682e-10	7086.69	1280.34	2.4686	1.1513e-15	2.6647e-13	Putative helicase mov-10-B.2 EC=3.6.4.13 OS=Danio rerio (Zebrafish) (Brachydanio rerio) Name=mov10b.2 ORFNames=si:dkeyp-38g6.3 PE=3
Lot0215350.1	79.7587	28.543	1.4825	0.004195	0.044841	45.9	13.3266	1.7842	0.0020699	0.020891	334.192	125.078	1.4179	0.00083525	0.017926	154.236	56.4685	1.4496	0.0051926	0.046983	Mitogen-activated protein kinase kinase kinase 20 EC=2.7.11.25 Human cervical cancer suppressor gene 4 protein Short=HCCS-4 Leucine zipper- and sterile alpha motif kinase ZAK Leucine zipper- and sterile alpha motif-containing kinase MLK-like mitogen-activated protein triple kinase Mitogen-activated protein kinase kinase kinase MLT Mixed lineage kinase-related kinase Short=MLK-related kinase Short…
Novel00087	732.525	180.072	2.0243	5.1187e-07	2.8756e-05	461.609	169.344	1.4467	0.00014924	0.002809	1421.17	476.441	1.5767	1.56e-05	0.0007272	1212.47	379.272	1.6766	6.1059e-08	3.8612e-06	PREDICTED: MORC family CW-type zinc finger protein 3 [Stegastes partitus]
Novel00128	120.095	0.753266	7.3168	1.5672e-07	1.0363e-05	10.2829	0.263993	5.2836	0.0022497	0.022143	41.1318	4.838	3.0878	0.0010504	0.021344	13.9762	0	Inf	0.00052737	0.008326	-//-
Novel00245	173.019	9.54799	4.1796	7.7319e-15	2.2508e-12	118.975	11.795	3.3344	8.459e-13	1.3505e-10	187.186	31.3084	2.5799	0.00017459	0.0052712	261.833	36.0627	2.8601	3.0032e-12	4.2383e-10	PREDICTED: nuclear body protein SP140-like [Fundulus heteroclitus]
Novel00307	44569.2	1115.62	5.3201	8.1611e-17	3.1005e-14	57187.3	1033.67	5.7898	4.9855e-62	2.2287e-58	37307.4	985.497	5.2425	3.874e-38	9.0295e-34	82272.4	658.049	6.9661	5.0986e-42	9.8339e-39	interferon stimulated gene 15 [Gadus morhua]
Novel00314	72.5495	1.02821	6.1408	2.8568e-14	7.195e-12	26.803	0	Inf	7.3895e-08	4.679e-06	83.9311	12.7451	2.7193	1.1663e-05	0.00057109	135.252	1.38649	6.6081	7.9702e-20	3.1805e-17	-//-
Novel00375	547.996	72.0832	2.9264	6.4057e-12	1.0636e-09	165.961	61.9427	1.4218	0.0006361	0.0086223	2755.33	193.854	3.8292	2.8705e-12	6.7581e-10	2085.52	92.7295	4.4912	6.6628e-05	0.0015592	-//-
Novel00615	2829.59	794.286	1.8329	2.1345e-06	0.00010052	1726.81	694.879	1.3133	9.1425e-07	4.2135e-05	3791.05	950.843	1.9953	4.3771e-08	4.1472e-06	2633.9	1110.06	1.2466	3.0304e-05	0.00081084	unnamed protein product [Oncorhynchus mykiss]
Novel00673	1060.91	262.77	2.0134	4.0949e-07	2.3779e-05	565.315	310.186	0.86592	0.0028029	0.026028	1021.95	459.177	1.1542	0.0012656	0.024705	1180.12	544.976	1.1147	0.0003778	0.0064342	unnamed protein product [Oncorhynchus mykiss]
Novel00675	533.536	13.6751	5.286	6.5094e-27	1.0422e-23	136.041	19.5736	2.7971	3.9243e-11	4.8731e-09	740.832	40.4507	4.1949	3.4851e-18	2.7077e-15	691.405	55.5836	3.6368	5.9481e-22	3.2779e-19	-//-
Novel01070	72.125	1.25544	5.8442	7.1047e-11	1.0143e-08	41.9014	0.559522	6.2267	3.7155e-11	4.6657e-09	106.123	5.46694	4.2789	1.605e-10	2.5277e-08	232.337	1.67733	7.1139	1.739e-16	4.5225e-14	-//-
Novel01081	28.7375	2.11387	3.765	2.8262e-05	0.00089856	48.8157	0.279761	7.447	0.0033042	0.02914	43.6956	4.47104	3.2888	0.00038094	0.0097105	142.151	3.25485	5.4487	7.9625e-20	3.1805e-17	PREDICTED: protein asteroid homolog 1-like [Poecilia reticulata]
Novel01295	2583.3	393.647	2.7142	0.00018074	0.0040513	7234.56	696.379	3.377	0.00083213	0.010655	1724.44	606.807	1.5068	0.00052947	0.012624	11625.1	1142.3	3.3472	3.0856e-18	1.0059e-15	PREDICTED: CD276 antigen-like isoform X2 [Stegastes partitus]
Novel01331	93.1939	4.50026	4.3722	0.003624	0.040314	243.249	22.2093	3.4532	1.9602e-10	2.2017e-08	550.205	23.3013	4.5615	3.7053e-11	6.6434e-09	1368.42	37.4275	5.1923	1.5831e-12	2.2759e-10	PREDICTED: interferon-induced protein 44-like, partial [Xiphophorus maculatus]
Novel01366	340.435	88.8551	1.9379	1.8373e-05	0.00062303	133.225	37.0112	1.8478	2.4622e-06	9.8985e-05	655.281	137.267	2.2551	3.7732e-07	2.7743e-05	374.351	129.389	1.5327	1.9508e-05	0.0005581	PREDICTED: protein NLRC3-like [Larimichthys crocea]
Novel01448	157.327	17.0011	3.2101	4.8239e-05	0.0013988	104.511	19.581	2.4161	6.8799e-08	4.4308e-06	525.085	20.9699	4.6462	0.003184	0.048656	1227.16	60.0244	4.3536	3.0109e-11	3.7068e-09	gastric chitinase [Morone saxatilis]
Novel01513	2489.18	316.937	2.9734	1.8354e-13	4.1555e-11	341.166	22.4153	3.9279	0.00028105	0.0045921	1796.92	123.092	3.8677	1.078e-10	1.7819e-08	1208.23	96.9403	3.6397	1.0632e-16	2.8951e-14	Receptor-transporting protein 3 [Anoplopoma fimbria]
Novel01517	5932.33	949.656	2.6431	1.2328e-07	8.323e-06	1294.56	238.416	2.4409	1.0334e-17	3e-15	5762.52	677.881	3.0876	4.0504e-07	2.941e-05	6228.03	734.777	3.0834	2.6725e-10	2.7249e-08	PREDICTED: receptor-transporting protein 4 [Stegastes partitus]
Novel01525	312.337	101.91	1.6158	0.0001453	0.0034033	223.858	89.7189	1.3191	0.0067951	0.049042	921.844	105.184	3.1316	2.7412e-15	1.2883e-12	677.923	204.471	1.7292	8.6585e-08	5.1917e-06	unnamed protein product [Oncorhynchus mykiss]
Novel01615	14040.9	5529.74	1.3444	0.00032612	0.0065152	39389.4	12893.1	1.6112	6.0518e-10	5.9854e-08	6588.89	1931.8	1.7701	5.9301e-07	4.1383e-05	32047.4	7050.92	2.1843	1.1805e-09	1.059e-07	-//-
Novel01666	6479.04	1101.85	2.5558	8.8215e-11	1.2282e-08	2907.16	360.765	3.0105	1.2749e-26	8.6357e-24	4880.1	757.214	2.6881	5.9936e-13	1.6831e-10	7037.44	576.587	3.6094	1.0346e-28	9.2102e-26	Interferon regulatory factor 3 [Dicentrarchus labrax]
Novel01712	183.707	4.07938	5.4929	1.8928e-18	8.0052e-16	265.249	7.18831	5.2056	2.7239e-10	2.9556e-08	409.621	21.1192	4.2777	3.5822e-19	3.0924e-16	778.82	2.57464	8.2408	3.6772e-60	1.7022e-56	PREDICTED: uncharacterized protein LOC105316201, partial [Amphimedon queenslandica]
Novel01763	366.826	51.8929	2.8215	1.5796e-10	2.0586e-08	100.751	31.4409	1.6801	8.398e-05	0.0017759	311.48	62.0019	2.3288	8.3888e-08	7.3783e-06	195.688	74.4903	1.3934	0.00055486	0.0086586	-//-
Novel01793	2525.91	173.715	3.862	4.2473e-20	2.3801e-17	440.828	123.449	1.8363	2.0671e-09	1.8706e-07	18703.2	552.421	5.0814	1.3675e-11	2.7477e-09	6246.92	110.167	5.8254	6.2141e-05	0.0014764	-//-
Novel01872	3132.51	133.609	4.5512	3.4655e-26	4.5694e-23	322.762	16.3642	4.3019	2.7392e-11	3.4788e-09	7780.84	1199.54	2.6974	1.1746e-10	1.9013e-08	2735.75	182.891	3.9029	5.8429e-07	2.7999e-05	PREDICTED: protein NLRC3-like [Astyanax mexicanus]
Novel02001	483.63	162.015	1.5778	0.00010735	0.0026735	208.087	107.217	0.95666	0.0033282	0.029254	989.968	458.315	1.111	0.0020422	0.03522	1257.14	387.639	1.6974	1.1179e-05	0.00034822	PREDICTED: growth arrest and DNA damage-inducible protein GADD45 alpha-like [Notothenia coriiceps]
Novel02275	408.42	1546.22	-1.9206	8.5171e-07	4.5563e-05	529.081	1203.51	-1.1857	2.2741e-05	0.00061837	313.829	3251.24	-3.3729	6.2824e-06	0.00033508	430.545	1964.36	-2.1898	3.975e-08	2.659e-06	PREDICTED: myosin light chain kinase, smooth muscle-like [Pundamilia nyererei]
Novel02291	1059.74	201.292	2.3963	3.3371e-09	3.3098e-07	1363.65	248.086	2.4586	4.9705e-18	1.5219e-15	1822.79	291.093	2.6466	3.4514e-12	7.9649e-10	2750.85	622.074	2.1447	8.1743e-13	1.2285e-10	-//-
Novel02376	56630.1	4790.09	3.5634	3.2514e-18	1.3496e-15	32018.3	1419.71	4.4952	6.662e-54	1.6545e-50	35663.6	4892.32	2.8659	1.0431e-14	4.4206e-12	38340.2	3124.56	3.6171	8.0736e-30	8.8982e-27	PREDICTED: sacsin-like [Maylandia zebra]
Novel02512	24779.1	4220.6	2.5536	7.7644e-11	1.0877e-08	11299.3	666.151	4.0842	9.001e-46	1.6766e-42	32064.7	2764.08	3.5361	3.9718e-21	4.025e-18	27577.1	2379.55	3.5347	1.1068e-24	7.5344e-22	unnamed protein product [Oncorhynchus mykiss]
Novel02513	1931.25	393.844	2.2938	7.1919e-09	6.6068e-07	1036.05	65.3977	3.9857	1.237e-36	1.5361e-33	3094.29	287.689	3.427	2e-19	1.7929e-16	2821.59	243.656	3.5336	4.664e-25	3.3734e-22	unnamed protein product [Oncorhynchus mykiss]
Novel02514	1985.94	466.425	2.0901	1.2062e-07	8.1683e-06	1168.41	92.8346	3.6537	4.2322e-33	3.6384e-30	3298.37	376.667	3.1304	1.1117e-16	6.5218e-14	3075.44	357.791	3.1036	3.0144e-18	9.9669e-16	unnamed protein product [Oncorhynchus mykiss]
Novel02824	133.577	5.9753	4.4825	1.393e-12	2.7151e-10	200.763	26.8665	2.9016	8.0164e-07	3.7681e-05	655.814	34.868	4.2333	1.0474e-21	1.1625e-18	3836.61	184.25	4.3801	5.316e-09	4.0741e-07	PREDICTED: coagulation factor XIII A chain [Larimichthys crocea]
Novel02861	686.146	89.0332	2.9461	3.1509e-12	5.6053e-10	1084.99	126.005	3.1061	1.5589e-25	9.6793e-23	1160.24	130.688	3.1502	0.00014407	0.0045014	2303.96	258.747	3.1545	5.024e-08	3.2847e-06	PREDICTED: uncharacterized protein LOC105005652 isoform X1 [Esox lucius]
Novel02969	223.629	0.528468	8.7251	5.0452e-20	2.7583e-17	20.2721	0.256524	6.3043	4.3133e-06	0.00015475	349.568	9.95905	5.1334	1.6053e-11	3.118e-09	100.946	2.06034	5.6146	1.4508e-13	2.5633e-11	-//-
Novel03065	2784.92	694.981	2.0026	2.4556e-07	1.5501e-05	913.901	237.688	1.943	1.3553e-11	1.782e-09	4796.58	803.747	2.5772	2.7653e-12	6.577e-10	3113.91	548.899	2.5041	7.6384e-15	1.6678e-12	-//-
Novel03367	645.737	68.531	3.2361	5.2823e-14	1.2596e-11	242.48	73.2786	1.7264	5.1201e-07	2.5326e-05	2719.29	503.184	2.4341	8.9551e-12	1.8804e-09	1919.78	517.07	1.8925	1.3011e-09	1.1582e-07	putative ubiquitin carboxyl-terminal hydrolase 50 [Larimichthys crocea]
Novel03415	745.204	128.164	2.5396	0.00032575	0.0065135	345.506	50.6358	2.7705	2.8148e-16	6.9907e-14	931.859	219.529	2.0857	3.3393e-08	3.2979e-06	651.933	165.055	1.9818	6.8422e-09	5.092e-07	unnamed protein product, partial [Oncorhynchus mykiss]
Novel03789	111.453	14.2874	2.9636	2.5073e-08	1.993e-06	15.5847	0.279761	5.7998	0.00097944	0.012095	188.552	34.0455	2.4694	2.1676e-05	0.0009577	156.388	6.95883	4.4901	0.0013392	0.017121	hypothetical protein EH28_08782 [Larimichthys crocea]
