# Supplementary material for: Transcriptional responses of liver and spleen in Lota lota to polyriboinosinic polyribocytidylic acid
Source: Front Immunol. 2023 Oct 13;14:1272393. doi: 10.3389/fimmu.2023.1272393 (PMC10611466; doi:10.3389/fimmu.2023.1272393)
Supplement: Supplementary file 7 — The significantly enriched GO terms of the up- and downregulated genes in the liver and spleen. [file Table_5.xls]

## Sheet: L12povsL12PBS_up genes_GO
GO_accession	Description	Term_type	Over_represented_pValue	Corrected_pValue	DEG_item	DEG_list	Bg_item	Bg_list	Gene_names
GO:0004298	threonine-type endopeptidase activity	molecular_function	2.334e-12	7.0815e-09	13	820	20	16535	Lot0018020.1,Lot0108710.1,Lot0035560.1,Lot0172970.1,Lot0045700.1,Lot0005930.1,Lot0108690.1,Lot0003260.1,Lot0134080.1,Lot0069360.1,Lot0026960.1,Lot0108680.1,Lot0108700.1
GO:0070003	threonine-type peptidase activity	molecular_function	2.334e-12	7.0815e-09	13	820	20	16535	Lot0108690.1,Lot0005930.1,Lot0069360.1,Lot0134080.1,Lot0003260.1,Lot0108680.1,Lot0026960.1,Lot0108700.1,Lot0018020.1,Lot0108710.1,Lot0035560.1,Lot0172970.1,Lot0045700.1
GO:0005839	proteasome core complex	cellular_component	5.7631e-12	1.1657e-08	13	820	21	16535	Lot0108690.1,Lot0005930.1,Lot0069360.1,Lot0134080.1,Lot0003260.1,Lot0108680.1,Lot0026960.1,Lot0108700.1,Lot0018020.1,Lot0108710.1,Lot0035560.1,Lot0172970.1,Lot0045700.1
GO:0000502	proteasome complex	cellular_component	3.5913e-11	5.448e-08	15	820	33	16535	Lot0026960.1,Lot0108680.1,Lot0108700.1,Lot0005930.1,Lot0201400.1,Lot0108690.1,Lot0003260.1,Lot0069360.1,Lot0134080.1,Lot0135340.1,Lot0035560.1,Lot0172970.1,Lot0045700.1,Lot0108710.1,Lot0018020.1
GO:0012501	programmed cell death	biological_process	2.0838e-09	2.4596e-06	30	820	173	16535	Lot0187630.1,Novel03447,Lot0181710.1,Lot0181510.1,Novel01248,Lot0069570.1,Lot0140200.1,Lot0049600.1,Lot0140800.1,Lot0045340.1,Lot0029310.1,Lot0145180.1,Lot0127020.1,Lot0083620.1,Lot0181500.1,Lot0173850.1,Lot0099210.1,Lot0025440.1,Lot0159070.1,Lot0198010.1,Lot0207620.1,Lot0117580.1,Lot0207610.1,Novel01672,Lot0055030.1,Lot0069920.1,Novel02273,Lot0070480.1,Lot0159050.1,Lot0159210.1
GO:0008219	cell death	biological_process	2.8374e-09	2.4596e-06	30	820	175	16535	Lot0159210.1,Lot0159050.1,Lot0070480.1,Novel02273,Lot0055030.1,Lot0069920.1,Novel01672,Lot0207610.1,Lot0117580.1,Lot0198010.1,Lot0207620.1,Lot0159070.1,Lot0025440.1,Lot0181500.1,Lot0173850.1,Lot0099210.1,Lot0083620.1,Lot0127020.1,Lot0145180.1,Lot0029310.1,Lot0045340.1,Lot0140800.1,Lot0049600.1,Lot0140200.1,Lot0069570.1,Novel01248,Lot0181510.1,Lot0181710.1,Lot0187630.1,Novel03447
GO:0016265	death	biological_process	2.8374e-09	2.4596e-06	30	820	175	16535	Lot0181710.1,Novel03447,Lot0187630.1,Lot0181510.1,Lot0069570.1,Lot0140200.1,Novel01248,Lot0049600.1,Lot0045340.1,Lot0140800.1,Lot0145180.1,Lot0029310.1,Lot0127020.1,Lot0099210.1,Lot0181500.1,Lot0173850.1,Lot0083620.1,Lot0025440.1,Lot0198010.1,Lot0207620.1,Lot0159070.1,Lot0207610.1,Lot0117580.1,Novel01672,Novel02273,Lot0069920.1,Lot0055030.1,Lot0070480.1,Lot0159210.1,Lot0159050.1
GO:0019773	proteasome core complex, alpha-subunit complex	cellular_component	3.5894e-09	2.7226e-06	8	820	10	16535	Lot0035560.1,Lot0045700.1,Lot0172970.1,Lot0018020.1,Lot0026960.1,Lot0003260.1,Lot0069360.1,Lot0134080.1
GO:0002376	immune system process	biological_process	4.4215e-09	2.9811e-06	30	820	173	16535	Lot0181500.1,Lot0037260.1,Novel02829,Novel02830,Lot0113870.1,Lot0024910.1,Novel03394,Lot0154420.1,Lot0201150.1,Lot0171910.1,Lot0058600.1,Lot0125750.1,Lot0043300.1,Lot0113890.1,Lot0108710.1,Lot0064620.1,Lot0181510.1,Lot0095820.1,Lot0140510.1,Novel02878,Lot0035420.1,Lot0065360.1,Lot0159210.1,Lot0185560.1,Novel00500,Lot0173640.1,Lot0198010.1,Lot0169850.1,Lot0193510.1,Lot0097920.1
GO:0006915	apoptotic process	biological_process	6.425e-09	3.8987e-06	29	820	171	16535	Lot0083620.1,Lot0173850.1,Lot0181500.1,Lot0099210.1,Lot0127020.1,Lot0029310.1,Lot0145180.1,Lot0140800.1,Lot0045340.1,Lot0049600.1,Novel01248,Lot0140200.1,Lot0181510.1,Lot0187630.1,Novel03447,Lot0181710.1,Lot0159050.1,Lot0159210.1,Lot0070480.1,Lot0055030.1,Lot0069920.1,Novel02273,Novel01672,Lot0207610.1,Lot0117580.1,Lot0159070.1,Lot0198010.1,Lot0207620.1,Lot0025440.1
GO:0006955	immune response	biological_process	1.4646e-08	8.0791e-06	25	820	132	16535	Lot0064620.1,Lot0181510.1,Lot0095820.1,Novel02878,Lot0140510.1,Lot0181500.1,Novel02830,Novel02829,Lot0113870.1,Novel03394,Lot0154420.1,Lot0201150.1,Lot0171910.1,Lot0058600.1,Lot0043300.1,Lot0125750.1,Lot0113890.1,Lot0198010.1,Lot0173640.1,Lot0169850.1,Lot0193510.1,Lot0097920.1,Lot0159210.1,Lot0035420.1,Lot0065360.1
GO:0006952	defense response	biological_process	4.001e-08	2.0232e-05	24	820	128	16535	Lot0134960.1,Novel00500,Lot0065360.1,Lot0088990.1,Novel02766,Novel01543,Lot0114800.1,Novel01363,Lot0048410.1,Lot0198010.1,Novel02913,Lot0171910.1,Lot0058600.1,Lot0043300.1,Lot0125750.1,Lot0048420.1,Novel01362,Lot0005420.1,Novel03798,Novel02708,Lot0140510.1,Novel03227,Lot0064620.1,Lot0054660.1
GO:0042981	regulation of apoptotic process	biological_process	2.4776e-07	0.00010739	21	820	114	16535	Lot0070480.1,Lot0159050.1,Novel01672,Lot0069920.1,Lot0055030.1,Novel02273,Lot0159070.1,Lot0207620.1,Lot0198010.1,Lot0117580.1,Lot0207610.1,Lot0025440.1,Lot0083620.1,Lot0173850.1,Lot0099210.1,Lot0140800.1,Lot0045340.1,Lot0029310.1,Novel01248,Lot0140200.1,Lot0049600.1
GO:0043067	regulation of programmed cell death	biological_process	2.4776e-07	0.00010739	21	820	114	16535	Lot0025440.1,Lot0198010.1,Lot0207620.1,Lot0159070.1,Lot0207610.1,Lot0117580.1,Novel01672,Novel02273,Lot0069920.1,Lot0055030.1,Lot0070480.1,Lot0159050.1,Lot0140200.1,Novel01248,Lot0049600.1,Lot0045340.1,Lot0140800.1,Lot0029310.1,Lot0173850.1,Lot0099210.1,Lot0083620.1
GO:0010941	regulation of cell death	biological_process	2.9254e-07	0.00011834	21	820	115	16535	Lot0159050.1,Lot0070480.1,Lot0055030.1,Lot0069920.1,Novel02273,Novel01672,Lot0207610.1,Lot0117580.1,Lot0159070.1,Lot0207620.1,Lot0198010.1,Lot0025440.1,Lot0083620.1,Lot0173850.1,Lot0099210.1,Lot0029310.1,Lot0140800.1,Lot0045340.1,Lot0049600.1,Novel01248,Lot0140200.1
GO:0004175	endopeptidase activity	molecular_function	8.5361e-07	0.00032072	40	820	358	16535	Lot0079650.1,Lot0003260.1,Lot0192810.1,Lot0172000.1,Lot0108700.1,Lot0147470.1,Lot0045700.1,Lot0037260.1,Lot0108690.1,Lot0005930.1,Lot0076880.1,Lot0069360.1,Lot0134080.1,Lot0108680.1,Novel01304,Novel01711,Lot0133530.1,Lot0159050.1,Lot0164360.1,Lot0187630.1,Lot0084330.1,Lot0077930.1,Novel03065,Lot0092880.1,Lot0108710.1,Lot0102350.1,Novel00078,Lot0050010.1,Lot0130400.1,Lot0102360.1,Lot0035560.1,Lot0…
GO:0003950	NAD+ ADP-ribosyltransferase activity	molecular_function	8.9852e-07	0.00032072	8	820	20	16535	Lot0106980.1,Lot0126400.1,Lot0125760.1,Lot0061750.1,Lot0090080.1,Lot0204620.1,Lot0061760.1,Lot0059170.1
GO:0004842	ubiquitin-protein transferase activity	molecular_function	1.176e-06	0.00039644	32	820	257	16535	Novel03418,Novel02708,Novel00785,Novel03281,Novel02623,Novel02683,Novel03533,Lot0155600.1,Lot0019440.1,Novel02512,Novel02760,Novel03278,Lot0055030.1,Novel00500,Lot0024300.1,Lot0212100.1,Novel01543,Novel03447,Novel03247,Lot0150320.1,Lot0104860.1,Novel00447,Lot0133230.1,Novel02182,Novel03212,Novel02622,Lot0201410.1,Lot0158750.1,Novel02913,Lot0113340.1,Lot0068470.1,Lot0155590.1
GO:0051704	multi-organism process	biological_process	1.6948e-06	0.00054126	37	820	320	16535	Novel02644,Novel03008,Novel02623,Lot0142850.1,Novel00078,Novel00788,Lot0064620.1,Novel00785,Novel02708,Novel02766,Novel01543,Novel00708,Novel03278,Novel00500,Novel01363,Lot0198010.1,Novel00492,Novel02760,Novel03533,Novel02432,Novel03449,Novel02367,Novel01326,Novel01941,Lot0077940.1,Novel00534,Novel03227,Lot0138110.1,Novel03247,Novel01513,Novel03798,Novel03447,Lot0140510.1,Lot0088990.1,Novel01304,…
GO:0019787	ubiquitin-like protein transferase activity	molecular_function	1.8939e-06	0.00054974	32	820	262	16535	Novel03278,Lot0055030.1,Lot0212100.1,Novel00500,Lot0024300.1,Novel01543,Novel03533,Novel02683,Lot0155600.1,Lot0019440.1,Novel02760,Novel02512,Novel03281,Novel02623,Novel03418,Novel02708,Novel00785,Lot0068470.1,Lot0155590.1,Novel02182,Lot0201410.1,Novel03212,Novel02622,Lot0158750.1,Novel02913,Lot0113340.1,Novel00447,Lot0133230.1,Novel03447,Lot0150320.1,Novel03247,Lot0104860.1
GO:0004197	cysteine-type endopeptidase activity	molecular_function	1.9025e-06	0.00054974	12	820	46	16535	Lot0084330.1,Lot0076880.1,Lot0187630.1,Lot0064520.1,Novel03065,Lot0159070.1,Lot0172000.1,Novel00078,Lot0102350.1,Lot0130400.1,Lot0102360.1,Lot0159050.1
GO:0019538	protein metabolic process	biological_process	2.4634e-06	0.00067944	151	820	2175	16535	Lot0015990.1,Novel03447,Lot0193730.1,Lot0079650.1,Lot0014080.1,Lot0056660.1,Lot0076880.1,Novel00555,Lot0081480.1,Lot0133530.1,Novel01351,Lot0039870.1,Lot0063350.1,Lot0020220.1,Lot0178390.1,Lot0092880.1,Lot0187630.1,Lot0115730.1,Novel02708,Novel02858,Lot0102360.1,Lot0159070.1,Lot0039300.1,Lot0198010.1,Lot0064520.1,Lot0100040.1,Lot0107930.1,Novel02376,Lot0028130.1,Novel00500,Lot0018020.1,Novel01513…
GO:0009057	macromolecule catabolic process	biological_process	2.7213e-06	0.00071794	20	820	124	16535	Novel03383,Novel02857,Lot0018020.1,Lot0108680.1,Lot0026960.1,Lot0134080.1,Lot0069360.1,Lot0108690.1,Lot0005930.1,Lot0068010.1,Lot0172970.1,Lot0045700.1,Lot0088110.1,Lot0035560.1,Lot0108710.1,Novel01513,Lot0108700.1,Lot0003260.1,Lot0193730.1,Lot0068000.1
GO:0044419	interspecies interaction between organisms	biological_process	3.4458e-06	0.00087121	26	820	188	16535	Novel02708,Novel03447,Novel03798,Novel00785,Novel03227,Novel00534,Lot0138110.1,Novel01513,Novel00078,Novel01941,Novel00788,Novel02367,Novel02623,Novel03008,Novel02644,Novel02182,Novel03533,Novel00492,Lot0198010.1,Novel02760,Novel02394,Novel00500,Novel03278,Novel01304,Novel02766,Novel01543
GO:0016032	viral process	biological_process	6.7797e-06	0.0016244	24	820	173	16535	Novel03798,Novel03447,Novel02708,Novel01513,Novel03227,Novel00534,Novel00785,Novel02367,Novel00788,Novel01941,Novel02644,Novel03008,Novel02623,Novel03533,Novel02182,Novel02394,Novel02760,Lot0198010.1,Novel00492,Novel01304,Novel03278,Novel00500,Novel01543,Novel02766
GO:0033179	proton-transporting V-type ATPase, V0 domain	cellular_component	6.96e-06	0.0016244	15	820	75	16535	Novel01362,Novel00097,Novel01543,Novel02766,Lot0042420.1,Novel01941,Novel01513,Novel02394,Novel02913,Novel03533,Novel03798,Novel02182,Novel02683,Novel03447,Novel02708
GO:0016763	transferase activity, transferring pentosyl groups	molecular_function	8.2213e-06	0.0018477	10	820	38	16535	Lot0126400.1,Lot0125760.1,Lot0106980.1,Lot0061760.1,Lot0059170.1,Lot0061750.1,Lot0188290.1,Lot0090080.1,Lot0188280.1,Lot0204620.1
GO:0044403	symbiosis, encompassing mutualism through parasitism	biological_process	9.6176e-06	0.0020843	25	820	187	16535	Novel03533,Novel02182,Novel02394,Novel02760,Lot0198010.1,Novel00492,Novel01304,Novel03278,Novel00500,Novel01543,Novel02766,Novel03798,Novel03447,Novel02708,Novel01513,Novel00534,Novel03227,Lot0138110.1,Novel00785,Novel02367,Novel00788,Novel01941,Novel03008,Novel02644,Novel02623
GO:0044764	multi-organism cellular process	biological_process	1.4351e-05	0.0030028	25	820	192	16535	Novel01543,Novel02766,Novel00500,Novel01304,Novel03278,Novel02760,Novel00492,Lot0198010.1,Novel02394,Novel03533,Novel02182,Novel02623,Novel02644,Novel03008,Novel00788,Novel01941,Novel02367,Novel00785,Novel01513,Novel03227,Novel00534,Lot0138110.1,Novel03447,Novel02708,Novel03798
GO:0009056	catabolic process	biological_process	1.5409e-05	0.0031168	34	820	307	16535	Lot0193730.1,Lot0202440.1,Lot0003260.1,Novel01513,Lot0108700.1,Novel03247,Lot0018670.1,Lot0037260.1,Lot0045700.1,Lot0108690.1,Lot0005930.1,Lot0134080.1,Lot0069360.1,Novel02046,Lot0108680.1,Novel02913,Novel01872,Lot0048380.1,Lot0068000.1,Lot0108710.1,Lot0088110.1,Novel03544,Lot0035560.1,Lot0172970.1,Lot0068010.1,Lot0195630.1,Lot0126110.1,Lot0026960.1,Lot0027400.1,Novel02857,Lot0018020.1,Lot0202320…
GO:0044248	cellular catabolic process	biological_process	1.6815e-05	0.0032914	28	820	230	16535	Novel03544,Lot0088110.1,Lot0035560.1,Lot0172970.1,Lot0045700.1,Lot0068010.1,Lot0108710.1,Lot0018670.1,Novel01513,Lot0108700.1,Novel03247,Lot0193730.1,Lot0202440.1,Lot0068000.1,Lot0003260.1,Novel00097,Lot0048380.1,Novel02857,Lot0018020.1,Lot0108680.1,Lot0026960.1,Novel01872,Lot0108690.1,Lot0126110.1,Lot0005930.1,Lot0134080.1,Novel02046,Lot0069360.1
GO:0008234	cysteine-type peptidase activity	molecular_function	1.7892e-05	0.0033928	16	820	95	16535	Novel03065,Lot0172000.1,Lot0187630.1,Lot0084330.1,Lot0112610.1,Lot0130400.1,Lot0102360.1,Lot0151810.1,Lot0102350.1,Novel00078,Lot0159070.1,Novel03367,Lot0076880.1,Lot0064520.1,Lot0159050.1,Lot0160800.1
GO:0070011	peptidase activity, acting on L-amino acid peptides	molecular_function	1.9194e-05	0.0035294	47	820	508	16535	Novel03065,Lot0092880.1,Lot0187630.1,Lot0084330.1,Lot0077930.1,Lot0130400.1,Lot0102360.1,Lot0112610.1,Lot0035560.1,Lot0172970.1,Lot0151810.1,Lot0078440.1,Lot0102350.1,Lot0108710.1,Novel00078,Lot0050010.1,Lot0159070.1,Lot0026960.1,Novel02171,Novel03759,Lot0064520.1,Lot0159810.1,Lot0160800.1,Lot0018020.1,Lot0172000.1,Lot0192810.1,Lot0108700.1,Lot0079650.1,Lot0202440.1,Lot0003260.1,Lot0045700.1,Lot0…
GO:0044257	cellular protein catabolic process	biological_process	2.1817e-05	0.0037825	14	820	74	16535	Lot0172970.1,Lot0045700.1,Lot0035560.1,Lot0018020.1,Lot0108710.1,Lot0108700.1,Lot0108680.1,Lot0026960.1,Lot0134080.1,Lot0069360.1,Lot0003260.1,Lot0108690.1,Lot0193730.1,Lot0005930.1
GO:0051603	proteolysis involved in cellular protein catabolic process	biological_process	2.1817e-05	0.0037825	14	820	74	16535	Lot0172970.1,Lot0045700.1,Lot0035560.1,Lot0108710.1,Lot0018020.1,Lot0108700.1,Lot0108680.1,Lot0026960.1,Lot0134080.1,Lot0069360.1,Lot0003260.1,Lot0193730.1,Lot0108690.1,Lot0005930.1
GO:0070647	protein modification by small protein conjugation or removal	biological_process	2.6482e-05	0.0044636	32	820	296	16535	Lot0023790.1,Novel03447,Lot0155570.1,Novel02913,Novel03367,Lot0158750.1,Novel02622,Novel03212,Novel02182,Lot0081480.1,Lot0155590.1,Lot0068470.1,Lot0094470.1,Novel00785,Novel00867,Novel02708,Novel03418,Lot0112610.1,Novel02623,Lot0151810.1,Novel03281,Novel02760,Lot0053440.1,Lot0155600.1,Novel03533,Novel02683,Novel01543,Lot0160800.1,Lot0212100.1,Novel00500,Lot0055030.1,Novel03278
GO:0033176	proton-transporting V-type ATPase complex	cellular_component	3.0763e-05	0.0050038	15	820	84	16535	Novel03533,Novel03798,Novel02683,Novel02182,Novel03447,Novel02708,Novel01513,Novel02394,Novel02913,Lot0042420.1,Novel01941,Novel01362,Novel00097,Novel01543,Novel02766
GO:0019028	viral capsid	cellular_component	3.1674e-05	0.0050038	19	820	127	16535	Novel02683,Novel02182,Novel03533,Novel03212,Novel01736,Novel02394,Novel00492,Novel00087,Novel00500,Novel02766,Novel03383,Novel00097,Novel01543,Novel03798,Novel03447,Novel00534,Novel03227,Novel01941,Novel01362
GO:0000975	regulatory region DNA binding	molecular_function	3.2985e-05	0.0050038	9	820	33	16535	Lot0102340.1,Lot0201420.1,Lot0169030.1,Lot0039700.1,Lot0026810.1,Novel01666,Lot0127020.1,Lot0140940.1,Lot0159210.1
GO:0001067	regulatory region nucleic acid binding	molecular_function	3.2985e-05	0.0050038	9	820	33	16535	Lot0102340.1,Lot0201420.1,Lot0169030.1,Lot0039700.1,Novel01666,Lot0026810.1,Lot0127020.1,Lot0140940.1,Lot0159210.1
GO:0019069	viral capsid assembly	biological_process	3.4532e-05	0.0051108	17	820	104	16535	Novel02394,Novel00492,Novel02760,Novel02182,Novel03533,Novel02766,Novel01543,Novel03278,Novel00500,Novel00534,Novel00785,Novel03798,Novel02708,Novel03447,Novel02623,Novel01941,Novel00788
GO:0019068	virion assembly	biological_process	3.6837e-05	0.0053221	17	820	105	16535	Novel00788,Novel01941,Novel02623,Novel03798,Novel03447,Novel02708,Novel00534,Novel00785,Novel03278,Novel00500,Novel01543,Novel02766,Novel03533,Novel02182,Novel02394,Novel02760,Novel00492
GO:0006950	response to stress	biological_process	4.2006e-05	0.0058597	42	820	438	16535	Lot0088990.1,Lot0065360.1,Lot0114800.1,Lot0194000.1,Novel02108,Lot0037170.1,Lot0161220.1,Novel02913,Novel03367,Lot0171910.1,Lot0207280.1,Novel01362,Lot0005420.1,Novel03798,Lot0140510.1,Lot0139800.1,Novel03247,Novel03227,Lot0101360.1,Lot0134960.1,Lot0055030.1,Lot0185260.1,Novel00500,Novel01543,Novel00708,Lot0139790.1,Novel02766,Novel01363,Lot0048410.1,Lot0198010.1,Novel00492,Lot0041270.1,Lot005860…
GO:0019058	viral life cycle	biological_process	4.249e-05	0.0058597	20	820	143	16535	Novel01543,Novel02766,Novel00500,Novel03278,Novel02760,Lot0198010.1,Novel00492,Novel02394,Novel03533,Novel02182,Novel02623,Novel03008,Novel00788,Novel01941,Novel00785,Novel01513,Novel00534,Novel03447,Novel02708,Novel03798
GO:0043170	macromolecule metabolic process	biological_process	4.5087e-05	0.0060797	242	820	3950	16535	Novel01607,Lot0079420.1,Lot0101360.1,Lot0109790.1,Novel00744,Lot0022440.1,Lot0192810.1,Lot0061930.1,Lot0169940.1,Lot0003260.1,Lot0037020.1,Novel01517,Lot0087080.1,Lot0147470.1,Lot0171910.1,Lot0101480.1,Lot0169030.1,Lot0203930.1,Lot0158750.1,Lot0161220.1,Novel03212,Novel02622,Lot0149850.1,Lot0108690.1,Lot0039930.1,Lot0037170.1,Novel02182,Lot0147640.1,Novel02046,Lot0024330.1,Novel02861,Lot0138480.1…
GO:0044267	cellular protein metabolic process	biological_process	5.2797e-05	0.0068531	120	820	1739	16535	Novel02622,Novel03212,Lot0005930.1,Lot0108690.1,Lot0146520.1,Lot0147640.1,Lot0037690.1,Novel02182,Lot0069360.1,Novel02046,Lot0046280.1,Novel02913,Lot0215350.1,Lot0108680.1,Lot0052100.1,Lot0158750.1,Lot0155590.1,Lot0152280.1,Lot0068470.1,Lot0155910.1,Lot0097040.1,Lot0178780.1,Lot0169940.1,Lot0003260.1,Lot0155570.1,Novel01607,Lot0079420.1,Lot0109790.1,Lot0101360.1,Novel01513,Lot0023790.1,Lot0051900…
GO:0015988	energy coupled proton transmembrane transport, against electrochemical gradient	biological_process	5.4932e-05	0.0068531	15	820	88	16535	Novel02394,Novel01513,Novel02913,Novel02182,Novel02683,Novel03798,Novel03533,Novel02708,Novel03447,Novel01362,Novel02766,Novel01543,Novel00097,Lot0042420.1,Novel01941
GO:0015991	ATP hydrolysis coupled proton transport	biological_process	5.4932e-05	0.0068531	15	820	88	16535	Novel01362,Novel01543,Novel00097,Novel02766,Lot0042420.1,Novel01941,Novel02394,Novel01513,Novel02913,Novel03798,Novel03533,Novel02683,Novel02182,Novel03447,Novel02708
GO:0030163	protein catabolic process	biological_process	5.6101e-05	0.0068531	14	820	82	16535	Lot0172970.1,Lot0045700.1,Lot0035560.1,Lot0018020.1,Lot0108710.1,Lot0108700.1,Lot0026960.1,Lot0108680.1,Lot0003260.1,Lot0069360.1,Lot0134080.1,Lot0005930.1,Lot0193730.1,Lot0108690.1
GO:1901575	organic substance catabolic process	biological_process	5.6469e-05	0.0068531	28	820	246	16535	Lot0193730.1,Lot0068000.1,Lot0202440.1,Lot0003260.1,Novel01513,Lot0108700.1,Lot0108710.1,Lot0018670.1,Lot0088110.1,Lot0035560.1,Lot0172970.1,Lot0068010.1,Lot0045700.1,Lot0195630.1,Lot0108690.1,Lot0005930.1,Lot0069360.1,Lot0134080.1,Lot0108680.1,Novel02913,Lot0027400.1,Lot0026960.1,Novel01872,Lot0018020.1,Novel02857,Lot0202320.1,Novel03383,Lot0048380.1
GO:0008233	peptidase activity	molecular_function	6.5121e-05	0.0077481	47	820	536	16535	Lot0018020.1,Lot0160800.1,Lot0159810.1,Lot0064520.1,Novel03759,Lot0026960.1,Novel02171,Lot0159070.1,Novel00078,Lot0050010.1,Lot0108710.1,Lot0102350.1,Lot0078440.1,Lot0172970.1,Lot0151810.1,Lot0035560.1,Lot0102360.1,Lot0112610.1,Lot0130400.1,Lot0077930.1,Lot0084330.1,Lot0187630.1,Lot0092880.1,Novel03065,Lot0185560.1,Novel01304,Lot0164360.1,Lot0159050.1,Lot0133530.1,Novel01711,Lot0069360.1,Lot01340…
GO:0033177	proton-transporting two-sector ATPase complex, proton-transporting domain	cellular_component	6.8288e-05	0.0079687	15	820	91	16535	Novel03447,Novel02708,Novel03798,Novel03533,Novel02683,Novel02182,Novel02913,Novel01513,Novel02394,Novel01941,Lot0042420.1,Novel01543,Novel00097,Novel02766,Novel01362
GO:0016787	hydrolase activity	molecular_function	7.9262e-05	0.0090748	135	820	2051	16535	Lot0108680.1,Novel02913,Novel02394,Lot0005930.1,Lot0069360.1,Lot0048380.1,Lot0159050.1,Novel03227,Lot0023790.1,Novel03798,Lot0155570.1,Novel00787,Lot0037260.1,Novel01941,Novel03107,Novel00492,Lot0053440.1,Novel03533,Novel02766,Novel02261,Lot0025200.1,Lot0037420.1,Lot0068000.1,Lot0176930.1,Lot0024910.1,Lot0088110.1,Lot0068010.1,Lot0112720.1,Lot0172970.1,Lot0032260.1,Lot0065490.1,Lot0050010.1,Lot01…
GO:0006508	proteolysis	biological_process	0.00010472	0.011768	49	820	576	16535	Lot0203930.1,Lot0108680.1,Novel03367,Lot0134080.1,Lot0069360.1,Lot0108690.1,Lot0076880.1,Lot0005930.1,Lot0081480.1,Lot0159050.1,Lot0164360.1,Novel01711,Lot0133530.1,Lot0185560.1,Lot0023790.1,Lot0192810.1,Lot0172000.1,Lot0108700.1,Lot0155570.1,Lot0003260.1,Lot0178780.1,Lot0193730.1,Lot0079650.1,Lot0045700.1,Lot0037260.1,Lot0171910.1,Lot0147470.1,Lot0159070.1,Lot0026960.1,Lot0053440.1,Novel02171,Lo…
GO:0044265	cellular macromolecule catabolic process	biological_process	0.00011415	0.012594	15	820	97	16535	Lot0108710.1,Lot0018020.1,Novel02857,Lot0172970.1,Lot0045700.1,Lot0035560.1,Lot0134080.1,Lot0069360.1,Lot0003260.1,Lot0193730.1,Lot0108690.1,Lot0005930.1,Lot0108700.1,Lot0108680.1,Lot0026960.1
GO:0008270	zinc ion binding	molecular_function	0.00011761	0.012744	80	820	1072	16535	Novel00788,Novel03281,Novel02623,Lot0191660.1,Lot0033120.1,Novel00867,Lot0183920.1,Novel00785,Novel02261,Lot0191490.1,Lot0055030.1,Novel02766,Novel03533,Lot0072570.1,Novel02683,Novel02760,Novel00087,Lot0041270.1,Novel00447,Lot0147470.1,Novel01941,Novel03107,Novel02638,Novel00787,Lot0037260.1,Novel03798,Lot0076380.1,Lot0023790.1,Novel03227,Lot0201760.1,Lot0054140.1,Lot0193760.1,Lot0183910.1,Lot001…
GO:0044212	transcription regulatory region DNA binding	molecular_function	0.0001368	0.014563	8	820	31	16535	Lot0159210.1,Lot0140940.1,Lot0127020.1,Lot0026810.1,Lot0201420.1,Lot0102340.1,Lot0039700.1,Lot0169030.1
GO:0016469	proton-transporting two-sector ATPase complex	cellular_component	0.00016349	0.01681	16	820	108	16535	Lot0042420.1,Novel02766,Novel00097,Novel01543,Novel02182,Novel02683,Novel03533,Novel02913,Novel02394,Novel01941,Novel02363,Novel01362,Novel02708,Novel03447,Novel03798,Novel01513
GO:0044423	virion part	cellular_component	0.00016352	0.01681	19	820	145	16535	Novel00087,Novel00492,Novel02394,Novel01736,Novel03212,Novel03533,Novel02182,Novel02683,Novel00097,Novel01543,Novel02766,Novel03383,Novel00500,Novel00534,Novel03227,Novel03447,Novel03798,Novel01362,Novel01941
GO:0003796	lysozyme activity	molecular_function	0.00017176	0.01681	3	820	3	16535	Lot0068000.1,Lot0088110.1,Lot0068010.1
GO:0016998	cell wall macromolecule catabolic process	biological_process	0.00017176	0.01681	3	820	3	16535	Lot0068000.1,Lot0068010.1,Lot0088110.1
GO:0044036	cell wall macromolecule metabolic process	biological_process	0.00017176	0.01681	3	820	3	16535	Lot0068010.1,Lot0088110.1,Lot0068000.1
GO:0019012	virion	cellular_component	0.00019735	0.019008	19	820	148	16535	Novel00097,Novel01543,Novel03383,Novel02766,Novel00500,Novel02394,Novel01736,Novel00087,Novel00492,Novel03533,Novel02182,Novel02683,Novel03212,Novel01362,Novel01941,Novel00534,Novel03227,Novel03798,Novel03447
GO:0045087	innate immune response	biological_process	0.00031495	0.029861	6	820	19	16535	Lot0065360.1,Lot0064620.1,Lot0198010.1,Lot0058600.1,Lot0125750.1,Lot0043300.1
GO:0009279	cell outer membrane	cellular_component	0.00034152	0.030931	8	820	34	16535	Novel03227,Novel02913,Novel03798,Novel02708,Novel01362,Novel02766,Novel01543,Novel00500
GO:0030313	cell envelope	cellular_component	0.00034152	0.030931	8	820	34	16535	Novel02913,Novel03227,Novel02708,Novel03798,Novel02766,Novel01543,Novel01362,Novel00500
GO:0044462	external encapsulating structure part	cellular_component	0.00034152	0.030931	8	820	34	16535	Novel02913,Novel03227,Novel02708,Novel03798,Novel02766,Novel01543,Novel01362,Novel00500
GO:0018995	host	cellular_component	0.00045481	0.037806	6	820	22	16535	Novel02515,Novel02644,Novel01513,Novel00788,Novel02367,Novel01295
GO:0033643	host cell part	cellular_component	0.00045481	0.037806	6	820	22	16535	Novel00788,Novel01295,Novel02367,Novel02515,Novel02644,Novel01513
GO:0043657	host cell	cellular_component	0.00045481	0.037806	6	820	22	16535	Novel02515,Novel02644,Novel01513,Novel00788,Novel02367,Novel01295
GO:0044215	other organism	cellular_component	0.00045481	0.037806	6	820	22	16535	Novel02515,Novel02644,Novel01513,Novel00788,Novel02367,Novel01295
GO:0044216	other organism cell	cellular_component	0.00045481	0.037806	6	820	22	16535	Novel02515,Novel02644,Novel01513,Novel00788,Novel02367,Novel01295
GO:0044217	other organism part	cellular_component	0.00045481	0.037806	6	820	22	16535	Novel00788,Novel02367,Novel01295,Novel02515,Novel02644,Novel01513
GO:0019031	viral envelope	cellular_component	0.00050635	0.040967	15	820	108	16535	Novel01362,Novel02766,Novel01543,Novel01941,Novel00500,Novel03227,Novel00534,Novel02394,Novel00492,Novel02182,Novel02683,Novel03798,Novel03533,Novel03212,Novel03447
GO:0036338	viral membrane	cellular_component	0.00050635	0.040967	15	820	108	16535	Novel02766,Novel01543,Novel01362,Novel01941,Novel00500,Novel00492,Novel00534,Novel03227,Novel02394,Novel03212,Novel03447,Novel02182,Novel02683,Novel03798,Novel03533
GO:0071554	cell wall organization or biogenesis	biological_process	0.00057174	0.045649	3	820	4	16535	Lot0068000.1,Lot0088110.1,Lot0068010.1
GO:0004908	interleukin-1 receptor activity	molecular_function	0.0005896	0.046159	3	820	4	16535	Lot0063610.1,Lot0001300.1,Lot0063590.1
GO:0044260	cellular macromolecule metabolic process	biological_process	0.00059335	0.046159	209	820	3476	16535	Lot0155600.1,Novel00626,Lot0026960.1,Lot0027620.1,Lot0160800.1,Lot0212100.1,Lot0113280.1,Lot0152240.1,Lot0140050.1,Lot0137300.1,Lot0049590.1,Lot0012170.1,Lot0136900.1,Lot0021170.1,Novel00867,Novel02824,Lot0100220.1,Lot0063770.1,Lot0175080.1,Novel00350,Novel00788,Lot0151810.1,Lot0138570.1,Lot0037170.1,Lot0039930.1,Lot0147640.1,Novel02182,Novel02046,Novel03212,Lot0161220.1,Novel02622,Lot0149850.1,L…
GO:0050776	regulation of immune response	biological_process	0.00063947	0.049118	8	820	41	16535	Lot0173640.1,Lot0064620.1,Lot0097920.1,Novel03394,Lot0159210.1,Lot0065360.1,Lot0171910.1,Lot0058600.1
GO:0006026	aminoglycan catabolic process	biological_process	0.00070353	0.053362	4	820	10	16535	Lot0068000.1,Lot0068010.1,Lot0088110.1,Novel03383
GO:0005515	protein binding	molecular_function	0.00072278	0.054146	288	820	5173	16535	Lot0124760.1,Novel02273,Lot0154990.1,Novel02861,Lot0193760.1,Novel02182,Novel02997,Lot0173580.1,Novel02622,Lot0011450.1,Lot0158200.1,Lot0201150.1,Lot0177050.1,Lot0087080.1,Lot0005420.1,Lot0085010.1,Lot0077860.1,Lot0205770.1,Lot0188770.1,Novel01607,Lot0091100.1,Lot0039710.1,Lot0044510.1,Novel03233,Lot0019800.1,Lot0115760.1,Novel00626,Novel00307,Lot0049100.1,Novel00788,Lot0167810.1,Lot0201350.1,Lot…
GO:0004896	cytokine receptor activity	molecular_function	0.00081486	0.0603	6	820	22	16535	Lot0001300.1,Lot0134960.1,Lot0063590.1,Lot0114800.1,Lot0054240.1,Lot0063610.1
GO:0030312	external encapsulating structure	cellular_component	0.00084262	0.061602	8	820	40	16535	Novel01362,Novel01543,Novel02766,Novel00500,Novel03227,Novel02913,Novel03798,Novel02708
GO:0005622	intracellular	cellular_component	0.00099873	0.072146	197	820	3238	16535	Novel02913,Lot0108680.1,Lot0097360.1,Novel02394,Lot0155280.1,Lot0016000.1,Lot0005930.1,Lot0043440.1,Lot0069360.1,Lot0049490.1,Lot0194000.1,Lot0097040.1,Lot0019230.1,Lot0134250.1,Lot0098850.1,Lot0152280.1,Lot0101820.1,Lot0069570.1,Novel03227,Novel03798,Lot0206110.1,Novel00787,Lot0027420.1,Lot0050130.1,Lot0127020.1,Lot0105060.1,Lot0047890.1,Lot0167880.1,Lot0051900.1,Novel00447,Novel03107,Novel01941…
GO:1902600	hydrogen ion transmembrane transport	biological_process	0.001254	0.089519	15	820	117	16535	Lot0042420.1,Novel01941,Novel01362,Novel02766,Novel01543,Novel00097,Novel02683,Novel02182,Novel03798,Novel03533,Novel02708,Novel03447,Novel02394,Novel01513,Novel02913
GO:0044238	primary metabolic process	biological_process	0.001286	0.090736	266	820	4599	16535	Lot0160800.1,Lot0033440.1,Lot0026960.1,Lot0175080.1,Novel00350,Lot0138570.1,Lot0151810.1,Lot0021170.1,Lot0136900.1,Novel02824,Lot0100220.1,Novel03212,Lot0108690.1,Lot0149850.1,Lot0039930.1,Lot0147640.1,Lot0024330.1,Lot0169030.1,Novel01872,Lot0203930.1,Lot0147470.1,Lot0171910.1,Lot0061930.1,Lot0009900.1,Lot0169940.1,Lot0037020.1,Lot0003260.1,Lot0079420.1,Lot0101360.1,Lot0109790.1,Novel01672,Lot012…
GO:0046914	transition metal ion binding	molecular_function	0.0014017	0.097767	86	820	1255	16535	Novel02108,Lot0097780.1,Lot0176840.1,Lot0195300.1,Lot0185560.1,Lot0164360.1,Lot0042210.1,Lot0124780.1,Lot0188710.1,Lot0215520.1,Novel03447,Novel00534,Lot0111570.1,Lot0122170.1,Novel03247,Lot0150320.1,Lot0122850.1,Lot0056750.1,Lot0201910.1,Lot0212520.1,Lot0024180.1,Lot0031570.1,Lot0049240.1,Lot0054110.1,Lot0196000.1,Lot0054170.1,Novel03278,Novel00500,Lot0185260.1,Lot0106970.1,Novel01543,Novel03418…
GO:0071704	organic substance metabolic process	biological_process	0.0014481	0.098653	273	820	4738	16535	Lot0052100.1,Novel02394,Lot0046280.1,Novel02913,Lot0215350.1,Lot0005930.1,Lot0048380.1,Lot0159050.1,Lot0192800.1,Novel01513,Lot0023790.1,Lot0007530.1,Lot0076900.1,Lot0013630.1,Lot0102340.1,Lot0178780.1,Lot0167880.1,Lot0105060.1,Lot0037260.1,Lot0127020.1,Lot0053440.1,Novel02760,Lot0201420.1,Novel03533,Lot0195630.1,Novel02766,Lot0000220.1,Novel00708,Novel00097,Lot0189130.1,Lot0055030.1,Novel00785,L…
GO:1901136	carbohydrate derivative catabolic process	biological_process	0.0014701	0.098653	5	820	18	16535	Lot0068010.1,Novel03383,Lot0088110.1,Lot0068000.1,Lot0195630.1
GO:0032446	protein modification by small protein conjugation	biological_process	0.0014959	0.098653	23	820	229	16535	Novel03418,Novel02708,Novel03447,Novel00867,Novel00785,Novel03281,Novel02623,Novel02182,Novel02683,Novel03533,Lot0155600.1,Novel03212,Novel02622,Lot0158750.1,Novel02913,Novel02760,Lot0068470.1,Novel03278,Lot0055030.1,Lot0155590.1,Novel00500,Lot0212100.1,Novel01543
GO:0061630	ubiquitin protein ligase activity	molecular_function	0.0015262	0.098653	18	820	158	16535	Novel03212,Novel02622,Novel02182,Novel02683,Novel03533,Novel02760,Novel02913,Novel00500,Novel03278,Novel01543,Novel02708,Novel03447,Novel03418,Novel00785,Novel03247,Novel00447,Novel03281,Novel02623
GO:0061659	ubiquitin-like protein ligase activity	molecular_function	0.0015262	0.098653	18	820	158	16535	Novel00447,Novel03281,Novel02623,Novel03447,Novel02708,Novel03418,Novel00785,Novel03247,Novel00500,Novel03278,Novel01543,Novel02622,Novel03212,Novel03533,Novel02683,Novel02182,Novel02913,Novel02760
GO:0000270	peptidoglycan metabolic process	biological_process	0.0015463	0.098653	3	820	5	16535	Lot0068000.1,Lot0088110.1,Lot0068010.1
GO:0009253	peptidoglycan catabolic process	biological_process	0.0015463	0.098653	3	820	5	16535	Lot0068000.1,Lot0088110.1,Lot0068010.1
GO:0034341	response to interferon-gamma	biological_process	0.001577	0.098653	3	820	5	16535	Lot0065360.1,Lot0058600.1,Lot0125750.1
GO:0060333	interferon-gamma-mediated signaling pathway	biological_process	0.001577	0.098653	3	820	5	16535	Lot0065360.1,Lot0125750.1,Lot0058600.1
GO:0071346	cellular response to interferon-gamma	biological_process	0.001577	0.098653	3	820	5	16535	Lot0065360.1,Lot0058600.1,Lot0125750.1
GO:0036459	ubiquitinyl hydrolase activity	molecular_function	0.0021635	0.13396	9	820	66	16535	Lot0155570.1,Novel03367,Lot0053440.1,Lot0094470.1,Lot0023790.1,Lot0160800.1,Lot0112610.1,Lot0151810.1,Lot0081480.1
GO:0006818	hydrogen transport	biological_process	0.0022934	0.13916	15	820	124	16535	Novel02913,Novel02394,Novel01513,Novel03447,Novel02708,Novel03798,Novel03533,Novel02683,Novel02182,Novel00097,Novel01543,Novel02766,Novel01362,Novel01941,Lot0042420.1
GO:0015992	proton transport	biological_process	0.0022934	0.13916	15	820	124	16535	Novel02913,Novel02394,Novel01513,Novel02708,Novel03447,Novel02182,Novel02683,Novel03533,Novel03798,Novel02766,Novel00097,Novel01543,Novel01362,Novel01941,Lot0042420.1
GO:0016567	protein ubiquitination	biological_process	0.0024104	0.14482	22	820	223	16535	Novel01543,Lot0055030.1,Novel03278,Lot0068470.1,Novel00500,Lot0212100.1,Lot0155590.1,Lot0158750.1,Novel02760,Novel02913,Novel03533,Novel02182,Novel02683,Novel02622,Novel03212,Lot0155600.1,Novel02623,Novel03281,Novel00785,Novel03418,Novel03447,Novel02708
GO:0002532	production of molecular mediator involved in inflammatory response	biological_process	0.002787	0.1642	2	820	2	16535	Lot0114800.1,Lot0134960.1
GO:0002682	regulation of immune system process	biological_process	0.0027871	0.1642	8	820	51	16535	Lot0058600.1,Lot0171910.1,Novel03394,Lot0065360.1,Lot0159210.1,Lot0097920.1,Lot0173640.1,Lot0064620.1
GO:0006027	glycosaminoglycan catabolic process	biological_process	0.0029545	0.17238	3	820	6	16535	Lot0088110.1,Lot0068010.1,Lot0068000.1
GO:0003824	catalytic activity	molecular_function	0.0030843	0.1767	268	820	4745	16535	Lot0078440.1,Lot0195540.1,Lot0139170.1,Novel00788,Lot0140050.1,Lot0060920.1,Lot0049590.1,Lot0137300.1,Novel00867,Lot0202320.1,Lot0113280.1,Lot0212100.1,Lot0142330.1,Lot0016310.1,Lot0027620.1,Lot0155600.1,Lot0068300.1,Lot0022460.1,Novel00744,Lot0022440.1,Lot0188280.1,Lot0192810.1,Lot0061750.1,Lot0104860.1,Novel01607,Lot0074840.1,Lot0004820.1,Lot0197380.1,Lot0181820.1,Lot0173960.1,Lot0187950.1,Lot0…
GO:0006413	translational initiation	biological_process	0.0030868	0.1767	6	820	29	16535	Lot0178390.1,Lot0097040.1,Lot0198010.1,Novel01517,Lot0012170.1,Lot0115730.1
GO:0044237	cellular metabolic process	biological_process	0.0031582	0.1791	238	820	4120	16535	Novel03281,Novel02363,Novel00249,Lot0032260.1,Lot0068230.1,Lot0210110.1,Novel02644,Lot0172970.1,Lot0068010.1,Novel00088,Lot0088510.1,Novel03544,Lot0145850.1,Novel02623,Lot0088110.1,Lot0068000.1,Novel00785,Lot0029900.1,Lot0154460.1,Lot0189130.1,Lot0055030.1,Lot0123810.1,Lot0048090.1,Novel02766,Lot0000220.1,Novel00097,Novel00708,Lot0201420.1,Novel02683,Lot0072570.1,Novel03533,Lot0195630.1,Lot021534…
GO:0003968	RNA-directed RNA polymerase activity	molecular_function	0.003272	0.18253	3	820	7	16535	Novel03065,Novel03008,Novel00078
GO:0033646	host intracellular part	cellular_component	0.0033089	0.18253	4	820	14	16535	Novel00788,Novel01295,Novel02367,Novel02515
GO:0043656	intracellular region of host	cellular_component	0.0033089	0.18253	4	820	14	16535	Novel02515,Novel01295,Novel02367,Novel00788
GO:0016579	protein deubiquitination	biological_process	0.003376	0.18455	9	820	70	16535	Lot0023790.1,Lot0094470.1,Novel03367,Lot0053440.1,Lot0155570.1,Lot0151810.1,Lot0081480.1,Lot0112610.1,Lot0160800.1
GO:0071797	LUBAC complex	cellular_component	0.0035835	0.19415	2	820	3	16535	Lot0150320.1,Lot0201410.1
GO:0019221	cytokine-mediated signaling pathway	biological_process	0.0042077	0.22202	4	820	13	16535	Lot0055030.1,Lot0058600.1,Lot0125750.1,Lot0065360.1
GO:0034097	response to cytokine	biological_process	0.0042077	0.22202	4	820	13	16535	Lot0125750.1,Lot0055030.1,Lot0058600.1,Lot0065360.1
GO:0071345	cellular response to cytokine stimulus	biological_process	0.0042077	0.22202	4	820	13	16535	Lot0065360.1,Lot0058600.1,Lot0055030.1,Lot0125750.1
GO:0008855	exodeoxyribonuclease VII activity	molecular_function	0.0044594	0.23132	12	820	94	16535	Novel03212,Novel02708,Novel03533,Novel00492,Novel02394,Novel03227,Novel00534,Novel03247,Novel00500,Novel01543,Novel00787,Novel02766
GO:0001071	nucleic acid binding transcription factor activity	molecular_function	0.0044982	0.23132	43	820	553	16535	Lot0111570.1,Lot0037020.1,Lot0061930.1,Lot0102340.1,Lot0047890.1,Lot0105060.1,Lot0167880.1,Lot0015700.1,Lot0087080.1,Lot0127020.1,Lot0193720.1,Lot0039700.1,Lot0101480.1,Lot0169030.1,Lot0039930.1,Lot0047970.1,Lot0149850.1,Lot0159210.1,Lot0140940.1,Lot0124780.1,Lot0188710.1,Novel01666,Lot0086680.1,Lot0029900.1,Lot0053740.1,Lot0088150.1,Lot0138570.1,Novel03544,Lot0175080.1,Novel00350,Lot0043300.1,No…
GO:0003700	transcription factor activity, sequence-specific DNA binding	molecular_function	0.0044982	0.23132	43	820	553	16535	Lot0101480.1,Lot0169030.1,Lot0039700.1,Lot0149850.1,Lot0039930.1,Lot0047970.1,Lot0188710.1,Lot0124780.1,Novel01666,Lot0159210.1,Lot0140940.1,Lot0086680.1,Lot0111570.1,Lot0102340.1,Lot0061930.1,Lot0037020.1,Lot0127020.1,Lot0047890.1,Lot0105060.1,Lot0167880.1,Lot0015700.1,Lot0087080.1,Lot0193720.1,Lot0023250.1,Lot0201420.1,Lot0074890.1,Novel01295,Lot0072570.1,Lot0038200.1,Lot0026810.1,Novel00097,Lo…
GO:0043412	macromolecule modification	biological_process	0.0045684	0.23295	90	820	1429	16535	Lot0113230.1,Lot0112610.1,Novel02858,Lot0173850.1,Lot0162080.1,Lot0073610.1,Lot0094470.1,Lot0097170.1,Novel02708,Novel03418,Novel01543,Novel00500,Lot0028130.1,Novel03278,Lot0198010.1,Lot0102080.1,Lot0200130.1,Lot0100040.1,Lot0107930.1,Lot0158410.1,Lot0056660.1,Lot0014080.1,Lot0029310.1,Lot0015990.1,Lot0078600.1,Novel03447,Lot0196340.1,Novel01351,Lot0081480.1,Novel00555,Lot0110540.1,Lot0020220.1,L…
GO:0006869	lipid transport	biological_process	0.0048323	0.24013	11	820	95	16535	Lot0138480.1,Lot0024350.1,Novel00500,Lot0202320.1,Lot0052440.1,Novel01543,Lot0157260.1,Novel03798,Lot0024330.1,Lot0157270.1,Novel03247
GO:0015078	hydrogen ion transmembrane transporter activity	molecular_function	0.0049583	0.24013	17	820	162	16535	Novel01513,Novel03447,Novel02708,Novel03798,Lot0052980.1,Novel01362,Novel01941,Novel02913,Novel02394,Novel03533,Novel00047,Novel02683,Novel02182,Novel01543,Novel00097,Novel02766,Lot0042420.1
GO:0002474	antigen processing and presentation of peptide antigen via MHC class I	biological_process	0.0049863	0.24013	2	820	3	16535	Lot0024910.1,Lot0185560.1
GO:0002483	antigen processing and presentation of endogenous peptide antigen	biological_process	0.0049863	0.24013	2	820	3	16535	Lot0185560.1,Lot0024910.1
GO:0019883	antigen processing and presentation of endogenous antigen	biological_process	0.0049863	0.24013	2	820	3	16535	Lot0185560.1,Lot0024910.1
GO:0019885	antigen processing and presentation of endogenous peptide antigen via MHC class I	biological_process	0.0049863	0.24013	2	820	3	16535	Lot0185560.1,Lot0024910.1
GO:0048002	antigen processing and presentation of peptide antigen	biological_process	0.0049863	0.24013	2	820	3	16535	Lot0024910.1,Lot0185560.1
GO:0004529	exodeoxyribonuclease activity	molecular_function	0.0052241	0.24766	12	820	96	16535	Novel00500,Novel02766,Novel01543,Novel00787,Novel03212,Novel02708,Novel03533,Novel00492,Novel03247,Novel00534,Novel03227,Novel02394
GO:0016895	exodeoxyribonuclease activity, producing 5'-phosphomonoesters	molecular_function	0.0052241	0.24766	12	820	96	16535	Novel02394,Novel03247,Novel00534,Novel03227,Novel00492,Novel03533,Novel02708,Novel03212,Novel01543,Novel00787,Novel02766,Novel00500
GO:0006464	cellular protein modification process	biological_process	0.0055303	0.25436	86	820	1369	16535	Lot0140050.1,Lot0137300.1,Lot0049590.1,Lot0021170.1,Novel00867,Novel02824,Novel00785,Lot0100220.1,Novel03281,Lot0032260.1,Novel00788,Novel02644,Lot0151810.1,Lot0088510.1,Novel00088,Novel02623,Lot0145850.1,Novel02683,Novel03533,Lot0155600.1,Lot0215340.1,Novel00626,Lot0027620.1,Lot0053440.1,Novel02760,Lot0055030.1,Lot0212100.1,Lot0113280.1,Lot0160800.1,Lot0048090.1,Lot0155570.1,Lot0169940.1,Lot0079…
GO:0036211	protein modification process	biological_process	0.0055303	0.25436	86	820	1369	16535	Lot0073610.1,Lot0162080.1,Lot0173850.1,Novel02858,Lot0113230.1,Lot0112610.1,Novel03418,Novel02708,Lot0097170.1,Lot0094470.1,Lot0028130.1,Novel03278,Novel00500,Novel01543,Lot0158410.1,Lot0107930.1,Lot0100040.1,Lot0200130.1,Lot0198010.1,Lot0029310.1,Lot0014080.1,Lot0056660.1,Lot0196340.1,Lot0078600.1,Novel03447,Lot0015990.1,Lot0039870.1,Lot0110540.1,Lot0020220.1,Lot0081480.1,Novel00555,Novel01351,N…
GO:0006511	ubiquitin-dependent protein catabolic process	biological_process	0.0055752	0.25436	9	820	65	16535	Lot0026960.1,Lot0193730.1,Lot0134080.1,Lot0069360.1,Lot0003260.1,Lot0035560.1,Lot0045700.1,Lot0172970.1,Lot0018020.1
GO:0019941	modification-dependent protein catabolic process	biological_process	0.0055752	0.25436	9	820	65	16535	Lot0035560.1,Lot0045700.1,Lot0172970.1,Lot0018020.1,Lot0026960.1,Lot0193730.1,Lot0003260.1,Lot0134080.1,Lot0069360.1
GO:0043632	modification-dependent macromolecule catabolic process	biological_process	0.0055752	0.25436	9	820	65	16535	Lot0003260.1,Lot0134080.1,Lot0069360.1,Lot0193730.1,Lot0026960.1,Lot0018020.1,Lot0172970.1,Lot0045700.1,Lot0035560.1
GO:0004803	transposase activity	molecular_function	0.0059992	0.26933	8	820	52	16535	Novel02623,Novel03281,Novel01941,Novel02394,Novel00534,Novel02760,Novel00785,Novel03447
GO:0070646	protein modification by small protein removal	biological_process	0.0060016	0.26933	9	820	75	16535	Lot0023790.1,Lot0094470.1,Lot0053440.1,Novel03367,Lot0155570.1,Lot0151810.1,Lot0081480.1,Lot0112610.1,Lot0160800.1
GO:0019205	nucleobase-containing compound kinase activity	molecular_function	0.0060364	0.26933	6	820	33	16535	Lot0150110.1,Lot0060920.1,Lot0038870.1,Novel01795,Novel01543,Lot0173960.1
GO:0016796	exonuclease activity, active with either ribo- or deoxyribonucleic acids and producing 5'-phosphomonoesters	molecular_function	0.0062007	0.27464	12	820	99	16535	Novel00787,Novel01543,Novel02766,Novel00500,Novel00492,Novel02394,Novel00534,Novel03247,Novel03227,Novel03212,Novel02708,Novel03533
GO:0019206	nucleoside kinase activity	molecular_function	0.0063803	0.28055	3	820	8	16535	Lot0150110.1,Lot0060920.1,Lot0038870.1
GO:0007155	cell adhesion	biological_process	0.0065424	0.28357	30	820	399	16535	Novel02766,Novel01543,Lot0064700.1,Lot0126690.1,Lot0043650.1,Novel00500,Novel03278,Novel00492,Novel02913,Novel02394,Novel03212,Novel02622,Novel02182,Novel03533,Lot0132470.1,Novel02672,Lot0039740.1,Novel00787,Novel02623,Novel01941,Lot0043300.1,Novel03281,Lot0115260.1,Lot0065480.1,Lot0110080.1,Lot0182780.1,Novel00534,Lot0050530.1,Novel02708,Novel03798
GO:0022610	biological adhesion	biological_process	0.0065424	0.28357	30	820	399	16535	Novel02394,Novel02913,Novel00492,Lot0132470.1,Novel03533,Novel02182,Novel02622,Novel03212,Lot0064700.1,Novel01543,Novel02766,Novel03278,Novel00500,Lot0043650.1,Lot0126690.1,Novel00534,Lot0110080.1,Lot0182780.1,Novel03798,Lot0050530.1,Novel02708,Novel02623,Novel00787,Novel02672,Lot0039740.1,Lot0065480.1,Lot0115260.1,Novel03281,Lot0043300.1,Novel01941
GO:0042157	lipoprotein metabolic process	biological_process	0.0068874	0.2964	9	820	69	16535	Lot0157260.1,Novel00555,Lot0051900.1,Lot0024350.1,Lot0138480.1,Novel03247,Lot0052100.1,Lot0024330.1,Lot0157270.1
GO:0001775	cell activation	biological_process	0.0072438	0.30758	9	820	66	16535	Novel03247,Novel03227,Lot0173640.1,Novel00492,Novel03798,Novel02708,Novel01362,Novel03394,Lot0043300.1
GO:1902582	single-organism intracellular transport	biological_process	0.0072486	0.30758	23	820	258	16535	Lot0086040.1,Novel01543,Novel03278,Novel00500,Lot0138470.1,Novel02394,Novel00492,Novel02913,Novel02760,Lot0133290.1,Novel02182,Novel02046,Lot0181830.1,Novel03212,Novel02672,Novel03281,Lot0150270.1,Novel00534,Lot0105970.1,Lot0151490.1,Novel00785,Lot0133240.1,Novel03447
GO:0016175	superoxide-generating NADPH oxidase activity	molecular_function	0.0074041	0.312	2	820	3	16535	Lot0084840.1,Lot0044650.1
GO:0004536	deoxyribonuclease activity	molecular_function	0.0078836	0.32992	13	820	115	16535	Novel03212,Novel02708,Novel03533,Novel00492,Novel03247,Novel00534,Novel03227,Novel02394,Novel00500,Lot0185260.1,Novel02766,Novel00787,Novel01543
GO:0010876	lipid localization	biological_process	0.0082294	0.34203	11	820	101	16535	Lot0138480.1,Novel00500,Lot0024350.1,Lot0202320.1,Lot0052440.1,Novel01543,Lot0157260.1,Lot0157270.1,Novel03798,Lot0024330.1,Novel03247
GO:0019855	calcium channel inhibitor activity	molecular_function	0.008423	0.34769	2	820	3	16535	Novel01326,Novel03449
GO:0033647	host intracellular organelle	cellular_component	0.0098628	0.39898	3	820	10	16535	Novel01295,Novel02367,Novel00788
GO:0033648	host intracellular membrane-bounded organelle	cellular_component	0.0098628	0.39898	3	820	10	16535	Novel00788,Novel02367,Novel01295
GO:0042025	host cell nucleus	cellular_component	0.0098628	0.39898	3	820	10	16535	Novel01295,Novel02367,Novel00788
GO:1901565	organonitrogen compound catabolic process	biological_process	0.010956	0.44029	7	820	48	16535	Novel03383,Lot0088110.1,Novel01872,Lot0068010.1,Lot0202440.1,Lot0068000.1,Lot0018670.1
GO:0005623	cell	cellular_component	0.011317	0.44884	208	820	3636	16535	Novel02394,Lot0155280.1,Lot0108680.1,Novel02913,Lot0097360.1,Lot0069360.1,Lot0049490.1,Lot0016000.1,Lot0043440.1,Lot0005930.1,Lot0097040.1,Lot0019230.1,Lot0194000.1,Lot0134250.1,Lot0098850.1,Lot0152280.1,Novel03227,Lot0101820.1,Lot0069570.1,Lot0206110.1,Novel03798,Lot0105060.1,Lot0167880.1,Lot0047890.1,Novel00787,Lot0050130.1,Lot0027420.1,Lot0127020.1,Lot0051900.1,Novel00447,Novel03107,Novel01941…
GO:0044464	cell part	cellular_component	0.011317	0.44884	208	820	3636	16535	Lot0168590.1,Lot0035560.1,Lot0118830.1,Novel00901,Lot0007140.1,Lot0108710.1,Novel01276,Lot0162080.1,Lot0097170.1,Lot0004070.1,Lot0145410.1,Lot0084330.1,Novel01867,Novel03418,Lot0171720.1,Novel01543,Lot0113520.1,Lot0002690.1,Lot0103890.1,Lot0024300.1,Lot0160700.1,Lot0125900.1,Novel03278,Lot0196000.1,Lot0054110.1,Lot0117580.1,Lot0090600.1,Lot0031570.1,Novel03449,Lot0045700.1,Lot0212520.1,Lot0162480…
GO:0050896	response to stimulus	biological_process	0.011509	0.45347	140	820	2408	16535	Lot0128630.1,Novel02708,Lot0203220.1,Lot0046130.1,Lot0088150.1,Lot0088310.1,Lot0200850.1,Lot0043300.1,Lot0198010.1,Lot0060140.1,Lot0090560.1,Lot0139790.1,Novel01331,Lot0134960.1,Lot0014040.1,Novel02042,Lot0056380.1,Novel01611,Novel00500,Lot0185260.1,Lot0139800.1,Lot0140510.1,Novel01362,Lot0181500.1,Lot0113870.1,Lot0063610.1,Lot0080760.1,Lot0193510.1,Lot0038160.1,Lot0196350.1,Lot0159210.1,Novel005…
GO:0005126	cytokine receptor binding	molecular_function	0.011827	0.46303	8	820	57	16535	Lot0048410.1,Lot0169850.1,Lot0095820.1,Lot0113870.1,Lot0048420.1,Lot0113890.1,Lot0201150.1,Lot0055030.1
GO:0043207	response to external biotic stimulus	biological_process	0.012047	0.46562	7	820	49	16535	Novel00500,Lot0140510.1,Novel00708,Lot0198010.1,Lot0064620.1,Novel01363,Lot0088990.1
GO:0051707	response to other organism	biological_process	0.012047	0.46562	7	820	49	16535	Lot0198010.1,Novel00708,Lot0088990.1,Novel01363,Lot0064620.1,Novel00500,Lot0140510.1
GO:0098655	cation transmembrane transport	biological_process	0.012548	0.47574	20	820	235	16535	Lot0125140.1,Novel03798,Novel02708,Novel03447,Novel01513,Lot0198150.1,Novel01941,Novel01362,Lot0090600.1,Novel02182,Novel02683,Novel03533,Novel01872,Novel02394,Novel02913,Lot0042420.1,Lot0044510.1,Novel02766,Novel01543,Novel00097
GO:0035639	purine ribonucleoside triphosphate binding	molecular_function	0.012605	0.47574	97	820	1670	16535	Novel01867,Lot0097170.1,Lot0086820.1,Lot0200850.1,Lot0080570.1,Lot0168590.1,Lot0111130.1,Lot0024310.1,Lot0173850.1,Lot0107930.1,Lot0108720.1,Lot0158410.1,Lot0125340.1,Lot0049250.1,Lot0039300.1,Lot0198010.1,Lot0147150.1,Lot0165070.1,Lot0200130.1,Lot0056380.1,Lot0027430.1,Novel01331,Novel03383,Lot0164860.1,Lot0154240.1,Lot0150110.1,Lot0078600.1,Lot0196340.1,Lot0031660.1,Lot0128360.1,Lot0015990.1,Lo…
GO:0050664	oxidoreductase activity, acting on NAD(P)H, oxygen as acceptor	molecular_function	0.01267	0.47574	2	820	4	16535	Lot0084840.1,Lot0044650.1
GO:0001883	purine nucleoside binding	molecular_function	0.012717	0.47574	97	820	1671	16535	Lot0108720.1,Lot0107930.1,Lot0158410.1,Lot0039300.1,Lot0198010.1,Lot0049250.1,Lot0125340.1,Lot0200130.1,Lot0165070.1,Lot0147150.1,Lot0056380.1,Novel01331,Lot0027430.1,Novel03383,Lot0164860.1,Lot0154240.1,Novel01867,Lot0097170.1,Lot0086820.1,Lot0080570.1,Lot0200850.1,Lot0111130.1,Lot0168590.1,Lot0173850.1,Lot0024310.1,Novel01370,Lot0158490.1,Lot0110540.1,Lot0039870.1,Lot0078600.1,Lot0150110.1,Lot0…
GO:0032550	purine ribonucleoside binding	molecular_function	0.012717	0.47574	97	820	1671	16535	Lot0039870.1,Lot0110540.1,Lot0158490.1,Novel01370,Novel01362,Lot0014080.1,Lot0090600.1,Lot0029310.1,Lot0162480.1,Lot0003340.1,Lot0015990.1,Lot0196340.1,Lot0031660.1,Lot0128360.1,Lot0150110.1,Lot0078600.1,Lot0164860.1,Lot0154240.1,Novel03383,Lot0027430.1,Novel01331,Lot0056380.1,Lot0165070.1,Lot0147150.1,Lot0200130.1,Lot0125340.1,Lot0049250.1,Lot0198010.1,Lot0039300.1,Lot0158410.1,Lot0107930.1,Lot0…
GO:0006954	inflammatory response	biological_process	0.01278	0.47574	5	820	28	16535	Lot0134960.1,Lot0171910.1,Lot0064620.1,Lot0005420.1,Lot0114800.1
GO:0005525	GTP binding	molecular_function	0.012958	0.47943	34	820	428	16535	Novel03533,Lot0178810.1,Lot0147150.1,Lot0016310.1,Lot0125340.1,Novel01331,Lot0027430.1,Lot0056380.1,Novel02261,Lot0164860.1,Lot0065960.1,Novel02766,Lot0158480.1,Lot0151960.1,Lot0037420.1,Lot0200850.1,Lot0210110.1,Lot0168590.1,Lot0111130.1,Lot0158490.1,Lot0185130.1,Lot0069720.1,Lot0004820.1,Lot0031660.1,Novel03798,Lot0054990.1,Lot0053820.1,Lot0158470.1,Lot0101820.1,Lot0162480.1,Lot0205900.1,Novel0…
GO:0032549	ribonucleoside binding	molecular_function	0.013095	0.48093	97	820	1674	16535	Novel03383,Lot0154240.1,Lot0164860.1,Lot0056380.1,Novel01331,Lot0027430.1,Lot0198010.1,Lot0039300.1,Lot0125340.1,Lot0049250.1,Lot0200130.1,Lot0147150.1,Lot0165070.1,Lot0108720.1,Lot0107930.1,Lot0158410.1,Lot0111130.1,Lot0168590.1,Lot0173850.1,Lot0024310.1,Lot0086820.1,Lot0080570.1,Lot0200850.1,Lot0097170.1,Novel01867,Lot0110540.1,Lot0039870.1,Lot0158490.1,Novel01370,Lot0090600.1,Novel01362,Lot001…
GO:0001882	nucleoside binding	molecular_function	0.013227	0.48093	97	820	1675	16535	Novel01867,Lot0097170.1,Lot0086820.1,Lot0080570.1,Lot0200850.1,Lot0168590.1,Lot0111130.1,Lot0024310.1,Lot0173850.1,Lot0107930.1,Lot0108720.1,Lot0158410.1,Lot0125340.1,Lot0049250.1,Lot0198010.1,Lot0039300.1,Lot0165070.1,Lot0147150.1,Lot0200130.1,Lot0056380.1,Lot0027430.1,Novel01331,Novel03383,Lot0164860.1,Lot0154240.1,Lot0150110.1,Lot0078600.1,Lot0196340.1,Lot0031660.1,Lot0128360.1,Lot0015990.1,Lo…
GO:0006022	aminoglycan metabolic process	biological_process	0.013236	0.48093	5	820	31	16535	Lot0068000.1,Novel03383,Lot0088110.1,Novel01448,Lot0068010.1
GO:0009607	response to biotic stimulus	biological_process	0.013641	0.4918	8	820	61	16535	Lot0140510.1,Lot0064620.1,Lot0179930.1,Novel01363,Lot0198010.1,Novel00500,Lot0088990.1,Novel00708
GO:0097367	carbohydrate derivative binding	molecular_function	0.013697	0.4918	101	820	1753	16535	Lot0173850.1,Lot0024310.1,Lot0111130.1,Lot0168590.1,Lot0080570.1,Lot0200850.1,Lot0086820.1,Lot0097170.1,Novel01867,Lot0154240.1,Lot0164860.1,Novel03383,Lot0027430.1,Novel01331,Lot0056380.1,Lot0200130.1,Lot0147150.1,Lot0165070.1,Lot0198010.1,Lot0039300.1,Lot0125340.1,Lot0049250.1,Lot0158410.1,Lot0108720.1,Lot0107930.1,Novel01362,Lot0014080.1,Lot0090600.1,Lot0003340.1,Lot0162480.1,Lot0029310.1,Lot0…
GO:0032561	guanyl ribonucleotide binding	molecular_function	0.013878	0.49536	34	820	430	16535	Novel01941,Lot0205900.1,Lot0162480.1,Lot0022460.1,Novel01362,Lot0031660.1,Novel03798,Lot0054990.1,Lot0101820.1,Lot0158470.1,Lot0053820.1,Lot0069720.1,Lot0185130.1,Lot0004820.1,Lot0158490.1,Lot0200850.1,Lot0168590.1,Lot0111130.1,Lot0210110.1,Lot0037420.1,Lot0151960.1,Lot0158480.1,Lot0056380.1,Novel02261,Novel01331,Lot0027430.1,Novel02766,Lot0164860.1,Lot0065960.1,Lot0178810.1,Novel03533,Lot0125340…
GO:0032555	purine ribonucleotide binding	molecular_function	0.014191	0.50357	97	820	1678	16535	Lot0138470.1,Lot0173960.1,Lot0046280.1,Lot0168150.1,Lot0215350.1,Lot0037690.1,Lot0068250.1,Lot0147640.1,Novel02046,Lot0161220.1,Lot0155910.1,Lot0004820.1,Lot0185130.1,Lot0069720.1,Lot0158470.1,Lot0053820.1,Lot0101360.1,Lot0113800.1,Novel01607,Lot0101820.1,Novel01987,Lot0054990.1,Novel03798,Lot0126680.1,Lot0022460.1,Lot0050130.1,Lot0205900.1,Novel01941,Lot0016310.1,Lot0027620.1,Lot0041270.1,Lot017…
GO:0098662	inorganic cation transmembrane transport	biological_process	0.014841	0.52359	19	820	224	16535	Novel02182,Novel02683,Novel03533,Novel01872,Novel02394,Novel02913,Lot0042420.1,Lot0044510.1,Novel02766,Novel01543,Novel00097,Lot0125140.1,Novel03798,Novel02708,Novel03447,Novel01513,Lot0198150.1,Novel01941,Novel01362
GO:0031347	regulation of defense response	biological_process	0.015175	0.53228	4	820	19	16535	Lot0058600.1,Lot0171910.1,Lot0064620.1,Lot0065360.1
GO:0004527	exonuclease activity	molecular_function	0.015668	0.54638	12	820	115	16535	Novel00500,Novel01543,Novel00787,Novel02766,Novel03212,Novel02708,Novel03533,Novel00492,Novel02394,Novel03227,Novel00534,Novel03247
GO:0019001	guanyl nucleotide binding	molecular_function	0.015813	0.5483	34	820	434	16535	Lot0210110.1,Lot0111130.1,Lot0168590.1,Lot0200850.1,Lot0158480.1,Lot0037420.1,Lot0151960.1,Lot0065960.1,Lot0164860.1,Novel02766,Lot0027430.1,Novel01331,Novel02261,Lot0056380.1,Lot0016310.1,Lot0147150.1,Lot0125340.1,Lot0178810.1,Novel03533,Novel01362,Lot0022460.1,Lot0162480.1,Lot0205900.1,Novel01941,Lot0053820.1,Lot0158470.1,Lot0101820.1,Lot0054990.1,Novel03798,Lot0031660.1,Lot0004820.1,Lot0185130…
GO:0032553	ribonucleotide binding	molecular_function	0.016101	0.54931	97	820	1686	16535	Novel02261,Lot0113280.1,Lot0065960.1,Novel02766,Lot0178810.1,Novel03533,Lot0038870.1,Lot0016310.1,Lot0041270.1,Lot0027620.1,Novel02363,Lot0210110.1,Lot0195540.1,Lot0112720.1,Lot0024910.1,Lot0088510.1,Novel00088,Lot0145850.1,Lot0013610.1,Lot0060920.1,Lot0140050.1,Lot0158480.1,Lot0151960.1,Lot0049590.1,Lot0136900.1,Lot0037420.1,Novel00867,Lot0100220.1,Lot0185130.1,Lot0069720.1,Lot0155910.1,Lot00048…
GO:1904062	regulation of cation transmembrane transport	biological_process	0.016126	0.54931	2	820	4	16535	Lot0044510.1,Novel01872
GO:2001257	regulation of cation channel activity	biological_process	0.016126	0.54931	2	820	4	16535	Lot0044510.1,Novel01872
GO:0008191	metalloendopeptidase inhibitor activity	molecular_function	0.016456	0.54931	2	820	4	16535	Lot0178780.1,Lot0204660.1
GO:0010576	metalloenzyme regulator activity	molecular_function	0.016456	0.54931	2	820	4	16535	Lot0178780.1,Lot0204660.1
GO:0048551	metalloenzyme inhibitor activity	molecular_function	0.016456	0.54931	2	820	4	16535	Lot0178780.1,Lot0204660.1
GO:0008289	lipid binding	molecular_function	0.016476	0.54931	19	820	226	16535	Lot0140510.1,Novel03798,Lot0120820.1,Novel03247,Lot0023630.1,Lot0182240.1,Lot0024330.1,Lot0157270.1,Lot0147640.1,Novel01872,Lot0024350.1,Novel00500,Lot0138480.1,Lot0097370.1,Lot0157260.1,Novel01543,Lot0084840.1,Lot0081250.1,Lot0155910.1
GO:0004932	mating-type factor pheromone receptor activity	molecular_function	0.016875	0.55636	2	820	4	16535	Novel00788,Novel02273
GO:0045088	regulation of innate immune response	biological_process	0.017142	0.55636	3	820	11	16535	Lot0064620.1,Lot0065360.1,Lot0058600.1
GO:0001959	regulation of cytokine-mediated signaling pathway	biological_process	0.017299	0.55636	2	820	4	16535	Lot0065360.1,Lot0058600.1
GO:0060330	regulation of response to interferon-gamma	biological_process	0.017299	0.55636	2	820	4	16535	Lot0065360.1,Lot0058600.1
GO:0060334	regulation of interferon-gamma-mediated signaling pathway	biological_process	0.017299	0.55636	2	820	4	16535	Lot0065360.1,Lot0058600.1
GO:0060759	regulation of response to cytokine stimulus	biological_process	0.017299	0.55636	2	820	4	16535	Lot0065360.1,Lot0058600.1
GO:0017076	purine nucleotide binding	molecular_function	0.017329	0.55636	97	820	1690	16535	Lot0196340.1,Lot0031660.1,Lot0128360.1,Lot0150110.1,Lot0078600.1,Lot0015990.1,Lot0162480.1,Lot0029310.1,Lot0003340.1,Lot0014080.1,Novel01362,Lot0090600.1,Novel01370,Lot0158490.1,Lot0039870.1,Lot0110540.1,Novel01867,Lot0097170.1,Lot0080570.1,Lot0200850.1,Lot0086820.1,Lot0024310.1,Lot0173850.1,Lot0168590.1,Lot0111130.1,Lot0158410.1,Lot0107930.1,Lot0108720.1,Lot0147150.1,Lot0165070.1,Lot0200130.1,Lo…
GO:0004518	nuclease activity	molecular_function	0.017903	0.57178	17	820	195	16535	Novel01543,Lot0139790.1,Novel02766,Novel00500,Lot0185260.1,Novel02857,Novel02394,Novel00492,Novel03533,Novel03212,Lot0120540.1,Novel00787,Novel03227,Novel03247,Novel00534,Novel02708,Lot0139800.1
GO:0048193	Golgi vesicle transport	biological_process	0.018074	0.57422	14	820	146	16535	Novel00500,Novel03281,Novel03278,Novel02672,Novel01543,Lot0086040.1,Novel03447,Novel02182,Novel00492,Novel00785,Novel02913,Novel02760,Novel00534,Novel02394
GO:0008152	metabolic process	biological_process	0.018892	0.59708	299	820	5455	16535	Lot0048090.1,Lot0123810.1,Lot0215340.1,Novel00087,Lot0041270.1,Novel00492,Lot0177820.1,Novel02683,Lot0072570.1,Lot0137230.1,Lot0172970.1,Lot0068010.1,Lot0210110.1,Lot0088110.1,Novel03544,Novel02623,Novel00088,Lot0008790.1,Novel02363,Novel03281,Lot0068000.1,Lot0097040.1,Lot0155910.1,Lot0194000.1,Lot0152280.1,Novel03789,Lot0068470.1,Lot0155590.1,Lot0108680.1,Lot0097360.1,Lot0069360.1,Lot0037690.1,L…
GO:0006310	DNA recombination	biological_process	0.019223	0.60437	12	820	123	16535	Novel03447,Lot0037170.1,Lot0041270.1,Novel00785,Novel02760,Novel00087,Novel00534,Novel02394,Novel01941,Novel03281,Lot0194000.1,Novel02623
GO:0010562	positive regulation of phosphorus metabolic process	biological_process	0.019559	0.60593	4	820	21	16535	Lot0162080.1,Lot0055030.1,Lot0215350.1,Lot0215340.1
GO:0045937	positive regulation of phosphate metabolic process	biological_process	0.019559	0.60593	4	820	21	16535	Lot0215350.1,Lot0215340.1,Lot0055030.1,Lot0162080.1
GO:0065009	regulation of molecular function	biological_process	0.019838	0.60593	13	820	148	16535	Lot0178780.1,Lot0090560.1,Lot0215350.1,Novel01872,Lot0215340.1,Lot0153670.1,Lot0044510.1,Lot0020220.1,Lot0060010.1,Lot0055030.1,Novel02638,Lot0003340.1,Novel02858
GO:0015947	methane metabolic process	biological_process	0.020071	0.60593	2	820	5	16535	Novel03212,Novel02913
GO:0015948	methanogenesis	biological_process	0.020071	0.60593	2	820	5	16535	Novel02913,Novel03212
GO:0015975	energy derivation by oxidation of reduced inorganic compounds	biological_process	0.020071	0.60593	2	820	5	16535	Novel03212,Novel02913
GO:0043446	cellular alkane metabolic process	biological_process	0.020071	0.60593	2	820	5	16535	Novel02913,Novel03212
GO:0043447	alkane biosynthetic process	biological_process	0.020071	0.60593	2	820	5	16535	Novel03212,Novel02913
GO:0030674	protein binding, bridging	molecular_function	0.020522	0.61646	8	820	66	16535	Novel02708,Novel03798,Lot0128630.1,Novel00492,Lot0060140.1,Novel03247,Novel03227,Novel01362
GO:0045321	leukocyte activation	biological_process	0.021347	0.63561	3	820	12	16535	Lot0043300.1,Novel03394,Lot0173640.1
GO:0008537	proteasome activator complex	cellular_component	0.021369	0.63561	2	820	5	16535	Lot0201400.1,Lot0135340.1
GO:0098660	inorganic ion transmembrane transport	biological_process	0.021508	0.63664	19	820	236	16535	Novel02913,Novel02394,Novel01872,Novel03533,Novel02182,Novel02683,Novel01543,Novel00097,Novel02766,Lot0044510.1,Lot0042420.1,Lot0198150.1,Novel01513,Novel03447,Novel02708,Lot0125140.1,Novel03798,Novel01362,Novel01941
GO:0016820	hydrolase activity, acting on acid anhydrides, catalyzing transmembrane movement of substances	molecular_function	0.022729	0.66952	7	820	69	16535	Novel03798,Novel03107,Lot0108720.1,Novel01362,Lot0165070.1,Lot0195540.1,Lot0024910.1
GO:0019882	antigen processing and presentation	biological_process	0.024447	0.71665	2	820	6	16535	Lot0024910.1,Lot0185560.1
GO:0044093	positive regulation of molecular function	biological_process	0.024879	0.7258	7	820	64	16535	Lot0215340.1,Novel01872,Lot0215350.1,Lot0003340.1,Lot0055030.1,Lot0060010.1,Lot0090560.1
GO:0016048	detection of temperature stimulus	biological_process	0.025314	0.73144	1	820	1	16535	Lot0177480.1
GO:0050951	sensory perception of temperature stimulus	biological_process	0.025314	0.73144	1	820	1	16535	Lot0177480.1
GO:0005246	calcium channel regulator activity	molecular_function	0.02575	0.74053	2	820	5	16535	Novel01326,Novel03449
GO:0005125	cytokine activity	molecular_function	0.026094	0.74365	5	820	31	16535	Lot0113890.1,Lot0095820.1,Lot0113870.1,Lot0035420.1,Lot0005420.1
GO:0005488	binding	molecular_function	0.026195	0.74365	510	820	9969	16535	Lot0026810.1,Lot0171720.1,Novel01543,Lot0113520.1,Lot0154240.1,Lot0081870.1,Lot0007410.1,Novel01572,Lot0024300.1,Lot0035620.1,Lot0160700.1,Lot0136200.1,Novel01672,Lot0125900.1,Novel03278,Lot0155580.1,Lot0200130.1,Lot0158410.1,Lot0168590.1,Lot0067730.1,Lot0173850.1,Lot0005320.1,Lot0007140.1,Lot0073610.1,Lot0097170.1,Lot0064620.1,Novel00537,Lot0044590.1,Lot0024710.1,Novel03418,Novel00186,Lot0136050…
GO:0030915	Smc5-Smc6 complex	cellular_component	0.026331	0.74365	2	820	6	16535	Lot0194000.1,Lot0037170.1
GO:0005070	SH3/SH2 adaptor activity	molecular_function	0.026349	0.74365	2	820	5	16535	Lot0128630.1,Lot0060140.1
GO:0043085	positive regulation of catalytic activity	biological_process	0.02688	0.75512	6	820	52	16535	Lot0215350.1,Lot0215340.1,Lot0055030.1,Lot0090560.1,Lot0060010.1,Lot0003340.1
GO:0032147	activation of protein kinase activity	biological_process	0.027077	0.75717	3	820	13	16535	Lot0215350.1,Lot0215340.1,Lot0055030.1
GO:0080134	regulation of response to stress	biological_process	0.027561	0.76284	5	820	33	16535	Lot0065360.1,Lot0064620.1,Lot0171910.1,Lot0058600.1,Lot0055030.1
GO:0046425	regulation of JAK-STAT cascade	biological_process	0.027657	0.76284	2	820	5	16535	Lot0065360.1,Lot0058600.1
GO:0046426	negative regulation of JAK-STAT cascade	biological_process	0.027657	0.76284	2	820	5	16535	Lot0058600.1,Lot0065360.1
GO:0004113	2',3'-cyclic-nucleotide 3'-phosphodiesterase activity	molecular_function	0.028805	0.78734	1	820	1	16535	Lot0048380.1
GO:0009214	cyclic nucleotide catabolic process	biological_process	0.028805	0.78734	1	820	1	16535	Lot0048380.1
GO:0050790	regulation of catalytic activity	biological_process	0.02941	0.7972	11	820	126	16535	Novel02858,Lot0153670.1,Lot0020220.1,Lot0055030.1,Lot0060010.1,Novel02638,Lot0003340.1,Lot0215350.1,Lot0215340.1,Lot0178780.1,Lot0090560.1
GO:0031401	positive regulation of protein modification process	biological_process	0.029429	0.7972	4	820	23	16535	Lot0215340.1,Lot0215350.1,Lot0055030.1,Lot0162080.1
GO:0030269	tetrahydromethanopterin S-methyltransferase activity	molecular_function	0.029933	0.80369	2	820	6	16535	Novel03212,Novel02913
GO:0042086	5-methyl-5,6,7,8-tetrahydromethanopterin-dependent methyltransferase activity	molecular_function	0.029933	0.80369	2	820	6	16535	Novel02913,Novel03212
GO:0008762	UDP-N-acetylmuramate dehydrogenase activity	molecular_function	0.030591	0.81683	1	820	1	16535	Novel02638
GO:0009061	anaerobic respiration	biological_process	0.030692	0.81683	2	820	7	16535	Novel02913,Novel03212
GO:0032268	regulation of cellular protein metabolic process	biological_process	0.031342	0.83049	10	820	100	16535	Lot0178780.1,Lot0215340.1,Lot0198010.1,Lot0215350.1,Lot0089210.1,Lot0162080.1,Lot0171910.1,Lot0055030.1,Lot0020220.1,Novel02858
GO:0016887	ATPase activity	molecular_function	0.03153	0.83129	13	820	178	16535	Lot0108720.1,Lot0161220.1,Lot0128360.1,Novel03367,Lot0104860.1,Lot0165070.1,Lot0133230.1,Novel01331,Novel02363,Novel03383,Lot0024910.1,Lot0195540.1,Lot0112720.1
GO:0033036	macromolecule localization	biological_process	0.031692	0.83129	29	820	425	16535	Novel01513,Lot0004070.1,Novel03247,Lot0044590.1,Novel03798,Novel01396,Lot0150270.1,Lot0138470.1,Novel00626,Lot0100040.1,Lot0181830.1,Novel03212,Lot0024330.1,Novel02046,Lot0157270.1,Lot0003330.1,Novel02182,Lot0157260.1,Novel00097,Novel01543,Lot0052440.1,Novel03383,Lot0086040.1,Lot0024350.1,Novel00500,Lot0138480.1,Novel01304,Lot0202320.1,Lot0151910.1
GO:0006313	transposition, DNA-mediated	biological_process	0.03192	0.83129	8	820	73	16535	Novel03281,Novel01941,Novel02623,Novel03447,Novel00534,Novel02394,Novel00785,Novel02760
GO:0032196	transposition	biological_process	0.03192	0.83129	8	820	73	16535	Novel01941,Novel03281,Novel02623,Novel03447,Novel00785,Novel02760,Novel00534,Novel02394
GO:0004709	MAP kinase kinase kinase activity	molecular_function	0.032512	0.84309	2	820	6	16535	Lot0215350.1,Lot0215340.1
GO:0004715	non-membrane spanning protein tyrosine kinase activity	molecular_function	0.033369	0.86133	2	820	9	16535	Lot0050130.1,Lot0097170.1
GO:0045860	positive regulation of protein kinase activity	biological_process	0.033542	0.86133	3	820	14	16535	Lot0055030.1,Lot0215340.1,Lot0215350.1
GO:0016755	transferase activity, transferring amino-acyl groups	molecular_function	0.033641	0.86133	3	820	14	16535	Novel02824,Lot0137300.1,Lot0018670.1
GO:0005681	spliceosomal complex	cellular_component	0.034192	0.87174	4	820	25	16535	Novel00901,Novel02583,Lot0031570.1,Novel01543
GO:0060090	binding, bridging	molecular_function	0.034723	0.88158	8	820	73	16535	Novel01362,Novel03798,Novel02708,Novel03227,Novel03247,Lot0128630.1,Novel00492,Lot0060140.1
GO:0008217	regulation of blood pressure	biological_process	0.035748	0.90382	3	820	15	16535	Lot0185560.1,Lot0088310.1,Lot0014320.1
GO:0019783	ubiquitin-like protein-specific protease activity	molecular_function	0.036902	0.91611	4	820	27	16535	Lot0160800.1,Lot0112610.1,Novel03367,Lot0151810.1
GO:0048280	vesicle fusion with Golgi apparatus	biological_process	0.037041	0.91611	1	820	1	16535	Lot0086040.1
GO:0033674	positive regulation of kinase activity	biological_process	0.037184	0.91611	3	820	15	16535	Lot0055030.1,Lot0215340.1,Lot0215350.1
GO:0005577	fibrinogen complex	cellular_component	0.037409	0.91611	6	820	47	16535	Novel00492,Novel01362,Novel03247,Novel03227,Novel02708,Novel03798
GO:0022607	cellular component assembly	biological_process	0.03784	0.91611	34	820	490	16535	Novel03533,Novel00492,Novel02760,Novel03278,Lot0160700.1,Novel00500,Novel02766,Novel01543,Novel02708,Novel00785,Lot0177480.1,Novel00788,Novel02672,Novel02623,Novel02182,Novel03212,Novel02622,Novel02394,Lot0098850.1,Lot0162660.1,Lot0056760.1,Novel01666,Novel03798,Novel03447,Lot0086050.1,Lot0138110.1,Novel00534,Novel03227,Novel03247,Novel01941,Novel01362,Lot0127020.1,Novel02583,Novel00787
GO:0016503	pheromone receptor activity	molecular_function	0.039251	0.91611	2	820	6	16535	Novel00788,Novel02273
GO:0002756	MyD88-independent toll-like receptor signaling pathway	biological_process	0.039336	0.91611	1	820	1	16535	Lot0064620.1
GO:0032602	chemokine production	biological_process	0.039336	0.91611	1	820	1	16535	Lot0064620.1
GO:0032642	regulation of chemokine production	biological_process	0.039336	0.91611	1	820	1	16535	Lot0064620.1
GO:0032722	positive regulation of chemokine production	biological_process	0.039336	0.91611	1	820	1	16535	Lot0064620.1
GO:0034138	toll-like receptor 3 signaling pathway	biological_process	0.039336	0.91611	1	820	1	16535	Lot0064620.1
GO:0043330	response to exogenous dsRNA	biological_process	0.039336	0.91611	1	820	1	16535	Lot0064620.1
GO:0090136	epithelial cell-cell adhesion	biological_process	0.039445	0.91611	1	820	1	16535	Lot0043650.1
GO:0004731	purine-nucleoside phosphorylase activity	molecular_function	0.039494	0.91611	2	820	6	16535	Lot0188290.1,Lot0188280.1
GO:0043167	ion binding	molecular_function	0.040446	0.91611	208	820	3901	16535	Lot0185260.1,Novel00500,Lot0056380.1,Novel01331,Lot0054170.1,Lot0027430.1,Lot0055610.1,Novel03383,Lot0106970.1,Lot0106980.1,Lot0081250.1,Lot0108720.1,Lot0049240.1,Lot0107930.1,Lot0039300.1,Lot0198010.1,Lot0125340.1,Lot0049250.1,Lot0147150.1,Lot0165070.1,Lot0055600.1,Lot0200850.1,Lot0080570.1,Lot0111130.1,Lot0200870.1,Novel02708,Lot0092880.1,Lot0096100.1,Lot0039870.1,Lot0097370.1,Lot0124780.1,Lot0…
GO:0006397	mRNA processing	biological_process	0.041083	0.91611	10	820	109	16535	Novel02708,Lot0076900.1,Lot0194080.1,Novel00901,Novel01362,Novel02861,Novel02766,Lot0031570.1,Novel00097,Novel02583
GO:0000151	ubiquitin ligase complex	cellular_component	0.041762	0.91611	5	820	39	16535	Novel03281,Lot0201410.1,Lot0150320.1,Novel03247,Novel01543
GO:0009289	pilus	cellular_component	0.041797	0.91611	1	820	1	16535	Novel00814
GO:0042113	B cell activation	biological_process	0.042625	0.91611	1	820	1	16535	Novel03394
GO:0003810	protein-glutamine gamma-glutamyltransferase activity	molecular_function	0.042632	0.91611	2	820	7	16535	Lot0137300.1,Novel02824
GO:0051246	regulation of protein metabolic process	biological_process	0.044053	0.91611	10	820	107	16535	Lot0215350.1,Lot0198010.1,Lot0215340.1,Lot0178780.1,Novel02858,Lot0020220.1,Lot0055030.1,Lot0089210.1,Lot0162080.1,Lot0171910.1
GO:0010959	regulation of metal ion transport	biological_process	0.044797	0.91611	2	820	7	16535	Novel01872,Lot0044510.1
GO:0044085	cellular component biogenesis	biological_process	0.045931	0.91611	36	820	532	16535	Novel02760,Novel00492,Novel03533,Novel01543,Novel02766,Novel03278,Novel00500,Lot0160700.1,Novel00785,Novel02708,Novel02623,Novel02672,Lot0177480.1,Novel03281,Novel00788,Novel02394,Lot0097360.1,Novel02182,Novel03212,Novel02622,Novel01666,Lot0162660.1,Lot0098850.1,Lot0056760.1,Lot0138110.1,Novel00534,Novel03247,Novel03227,Novel03798,Lot0086050.1,Novel03447,Novel01362,Novel02583,Novel00787,Lot012702…
GO:0019867	outer membrane	cellular_component	0.046588	0.91611	10	820	104	16535	Novel01362,Novel02766,Novel01543,Novel00097,Novel00500,Novel03227,Novel02913,Lot0206110.1,Novel03798,Novel02708
GO:0051336	regulation of hydrolase activity	biological_process	0.046823	0.91611	6	820	66	16535	Lot0090560.1,Lot0060010.1,Lot0003340.1,Lot0178780.1,Lot0153670.1,Novel02858
GO:1990108	protein linear deubiquitination	biological_process	0.046955	0.91611	1	820	1	16535	Lot0112610.1
GO:0009611	response to wounding	biological_process	0.04712	0.91611	9	820	90	16535	Novel03247,Novel03227,Lot0064620.1,Novel00492,Lot0110080.1,Novel03798,Novel02708,Novel01362,Lot0171910.1
GO:0098542	defense response to other organism	biological_process	0.047999	0.91611	5	820	38	16535	Novel00500,Lot0140510.1,Lot0064620.1,Novel01363,Lot0088990.1
GO:0015197	peptide transporter activity	molecular_function	0.048507	0.91611	1	820	1	16535	Lot0024910.1
GO:0015440	peptide-transporting ATPase activity	molecular_function	0.048507	0.91611	1	820	1	16535	Lot0024910.1
GO:0042824	MHC class I peptide loading complex	cellular_component	0.048507	0.91611	1	820	1	16535	Lot0024910.1
GO:0042825	TAP complex	cellular_component	0.048507	0.91611	1	820	1	16535	Lot0024910.1
GO:0046977	TAP binding	molecular_function	0.048507	0.91611	1	820	1	16535	Lot0024910.1
GO:0046979	TAP2 binding	molecular_function	0.048507	0.91611	1	820	1	16535	Lot0024910.1
GO:0001934	positive regulation of protein phosphorylation	biological_process	0.048867	0.91611	3	820	16	16535	Lot0055030.1,Lot0215350.1,Lot0215340.1
GO:0016740	transferase activity	molecular_function	0.04929	0.91611	106	820	1870	16535	Lot0145850.1,Novel02623,Novel00088,Lot0088510.1,Novel02644,Novel03281,Lot0100220.1,Novel00785,Novel02824,Novel00867,Lot0049590.1,Lot0137300.1,Lot0021170.1,Lot0060920.1,Lot0140050.1,Lot0048090.1,Lot0212100.1,Lot0113280.1,Lot0055030.1,Novel02760,Lot0090080.1,Lot0027620.1,Lot0162060.1,Lot0215340.1,Lot0019440.1,Lot0155600.1,Lot0038870.1,Lot0177820.1,Lot0059170.1,Novel03533,Lot0061760.1,Novel02683,Lot…
GO:0032270	positive regulation of cellular protein metabolic process	biological_process	0.051076	0.91611	4	820	27	16535	Lot0215350.1,Lot0215340.1,Lot0055030.1,Lot0162080.1
GO:0000166	nucleotide binding	molecular_function	0.051446	0.91611	98	820	1788	16535	Lot0039870.1,Lot0110540.1,Novel01370,Lot0158490.1,Lot0003340.1,Lot0029310.1,Lot0162480.1,Lot0014080.1,Novel01362,Lot0090600.1,Lot0128360.1,Lot0196340.1,Lot0031660.1,Lot0078600.1,Lot0150110.1,Lot0015990.1,Novel01331,Lot0027430.1,Lot0056380.1,Lot0164860.1,Lot0154240.1,Novel03383,Lot0158410.1,Lot0108720.1,Lot0107930.1,Lot0200130.1,Lot0147150.1,Lot0165070.1,Lot0039300.1,Lot0198010.1,Lot0049250.1,Lot0…
GO:1901265	nucleoside phosphate binding	molecular_function	0.051446	0.91611	98	820	1788	16535	Lot0185130.1,Lot0069720.1,Lot0155910.1,Lot0004820.1,Lot0068250.1,Lot0037690.1,Lot0147640.1,Novel02046,Lot0161220.1,Lot0138470.1,Lot0173960.1,Lot0046280.1,Lot0168150.1,Lot0215350.1,Lot0205900.1,Novel01941,Lot0126680.1,Lot0022460.1,Lot0050130.1,Lot0054990.1,Novel03798,Lot0158470.1,Lot0053820.1,Lot0101360.1,Lot0113800.1,Novel01987,Novel01607,Lot0101820.1,Novel02261,Lot0113280.1,Lot0065960.1,Novel027…
GO:0010998	regulation of translational initiation by eIF2 alpha phosphorylation	biological_process	0.051597	0.91611	1	820	1	16535	Lot0198010.1
GO:0043555	regulation of translation in response to stress	biological_process	0.051597	0.91611	1	820	1	16535	Lot0198010.1
GO:0043558	regulation of translational initiation in response to stress	biological_process	0.051597	0.91611	1	820	1	16535	Lot0198010.1
GO:0043901	negative regulation of multi-organism process	biological_process	0.051597	0.91611	1	820	1	16535	Lot0198010.1
GO:0045069	regulation of viral genome replication	biological_process	0.051597	0.91611	1	820	1	16535	Lot0198010.1
GO:0045071	negative regulation of viral genome replication	biological_process	0.051597	0.91611	1	820	1	16535	Lot0198010.1
GO:0048525	negative regulation of viral process	biological_process	0.051597	0.91611	1	820	1	16535	Lot0198010.1
GO:1903900	regulation of viral life cycle	biological_process	0.051597	0.91611	1	820	1	16535	Lot0198010.1
GO:1903901	negative regulation of viral life cycle	biological_process	0.051597	0.91611	1	820	1	16535	Lot0198010.1
GO:0008135	translation factor activity, RNA binding	molecular_function	0.051935	0.91611	6	820	53	16535	Lot0178390.1,Lot0097040.1,Lot0152280.1,Lot0159470.1,Lot0012170.1,Lot0115730.1
GO:0022898	regulation of transmembrane transporter activity	biological_process	0.052074	0.91611	2	820	7	16535	Lot0044510.1,Novel01872
GO:0032409	regulation of transporter activity	biological_process	0.052074	0.91611	2	820	7	16535	Novel01872,Lot0044510.1
GO:0032412	regulation of ion transmembrane transporter activity	biological_process	0.052074	0.91611	2	820	7	16535	Lot0044510.1,Novel01872
GO:0008063	Toll signaling pathway	biological_process	0.052198	0.91611	2	820	7	16535	Lot0203220.1,Lot0186790.1
GO:0046627	negative regulation of insulin receptor signaling pathway	biological_process	0.052201	0.91611	1	820	1	16535	Lot0128630.1
GO:1900077	negative regulation of cellular response to insulin stimulus	biological_process	0.052201	0.91611	1	820	1	16535	Lot0128630.1
GO:0001787	natural killer cell proliferation	biological_process	0.052319	0.91611	1	820	1	16535	Lot0043300.1
GO:0001866	NK T cell proliferation	biological_process	0.052319	0.91611	1	820	1	16535	Lot0043300.1
GO:0030101	natural killer cell activation	biological_process	0.052319	0.91611	1	820	1	16535	Lot0043300.1
GO:0046631	alpha-beta T cell activation	biological_process	0.052319	0.91611	1	820	1	16535	Lot0043300.1
GO:0046633	alpha-beta T cell proliferation	biological_process	0.052319	0.91611	1	820	1	16535	Lot0043300.1
GO:0004819	glutamine-tRNA ligase activity	molecular_function	0.052488	0.91611	1	820	1	16535	Lot0039300.1
GO:0006425	glutaminyl-tRNA aminoacylation	biological_process	0.052488	0.91611	1	820	1	16535	Lot0039300.1
GO:0001664	G-protein coupled receptor binding	molecular_function	0.052514	0.91611	5	820	37	16535	Lot0095820.1,Lot0113890.1,Lot0056380.1,Lot0164860.1,Lot0113870.1
GO:0009615	response to virus	biological_process	0.052895	0.91611	4	820	28	16535	Lot0064620.1,Lot0198010.1,Novel00708,Novel00500
GO:0000186	activation of MAPKK activity	biological_process	0.053119	0.91611	2	820	7	16535	Lot0215350.1,Lot0215340.1
GO:0042327	positive regulation of phosphorylation	biological_process	0.053219	0.91611	3	820	17	16535	Lot0215340.1,Lot0215350.1,Lot0055030.1
GO:0045158	electron transporter, transferring electrons within cytochrome b6/f complex of photosystem II activity	molecular_function	0.053419	0.91611	1	820	1	16535	Novel01666
GO:0035735	intraciliary transport involved in cilium morphogenesis	biological_process	0.053502	0.91611	1	820	1	16535	Lot0133240.1
GO:0030168	platelet activation	biological_process	0.053863	0.91611	6	820	52	16535	Novel02708,Novel03798,Novel00492,Novel03247,Novel03227,Novel01362
GO:0004849	uridine kinase activity	molecular_function	0.054151	0.91611	1	820	1	16535	Lot0038870.1
GO:0017147	Wnt-protein binding	molecular_function	0.054199	0.91611	1	820	1	16535	Lot0174280.1
GO:0034063	stress granule assembly	biological_process	0.054584	0.91611	1	820	1	16535	Lot0086050.1
GO:0019354	siroheme biosynthetic process	biological_process	0.054799	0.91611	1	820	1	16535	Novel02171
GO:0043115	precorrin-2 dehydrogenase activity	molecular_function	0.054799	0.91611	1	820	1	16535	Novel02171
GO:0046156	siroheme metabolic process	biological_process	0.054799	0.91611	1	820	1	16535	Novel02171
GO:0004033	aldo-keto reductase (NADP) activity	molecular_function	0.055118	0.91611	1	820	1	16535	Lot0187950.1
GO:0008106	alcohol dehydrogenase (NADP+) activity	molecular_function	0.055118	0.91611	1	820	1	16535	Lot0187950.1
GO:0052650	NADP-retinol dehydrogenase activity	molecular_function	0.055118	0.91611	1	820	1	16535	Lot0187950.1
GO:0000408	EKC/KEOPS complex	cellular_component	0.055133	0.91611	1	820	1	16535	Lot0154460.1
GO:0030479	actin cortical patch	cellular_component	0.05518	0.91611	1	820	1	16535	Novel02583
GO:0030863	cortical cytoskeleton	cellular_component	0.05518	0.91611	1	820	1	16535	Novel02583
GO:0030864	cortical actin cytoskeleton	cellular_component	0.05518	0.91611	1	820	1	16535	Novel02583
GO:0061645	endocytic patch	cellular_component	0.05518	0.91611	1	820	1	16535	Novel02583
GO:0006700	C21-steroid hormone biosynthetic process	biological_process	0.055214	0.91611	1	820	1	16535	Lot0185310.1
GO:0008207	C21-steroid hormone metabolic process	biological_process	0.055214	0.91611	1	820	1	16535	Lot0185310.1
GO:0008386	cholesterol monooxygenase (side-chain-cleaving) activity	molecular_function	0.055214	0.91611	1	820	1	16535	Lot0185310.1
GO:0016713	oxidoreductase activity, acting on paired donors, with incorporation or reduction of molecular oxygen, reduced iron-sulfur protein as one donor, and incorporation of one atom of oxygen	molecular_function	0.055214	0.91611	1	820	1	16535	Lot0185310.1
GO:0008418	protein-N-terminal asparagine amidohydrolase activity	molecular_function	0.055251	0.91611	1	820	1	16535	Lot0074840.1
GO:0042116	macrophage activation	biological_process	0.05532	0.91611	1	820	1	16535	Lot0173640.1
GO:0043030	regulation of macrophage activation	biological_process	0.05532	0.91611	1	820	1	16535	Lot0173640.1
GO:0043031	negative regulation of macrophage activation	biological_process	0.05532	0.91611	1	820	1	16535	Lot0173640.1
GO:0042262	DNA protection	biological_process	0.055334	0.91611	1	820	1	16535	Novel00088
GO:0005903	brush border	cellular_component	0.055452	0.91611	1	820	1	16535	Lot0146640.1
GO:0031526	brush border membrane	cellular_component	0.055452	0.91611	1	820	1	16535	Lot0146640.1
GO:0006222	UMP biosynthetic process	biological_process	0.055494	0.91611	1	820	1	16535	Lot0150110.1
GO:0006238	CMP salvage	biological_process	0.055494	0.91611	1	820	1	16535	Lot0150110.1
GO:0008655	pyrimidine-containing compound salvage	biological_process	0.055494	0.91611	1	820	1	16535	Lot0150110.1
GO:0009173	pyrimidine ribonucleoside monophosphate metabolic process	biological_process	0.055494	0.91611	1	820	1	16535	Lot0150110.1
GO:0009174	pyrimidine ribonucleoside monophosphate biosynthetic process	biological_process	0.055494	0.91611	1	820	1	16535	Lot0150110.1
GO:0009224	CMP biosynthetic process	biological_process	0.055494	0.91611	1	820	1	16535	Lot0150110.1
GO:0010138	pyrimidine ribonucleotide salvage	biological_process	0.055494	0.91611	1	820	1	16535	Lot0150110.1
GO:0032262	pyrimidine nucleotide salvage	biological_process	0.055494	0.91611	1	820	1	16535	Lot0150110.1
GO:0043097	pyrimidine nucleoside salvage	biological_process	0.055494	0.91611	1	820	1	16535	Lot0150110.1
GO:0044206	UMP salvage	biological_process	0.055494	0.91611	1	820	1	16535	Lot0150110.1
GO:0046035	CMP metabolic process	biological_process	0.055494	0.91611	1	820	1	16535	Lot0150110.1
GO:0046049	UMP metabolic process	biological_process	0.055494	0.91611	1	820	1	16535	Lot0150110.1
GO:0032410	negative regulation of transporter activity	biological_process	0.055608	0.91611	1	820	1	16535	Lot0044510.1
GO:0032413	negative regulation of ion transmembrane transporter activity	biological_process	0.055608	0.91611	1	820	1	16535	Lot0044510.1
GO:0034763	negative regulation of transmembrane transport	biological_process	0.055608	0.91611	1	820	1	16535	Lot0044510.1
GO:0034766	negative regulation of ion transmembrane transport	biological_process	0.055608	0.91611	1	820	1	16535	Lot0044510.1
GO:0043271	negative regulation of ion transport	biological_process	0.055608	0.91611	1	820	1	16535	Lot0044510.1
GO:0051926	negative regulation of calcium ion transport	biological_process	0.055608	0.91611	1	820	1	16535	Lot0044510.1
GO:0060314	regulation of ryanodine-sensitive calcium-release channel activity	biological_process	0.055608	0.91611	1	820	1	16535	Lot0044510.1
GO:0060315	negative regulation of ryanodine-sensitive calcium-release channel activity	biological_process	0.055608	0.91611	1	820	1	16535	Lot0044510.1
GO:1901020	negative regulation of calcium ion transmembrane transporter activity	biological_process	0.055608	0.91611	1	820	1	16535	Lot0044510.1
GO:1903170	negative regulation of calcium ion transmembrane transport	biological_process	0.055608	0.91611	1	820	1	16535	Lot0044510.1
GO:1904063	negative regulation of cation transmembrane transport	biological_process	0.055608	0.91611	1	820	1	16535	Lot0044510.1
GO:2001258	negative regulation of cation channel activity	biological_process	0.055608	0.91611	1	820	1	16535	Lot0044510.1
GO:0035303	regulation of dephosphorylation	biological_process	0.055669	0.91611	2	820	8	16535	Lot0162080.1,Novel02858
GO:0035304	regulation of protein dephosphorylation	biological_process	0.055669	0.91611	2	820	8	16535	Lot0162080.1,Novel02858
GO:0006376	mRNA splice site selection	biological_process	0.055863	0.91611	3	820	17	16535	Novel02766,Novel01362,Novel02708
GO:0006771	riboflavin metabolic process	biological_process	0.055995	0.91611	1	820	1	16535	Lot0007530.1
GO:0008531	riboflavin kinase activity	molecular_function	0.055995	0.91611	1	820	1	16535	Lot0007530.1
GO:0009231	riboflavin biosynthetic process	biological_process	0.055995	0.91611	1	820	1	16535	Lot0007530.1
GO:0042726	flavin-containing compound metabolic process	biological_process	0.055995	0.91611	1	820	1	16535	Lot0007530.1
GO:0042727	flavin-containing compound biosynthetic process	biological_process	0.055995	0.91611	1	820	1	16535	Lot0007530.1
GO:0033644	host cell membrane	cellular_component	0.05606	0.91611	2	820	8	16535	Novel02644,Novel01513
GO:0044218	other organism cell membrane	cellular_component	0.05606	0.91611	2	820	8	16535	Novel01513,Novel02644
GO:0044279	other organism membrane	cellular_component	0.05606	0.91611	2	820	8	16535	Novel02644,Novel01513
GO:0005133	interferon-gamma receptor binding	molecular_function	0.056097	0.91611	1	820	1	16535	Lot0169850.1
GO:0051247	positive regulation of protein metabolic process	biological_process	0.056201	0.91611	4	820	28	16535	Lot0055030.1,Lot0162080.1,Lot0215350.1,Lot0215340.1
GO:0006450	regulation of translational fidelity	biological_process	0.056234	0.91611	1	820	1	16535	Lot0089210.1
GO:0071595	Nem1-Spo7 phosphatase complex	cellular_component	0.056333	0.91611	1	820	1	16535	Lot0162080.1
GO:0042611	MHC protein complex	cellular_component	0.056615	0.91611	1	820	1	16535	Lot0154420.1
GO:0042612	MHC class I protein complex	cellular_component	0.056615	0.91611	1	820	1	16535	Lot0154420.1
GO:0019220	regulation of phosphate metabolic process	biological_process	0.058022	0.9316	6	820	53	16535	Lot0215340.1,Novel02858,Lot0215350.1,Lot0162080.1,Lot0055030.1,Lot0020220.1
GO:0051174	regulation of phosphorus metabolic process	biological_process	0.058022	0.9316	6	820	53	16535	Lot0020220.1,Lot0162080.1,Lot0055030.1,Lot0215350.1,Lot0215340.1,Novel02858
GO:0043547	positive regulation of GTPase activity	biological_process	0.058033	0.9316	3	820	25	16535	Lot0090560.1,Lot0060010.1,Lot0003340.1
GO:0042742	defense response to bacterium	biological_process	0.058295	0.93333	3	820	17	16535	Lot0140510.1,Novel01363,Lot0088990.1
GO:1901698	response to nitrogen compound	biological_process	0.058668	0.93684	3	820	18	16535	Lot0064620.1,Lot0090600.1,Lot0128630.1
GO:0034762	regulation of transmembrane transport	biological_process	0.062753	0.99682	2	820	8	16535	Novel01872,Lot0044510.1
GO:0034765	regulation of ion transmembrane transport	biological_process	0.062753	0.99682	2	820	8	16535	Novel01872,Lot0044510.1
GO:0022618	ribonucleoprotein complex assembly	biological_process	0.06322	1	4	820	30	16535	Novel02708,Lot0086050.1,Novel02766,Novel01362
GO:0009020	tRNA (guanosine-2'-O-)-methyltransferase activity	molecular_function	0.063685	1	1	820	2	16535	Novel00867
GO:0008172	S-methyltransferase activity	molecular_function	0.064282	1	2	820	9	16535	Novel02913,Novel03212
GO:0000724	double-strand break repair via homologous recombination	biological_process	0.064938	1	2	820	10	16535	Lot0037170.1,Lot0194000.1
GO:0005685	U1 snRNP	cellular_component	0.065206	1	3	820	18	16535	Novel02708,Novel02766,Novel01362
GO:0003725	double-stranded RNA binding	molecular_function	0.065608	1	2	820	9	16535	Lot0064620.1,Lot0198010.1
GO:0009893	positive regulation of metabolic process	biological_process	0.066033	1	10	820	123	16535	Lot0043300.1,Novel01276,Lot0055030.1,Lot0060010.1,Lot0162080.1,Lot0003340.1,Lot0090560.1,Lot0215350.1,Lot0111570.1,Lot0215340.1
GO:0044448	cell cortex part	cellular_component	0.066057	1	6	820	56	16535	Novel02672,Novel02583,Novel02182,Lot0134250.1,Novel03212,Lot0016000.1
GO:0071702	organic substance transport	biological_process	0.066184	1	30	820	462	16535	Novel00626,Lot0138470.1,Lot0184450.1,Lot0024330.1,Novel02046,Lot0003330.1,Lot0157270.1,Novel02182,Lot0100040.1,Lot0181830.1,Novel03212,Lot0086040.1,Lot0203210.1,Novel01543,Lot0157260.1,Novel00097,Novel03383,Lot0052440.1,Novel01304,Lot0202320.1,Lot0151910.1,Novel00500,Lot0024350.1,Lot0138480.1,Novel01513,Novel03247,Lot0004070.1,Novel03798,Lot0044590.1,Lot0150270.1
GO:0019222	regulation of metabolic process	biological_process	0.067207	1	76	820	1300	16535	Lot0063770.1,Lot0029900.1,Novel03544,Lot0138570.1,Lot0068230.1,Lot0153670.1,Novel00788,Novel00350,Lot0175080.1,Novel00249,Lot0215340.1,Lot0201420.1,Lot0072570.1,Novel00708,Lot0000220.1,Novel00097,Lot0152240.1,Lot0055030.1,Lot0189130.1,Lot0076900.1,Lot0178780.1,Lot0061930.1,Lot0102340.1,Lot0037020.1,Novel01517,Lot0127020.1,Lot0087080.1,Lot0167880.1,Lot0047890.1,Lot0105060.1,Lot0060010.1,Novel02638…
GO:0030203	glycosaminoglycan metabolic process	biological_process	0.067923	1	3	820	20	16535	Lot0068000.1,Lot0068010.1,Lot0088110.1
GO:0006414	translational elongation	biological_process	0.069061	1	2	820	8	16535	Lot0152280.1,Lot0089210.1
GO:0034754	cellular hormone metabolic process	biological_process	0.069604	1	2	820	8	16535	Lot0185310.1,Lot0187950.1
GO:0071826	ribonucleoprotein complex subunit organization	biological_process	0.069719	1	4	820	31	16535	Lot0086050.1,Novel02708,Novel01362,Novel02766
GO:0002764	immune response-regulating signaling pathway	biological_process	0.070332	1	2	820	9	16535	Novel03394,Lot0064620.1
GO:0031683	G-protein beta/gamma-subunit complex binding	molecular_function	0.070538	1	4	820	29	16535	Lot0164860.1,Novel01331,Lot0037420.1,Lot0056380.1
GO:0065007	biological regulation	biological_process	0.070646	1	195	820	3636	16535	Lot0044510.1,Lot0142330.1,Lot0044410.1,Lot0181420.1,Lot0152240.1,Lot0014320.1,Lot0153670.1,Novel00788,Novel00350,Lot0175080.1,Lot0138570.1,Lot0035710.1,Lot0063520.1,Lot0063770.1,Lot0010600.1,Lot0008600.1,Lot0126690.1,Novel02273,Lot0070480.1,Lot0186220.1,Lot0149850.1,Novel02622,Lot0132120.1,Lot0039930.1,Lot0185310.1,Novel02182,Lot0136810.1,Lot0169030.1,Lot0173640.1,Lot0101480.1,Lot0028020.1,Lot017…
GO:0004843	ubiquitin-specific protease activity	molecular_function	0.07065	1	3	820	21	16535	Lot0112610.1,Lot0151810.1,Lot0160800.1
GO:0050789	regulation of biological process	biological_process	0.070685	1	187	820	3467	16535	Lot0215340.1,Lot0037840.1,Lot0207620.1,Novel00492,Lot0201420.1,Lot0072570.1,Lot0186790.1,Novel00097,Lot0000220.1,Novel00708,Lot0189130.1,Lot0174280.1,Lot0055030.1,Lot0044760.1,Lot0029900.1,Novel01248,Lot0207630.1,Lot0037420.1,Lot0012910.1,Novel02644,Lot0008750.1,Novel03544,Novel00249,Lot0063590.1,Lot0058600.1,Lot0065490.1,Lot0068230.1,Lot0046280.1,Lot0215350.1,Lot0159050.1,Lot0150080.1,Lot0192800…
GO:0009605	response to external stimulus	biological_process	0.070788	1	11	820	132	16535	Lot0064620.1,Novel01363,Lot0198010.1,Lot0140510.1,Lot0088990.1,Novel00708,Lot0054240.1,Novel00088,Lot0177480.1,Lot0171910.1,Novel00500
GO:0005938	cell cortex	cellular_component	0.070788	1	6	820	57	16535	Novel02583,Novel02672,Lot0016000.1,Novel03212,Lot0134250.1,Novel02182
GO:0018149	peptide cross-linking	biological_process	0.071089	1	2	820	9	16535	Lot0137300.1,Novel02824
GO:0005576	extracellular region	cellular_component	0.071174	1	36	820	546	16535	Lot0024330.1,Novel01448,Lot0006310.1,Lot0138480.1,Novel01304,Lot0035420.1,Lot0005120.1,Lot0095820.1,Novel03798,Novel03227,Novel03247,Novel01326,Lot0115260.1,Novel03449,Lot0113870.1,Lot0003910.1,Novel01362,Lot0005420.1,Lot0157270.1,Lot0169850.1,Lot0014320.1,Lot0048410.1,Novel00492,Lot0024350.1,Novel00500,Novel01543,Lot0157260.1,Lot0044410.1,Lot0181420.1,Novel02708,Lot0113890.1,Lot0168920.1,Lot0155…
GO:0045859	regulation of protein kinase activity	biological_process	0.072242	1	4	820	30	16535	Lot0055030.1,Lot0020220.1,Lot0215340.1,Lot0215350.1
GO:0051262	protein tetramerization	biological_process	0.072534	1	2	820	12	16535	Lot0177480.1,Lot0127020.1
GO:0046649	lymphocyte activation	biological_process	0.072643	1	2	820	9	16535	Novel03394,Lot0043300.1
GO:0016192	vesicle-mediated transport	biological_process	0.073191	1	25	820	369	16535	Novel00534,Novel03247,Lot0004070.1,Novel00785,Lot0064960.1,Lot0044590.1,Lot0098280.1,Novel03447,Lot0189470.1,Novel02672,Novel03281,Novel02394,Novel00492,Novel02760,Novel02913,Novel02182,Lot0138780.1,Lot0126110.1,Lot0016000.1,Lot0086040.1,Novel01543,Novel01667,Lot0134250.1,Novel03278,Novel00500
GO:0046872	metal ion binding	molecular_function	0.073223	1	116	820	2102	16535	Novel03418,Novel01867,Lot0024710.1,Lot0200870.1,Novel02708,Lot0145410.1,Lot0096100.1,Lot0092880.1,Lot0055600.1,Lot0086820.1,Lot0067730.1,Lot0049240.1,Lot0054110.1,Lot0196000.1,Lot0054170.1,Novel03278,Lot0024300.1,Novel00500,Lot0185260.1,Lot0024840.1,Lot0055610.1,Novel01543,Lot0106980.1,Lot0106970.1,Lot0215520.1,Novel03447,Lot0005120.1,Novel00534,Lot0111570.1,Novel03247,Lot0122170.1,Lot0150320.1,L…
GO:0050794	regulation of cellular process	biological_process	0.074365	1	181	820	3347	16535	Lot0101820.1,Lot0076900.1,Lot0049600.1,Lot0130010.1,Novel03227,Lot0178780.1,Lot0102340.1,Novel03798,Lot0050130.1,Novel03394,Lot0127020.1,Lot0167880.1,Lot0047890.1,Lot0105060.1,Lot0001300.1,Lot0029720.1,Lot0045340.1,Lot0215350.1,Lot0046280.1,Lot0192800.1,Lot0150080.1,Lot0159050.1,Novel03415,Lot0069920.1,Novel01248,Lot0029900.1,Lot0012910.1,Lot0037420.1,Lot0207630.1,Novel03544,Lot0008750.1,Novel026…
GO:0000245	spliceosomal complex assembly	biological_process	0.074739	1	3	820	19	16535	Novel02708,Novel02766,Novel01362
GO:0009617	response to bacterium	biological_process	0.075267	1	3	820	19	16535	Lot0140510.1,Lot0088990.1,Novel01363
GO:0022624	proteasome accessory complex	cellular_component	0.075575	1	2	820	9	16535	Lot0135340.1,Lot0201400.1
GO:0051345	positive regulation of hydrolase activity	biological_process	0.076969	1	3	820	27	16535	Lot0090560.1,Lot0060010.1,Lot0003340.1
GO:0000165	MAPK cascade	biological_process	0.077246	1	3	820	19	16535	Lot0215340.1,Lot0215350.1,Lot0055030.1
GO:0023014	signal transduction by protein phosphorylation	biological_process	0.077246	1	3	820	19	16535	Lot0215340.1,Lot0215350.1,Lot0055030.1
GO:0043408	regulation of MAPK cascade	biological_process	0.077246	1	3	820	19	16535	Lot0215350.1,Lot0215340.1,Lot0055030.1
GO:0009512	cytochrome b6f complex	cellular_component	0.077382	1	1	820	2	16535	Novel01666
GO:0033821	DNA beta-glucosyltransferase activity	molecular_function	0.07903	1	1	820	2	16535	Novel00744
GO:0004483	mRNA (nucleoside-2'-O-)-methyltransferase activity	molecular_function	0.079796	1	1	820	2	16535	Lot0194080.1
GO:0007034	vacuolar transport	biological_process	0.079908	1	3	820	19	16535	Lot0133290.1,Lot0105970.1,Lot0151490.1
GO:0032943	mononuclear cell proliferation	biological_process	0.080497	1	1	820	2	16535	Lot0043300.1
GO:0042098	T cell proliferation	biological_process	0.080497	1	1	820	2	16535	Lot0043300.1
GO:0046651	lymphocyte proliferation	biological_process	0.080497	1	1	820	2	16535	Lot0043300.1
GO:0070661	leukocyte proliferation	biological_process	0.080497	1	1	820	2	16535	Lot0043300.1
GO:0043169	cation binding	molecular_function	0.080861	1	116	820	2112	16535	Novel02638,Novel00447,Lot0147470.1,Novel01941,Novel03107,Lot0037260.1,Lot0068300.1,Novel00787,Lot0185460.1,Novel03798,Novel01513,Lot0023790.1,Novel00744,Novel03227,Lot0076380.1,Lot0008930.1,Lot0201760.1,Lot0126690.1,Lot0183910.1,Lot0019230.1,Lot0054140.1,Lot0193760.1,Novel02046,Novel02182,Lot0212680.1,Lot0185310.1,Novel02622,Novel03212,Lot0173580.1,Lot0043440.1,Novel02394,Lot0204620.1,Novel02913,…
GO:0006030	chitin metabolic process	biological_process	0.080887	1	2	820	11	16535	Novel03383,Novel01448
GO:0080090	regulation of primary metabolic process	biological_process	0.081957	1	70	820	1187	16535	Lot0039700.1,Lot0047970.1,Novel01351,Novel01666,Lot0188710.1,Lot0124780.1,Lot0159210.1,Lot0140940.1,Lot0020220.1,Lot0086680.1,Lot0111570.1,Novel03447,Lot0015700.1,Lot0016200.1,Lot0193720.1,Lot0198010.1,Lot0023250.1,Novel01295,Lot0074890.1,Lot0038200.1,Lot0026810.1,Lot0103890.1,Lot0089210.1,Lot0125900.1,Novel01203,Lot0053740.1,Lot0032130.1,Novel02858,Lot0088150.1,Lot0043300.1,Novel01276,Lot0007140…
GO:0006751	glutathione catabolic process	biological_process	0.082555	1	2	820	9	16535	Lot0202440.1,Lot0018670.1
GO:0043171	peptide catabolic process	biological_process	0.082555	1	2	820	9	16535	Lot0018670.1,Lot0202440.1
GO:0043549	regulation of kinase activity	biological_process	0.082627	1	4	820	32	16535	Lot0055030.1,Lot0020220.1,Lot0215340.1,Lot0215350.1
GO:0097525	spliceosomal snRNP complex	cellular_component	0.084313	1	3	820	20	16535	Novel02708,Novel01362,Novel02766
GO:0032183	SUMO binding	molecular_function	0.084343	1	1	820	2	16535	Novel03367
GO:0070122	isopeptidase activity	molecular_function	0.084343	1	1	820	2	16535	Novel03367
GO:0070138	ubiquitin-like protein-specific isopeptidase activity	molecular_function	0.084343	1	1	820	2	16535	Novel03367
GO:0070140	SUMO-specific isopeptidase activity	molecular_function	0.084343	1	1	820	2	16535	Novel03367
GO:0015066	alpha-amylase inhibitor activity	molecular_function	0.084379	1	2	820	9	16535	Novel02256,Novel02488
GO:0046907	intracellular transport	biological_process	0.084816	1	26	820	394	16535	Novel01543,Novel00097,Lot0086040.1,Novel00500,Novel03278,Novel02913,Novel02760,Novel00492,Novel02394,Lot0138470.1,Lot0181830.1,Novel03212,Novel02046,Lot0133290.1,Novel02182,Novel02672,Lot0150270.1,Novel03281,Lot0151490.1,Novel00785,Lot0105970.1,Novel00534,Lot0004070.1,Novel03447,Lot0044590.1,Lot0133240.1
GO:0002683	negative regulation of immune system process	biological_process	0.084894	1	2	820	9	16535	Lot0171910.1,Lot0173640.1
GO:0016071	mRNA metabolic process	biological_process	0.085208	1	10	820	125	16535	Lot0194080.1,Novel02583,Lot0031570.1,Novel00097,Novel02766,Novel02861,Novel00901,Novel01362,Novel02708,Lot0076900.1
GO:0009218	pyrimidine ribonucleotide metabolic process	biological_process	0.085997	1	2	820	9	16535	Lot0150110.1,Novel01795
GO:0009220	pyrimidine ribonucleotide biosynthetic process	biological_process	0.085997	1	2	820	9	16535	Novel01795,Lot0150110.1
GO:0046132	pyrimidine ribonucleoside biosynthetic process	biological_process	0.085997	1	2	820	9	16535	Lot0150110.1,Novel01795
GO:0046134	pyrimidine nucleoside biosynthetic process	biological_process	0.085997	1	2	820	9	16535	Lot0150110.1,Novel01795
GO:0008380	RNA splicing	biological_process	0.08729	1	8	820	91	16535	Novel02708,Novel00901,Novel01362,Lot0000220.1,Novel02583,Lot0031570.1,Novel01543,Novel02766
GO:0051346	negative regulation of hydrolase activity	biological_process	0.088086	1	2	820	10	16535	Lot0178780.1,Novel02858
GO:0007259	JAK-STAT cascade	biological_process	0.088453	1	2	820	10	16535	Lot0058600.1,Lot0065360.1
GO:0008200	ion channel inhibitor activity	molecular_function	0.089667	1	2	820	13	16535	Novel01326,Novel03449
GO:0016248	channel inhibitor activity	molecular_function	0.089667	1	2	820	13	16535	Novel03449,Novel01326
GO:0032103	positive regulation of response to external stimulus	biological_process	0.090624	1	1	820	2	16535	Lot0064620.1
GO:0050729	positive regulation of inflammatory response	biological_process	0.090624	1	1	820	2	16535	Lot0064620.1
GO:0051347	positive regulation of transferase activity	biological_process	0.092183	1	3	820	21	16535	Lot0215350.1,Lot0215340.1,Lot0055030.1
GO:0043331	response to dsRNA	biological_process	0.092282	1	1	820	2	16535	Lot0064620.1
GO:0009266	response to temperature stimulus	biological_process	0.093489	1	1	820	3	16535	Lot0177480.1
GO:0010039	response to iron ion	biological_process	0.093698	1	1	820	2	16535	Lot0146640.1
GO:0008384	IkappaB kinase activity	molecular_function	0.093968	1	1	820	2	16535	Lot0113280.1
GO:0042554	superoxide anion generation	biological_process	0.094452	1	1	820	2	16535	Lot0044650.1
GO:0006370	7-methylguanosine mRNA capping	biological_process	0.094704	1	1	820	2	16535	Lot0194080.1
GO:0030532	small nuclear ribonucleoprotein complex	cellular_component	0.095541	1	3	820	21	16535	Novel01362,Novel02766,Novel02708
GO:0060255	regulation of macromolecule metabolic process	biological_process	0.095607	1	70	820	1203	16535	Lot0111570.1,Novel03447,Lot0015700.1,Lot0193720.1,Lot0016200.1,Lot0039700.1,Lot0047970.1,Lot0188710.1,Lot0124780.1,Novel01666,Novel01351,Lot0140940.1,Lot0159210.1,Lot0086680.1,Lot0020220.1,Novel01203,Lot0053740.1,Lot0032130.1,Novel02858,Lot0088150.1,Lot0007140.1,Novel01276,Lot0043300.1,Lot0162080.1,Lot0023250.1,Lot0198010.1,Lot0074890.1,Novel01295,Lot0026810.1,Lot0038200.1,Lot0103890.1,Lot0125900…
GO:0008026	ATP-dependent helicase activity	molecular_function	0.096	1	3	820	24	16535	Novel01331,Novel03367,Novel03383
GO:0070035	purine NTP-dependent helicase activity	molecular_function	0.096	1	3	820	24	16535	Novel03367,Novel03383,Novel01331
GO:0080009	mRNA methylation	biological_process	0.096309	1	1	820	2	16535	Lot0194080.1
GO:0000725	recombinational repair	biological_process	0.097325	1	2	820	12	16535	Lot0194000.1,Lot0037170.1
GO:0036094	small molecule binding	molecular_function	0.098159	1	98	820	1848	16535	Lot0039870.1,Lot0110540.1,Lot0158490.1,Novel01370,Novel01362,Lot0014080.1,Lot0090600.1,Lot0029310.1,Lot0162480.1,Lot0003340.1,Lot0015990.1,Lot0196340.1,Lot0031660.1,Lot0128360.1,Lot0150110.1,Lot0078600.1,Lot0154240.1,Lot0164860.1,Novel03383,Novel01331,Lot0027430.1,Lot0056380.1,Lot0165070.1,Lot0147150.1,Lot0200130.1,Lot0049250.1,Lot0125340.1,Lot0039300.1,Lot0198010.1,Lot0158410.1,Lot0107930.1,Lot0…
GO:1901360	organic cyclic compound metabolic process	biological_process	0.098604	1	122	820	2199	16535	Novel02108,Lot0047970.1,Novel03367,Lot0039700.1,Lot0044080.1,Lot0020220.1,Lot0086680.1,Lot0194080.1,Lot0196140.1,Novel01304,Novel01351,Lot0124780.1,Lot0188710.1,Novel01666,Lot0159210.1,Lot0140940.1,Lot0139800.1,Lot0150110.1,Novel03447,Lot0188290.1,Novel00534,Lot0111570.1,Lot0091390.1,Lot0016200.1,Lot0193720.1,Lot0207280.1,Novel02583,Lot0031570.1,Novel01362,Lot0015700.1,Novel01295,Lot0074890.1,Lot…
GO:0005680	anaphase-promoting complex	cellular_component	0.098855	1	3	820	21	16535	Novel03247,Novel01543,Novel03281
GO:0031399	regulation of protein modification process	biological_process	0.099984	1	6	820	61	16535	Lot0020220.1,Lot0055030.1,Lot0162080.1,Lot0215350.1,Novel02858,Lot0215340.1
GO:0050878	regulation of body fluid levels	biological_process	0.10036	1	7	820	75	16535	Lot0069570.1,Novel00492,Novel01362,Novel03247,Novel03227,Novel02708,Novel03798
GO:0043903	regulation of symbiosis, encompassing mutualism through parasitism	biological_process	0.10045	1	1	820	2	16535	Lot0198010.1
GO:0050792	regulation of viral process	biological_process	0.10045	1	1	820	2	16535	Lot0198010.1
GO:0007050	cell cycle arrest	biological_process	0.10048	1	2	820	11	16535	Lot0127020.1,Lot0028020.1
GO:0042287	MHC protein binding	molecular_function	0.10076	1	1	820	2	16535	Lot0024910.1
GO:0042887	amide transmembrane transporter activity	molecular_function	0.10091	1	1	820	2	16535	Lot0024910.1
GO:0031323	regulation of cellular metabolic process	biological_process	0.10175	1	70	820	1204	16535	Lot0039700.1,Lot0047970.1,Lot0159210.1,Lot0140940.1,Novel01351,Lot0188710.1,Lot0124780.1,Novel01666,Lot0020220.1,Lot0086680.1,Lot0111570.1,Novel03447,Lot0015700.1,Lot0016200.1,Lot0193720.1,Lot0198010.1,Lot0023250.1,Lot0074890.1,Novel01295,Lot0038200.1,Lot0026810.1,Lot0089210.1,Lot0125900.1,Lot0103890.1,Novel01203,Lot0053740.1,Lot0032130.1,Lot0088150.1,Novel02858,Lot0162080.1,Novel01276,Lot0043300…
GO:0043087	regulation of GTPase activity	biological_process	0.10229	1	4	820	50	16535	Lot0003340.1,Lot0090560.1,Lot0060010.1,Lot0153670.1
GO:0046131	pyrimidine ribonucleoside metabolic process	biological_process	0.10239	1	2	820	10	16535	Novel01795,Lot0150110.1
GO:0051259	protein oligomerization	biological_process	0.10251	1	10	820	122	16535	Novel03227,Novel00534,Novel02622,Novel03212,Novel02708,Lot0127020.1,Novel00787,Novel02623,Lot0177480.1,Lot0056760.1
GO:0030574	collagen catabolic process	biological_process	0.10302	1	1	820	2	16535	Lot0037260.1
GO:0032963	collagen metabolic process	biological_process	0.10302	1	1	820	2	16535	Lot0037260.1
GO:0044236	multicellular organismal metabolic process	biological_process	0.10302	1	1	820	2	16535	Lot0037260.1
GO:0044243	multicellular organismal catabolic process	biological_process	0.10302	1	1	820	2	16535	Lot0037260.1
GO:0044259	multicellular organismal macromolecule metabolic process	biological_process	0.10302	1	1	820	2	16535	Lot0037260.1
GO:0032957	inositol trisphosphate metabolic process	biological_process	0.10316	1	1	820	2	16535	Novel01867
GO:0047325	inositol tetrakisphosphate 1-kinase activity	molecular_function	0.10316	1	1	820	2	16535	Novel01867
GO:0051765	inositol tetrakisphosphate kinase activity	molecular_function	0.10316	1	1	820	2	16535	Novel01867
GO:0051766	inositol trisphosphate kinase activity	molecular_function	0.10316	1	1	820	2	16535	Novel01867
GO:0052725	inositol-1,3,4-trisphosphate 6-kinase activity	molecular_function	0.10316	1	1	820	2	16535	Novel01867
GO:0052726	inositol-1,3,4-trisphosphate 5-kinase activity	molecular_function	0.10316	1	1	820	2	16535	Novel01867
GO:0046483	heterocycle metabolic process	biological_process	0.10344	1	120	820	2168	16535	Lot0169030.1,Lot0097360.1,Lot0101480.1,Novel02394,Lot0173960.1,Novel01872,Lot0149850.1,Lot0161220.1,Novel02622,Lot0039930.1,Lot0037170.1,Lot0192800.1,Lot0194000.1,Lot0048380.1,Novel02861,Novel03789,Novel01607,Lot0076900.1,Lot0007530.1,Novel00744,Lot0022440.1,Lot0188280.1,Lot0061930.1,Lot0102340.1,Lot0037020.1,Novel01517,Lot0127020.1,Lot0068300.1,Lot0087080.1,Lot0126680.1,Lot0047890.1,Lot0167880.1…
GO:0042795	snRNA transcription from RNA polymerase II promoter	biological_process	0.1038	1	1	820	2	16535	Lot0196140.1
GO:1901019	regulation of calcium ion transmembrane transporter activity	biological_process	0.10387	1	1	820	2	16535	Lot0044510.1
GO:1903169	regulation of calcium ion transmembrane transport	biological_process	0.10387	1	1	820	2	16535	Lot0044510.1
GO:0061689	tricellular tight junction	cellular_component	0.10393	1	1	820	2	16535	Lot0148390.1
GO:0046626	regulation of insulin receptor signaling pathway	biological_process	0.10407	1	1	820	2	16535	Lot0128630.1
GO:1900076	regulation of cellular response to insulin stimulus	biological_process	0.10407	1	1	820	2	16535	Lot0128630.1
GO:0034062	RNA polymerase activity	molecular_function	0.10422	1	5	820	51	16535	Novel03789,Novel01304,Novel00078,Novel03008,Novel03065
GO:0008061	chitin binding	molecular_function	0.10426	1	2	820	13	16535	Novel03383,Novel01448
GO:0003910	DNA ligase (ATP) activity	molecular_function	0.10433	1	1	820	3	16535	Lot0041270.1
GO:0043269	regulation of ion transport	biological_process	0.10436	1	2	820	11	16535	Lot0044510.1,Novel01872
GO:0016628	oxidoreductase activity, acting on the CH-CH group of donors, NAD or NADP as acceptor	molecular_function	0.10477	1	1	820	2	16535	Novel02171
GO:0001530	lipopolysaccharide binding	molecular_function	0.10504	1	1	820	2	16535	Lot0140510.1
GO:0050829	defense response to Gram-negative bacterium	biological_process	0.10504	1	1	820	2	16535	Lot0140510.1
GO:0007271	synaptic transmission, cholinergic	biological_process	0.10552	1	1	820	2	16535	Novel01872
GO:0030431	sleep	biological_process	0.10552	1	1	820	2	16535	Novel01872
GO:0032222	regulation of synaptic transmission, cholinergic	biological_process	0.10552	1	1	820	2	16535	Novel01872
GO:0034235	GPI anchor binding	molecular_function	0.10552	1	1	820	2	16535	Novel01872
GO:0043266	regulation of potassium ion transport	biological_process	0.10552	1	1	820	2	16535	Novel01872
GO:0043268	positive regulation of potassium ion transport	biological_process	0.10552	1	1	820	2	16535	Novel01872
GO:1901016	regulation of potassium ion transmembrane transporter activity	biological_process	0.10552	1	1	820	2	16535	Novel01872
GO:1901018	positive regulation of potassium ion transmembrane transporter activity	biological_process	0.10552	1	1	820	2	16535	Novel01872
GO:1901379	regulation of potassium ion transmembrane transport	biological_process	0.10552	1	1	820	2	16535	Novel01872
GO:1901381	positive regulation of potassium ion transmembrane transport	biological_process	0.10552	1	1	820	2	16535	Novel01872
GO:1903818	positive regulation of voltage-gated potassium channel activity	biological_process	0.10552	1	1	820	2	16535	Novel01872
GO:0004833	tryptophan 2,3-dioxygenase activity	molecular_function	0.10561	1	1	820	2	16535	Novel01872
GO:0019441	tryptophan catabolic process to kynurenine	biological_process	0.10561	1	1	820	2	16535	Novel01872
GO:0050727	regulation of inflammatory response	biological_process	0.10617	1	2	820	11	16535	Lot0171910.1,Lot0064620.1
GO:0005527	macrolide binding	molecular_function	0.10669	1	1	820	2	16535	Lot0073610.1
GO:0005528	FK506 binding	molecular_function	0.10669	1	1	820	2	16535	Lot0073610.1
GO:0002695	negative regulation of leukocyte activation	biological_process	0.10672	1	1	820	2	16535	Lot0173640.1
GO:0050866	negative regulation of cell activation	biological_process	0.10672	1	1	820	2	16535	Lot0173640.1
GO:0009847	spore germination	biological_process	0.1069	1	1	820	2	16535	Novel00492
GO:0004564	beta-fructofuranosidase activity	molecular_function	0.10698	1	1	820	2	16535	Novel00788
GO:0004575	sucrose alpha-glucosidase activity	molecular_function	0.10698	1	1	820	2	16535	Novel00788
GO:0071822	protein complex subunit organization	biological_process	0.10701	1	25	820	380	16535	Lot0177480.1,Lot0159470.1,Novel00787,Novel02583,Novel02623,Lot0127020.1,Novel02672,Novel01362,Lot0032130.1,Novel02708,Novel03798,Novel03227,Novel00534,Novel03247,Lot0138110.1,Lot0056760.1,Lot0160700.1,Lot0043650.1,Lot0098850.1,Lot0162660.1,Novel01666,Novel02622,Novel03212,Novel02182,Novel00492
GO:0030104	water homeostasis	biological_process	0.10701	1	1	820	2	16535	Lot0069570.1
GO:0031424	keratinization	biological_process	0.10701	1	1	820	2	16535	Lot0069570.1
GO:0033561	regulation of water loss via skin	biological_process	0.10701	1	1	820	2	16535	Lot0069570.1
GO:0050891	multicellular organismal water homeostasis	biological_process	0.10701	1	1	820	2	16535	Lot0069570.1
GO:0061436	establishment of skin barrier	biological_process	0.10701	1	1	820	2	16535	Lot0069570.1
GO:0070268	cornification	biological_process	0.10701	1	1	820	2	16535	Lot0069570.1
GO:0016494	C-X-C chemokine receptor activity	molecular_function	0.10711	1	1	820	2	16535	Lot0054240.1
GO:0034220	ion transmembrane transport	biological_process	0.10715	1	23	820	349	16535	Novel02394,Novel01872,Novel02913,Lot0184450.1,Novel03533,Novel02182,Novel02683,Novel00097,Novel01543,Novel02766,Lot0042420.1,Lot0044510.1,Novel01513,Lot0198150.1,Lot0125140.1,Lot0206110.1,Novel03798,Novel03447,Novel02708,Novel01362,Lot0090600.1,Lot0177480.1,Novel01941
GO:0051865	protein autoubiquitination	biological_process	0.10719	1	1	820	2	16535	Lot0055030.1
GO:0005786	signal recognition particle, endoplasmic reticulum targeting	cellular_component	0.1072	1	1	820	2	16535	Lot0181830.1
GO:0030942	endoplasmic reticulum signal peptide binding	molecular_function	0.1072	1	1	820	2	16535	Lot0181830.1
GO:0042446	hormone biosynthetic process	biological_process	0.10741	1	1	820	2	16535	Lot0185310.1
GO:0043486	histone exchange	biological_process	0.10742	1	1	820	2	16535	Lot0032130.1
GO:0009129	pyrimidine nucleoside monophosphate metabolic process	biological_process	0.10754	1	1	820	2	16535	Lot0150110.1
GO:0009130	pyrimidine nucleoside monophosphate biosynthetic process	biological_process	0.10754	1	1	820	2	16535	Lot0150110.1
GO:0000293	ferric-chelate reductase activity	molecular_function	0.10793	1	1	820	2	16535	Lot0146640.1
GO:0016723	oxidoreductase activity, oxidizing metal ions, NAD or NADP as acceptor	molecular_function	0.10793	1	1	820	2	16535	Lot0146640.1
GO:0002138	retinoic acid biosynthetic process	biological_process	0.10846	1	1	820	2	16535	Lot0187950.1
GO:0016102	diterpenoid biosynthetic process	biological_process	0.10846	1	1	820	2	16535	Lot0187950.1
GO:0006898	receptor-mediated endocytosis	biological_process	0.10858	1	2	820	13	16535	Lot0098280.1,Novel01667
GO:0016209	antioxidant activity	molecular_function	0.10861	1	3	820	22	16535	Novel00901,Lot0150080.1,Lot0054660.1
GO:0000152	nuclear ubiquitin ligase complex	cellular_component	0.10864	1	3	820	22	16535	Novel03281,Novel03247,Novel01543
GO:0043410	positive regulation of MAPK cascade	biological_process	0.10919	1	2	820	11	16535	Lot0215350.1,Lot0215340.1
GO:0030298	receptor signaling protein tyrosine kinase activator activity	molecular_function	0.10935	1	1	820	2	16535	Lot0194030.1
GO:0006691	leukotriene metabolic process	biological_process	0.10937	1	1	820	2	16535	Lot0123810.1
GO:0010604	positive regulation of macromolecule metabolic process	biological_process	0.10964	1	7	820	81	16535	Lot0215340.1,Lot0111570.1,Lot0215350.1,Lot0162080.1,Lot0055030.1,Novel01276,Lot0043300.1
GO:0015556	C4-dicarboxylate transmembrane transporter activity	molecular_function	0.10976	1	1	820	3	16535	Novel01513
GO:0006139	nucleobase-containing compound metabolic process	biological_process	0.11097	1	117	820	2121	16535	Novel02622,Lot0161220.1,Lot0149850.1,Lot0037170.1,Lot0039930.1,Lot0097360.1,Lot0101480.1,Lot0169030.1,Lot0173960.1,Novel02394,Novel03789,Lot0194000.1,Lot0192800.1,Novel02861,Lot0048380.1,Lot0061930.1,Lot0102340.1,Lot0037020.1,Lot0076900.1,Novel01607,Lot0188280.1,Novel00744,Lot0022440.1,Novel01941,Lot0127020.1,Novel01517,Lot0047890.1,Lot0105060.1,Lot0167880.1,Lot0126680.1,Lot0087080.1,Lot0068300.1…
GO:0008009	chemokine activity	molecular_function	0.11126	1	3	820	21	16535	Lot0113870.1,Lot0095820.1,Lot0113890.1
GO:0042379	chemokine receptor binding	molecular_function	0.11126	1	3	820	21	16535	Lot0113870.1,Lot0095820.1,Lot0113890.1
GO:0000377	RNA splicing, via transesterification reactions with bulged adenosine as nucleophile	biological_process	0.11162	1	6	820	66	16535	Novel00901,Novel01362,Novel02766,Novel02583,Lot0031570.1,Novel02708
GO:0000398	mRNA splicing, via spliceosome	biological_process	0.11162	1	6	820	66	16535	Novel02708,Lot0031570.1,Novel02583,Novel02766,Novel01362,Novel00901
GO:0042060	wound healing	biological_process	0.11222	1	7	820	77	16535	Novel03798,Novel02708,Novel01362,Novel03247,Novel03227,Lot0110080.1,Novel00492
GO:0006032	chitin catabolic process	biological_process	0.11544	1	1	820	4	16535	Novel03383
GO:0046348	amino sugar catabolic process	biological_process	0.11544	1	1	820	4	16535	Novel03383
GO:1901072	glucosamine-containing compound catabolic process	biological_process	0.11544	1	1	820	4	16535	Novel03383
GO:0016337	single organismal cell-cell adhesion	biological_process	0.1161	1	2	820	12	16535	Lot0043650.1,Lot0043300.1
GO:0034641	cellular nitrogen compound metabolic process	biological_process	0.11759	1	132	820	2397	16535	Novel00088,Novel02623,Novel03544,Lot0210110.1,Lot0068230.1,Novel02363,Novel00249,Novel03281,Novel00785,Lot0154460.1,Lot0029900.1,Novel02766,Novel00708,Novel00097,Lot0000220.1,Lot0189130.1,Lot0041270.1,Novel02760,Novel00087,Lot0072570.1,Lot0201420.1,Lot0127020.1,Lot0167880.1,Lot0047890.1,Lot0105060.1,Lot0126680.1,Novel01941,Lot0076900.1,Lot0007530.1,Lot0102340.1,Lot0194000.1,Lot0192800.1,Lot009704…
GO:1990267	response to transition metal nanoparticle	biological_process	0.11795	1	1	820	3	16535	Lot0146640.1
GO:0000375	RNA splicing, via transesterification reactions	biological_process	0.11833	1	6	820	67	16535	Novel00901,Novel01362,Novel02583,Lot0031570.1,Novel02766,Novel02708
GO:0006366	transcription from RNA polymerase II promoter	biological_process	0.12001	1	13	820	186	16535	Lot0053740.1,Novel01203,Lot0101480.1,Lot0029900.1,Lot0063770.1,Lot0125750.1,Lot0043300.1,Lot0103890.1,Novel00788,Lot0196140.1,Lot0105060.1,Lot0087080.1,Lot0015700.1
GO:0006213	pyrimidine nucleoside metabolic process	biological_process	0.12057	1	2	820	11	16535	Lot0150110.1,Novel01795
GO:0043168	anion binding	molecular_function	0.1208	1	103	820	1958	16535	Lot0014080.1,Novel01362,Lot0090600.1,Lot0003340.1,Lot0029310.1,Lot0162480.1,Lot0015990.1,Lot0128360.1,Lot0196340.1,Lot0031660.1,Lot0078600.1,Lot0150110.1,Lot0084840.1,Lot0097370.1,Lot0039870.1,Lot0110540.1,Lot0158490.1,Novel01370,Lot0173850.1,Lot0024310.1,Lot0111130.1,Lot0168590.1,Lot0080570.1,Lot0200850.1,Lot0086820.1,Lot0097170.1,Novel01867,Lot0154240.1,Lot0164860.1,Lot0081250.1,Novel03383,Nove…
GO:0004252	serine-type endopeptidase activity	molecular_function	0.12328	1	10	820	132	16535	Lot0079650.1,Lot0077930.1,Lot0092880.1,Novel02171,Novel03065,Lot0192810.1,Lot0050010.1,Novel01304,Lot0159810.1,Lot0078440.1
GO:0001990	regulation of systemic arterial blood pressure by hormone	biological_process	0.12333	1	1	820	3	16535	Lot0014320.1
GO:0003044	regulation of systemic arterial blood pressure mediated by a chemical signal	biological_process	0.12333	1	1	820	3	16535	Lot0014320.1
GO:0003073	regulation of systemic arterial blood pressure	biological_process	0.12333	1	1	820	3	16535	Lot0014320.1
GO:0003081	regulation of systemic arterial blood pressure by renin-angiotensin	biological_process	0.12333	1	1	820	3	16535	Lot0014320.1
GO:0050886	endocrine process	biological_process	0.12333	1	1	820	3	16535	Lot0014320.1
GO:0001932	regulation of protein phosphorylation	biological_process	0.12384	1	4	820	36	16535	Lot0215350.1,Lot0215340.1,Lot0020220.1,Lot0055030.1
GO:0090304	nucleic acid metabolic process	biological_process	0.12452	1	105	820	1907	16535	Lot0041270.1,Novel02760,Novel00087,Lot0201420.1,Lot0072570.1,Lot0152240.1,Novel02766,Lot0000220.1,Novel00708,Novel00097,Lot0189130.1,Novel00785,Lot0154460.1,Lot0063770.1,Lot0029900.1,Lot0136900.1,Lot0138570.1,Novel00088,Novel03544,Novel02623,Novel03281,Lot0175080.1,Novel00249,Novel00350,Lot0068230.1,Novel00788,Novel02394,Lot0101480.1,Lot0097360.1,Lot0169030.1,Lot0037170.1,Lot0039930.1,Novel02622,…
GO:0003726	double-stranded RNA adenosine deaminase activity	molecular_function	0.12503	1	1	820	3	16535	Lot0022440.1
GO:0005524	ATP binding	molecular_function	0.1253	1	64	820	1252	16535	Lot0161220.1,Lot0037690.1,Lot0147640.1,Lot0068250.1,Novel02046,Lot0046280.1,Lot0215350.1,Lot0168150.1,Lot0138470.1,Lot0173960.1,Lot0155910.1,Lot0113800.1,Novel01987,Novel01607,Lot0101360.1,Lot0050130.1,Lot0126680.1,Lot0038870.1,Lot0041270.1,Lot0027620.1,Lot0113280.1,Lot0049590.1,Lot0136900.1,Novel00867,Lot0060920.1,Lot0140050.1,Lot0100220.1,Novel02363,Lot0088510.1,Lot0024910.1,Novel00088,Lot00136…
GO:0001510	RNA methylation	biological_process	0.12567	1	2	820	13	16535	Lot0194080.1,Lot0102080.1
GO:0001784	phosphotyrosine binding	molecular_function	0.12608	1	1	820	3	16535	Lot0024300.1
GO:0045309	protein phosphorylated amino acid binding	molecular_function	0.12608	1	1	820	3	16535	Lot0024300.1
GO:0009301	snRNA transcription	biological_process	0.12649	1	1	820	3	16535	Lot0196140.1
GO:0098781	ncRNA transcription	biological_process	0.12649	1	1	820	3	16535	Lot0196140.1
GO:0006302	double-strand break repair	biological_process	0.12687	1	3	820	26	16535	Lot0037170.1,Lot0194000.1,Novel03367
GO:0006725	cellular aromatic compound metabolic process	biological_process	0.12748	1	119	820	2172	16535	Lot0037170.1,Lot0039930.1,Lot0149850.1,Novel02622,Lot0161220.1,Novel02394,Novel01872,Lot0173960.1,Lot0169030.1,Lot0101480.1,Lot0097360.1,Novel03789,Novel02861,Lot0048380.1,Lot0192800.1,Lot0194000.1,Lot0037020.1,Lot0061930.1,Lot0102340.1,Novel00744,Lot0022440.1,Lot0188280.1,Novel01607,Lot0076900.1,Novel01941,Lot0068300.1,Lot0087080.1,Lot0126680.1,Lot0047890.1,Lot0167880.1,Lot0105060.1,Novel01517,L…
GO:0008174	mRNA methyltransferase activity	molecular_function	0.129	1	1	820	3	16535	Lot0194080.1
GO:0065003	macromolecular complex assembly	biological_process	0.12902	1	23	820	350	16535	Novel03798,Novel02708,Lot0086050.1,Novel00534,Lot0138110.1,Novel03227,Novel03247,Lot0177480.1,Novel01362,Lot0127020.1,Novel02672,Novel02583,Novel02623,Novel00787,Novel02182,Novel03212,Novel02622,Novel00492,Lot0098850.1,Lot0056760.1,Lot0160700.1,Novel02766,Novel01666
GO:0001819	positive regulation of cytokine production	biological_process	0.12944	1	1	820	3	16535	Lot0064620.1
GO:0031515	tRNA (m1A) methyltransferase complex	cellular_component	0.12953	1	1	820	3	16535	Lot0102080.1
GO:0043527	tRNA methyltransferase complex	cellular_component	0.12953	1	1	820	3	16535	Lot0102080.1
GO:0022884	macromolecule transmembrane transporter activity	molecular_function	0.13007	1	1	820	3	16535	Novel01513
GO:0033227	dsRNA transport	biological_process	0.13007	1	1	820	3	16535	Novel01513
GO:0051032	nucleic acid transmembrane transporter activity	molecular_function	0.13007	1	1	820	3	16535	Novel01513
GO:0051033	RNA transmembrane transporter activity	molecular_function	0.13007	1	1	820	3	16535	Novel01513
GO:0048584	positive regulation of response to stimulus	biological_process	0.13011	1	6	820	70	16535	Lot0097920.1,Lot0055030.1,Lot0171910.1,Lot0215350.1,Lot0064620.1,Lot0215340.1
GO:0010468	regulation of gene expression	biological_process	0.1308	1	64	820	1119	16535	Lot0039700.1,Lot0047970.1,Lot0140940.1,Lot0159210.1,Novel01666,Lot0188710.1,Lot0124780.1,Novel01351,Lot0086680.1,Lot0020220.1,Lot0111570.1,Novel03447,Lot0015700.1,Lot0193720.1,Lot0016200.1,Lot0023250.1,Lot0198010.1,Novel01295,Lot0074890.1,Lot0026810.1,Lot0038200.1,Lot0125900.1,Lot0089210.1,Lot0103890.1,Novel01203,Lot0053740.1,Lot0032130.1,Lot0088150.1,Lot0007140.1,Lot0043300.1,Novel01276,Lot01690…
GO:0005912	adherens junction	cellular_component	0.13094	1	2	820	16	16535	Novel02182,Lot0043650.1
GO:0035306	positive regulation of dephosphorylation	biological_process	0.13098	1	1	820	3	16535	Lot0162080.1
GO:0035307	positive regulation of protein dephosphorylation	biological_process	0.13098	1	1	820	3	16535	Lot0162080.1
GO:0032559	adenyl ribonucleotide binding	molecular_function	0.133	1	64	820	1258	16535	Lot0100220.1,Lot0060920.1,Lot0140050.1,Lot0136900.1,Lot0049590.1,Novel00867,Lot0195540.1,Lot0112720.1,Lot0088510.1,Lot0024910.1,Novel00088,Lot0145850.1,Lot0013610.1,Novel02363,Lot0027620.1,Lot0041270.1,Lot0038870.1,Lot0113280.1,Lot0101360.1,Lot0113800.1,Novel01987,Novel01607,Lot0126680.1,Lot0050130.1,Lot0173960.1,Lot0138470.1,Lot0046280.1,Lot0168150.1,Lot0215350.1,Lot0037690.1,Lot0068250.1,Lot014…
GO:0016788	hydrolase activity, acting on ester bonds	molecular_function	0.13326	1	32	820	529	16535	Lot0202320.1,Lot0028130.1,Lot0142330.1,Novel02857,Lot0185260.1,Novel00500,Novel02766,Novel01543,Lot0139790.1,Novel03533,Novel00492,Lot0008790.1,Lot0065490.1,Lot0032260.1,Lot0120540.1,Lot0113230.1,Lot0139170.1,Novel02708,Lot0111030.1,Lot0048380.1,Novel03212,Novel02394,Novel02913,Lot0056660.1,Novel00787,Lot0009900.1,Lot0139800.1,Lot0169940.1,Novel03227,Novel00534,Lot0079420.1,Novel03247
GO:0042219	cellular modified amino acid catabolic process	biological_process	0.13379	1	2	820	12	16535	Lot0202440.1,Lot0018670.1
GO:0044273	sulfur compound catabolic process	biological_process	0.13379	1	2	820	12	16535	Lot0202440.1,Lot0018670.1
GO:0017111	nucleoside-triphosphatase activity	molecular_function	0.13432	1	39	820	704	16535	Lot0069720.1,Lot0185130.1,Lot0004820.1,Lot0161220.1,Novel03367,Lot0207280.1,Lot0133230.1,Novel01941,Lot0162480.1,Lot0003340.1,Lot0022460.1,Novel01362,Lot0031660.1,Novel03798,Lot0128360.1,Lot0054990.1,Lot0104860.1,Lot0056380.1,Novel02261,Lot0027430.1,Novel01331,Novel02766,Novel03383,Lot0164860.1,Lot0108720.1,Novel03533,Lot0125340.1,Lot0165070.1,Lot0016310.1,Novel00078,Lot0200850.1,Novel02363,Lot01…
GO:0006906	vesicle fusion	biological_process	0.13448	1	1	820	3	16535	Lot0086040.1
GO:0006040	amino sugar metabolic process	biological_process	0.13476	1	2	820	14	16535	Novel03383,Novel01448
GO:1901071	glucosamine-containing compound metabolic process	biological_process	0.13476	1	2	820	14	16535	Novel03383,Novel01448
GO:0005337	nucleoside transmembrane transporter activity	molecular_function	0.13525	1	2	820	12	16535	Lot0203210.1,Novel01513
GO:0044424	intracellular part	cellular_component	0.13632	1	149	820	2782	16535	Lot0105060.1,Lot0047890.1,Lot0167880.1,Lot0027420.1,Lot0050130.1,Lot0127020.1,Lot0051900.1,Novel03227,Lot0069570.1,Lot0206110.1,Lot0097040.1,Lot0194000.1,Lot0134250.1,Lot0098850.1,Lot0155280.1,Lot0108680.1,Lot0097360.1,Lot0069360.1,Lot0049490.1,Lot0016000.1,Lot0005930.1,Lot0172970.1,Lot0024910.1,Lot0058600.1,Novel03281,Novel00249,Novel02363,Lot0029900.1,Lot0154460.1,Lot0201400.1,Novel00097,Novel0…
GO:0016722	oxidoreductase activity, oxidizing metal ions	molecular_function	0.13676	1	1	820	3	16535	Lot0146640.1
GO:0035091	phosphatidylinositol binding	molecular_function	0.13781	1	6	820	70	16535	Lot0120820.1,Lot0147640.1,Lot0081250.1,Novel01872,Lot0155910.1,Lot0084840.1
GO:0071804	cellular potassium ion transport	biological_process	0.13831	1	3	820	24	16535	Lot0125140.1,Lot0198150.1,Novel01872
GO:0071805	potassium ion transmembrane transport	biological_process	0.13831	1	3	820	24	16535	Lot0125140.1,Novel01872,Lot0198150.1
GO:0006694	steroid biosynthetic process	biological_process	0.13849	1	2	820	12	16535	Lot0044080.1,Lot0185310.1
GO:0006937	regulation of muscle contraction	biological_process	0.14012	1	2	820	12	16535	Lot0058760.1,Lot0027420.1
GO:0090257	regulation of muscle system process	biological_process	0.14012	1	2	820	12	16535	Lot0058760.1,Lot0027420.1
GO:0008321	Ral guanyl-nucleotide exchange factor activity	molecular_function	0.14029	1	1	820	3	16535	Lot0186220.1
GO:0009889	regulation of biosynthetic process	biological_process	0.1404	1	63	820	1103	16535	Lot0023250.1,Lot0198010.1,Lot0072570.1,Lot0201420.1,Novel01295,Lot0074890.1,Lot0152240.1,Lot0026810.1,Novel00097,Novel00708,Lot0038200.1,Lot0125900.1,Lot0189130.1,Lot0089210.1,Lot0103890.1,Lot0029900.1,Lot0063770.1,Novel01203,Novel01867,Lot0032130.1,Lot0053740.1,Lot0088150.1,Novel03544,Lot0138570.1,Novel00350,Lot0175080.1,Novel00249,Lot0007140.1,Lot0068230.1,Novel00788,Novel01276,Lot0043300.1,Lot…
GO:1903036	positive regulation of response to wounding	biological_process	0.1404	1	1	820	3	16535	Lot0064620.1
GO:0016614	oxidoreductase activity, acting on CH-OH group of donors	molecular_function	0.14056	1	6	820	68	16535	Lot0195630.1,Lot0100040.1,Novel01672,Novel02638,Lot0044080.1,Lot0187950.1
GO:0044428	nuclear part	cellular_component	0.14197	1	20	820	323	16535	Lot0063770.1,Novel01203,Novel03254,Novel03247,Novel02708,Lot0031570.1,Novel02583,Novel00901,Novel01362,Novel00788,Novel03281,Lot0097360.1,Novel03212,Novel00097,Novel01543,Novel01351,Novel02766,Lot0020410.1,Novel01304,Lot0196140.1
GO:0042445	hormone metabolic process	biological_process	0.14238	1	2	820	13	16535	Lot0187950.1,Lot0185310.1
GO:0006357	regulation of transcription from RNA polymerase II promoter	biological_process	0.14412	1	10	820	140	16535	Lot0053740.1,Lot0029900.1,Lot0063770.1,Lot0101480.1,Novel01203,Lot0103890.1,Lot0043300.1,Lot0015700.1,Lot0087080.1,Lot0105060.1
GO:0016556	mRNA modification	biological_process	0.14412	1	1	820	3	16535	Lot0194080.1
GO:0006418	tRNA aminoacylation for protein translation	biological_process	0.14516	1	4	820	44	16535	Lot0126680.1,Novel01607,Lot0039300.1,Lot0136900.1
GO:0006936	muscle contraction	biological_process	0.14533	1	3	820	25	16535	Lot0039130.1,Lot0027420.1,Lot0058760.1
GO:0006461	protein complex assembly	biological_process	0.14581	1	21	820	320	16535	Lot0177480.1,Novel01362,Novel00787,Novel02623,Novel02583,Lot0127020.1,Novel02672,Novel03798,Novel02708,Novel00534,Lot0138110.1,Novel03227,Novel03247,Lot0098850.1,Lot0160700.1,Lot0056760.1,Novel01666,Novel02182,Novel03212,Novel02622,Novel00492
GO:0070271	protein complex biogenesis	biological_process	0.14581	1	21	820	320	16535	Novel00534,Novel03247,Lot0138110.1,Novel03227,Novel03798,Novel02708,Novel01362,Novel02672,Lot0127020.1,Novel00787,Novel02583,Novel02623,Lot0177480.1,Novel00492,Novel02182,Novel02622,Novel03212,Novel01666,Lot0098850.1,Lot0056760.1,Lot0160700.1
GO:0015931	nucleobase-containing compound transport	biological_process	0.14583	1	3	820	25	16535	Novel03212,Novel01513,Lot0203210.1
GO:0000793	condensed chromosome	cellular_component	0.14614	1	3	820	28	16535	Lot0194000.1,Novel03254,Lot0037170.1
GO:0030554	adenyl nucleotide binding	molecular_function	0.14625	1	64	820	1266	16535	Lot0027620.1,Lot0041270.1,Lot0038870.1,Lot0113280.1,Lot0100220.1,Novel00867,Lot0136900.1,Lot0049590.1,Lot0060920.1,Lot0140050.1,Lot0145850.1,Lot0013610.1,Novel00088,Lot0088510.1,Lot0024910.1,Lot0195540.1,Lot0112720.1,Novel02363,Lot0215350.1,Lot0168150.1,Lot0046280.1,Lot0138470.1,Lot0173960.1,Lot0161220.1,Novel02046,Lot0147640.1,Lot0068250.1,Lot0037690.1,Lot0155910.1,Novel01987,Novel01607,Lot01138…
GO:0035591	signaling adaptor activity	molecular_function	0.14632	1	2	820	13	16535	Lot0060140.1,Lot0128630.1
GO:2000112	regulation of cellular macromolecule biosynthetic process	biological_process	0.14737	1	62	820	1089	16535	Lot0043300.1,Novel01276,Lot0007140.1,Lot0068230.1,Novel00788,Lot0175080.1,Novel00249,Novel00350,Lot0138570.1,Novel03544,Lot0088150.1,Lot0032130.1,Lot0053740.1,Novel01203,Lot0029900.1,Lot0063770.1,Lot0103890.1,Lot0089210.1,Lot0189130.1,Lot0125900.1,Lot0038200.1,Novel00097,Lot0026810.1,Novel00708,Lot0152240.1,Lot0074890.1,Lot0072570.1,Novel01295,Lot0201420.1,Lot0198010.1,Lot0023250.1,Lot0193720.1,L…
GO:0004820	glycine-tRNA ligase activity	molecular_function	0.14764	1	1	820	4	16535	Lot0136900.1
GO:0006426	glycyl-tRNA aminoacylation	biological_process	0.14764	1	1	820	4	16535	Lot0136900.1
GO:0051219	phosphoprotein binding	molecular_function	0.1482	1	1	820	4	16535	Lot0024300.1
GO:0005615	extracellular space	cellular_component	0.14846	1	10	820	138	16535	Novel03544,Novel01362,Lot0155610.1,Lot0168920.1,Novel00492,Lot0014320.1,Novel03227,Novel03247,Novel02708,Novel03798
GO:0043900	regulation of multi-organism process	biological_process	0.14863	1	1	820	3	16535	Lot0198010.1
GO:0050900	leukocyte migration	biological_process	0.1491	1	1	820	4	16535	Lot0037260.1
GO:0000266	mitochondrial fission	biological_process	0.14982	1	1	820	3	16535	Lot0027430.1
GO:0002253	activation of immune response	biological_process	0.15013	1	3	820	28	16535	Lot0171910.1,Lot0097920.1,Lot0064620.1
GO:0042577	lipid phosphatase activity	molecular_function	0.15058	1	1	820	3	16535	Lot0142330.1
GO:0004814	arginine-tRNA ligase activity	molecular_function	0.15089	1	1	820	3	16535	Lot0126680.1
GO:0006420	arginyl-tRNA aminoacylation	biological_process	0.15089	1	1	820	3	16535	Lot0126680.1
GO:0032411	positive regulation of transporter activity	biological_process	0.15124	1	1	820	3	16535	Novel01872
GO:0032414	positive regulation of ion transmembrane transporter activity	biological_process	0.15124	1	1	820	3	16535	Novel01872
GO:1904064	positive regulation of cation transmembrane transport	biological_process	0.15124	1	1	820	3	16535	Novel01872
GO:2001259	positive regulation of cation channel activity	biological_process	0.15124	1	1	820	3	16535	Novel01872
GO:0090599	alpha-glucosidase activity	molecular_function	0.15166	1	1	820	4	16535	Novel00788
GO:0016973	poly(A)+ mRNA export from nucleus	biological_process	0.15166	1	1	820	3	16535	Novel03212
GO:0051051	negative regulation of transport	biological_process	0.15206	1	1	820	3	16535	Lot0044510.1
GO:0051252	regulation of RNA metabolic process	biological_process	0.15252	1	61	820	1070	16535	Novel01203,Lot0063770.1,Lot0029900.1,Lot0053740.1,Lot0032130.1,Lot0088150.1,Lot0138570.1,Novel03544,Novel00249,Lot0175080.1,Novel00350,Lot0043300.1,Novel01276,Lot0068230.1,Lot0007140.1,Novel00788,Lot0023250.1,Lot0201420.1,Lot0072570.1,Novel01295,Lot0074890.1,Lot0152240.1,Lot0038200.1,Lot0000220.1,Novel00097,Lot0026810.1,Novel00708,Lot0189130.1,Lot0125900.1,Lot0103890.1,Lot0111570.1,Lot0076900.1,L…
GO:0042623	ATPase activity, coupled	molecular_function	0.15256	1	8	820	125	16535	Novel01331,Novel03383,Lot0024910.1,Lot0195540.1,Lot0161220.1,Lot0108720.1,Novel03367,Lot0165070.1
GO:0009405	pathogenesis	biological_process	0.15285	1	4	820	47	16535	Novel03247,Novel03449,Novel01326,Novel01304
GO:0051171	regulation of nitrogen compound metabolic process	biological_process	0.15301	1	63	820	1110	16535	Lot0125900.1,Lot0189130.1,Lot0089210.1,Lot0103890.1,Lot0152240.1,Lot0000220.1,Lot0026810.1,Novel00708,Novel00097,Lot0038200.1,Lot0201420.1,Lot0072570.1,Novel01295,Lot0074890.1,Lot0023250.1,Lot0198010.1,Novel00350,Lot0175080.1,Novel00249,Novel00788,Lot0068230.1,Lot0007140.1,Lot0043300.1,Novel01276,Lot0088150.1,Novel03544,Lot0138570.1,Lot0032130.1,Lot0053740.1,Lot0029900.1,Lot0063770.1,Novel01203,L…
GO:0010556	regulation of macromolecule biosynthetic process	biological_process	0.15367	1	62	820	1093	16535	Lot0198010.1,Lot0023250.1,Lot0072570.1,Lot0201420.1,Novel01295,Lot0074890.1,Lot0152240.1,Lot0038200.1,Lot0026810.1,Novel00097,Novel00708,Lot0189130.1,Lot0089210.1,Lot0125900.1,Lot0103890.1,Novel01203,Lot0063770.1,Lot0029900.1,Lot0032130.1,Lot0053740.1,Lot0088150.1,Lot0138570.1,Novel03544,Lot0175080.1,Novel00249,Novel00350,Lot0043300.1,Novel01276,Lot0068230.1,Novel00788,Lot0007140.1,Lot0039700.1,L…
GO:0031593	polyubiquitin binding	molecular_function	0.15429	1	1	820	3	16535	Lot0126110.1
GO:0070530	K63-linked polyubiquitin binding	molecular_function	0.15429	1	1	820	3	16535	Lot0126110.1
GO:0006568	tryptophan metabolic process	biological_process	0.15463	1	1	820	3	16535	Novel01872
GO:0006569	tryptophan catabolic process	biological_process	0.15463	1	1	820	3	16535	Novel01872
GO:0006586	indolalkylamine metabolic process	biological_process	0.15463	1	1	820	3	16535	Novel01872
GO:0009310	amine catabolic process	biological_process	0.15463	1	1	820	3	16535	Novel01872
GO:0042402	cellular biogenic amine catabolic process	biological_process	0.15463	1	1	820	3	16535	Novel01872
GO:0042430	indole-containing compound metabolic process	biological_process	0.15463	1	1	820	3	16535	Novel01872
GO:0042436	indole-containing compound catabolic process	biological_process	0.15463	1	1	820	3	16535	Novel01872
GO:0046218	indolalkylamine catabolic process	biological_process	0.15463	1	1	820	3	16535	Novel01872
GO:0033209	tumor necrosis factor-mediated signaling pathway	biological_process	0.15501	1	1	820	3	16535	Lot0055030.1
GO:0034612	response to tumor necrosis factor	biological_process	0.15501	1	1	820	3	16535	Lot0055030.1
GO:0071356	cellular response to tumor necrosis factor	biological_process	0.15501	1	1	820	3	16535	Lot0055030.1
GO:0031253	cell projection membrane	cellular_component	0.15507	1	1	820	3	16535	Lot0146640.1
GO:0098602	single organism cell adhesion	biological_process	0.15511	1	2	820	15	16535	Lot0043300.1,Lot0043650.1
GO:0004019	adenylosuccinate synthase activity	molecular_function	0.15547	1	1	820	3	16535	Lot0210110.1
GO:0008395	steroid hydroxylase activity	molecular_function	0.15548	1	1	820	3	16535	Lot0185310.1
GO:0004949	cannabinoid receptor activity	molecular_function	0.15568	1	1	820	3	16535	Lot0181040.1
GO:0003743	translation initiation factor activity	molecular_function	0.15568	1	4	820	42	16535	Lot0012170.1,Lot0115730.1,Lot0178390.1,Lot0097040.1
GO:0007250	activation of NF-kappaB-inducing kinase activity	biological_process	0.1561	1	1	820	3	16535	Lot0055030.1
GO:1901224	positive regulation of NIK/NF-kappaB signaling	biological_process	0.1561	1	1	820	3	16535	Lot0055030.1
GO:0051861	glycolipid binding	molecular_function	0.15621	1	1	820	3	16535	Novel01872
GO:0002274	myeloid leukocyte activation	biological_process	0.15634	1	1	820	3	16535	Lot0173640.1
GO:0019203	carbohydrate phosphatase activity	molecular_function	0.1564	1	1	820	3	16535	Lot0009900.1
GO:0042132	fructose 1,6-bisphosphate 1-phosphatase activity	molecular_function	0.1564	1	1	820	3	16535	Lot0009900.1
GO:0050308	sugar-phosphatase activity	molecular_function	0.1564	1	1	820	3	16535	Lot0009900.1
GO:0010466	negative regulation of peptidase activity	biological_process	0.15723	1	1	820	3	16535	Lot0178780.1
GO:0010951	negative regulation of endopeptidase activity	biological_process	0.15723	1	1	820	3	16535	Lot0178780.1
GO:0004800	thyroxine 5'-deiodinase activity	molecular_function	0.15731	1	1	820	3	16535	Lot0018740.1
GO:0008144	drug binding	molecular_function	0.15732	1	1	820	3	16535	Lot0073610.1
GO:0008286	insulin receptor signaling pathway	biological_process	0.15804	1	1	820	4	16535	Lot0128630.1
GO:0030296	protein tyrosine kinase activator activity	molecular_function	0.15808	1	1	820	3	16535	Lot0194030.1
GO:0043174	nucleoside salvage	biological_process	0.15838	1	1	820	3	16535	Lot0150110.1
GO:0003012	muscle system process	biological_process	0.15863	1	3	820	26	16535	Lot0058760.1,Lot0027420.1,Lot0039130.1
GO:0030374	ligand-dependent nuclear receptor transcription coactivator activity	molecular_function	0.1593	1	1	820	5	16535	Lot0182730.1
GO:0006448	regulation of translational elongation	biological_process	0.15949	1	1	820	3	16535	Lot0089210.1
GO:0009636	response to toxic substance	biological_process	0.1597	1	1	820	4	16535	Lot0198010.1
GO:0032182	ubiquitin-like protein binding	molecular_function	0.16003	1	2	820	14	16535	Novel03367,Lot0126110.1
GO:0010942	positive regulation of cell death	biological_process	0.1608	1	2	820	15	16535	Lot0117580.1,Lot0049600.1
GO:0043065	positive regulation of apoptotic process	biological_process	0.1608	1	2	820	15	16535	Lot0049600.1,Lot0117580.1
GO:0043068	positive regulation of programmed cell death	biological_process	0.1608	1	2	820	15	16535	Lot0049600.1,Lot0117580.1
GO:0006914	autophagy	biological_process	0.16275	1	5	820	58	16535	Novel03247,Novel03544,Novel00097,Novel02046,Lot0126110.1
GO:0017038	protein import	biological_process	0.1636	1	3	820	27	16535	Novel02046,Lot0138470.1,Novel03383
GO:0016114	terpenoid biosynthetic process	biological_process	0.16434	1	1	820	4	16535	Lot0187950.1
GO:0006807	nitrogen compound metabolic process	biological_process	0.16445	1	136	820	2512	16535	Novel01517,Lot0087080.1,Lot0068300.1,Novel01607,Novel00744,Lot0188280.1,Lot0022440.1,Lot0061930.1,Lot0037020.1,Novel02861,Lot0101480.1,Lot0169030.1,Novel01872,Lot0173960.1,Lot0161220.1,Novel02622,Lot0149850.1,Lot0037170.1,Lot0039930.1,Lot0138570.1,Novel00788,Lot0175080.1,Novel00350,Lot0063770.1,Lot0012170.1,Lot0136900.1,Lot0152240.1,Novel03449,Lot0031570.1,Lot0207280.1,Lot0159470.1,Lot0018670.1,L…
GO:0006355	regulation of transcription, DNA-templated	biological_process	0.1646	1	60	820	1058	16535	Lot0061930.1,Lot0102340.1,Novel03447,Lot0037020.1,Lot0076900.1,Lot0111570.1,Lot0016200.1,Lot0193720.1,Lot0127020.1,Novel01517,Lot0105060.1,Lot0047890.1,Lot0167880.1,Lot0015700.1,Lot0087080.1,Novel02622,Lot0149850.1,Lot0039930.1,Lot0047970.1,Lot0101480.1,Lot0169030.1,Lot0039700.1,Lot0020220.1,Lot0086680.1,Novel01351,Lot0188710.1,Lot0192800.1,Lot0124780.1,Novel01666,Lot0159210.1,Lot0140940.1,Lot005…
GO:1903506	regulation of nucleic acid-templated transcription	biological_process	0.1646	1	60	820	1058	16535	Lot0015700.1,Lot0087080.1,Lot0047890.1,Lot0105060.1,Lot0167880.1,Novel01517,Lot0127020.1,Lot0193720.1,Lot0016200.1,Lot0111570.1,Lot0076900.1,Lot0037020.1,Novel03447,Lot0061930.1,Lot0102340.1,Lot0140940.1,Lot0159210.1,Lot0192800.1,Lot0188710.1,Lot0124780.1,Novel01666,Novel01351,Lot0086680.1,Lot0020220.1,Lot0039700.1,Lot0169030.1,Lot0101480.1,Lot0047970.1,Lot0039930.1,Lot0149850.1,Novel02622,Lot008…
GO:2001141	regulation of RNA biosynthetic process	biological_process	0.1646	1	60	820	1058	16535	Lot0076900.1,Lot0111570.1,Lot0061930.1,Lot0102340.1,Novel03447,Lot0037020.1,Lot0127020.1,Novel01517,Lot0167880.1,Lot0105060.1,Lot0047890.1,Lot0087080.1,Lot0015700.1,Lot0193720.1,Lot0016200.1,Lot0101480.1,Lot0169030.1,Lot0039700.1,Novel02622,Lot0149850.1,Lot0039930.1,Lot0047970.1,Novel01351,Lot0188710.1,Lot0192800.1,Novel01666,Lot0124780.1,Lot0159210.1,Lot0140940.1,Lot0020220.1,Lot0086680.1,Novel0…
GO:0004827	proline-tRNA ligase activity	molecular_function	0.16476	1	1	820	4	16535	Novel01607
GO:0006433	prolyl-tRNA aminoacylation	biological_process	0.16476	1	1	820	4	16535	Novel01607
GO:0002252	immune effector process	biological_process	0.16751	1	4	820	44	16535	Lot0064620.1,Lot0097920.1,Novel00500,Lot0171910.1
GO:0016817	hydrolase activity, acting on acid anhydrides	molecular_function	0.16755	1	40	820	739	16535	Novel03533,Lot0108720.1,Lot0016310.1,Lot0165070.1,Lot0125340.1,Novel01331,Lot0027430.1,Novel02261,Lot0056380.1,Lot0164860.1,Novel02766,Novel03383,Lot0037420.1,Lot0151960.1,Novel03065,Novel02363,Lot0200850.1,Novel00078,Lot0112720.1,Lot0195540.1,Lot0111130.1,Lot0024910.1,Lot0161220.1,Novel03367,Lot0185130.1,Lot0069720.1,Lot0004820.1,Lot0128360.1,Lot0054990.1,Novel03798,Lot0031660.1,Lot0104860.1,Lot…
GO:0000145	exocyst	cellular_component	0.16858	1	3	820	29	16535	Lot0134250.1,Novel02182,Lot0016000.1
GO:0031326	regulation of cellular biosynthetic process	biological_process	0.16951	1	62	820	1101	16535	Novel01517,Lot0127020.1,Lot0087080.1,Lot0015700.1,Lot0105060.1,Lot0167880.1,Lot0047890.1,Lot0193720.1,Lot0016200.1,Lot0076900.1,Lot0111570.1,Novel03447,Lot0061930.1,Lot0102340.1,Lot0037020.1,Novel01666,Lot0188710.1,Lot0192800.1,Lot0124780.1,Novel01351,Lot0140940.1,Lot0159210.1,Lot0086680.1,Lot0020220.1,Lot0169030.1,Lot0101480.1,Lot0039700.1,Lot0149850.1,Novel02622,Lot0047970.1,Lot0039930.1,Novel0…
GO:0050778	positive regulation of immune response	biological_process	0.1697	1	3	820	30	16535	Lot0171910.1,Lot0097920.1,Lot0064620.1
GO:0016070	RNA metabolic process	biological_process	0.16973	1	84	820	1524	16535	Lot0111570.1,Novel03447,Novel02583,Lot0031570.1,Lot0015700.1,Novel01362,Lot0193720.1,Lot0016200.1,Lot0039700.1,Lot0047970.1,Lot0124780.1,Lot0188710.1,Novel01666,Novel01351,Lot0140940.1,Lot0159210.1,Lot0086680.1,Lot0194080.1,Lot0020220.1,Novel01304,Lot0196140.1,Novel01203,Lot0053740.1,Novel02708,Lot0032130.1,Lot0118830.1,Lot0088150.1,Novel00901,Lot0007140.1,Lot0043300.1,Novel01276,Lot0125750.1,Lot…
GO:0030488	tRNA methylation	biological_process	0.17037	1	1	820	4	16535	Lot0102080.1
GO:0006359	regulation of transcription from RNA polymerase III promoter	biological_process	0.1709	1	1	820	4	16535	Novel00788
GO:0016592	mediator complex	cellular_component	0.17121	1	3	820	32	16535	Lot0020410.1,Lot0063770.1,Novel01203
GO:0016462	pyrophosphatase activity	molecular_function	0.17154	1	39	820	720	16535	Novel02363,Lot0200850.1,Novel00078,Lot0195540.1,Lot0112720.1,Lot0024910.1,Lot0111130.1,Lot0037420.1,Lot0151960.1,Novel03065,Lot0027430.1,Novel01331,Lot0056380.1,Novel02261,Lot0164860.1,Novel03383,Novel02766,Novel03533,Lot0108720.1,Lot0165070.1,Lot0016310.1,Lot0125340.1,Lot0162480.1,Lot0003340.1,Lot0133230.1,Lot0207280.1,Novel01941,Novel01362,Lot0022460.1,Novel03798,Lot0031660.1,Lot0054990.1,Lot01…
GO:0030430	host cell cytoplasm	cellular_component	0.17184	1	1	820	4	16535	Novel02515
GO:0043933	macromolecular complex subunit organization	biological_process	0.17259	1	30	820	508	16535	Lot0043650.1,Lot0056760.1,Lot0160700.1,Lot0162660.1,Lot0098850.1,Novel02766,Novel01351,Novel01666,Lot0118080.1,Novel02622,Novel03212,Novel02182,Novel00492,Novel00788,Lot0159470.1,Lot0177480.1,Novel02672,Lot0127020.1,Novel00787,Novel02583,Novel02623,Novel01362,Lot0032130.1,Novel02708,Lot0086050.1,Novel03798,Novel03227,Novel00534,Lot0138110.1,Novel03247
GO:0043038	amino acid activation	biological_process	0.17331	1	4	820	47	16535	Lot0136900.1,Novel01607,Lot0039300.1,Lot0126680.1
GO:0043039	tRNA aminoacylation	biological_process	0.17331	1	4	820	47	16535	Lot0136900.1,Lot0126680.1,Lot0039300.1,Novel01607
GO:0006396	RNA processing	biological_process	0.17411	1	17	820	268	16535	Lot0020220.1,Lot0194080.1,Novel02766,Lot0000220.1,Novel01543,Novel00097,Novel02861,Lot0102080.1,Lot0097360.1,Novel02583,Lot0031570.1,Novel01362,Novel00901,Novel02708,Lot0076900.1,Lot0154460.1,Lot0022440.1
GO:0019079	viral genome replication	biological_process	0.17469	1	2	820	17	16535	Lot0198010.1,Novel03008
GO:1901505	carbohydrate derivative transporter activity	molecular_function	0.17512	1	2	820	14	16535	Lot0203210.1,Novel01513
GO:0031325	positive regulation of cellular metabolic process	biological_process	0.17532	1	7	820	92	16535	Lot0162080.1,Lot0055030.1,Novel01276,Lot0043300.1,Lot0111570.1,Lot0215340.1,Lot0215350.1
GO:0006749	glutathione metabolic process	biological_process	0.17579	1	2	820	14	16535	Lot0202440.1,Lot0018670.1
GO:0048518	positive regulation of biological process	biological_process	0.17606	1	16	820	258	16535	Lot0215350.1,Novel01872,Lot0215340.1,Lot0117580.1,Lot0097920.1,Lot0090560.1,Lot0055030.1,Lot0111570.1,Lot0064620.1,Lot0049600.1,Lot0043300.1,Novel01276,Lot0162080.1,Lot0171910.1,Lot0003340.1,Lot0060010.1
GO:0016874	ligase activity	molecular_function	0.17677	1	8	820	112	16535	Novel01607,Lot0039300.1,Lot0041270.1,Lot0109790.1,Novel00867,Lot0136900.1,Lot0126680.1,Lot0210110.1
GO:0071900	regulation of protein serine/threonine kinase activity	biological_process	0.17686	1	2	820	15	16535	Lot0055030.1,Lot0020220.1
GO:0007596	blood coagulation	biological_process	0.17829	1	6	820	72	16535	Novel03247,Novel03227,Novel01362,Novel00492,Novel03798,Novel02708
GO:0010496	intercellular transport	biological_process	0.17845	1	1	820	4	16535	Novel02644
GO:0044000	movement in host	biological_process	0.17845	1	1	820	4	16535	Novel02644
GO:0044766	multi-organism transport	biological_process	0.17845	1	1	820	4	16535	Novel02644
GO:0046739	transport of virus in multicellular host	biological_process	0.17845	1	1	820	4	16535	Novel02644
GO:0046740	transport of virus in host, cell to cell	biological_process	0.17845	1	1	820	4	16535	Novel02644
GO:0046794	transport of virus	biological_process	0.17845	1	1	820	4	16535	Novel02644
GO:0051814	movement in other organism involved in symbiotic interaction	biological_process	0.17845	1	1	820	4	16535	Novel02644
GO:1902579	multi-organism localization	biological_process	0.17845	1	1	820	4	16535	Novel02644
GO:1902586	multi-organism intercellular transport	biological_process	0.17845	1	1	820	4	16535	Novel02644
GO:0004812	aminoacyl-tRNA ligase activity	molecular_function	0.17853	1	4	820	47	16535	Novel01607,Lot0039300.1,Lot0126680.1,Lot0136900.1
GO:0016875	ligase activity, forming carbon-oxygen bonds	molecular_function	0.17853	1	4	820	47	16535	Lot0136900.1,Lot0126680.1,Novel01607,Lot0039300.1
GO:0016876	ligase activity, forming aminoacyl-tRNA and related compounds	molecular_function	0.17853	1	4	820	47	16535	Lot0136900.1,Lot0039300.1,Novel01607,Lot0126680.1
GO:0000346	transcription export complex	cellular_component	0.17855	1	1	820	4	16535	Novel00097
GO:0000347	THO complex	cellular_component	0.17855	1	1	820	4	16535	Novel00097
GO:0000445	THO complex part of transcription export complex	cellular_component	0.17855	1	1	820	4	16535	Novel00097
GO:0019219	regulation of nucleobase-containing compound metabolic process	biological_process	0.17875	1	61	820	1084	16535	Lot0029900.1,Lot0063770.1,Novel01203,Lot0032130.1,Lot0053740.1,Lot0088150.1,Novel03544,Lot0138570.1,Novel00350,Novel00249,Lot0175080.1,Lot0068230.1,Novel00788,Lot0007140.1,Lot0043300.1,Novel01276,Lot0023250.1,Lot0072570.1,Novel01295,Lot0201420.1,Lot0074890.1,Lot0152240.1,Lot0026810.1,Lot0000220.1,Novel00708,Novel00097,Lot0038200.1,Lot0125900.1,Lot0189130.1,Lot0103890.1,Lot0111570.1,Lot0076900.1,L…
GO:0003924	GTPase activity	molecular_function	0.17968	1	23	820	351	16535	Novel01362,Lot0022460.1,Lot0111130.1,Lot0162480.1,Lot0200850.1,Novel01941,Novel03798,Lot0031660.1,Lot0054990.1,Lot0037420.1,Lot0151960.1,Lot0164860.1,Lot0004820.1,Novel02766,Lot0185130.1,Novel01331,Lot0027430.1,Lot0056380.1,Lot0069720.1,Novel02261,Lot0016310.1,Lot0125340.1,Novel03533
GO:0042325	regulation of phosphorylation	biological_process	0.18049	1	4	820	42	16535	Lot0055030.1,Lot0020220.1,Lot0215340.1,Lot0215350.1
GO:0016818	hydrolase activity, acting on acid anhydrides, in phosphorus-containing anhydrides	molecular_function	0.18052	1	39	820	724	16535	Lot0003340.1,Lot0162480.1,Novel01941,Lot0133230.1,Lot0207280.1,Novel01362,Lot0022460.1,Lot0128360.1,Lot0054990.1,Novel03798,Lot0031660.1,Lot0104860.1,Lot0185130.1,Lot0069720.1,Lot0004820.1,Lot0161220.1,Novel03367,Novel02363,Lot0200850.1,Novel00078,Lot0195540.1,Lot0112720.1,Lot0024910.1,Lot0111130.1,Lot0037420.1,Lot0151960.1,Novel03065,Novel01331,Lot0027430.1,Novel02261,Lot0056380.1,Lot0164860.1,N…
GO:0016272	prefoldin complex	cellular_component	0.18146	1	2	820	14	16535	Novel00492,Novel00097
GO:1903034	regulation of response to wounding	biological_process	0.18162	1	2	820	15	16535	Lot0064620.1,Lot0171910.1
GO:0032040	small-subunit processome	cellular_component	0.1817	1	2	820	16	16535	Novel00788,Lot0205720.1
GO:0090174	organelle membrane fusion	biological_process	0.18232	1	1	820	4	16535	Lot0086040.1
GO:0005861	troponin complex	cellular_component	0.18237	1	2	820	14	16535	Lot0058760.1,Lot0027420.1
GO:0005865	striated muscle thin filament	cellular_component	0.18237	1	2	820	14	16535	Lot0027420.1,Lot0058760.1
GO:0030016	myofibril	cellular_component	0.18237	1	2	820	14	16535	Lot0058760.1,Lot0027420.1
GO:0030017	sarcomere	cellular_component	0.18237	1	2	820	14	16535	Lot0058760.1,Lot0027420.1
GO:0036379	myofilament	cellular_component	0.18237	1	2	820	14	16535	Lot0058760.1,Lot0027420.1
GO:0043292	contractile fiber	cellular_component	0.18237	1	2	820	14	16535	Lot0027420.1,Lot0058760.1
GO:0044449	contractile fiber part	cellular_component	0.18237	1	2	820	14	16535	Lot0027420.1,Lot0058760.1
GO:0016929	SUMO-specific protease activity	molecular_function	0.18249	1	1	820	4	16535	Novel03367
GO:0002684	positive regulation of immune system process	biological_process	0.18351	1	3	820	31	16535	Lot0064620.1,Lot0097920.1,Lot0171910.1
GO:0006403	RNA localization	biological_process	0.1836	1	2	820	15	16535	Novel01513,Novel03212
GO:0050657	nucleic acid transport	biological_process	0.1836	1	2	820	15	16535	Novel01513,Novel03212
GO:0050658	RNA transport	biological_process	0.1836	1	2	820	15	16535	Novel01513,Novel03212
GO:0051236	establishment of RNA localization	biological_process	0.1836	1	2	820	15	16535	Novel03212,Novel01513
GO:0016616	oxidoreductase activity, acting on the CH-OH group of donors, NAD or NADP as acceptor	molecular_function	0.18384	1	5	820	58	16535	Lot0100040.1,Lot0195630.1,Novel02638,Lot0187950.1,Lot0044080.1
GO:0015932	nucleobase-containing compound transmembrane transporter activity	molecular_function	0.18411	1	2	820	15	16535	Lot0203210.1,Novel01513
GO:0034764	positive regulation of transmembrane transport	biological_process	0.18421	1	1	820	4	16535	Novel01872
GO:0034767	positive regulation of ion transmembrane transport	biological_process	0.18421	1	1	820	4	16535	Novel01872
GO:0043270	positive regulation of ion transport	biological_process	0.18421	1	1	820	4	16535	Novel01872
GO:0043234	protein complex	cellular_component	0.18438	1	73	820	1345	16535	Lot0194000.1,Lot0134250.1,Lot0098850.1,Novel02913,Lot0108680.1,Novel02394,Lot0016000.1,Lot0108690.1,Lot0005930.1,Lot0069360.1,Lot0037170.1,Novel02182,Lot0027420.1,Novel01941,Lot0058290.1,Novel01513,Novel03227,Novel03798,Lot0003260.1,Novel00097,Novel02766,Lot0020410.1,Lot0189130.1,Lot0026960.1,Novel00492,Novel02432,Lot0195630.1,Novel03533,Novel02683,Lot0024910.1,Novel02672,Lot0172970.1,Novel00788,…
GO:0006259	DNA metabolic process	biological_process	0.18571	1	26	820	451	16535	Novel02394,Novel02760,Novel00087,Novel03367,Lot0041270.1,Novel02108,Lot0037170.1,Lot0161220.1,Novel00097,Lot0139790.1,Lot0194000.1,Novel01304,Novel01331,Lot0185260.1,Novel00534,Novel00744,Novel00785,Novel03447,Lot0139800.1,Novel03544,Novel02623,Novel00088,Novel03281,Lot0207280.1,Novel00788,Novel01941
GO:0051649	establishment of localization in cell	biological_process	0.18601	1	29	820	491	16535	Lot0150270.1,Novel03281,Novel02672,Lot0044590.1,Novel03447,Lot0133240.1,Novel00785,Lot0151490.1,Lot0105970.1,Lot0004070.1,Novel00534,Novel00500,Novel03278,Lot0134250.1,Novel01543,Novel00097,Lot0086040.1,Lot0181830.1,Novel03212,Lot0016000.1,Lot0133290.1,Novel02182,Lot0138780.1,Novel02046,Novel00492,Novel02913,Novel02760,Lot0138470.1,Novel02394
GO:0010923	negative regulation of phosphatase activity	biological_process	0.18665	1	1	820	4	16535	Novel02858
GO:0035305	negative regulation of dephosphorylation	biological_process	0.18665	1	1	820	4	16535	Novel02858
GO:0035308	negative regulation of protein dephosphorylation	biological_process	0.18665	1	1	820	4	16535	Novel02858
GO:0007599	hemostasis	biological_process	0.1867	1	6	820	73	16535	Novel02708,Novel03798,Novel00492,Novel01362,Novel03247,Novel03227
GO:0003677	DNA binding	molecular_function	0.18843	1	70	820	1254	16535	Lot0047890.1,Lot0167880.1,Lot0105060.1,Lot0087080.1,Lot0127020.1,Novel01941,Lot0037020.1,Lot0061930.1,Lot0102340.1,Novel03789,Novel02394,Lot0101480.1,Lot0169030.1,Lot0039930.1,Lot0161220.1,Novel03212,Lot0149850.1,Novel02644,Novel00088,Novel03544,Novel02623,Novel03281,Lot0049100.1,Novel00350,Novel00788,Novel00785,Lot0029900.1,Lot0057590.1,Lot0152240.1,Lot0123470.1,Novel00097,Lot0041270.1,Novel0276…
GO:0015926	glucosidase activity	molecular_function	0.18845	1	1	820	5	16535	Novel00788
GO:0010467	gene expression	biological_process	0.18881	1	95	820	1735	16535	Lot0201420.1,Lot0072570.1,Lot0189130.1,Lot0152240.1,Lot0000220.1,Novel00708,Novel00097,Novel02766,Lot0136900.1,Lot0012170.1,Lot0063770.1,Lot0154460.1,Lot0029900.1,Novel00350,Novel00249,Lot0175080.1,Novel00788,Lot0068230.1,Novel03544,Lot0138570.1,Lot0039930.1,Lot0149850.1,Novel03212,Novel02622,Lot0169030.1,Lot0101480.1,Lot0097360.1,Novel03789,Lot0152280.1,Lot0097040.1,Novel02861,Lot0192800.1,Lot00…
GO:0004553	hydrolase activity, hydrolyzing O-glycosyl compounds	molecular_function	0.1892	1	6	820	79	16535	Novel01448,Lot0088110.1,Lot0068010.1,Lot0068000.1,Novel00788,Lot0033440.1
GO:1902532	negative regulation of intracellular signal transduction	biological_process	0.19172	1	2	820	16	16535	Lot0058600.1,Lot0065360.1
GO:0070652	HAUS complex	cellular_component	0.19232	1	1	820	4	16535	Lot0098850.1
GO:0010243	response to organonitrogen compound	biological_process	0.19269	1	2	820	16	16535	Lot0090600.1,Lot0128630.1
GO:0008094	DNA-dependent ATPase activity	molecular_function	0.19277	1	3	820	33	16535	Novel03367,Novel01331,Lot0161220.1
GO:0016901	oxidoreductase activity, acting on the CH-OH group of donors, quinone or similar compound as acceptor	molecular_function	0.19283	1	1	820	4	16535	Novel01672
GO:0045296	cadherin binding	molecular_function	0.19514	1	1	820	5	16535	Lot0043650.1
GO:0006506	GPI anchor biosynthetic process	biological_process	0.19695	1	3	820	33	16535	Lot0051900.1,Novel00555,Lot0052100.1
GO:0006661	phosphatidylinositol biosynthetic process	biological_process	0.19695	1	3	820	33	16535	Lot0051900.1,Novel00555,Lot0052100.1
GO:0015464	acetylcholine receptor activity	molecular_function	0.19751	1	1	820	4	16535	Lot0035710.1
GO:0016907	G-protein coupled acetylcholine receptor activity	molecular_function	0.19751	1	1	820	4	16535	Lot0035710.1
GO:0030126	COPI vesicle coat	cellular_component	0.19796	1	1	820	5	16535	Lot0004070.1
GO:0030137	COPI-coated vesicle	cellular_component	0.19796	1	1	820	5	16535	Lot0004070.1
GO:0030663	COPI-coated vesicle membrane	cellular_component	0.19796	1	1	820	5	16535	Lot0004070.1
GO:0016757	transferase activity, transferring glycosyl groups	molecular_function	0.19809	1	16	820	248	16535	Lot0021170.1,Lot0188290.1,Lot0061750.1,Lot0188280.1,Novel00744,Lot0125760.1,Novel02644,Lot0090210.1,Lot0061760.1,Lot0059170.1,Lot0090080.1,Lot0204620.1,Lot0052100.1,Lot0126400.1,Lot0106980.1,Lot0048090.1
GO:0009055	electron carrier activity	molecular_function	0.19852	1	5	820	60	16535	Novel01666,Novel03281,Novel00047,Lot0187670.1,Novel01018
GO:0022613	ribonucleoprotein complex biogenesis	biological_process	0.19916	1	6	820	77	16535	Novel03281,Lot0086050.1,Novel02708,Novel01362,Novel02766,Lot0097360.1
GO:0003909	DNA ligase activity	molecular_function	0.20087	1	1	820	5	16535	Lot0041270.1
GO:0042537	benzene-containing compound metabolic process	biological_process	0.20111	1	1	820	4	16535	Novel01872
GO:0070189	kynurenine metabolic process	biological_process	0.20111	1	1	820	4	16535	Novel01872
GO:0032868	response to insulin	biological_process	0.20152	1	1	820	5	16535	Lot0128630.1
GO:0032869	cellular response to insulin stimulus	biological_process	0.20152	1	1	820	5	16535	Lot0128630.1
GO:0034755	iron ion transmembrane transport	biological_process	0.20164	1	1	820	4	16535	Novel01513
GO:0070161	anchoring junction	cellular_component	0.20211	1	2	820	20	16535	Novel02182,Lot0043650.1
GO:0005794	Golgi apparatus	cellular_component	0.20213	1	6	820	84	16535	Lot0004070.1,Lot0086040.1,Novel02672,Lot0069570.1,Lot0010600.1,Lot0126110.1
GO:0006783	heme biosynthetic process	biological_process	0.20218	1	1	820	4	16535	Novel02171
GO:0046148	pigment biosynthetic process	biological_process	0.20218	1	1	820	4	16535	Novel02171
GO:0016805	dipeptidase activity	molecular_function	0.20224	1	1	820	4	16535	Lot0203930.1
GO:0007254	JNK cascade	biological_process	0.20247	1	1	820	4	16535	Lot0055030.1
GO:0031098	stress-activated protein kinase signaling cascade	biological_process	0.20247	1	1	820	4	16535	Lot0055030.1
GO:0032872	regulation of stress-activated MAPK cascade	biological_process	0.20247	1	1	820	4	16535	Lot0055030.1
GO:0046328	regulation of JNK cascade	biological_process	0.20247	1	1	820	4	16535	Lot0055030.1
GO:0051403	stress-activated MAPK cascade	biological_process	0.20247	1	1	820	4	16535	Lot0055030.1
GO:0070302	regulation of stress-activated protein kinase signaling cascade	biological_process	0.20247	1	1	820	4	16535	Lot0055030.1
GO:0032588	trans-Golgi network membrane	cellular_component	0.20254	1	1	820	4	16535	Lot0069570.1
GO:0030216	keratinocyte differentiation	biological_process	0.20257	1	1	820	4	16535	Lot0069570.1
GO:0043588	skin development	biological_process	0.20257	1	1	820	4	16535	Lot0069570.1
GO:1902533	positive regulation of intracellular signal transduction	biological_process	0.20257	1	3	820	30	16535	Lot0055030.1,Lot0215340.1,Lot0215350.1
GO:0070915	lysophosphatidic acid receptor activity	molecular_function	0.20267	1	1	820	4	16535	Lot0052570.1
GO:0004367	glycerol-3-phosphate dehydrogenase [NAD+] activity	molecular_function	0.20286	1	1	820	4	16535	Lot0195630.1
GO:0046168	glycerol-3-phosphate catabolic process	biological_process	0.20286	1	1	820	4	16535	Lot0195630.1
GO:0000275	mitochondrial proton-transporting ATP synthase complex, catalytic core F(1)	cellular_component	0.20313	1	1	820	4	16535	Novel02363
GO:0003747	translation release factor activity	molecular_function	0.20335	1	1	820	4	16535	Lot0159470.1
GO:0008079	translation termination factor activity	molecular_function	0.20335	1	1	820	4	16535	Lot0159470.1
GO:0016247	channel regulator activity	molecular_function	0.2037	1	2	820	19	16535	Novel01326,Novel03449
GO:0016423	tRNA (guanine) methyltransferase activity	molecular_function	0.20373	1	1	820	5	16535	Novel00867
GO:0050817	coagulation	biological_process	0.20385	1	6	820	75	16535	Novel02708,Novel03798,Novel00492,Novel03247,Novel01362,Novel03227
GO:0051338	regulation of transferase activity	biological_process	0.2042	1	4	820	45	16535	Lot0055030.1,Lot0020220.1,Lot0215340.1,Lot0215350.1
GO:0004619	phosphoglycerate mutase activity	molecular_function	0.20433	1	1	820	4	16535	Lot0027400.1
GO:0045048	protein insertion into ER membrane	biological_process	0.20459	1	1	820	4	16535	Novel01396
GO:0071816	tail-anchored membrane protein insertion into ER membrane	biological_process	0.20459	1	1	820	4	16535	Novel01396
GO:0042246	tissue regeneration	biological_process	0.20525	1	1	820	4	16535	Lot0110080.1
GO:0045861	negative regulation of proteolysis	biological_process	0.20528	1	2	820	16	16535	Lot0178780.1,Lot0171910.1
GO:0006505	GPI anchor metabolic process	biological_process	0.206	1	3	820	34	16535	Lot0052100.1,Novel00555,Lot0051900.1
GO:0042573	retinoic acid metabolic process	biological_process	0.2062	1	1	820	4	16535	Lot0187950.1
GO:1990234	transferase complex	cellular_component	0.20758	1	9	820	138	16535	Novel00788,Novel01304,Novel03281,Novel01543,Novel01351,Lot0201410.1,Lot0102080.1,Lot0150320.1,Novel03247
GO:0043624	cellular protein complex disassembly	biological_process	0.20825	1	3	820	32	16535	Novel02583,Lot0162660.1,Lot0159470.1
GO:0045116	protein neddylation	biological_process	0.20889	1	1	820	5	16535	Novel00867
GO:0031461	cullin-RING ubiquitin ligase complex	cellular_component	0.20927	1	3	820	30	16535	Novel03247,Novel01543,Novel03281
GO:0048523	negative regulation of cellular process	biological_process	0.21087	1	15	820	235	16535	Novel02858,Lot0065360.1,Lot0159210.1,Lot0127020.1,Novel02583,Lot0162660.1,Lot0171910.1,Lot0058600.1,Lot0007140.1,Lot0044510.1,Lot0028020.1,Lot0173640.1,Lot0198010.1,Lot0128630.1,Lot0178780.1
GO:1901363	heterocyclic compound binding	molecular_function	0.21169	1	212	820	4155	16535	Lot0023250.1,Lot0049250.1,Lot0125340.1,Lot0039300.1,Lot0198010.1,Lot0147150.1,Lot0165070.1,Lot0107930.1,Lot0049240.1,Lot0108720.1,Lot0038200.1,Novel03383,Lot0185260.1,Lot0056380.1,Novel01331,Lot0027430.1,Lot0178390.1,Lot0115730.1,Novel02708,Lot0053740.1,Lot0115690.1,Lot0111130.1,Lot0022580.1,Lot0043300.1,Lot0200850.1,Lot0080570.1,Lot0097780.1,Lot0047970.1,Novel01370,Lot0139990.1,Novel01666,Lot015…
GO:0003713	transcription coactivator activity	molecular_function	0.21174	1	3	820	37	16535	Lot0192800.1,Novel01351,Lot0182730.1
GO:0006605	protein targeting	biological_process	0.2123	1	4	820	46	16535	Lot0138470.1,Lot0181830.1,Lot0150270.1,Novel02046
GO:0044092	negative regulation of molecular function	biological_process	0.21264	1	3	820	31	16535	Novel02858,Lot0178780.1,Lot0044510.1
GO:0003723	RNA binding	molecular_function	0.21313	1	21	820	342	16535	Lot0004290.1,Lot0159470.1,Lot0031570.1,Lot0009610.1,Novel01362,Lot0115730.1,Novel02708,Lot0012170.1,Lot0064620.1,Lot0178390.1,Lot0022440.1,Lot0039710.1,Novel01331,Lot0001230.1,Lot0152280.1,Lot0064790.1,Novel02766,Lot0097040.1,Novel02861,Lot0181830.1,Lot0198010.1
GO:0007172	signal complex assembly	biological_process	0.21338	1	1	820	6	16535	Novel02182
GO:0004003	ATP-dependent DNA helicase activity	molecular_function	0.2138	1	2	820	19	16535	Novel01331,Novel03367
GO:0000988	transcription factor activity, protein binding	molecular_function	0.21395	1	7	820	108	16535	Lot0182730.1,Novel00788,Lot0125750.1,Lot0063770.1,Lot0192800.1,Novel01203,Novel01351
GO:0030684	preribosome	cellular_component	0.21462	1	2	820	18	16535	Lot0205720.1,Novel00788
GO:0070006	metalloaminopeptidase activity	molecular_function	0.21496	1	1	820	6	16535	Lot0185560.1
GO:0003712	transcription cofactor activity	molecular_function	0.2152	1	6	820	89	16535	Lot0125750.1,Lot0182730.1,Novel01351,Novel01203,Lot0192800.1,Lot0063770.1
GO:0031975	envelope	cellular_component	0.21537	1	14	820	210	16535	Novel02708,Novel03212,Novel03798,Lot0206110.1,Novel02913,Novel03227,Novel00500,Novel02363,Lot0136050.1,Lot0055610.1,Novel02766,Novel01543,Lot0047480.1,Novel01362
GO:0002949	tRNA threonylcarbamoyladenosine modification	biological_process	0.2154	1	1	820	5	16535	Lot0154460.1
GO:0070525	tRNA threonylcarbamoyladenosine metabolic process	biological_process	0.2154	1	1	820	5	16535	Lot0154460.1
GO:0043241	protein complex disassembly	biological_process	0.21645	1	3	820	33	16535	Lot0162660.1,Lot0159470.1,Novel02583
GO:0097159	organic cyclic compound binding	molecular_function	0.21781	1	212	820	4160	16535	Lot0086680.1,Lot0123450.1,Lot0039870.1,Novel01666,Lot0159210.1,Lot0097780.1,Novel01370,Lot0047970.1,Lot0139990.1,Lot0176590.1,Lot0075260.1,Lot0193720.1,Lot0201910.1,Lot0015700.1,Lot0014080.1,Novel01362,Novel03447,Lot0128360.1,Lot0022660.1,Lot0180370.1,Lot0015990.1,Lot0185260.1,Lot0056380.1,Lot0027430.1,Novel01331,Novel03383,Lot0038200.1,Lot0107930.1,Lot0049240.1,Lot0108720.1,Lot0023250.1,Lot01253…
GO:0042175	nuclear outer membrane-endoplasmic reticulum membrane network	cellular_component	0.2186	1	6	820	84	16535	Novel00555,Lot0024910.1,Lot0185560.1,Lot0162080.1,Novel00788,Lot0051900.1
GO:0003906	DNA-(apurinic or apyrimidinic site) lyase activity	molecular_function	0.22012	1	1	820	5	16535	Lot0185260.1
GO:0051924	regulation of calcium ion transport	biological_process	0.2209	1	1	820	5	16535	Lot0044510.1
GO:0009074	aromatic amino acid family catabolic process	biological_process	0.22126	1	1	820	5	16535	Novel01872
GO:0008285	negative regulation of cell proliferation	biological_process	0.22169	1	2	820	19	16535	Lot0198010.1,Lot0159210.1
GO:0009271	phage shock	biological_process	0.22206	1	1	820	5	16535	Novel00708
GO:0098586	cellular response to virus	biological_process	0.22206	1	1	820	5	16535	Novel00708
GO:0006383	transcription from RNA polymerase III promoter	biological_process	0.22282	1	2	820	18	16535	Novel01304,Novel00788
GO:0003678	DNA helicase activity	molecular_function	0.22284	1	3	820	38	16535	Novel03367,Novel01331,Lot0207280.1
GO:0016798	hydrolase activity, acting on glycosyl bonds	molecular_function	0.22286	1	7	820	99	16535	Lot0033440.1,Lot0185260.1,Novel00788,Lot0068000.1,Lot0068010.1,Novel01448,Lot0088110.1
GO:0009452	7-methylguanosine RNA capping	biological_process	0.22474	1	1	820	5	16535	Lot0194080.1
GO:0036260	RNA capping	biological_process	0.22474	1	1	820	5	16535	Lot0194080.1
GO:0009166	nucleotide catabolic process	biological_process	0.22486	1	1	820	5	16535	Lot0048380.1
GO:0070069	cytochrome complex	cellular_component	0.22557	1	1	820	5	16535	Novel01666
GO:0016702	oxidoreductase activity, acting on single donors with incorporation of molecular oxygen, incorporation of two atoms of oxygen	molecular_function	0.22601	1	6	820	77	16535	Novel00500,Novel03447,Lot0008930.1,Novel03278,Novel03227,Novel01872
GO:0005604	basement membrane	cellular_component	0.22678	1	1	820	7	16535	Lot0115260.1
GO:0043173	nucleotide salvage	biological_process	0.22958	1	1	820	5	16535	Lot0150110.1
GO:0032984	macromolecular complex disassembly	biological_process	0.22981	1	3	820	34	16535	Novel02583,Lot0162660.1,Lot0159470.1
GO:0015399	primary active transmembrane transporter activity	molecular_function	0.2299	1	4	820	62	16535	Lot0108720.1,Lot0024910.1,Lot0195540.1,Lot0165070.1
GO:0015405	P-P-bond-hydrolysis-driven transmembrane transporter activity	molecular_function	0.2299	1	4	820	62	16535	Lot0165070.1,Lot0195540.1,Lot0024910.1,Lot0108720.1
GO:0042626	ATPase activity, coupled to transmembrane movement of substances	molecular_function	0.2299	1	4	820	62	16535	Lot0165070.1,Lot0195540.1,Lot0024910.1,Lot0108720.1
GO:0046930	pore complex	cellular_component	0.23037	1	2	820	17	16535	Lot0097920.1,Lot0138110.1
GO:0010921	regulation of phosphatase activity	biological_process	0.23179	1	1	820	5	16535	Novel02858
GO:0048519	negative regulation of biological process	biological_process	0.23192	1	16	820	260	16535	Novel02858,Novel02583,Lot0127020.1,Lot0058600.1,Lot0171910.1,Lot0007140.1,Lot0128630.1,Novel01867,Lot0178780.1,Lot0159210.1,Lot0065360.1,Lot0162660.1,Lot0044510.1,Lot0028020.1,Lot0198010.1,Lot0173640.1
GO:1901362	organic cyclic compound biosynthetic process	biological_process	0.23296	1	75	820	1377	16535	Lot0189130.1,Lot0152240.1,Novel00708,Novel00097,Lot0201420.1,Lot0072570.1,Novel00350,Novel00249,Novel02363,Lot0175080.1,Novel00788,Lot0068230.1,Lot0210110.1,Novel03544,Lot0138570.1,Lot0063770.1,Lot0029900.1,Novel03789,Lot0192800.1,Lot0039930.1,Lot0185310.1,Lot0149850.1,Novel02622,Lot0169030.1,Lot0101480.1,Lot0087080.1,Lot0068300.1,Lot0047890.1,Lot0167880.1,Lot0105060.1,Novel01517,Lot0127020.1,Lot…
GO:0006368	transcription elongation from RNA polymerase II promoter	biological_process	0.23468	1	2	820	19	16535	Novel00788,Lot0196140.1
GO:0048038	quinone binding	molecular_function	0.2363	1	1	820	5	16535	Novel01672
GO:0012505	endomembrane system	cellular_component	0.23711	1	19	820	324	16535	Novel03447,Lot0069570.1,Lot0010600.1,Novel03227,Lot0004070.1,Lot0051900.1,Novel00788,Lot0162080.1,Lot0024910.1,Novel02672,Lot0143370.1,Novel02583,Novel03212,Lot0126110.1,Novel00500,Lot0185560.1,Novel03278,Lot0086040.1,Novel00555
GO:0033554	cellular response to stress	biological_process	0.24059	1	13	820	217	16535	Novel00088,Lot0194000.1,Lot0139790.1,Lot0207280.1,Lot0185260.1,Lot0055030.1,Novel03367,Lot0041270.1,Lot0198010.1,Lot0161220.1,Lot0139800.1,Lot0037170.1,Novel02108
GO:0005164	tumor necrosis factor receptor binding	molecular_function	0.24069	1	2	820	17	16535	Lot0055030.1,Lot0201150.1
GO:0032813	tumor necrosis factor receptor superfamily binding	molecular_function	0.24069	1	2	820	17	16535	Lot0201150.1,Lot0055030.1
GO:0006072	glycerol-3-phosphate metabolic process	biological_process	0.24194	1	1	820	5	16535	Lot0195630.1
GO:0009331	glycerol-3-phosphate dehydrogenase complex	cellular_component	0.24194	1	1	820	5	16535	Lot0195630.1
GO:0005310	dicarboxylic acid transmembrane transporter activity	molecular_function	0.24234	1	1	820	6	16535	Novel01513
GO:0006956	complement activation	biological_process	0.24305	1	2	820	20	16535	Lot0171910.1,Lot0097920.1
GO:0051641	cellular localization	biological_process	0.24396	1	30	820	532	16535	Novel00500,Lot0134250.1,Novel03278,Novel01543,Novel00097,Lot0086040.1,Lot0181830.1,Novel03212,Lot0016000.1,Novel02182,Lot0133290.1,Lot0138780.1,Novel02046,Novel00492,Novel02913,Novel02760,Lot0138470.1,Novel02394,Lot0150270.1,Novel01396,Novel03281,Novel02672,Lot0044590.1,Novel03447,Lot0133240.1,Lot0151490.1,Novel00785,Lot0105970.1,Lot0004070.1,Novel00534
GO:0016701	oxidoreductase activity, acting on single donors with incorporation of molecular oxygen	molecular_function	0.2442	1	6	820	79	16535	Novel00500,Novel03447,Lot0008930.1,Novel03278,Novel01872,Novel03227
GO:0008312	7S RNA binding	molecular_function	0.24457	1	1	820	5	16535	Lot0181830.1
GO:0048500	signal recognition particle	cellular_component	0.24457	1	1	820	5	16535	Lot0181830.1
GO:0005634	nucleus	cellular_component	0.24609	1	63	820	1178	16535	Lot0152240.1,Lot0002690.1,Lot0017950.1,Novel02766,Lot0038200.1,Novel00097,Novel01543,Lot0125900.1,Lot0020410.1,Lot0024300.1,Lot0160700.1,Lot0103890.1,Lot0072570.1,Novel02432,Novel00901,Lot0118830.1,Lot0175080.1,Novel03281,Novel00249,Novel00350,Novel01276,Novel00788,Lot0007140.1,Novel03254,Novel01203,Lot0008600.1,Lot0029900.1,Lot0063770.1,Novel02708,Lot0053740.1,Lot0032130.1,Novel02861,Lot0118080.…
GO:0006446	regulation of translational initiation	biological_process	0.24617	1	1	820	5	16535	Lot0198010.1
GO:0004962	endothelin receptor activity	molecular_function	0.24629	1	1	820	5	16535	Lot0088310.1
GO:0048483	autonomic nervous system development	biological_process	0.24629	1	1	820	5	16535	Lot0088310.1
GO:0048484	enteric nervous system development	biological_process	0.24629	1	1	820	5	16535	Lot0088310.1
GO:0004749	ribose phosphate diphosphokinase activity	molecular_function	0.24676	1	1	820	5	16535	Lot0068300.1
GO:0052547	regulation of peptidase activity	biological_process	0.24734	1	1	820	5	16535	Lot0178780.1
GO:0052548	regulation of endopeptidase activity	biological_process	0.24734	1	1	820	5	16535	Lot0178780.1
GO:0016854	racemase and epimerase activity	molecular_function	0.2475	1	1	820	5	16535	Lot0070780.1
GO:0016857	racemase and epimerase activity, acting on carbohydrates and derivatives	molecular_function	0.2475	1	1	820	5	16535	Lot0070780.1
GO:0048871	multicellular organismal homeostasis	biological_process	0.24846	1	1	820	5	16535	Lot0069570.1
GO:0005048	signal sequence binding	molecular_function	0.24861	1	1	820	5	16535	Lot0181830.1
GO:0031099	regeneration	biological_process	0.24885	1	1	820	5	16535	Lot0110080.1
GO:0006897	endocytosis	biological_process	0.24917	1	4	820	53	16535	Novel03247,Lot0064960.1,Novel01667,Lot0098280.1
GO:0006417	regulation of translation	biological_process	0.24928	1	2	820	22	16535	Lot0198010.1,Lot0089210.1
GO:0034248	regulation of cellular amide metabolic process	biological_process	0.24928	1	2	820	22	16535	Lot0198010.1,Lot0089210.1
GO:0003839	gamma-glutamylcyclotransferase activity	molecular_function	0.2503	1	1	820	5	16535	Lot0018670.1
GO:0007276	gamete generation	biological_process	0.25048	1	3	820	35	16535	Lot0142850.1,Lot0077940.1,Novel02432
GO:0015740	C4-dicarboxylate transport	biological_process	0.25059	1	1	820	7	16535	Novel01513
GO:0038061	NIK/NF-kappaB signaling	biological_process	0.25233	1	1	820	6	16535	Lot0055030.1
GO:1901222	regulation of NIK/NF-kappaB signaling	biological_process	0.25233	1	1	820	6	16535	Lot0055030.1
GO:0001905	activation of membrane attack complex	biological_process	0.2527	1	1	820	5	16535	Lot0171910.1
GO:0001969	regulation of activation of membrane attack complex	biological_process	0.2527	1	1	820	5	16535	Lot0171910.1
GO:0001971	negative regulation of activation of membrane attack complex	biological_process	0.2527	1	1	820	5	16535	Lot0171910.1
GO:0006351	transcription, DNA-templated	biological_process	0.25294	1	65	820	1196	16535	Novel03789,Lot0192800.1,Lot0039930.1,Lot0149850.1,Novel02622,Lot0169030.1,Lot0101480.1,Lot0087080.1,Lot0047890.1,Lot0105060.1,Lot0167880.1,Novel01517,Lot0127020.1,Lot0037020.1,Lot0061930.1,Lot0102340.1,Lot0076900.1,Lot0189130.1,Lot0152240.1,Novel00708,Novel00097,Lot0072570.1,Lot0201420.1,Novel00350,Novel00249,Lot0175080.1,Lot0068230.1,Novel00788,Novel03544,Lot0138570.1,Lot0029900.1,Lot0063770.1,N…
GO:0097659	nucleic acid-templated transcription	biological_process	0.25294	1	65	820	1196	16535	Lot0196140.1,Novel01304,Lot0020220.1,Lot0086680.1,Lot0159210.1,Lot0140940.1,Novel01351,Lot0124780.1,Lot0188710.1,Novel01666,Lot0047970.1,Lot0039700.1,Lot0016200.1,Lot0193720.1,Lot0015700.1,Novel03447,Lot0111570.1,Lot0125900.1,Lot0103890.1,Lot0038200.1,Lot0026810.1,Novel01295,Lot0074890.1,Lot0023250.1,Lot0043300.1,Lot0125750.1,Novel01276,Lot0007140.1,Lot0088150.1,Lot0118830.1,Lot0053740.1,Lot00321…
GO:0006518	peptide metabolic process	biological_process	0.25329	1	17	820	274	16535	Lot0039300.1,Lot0198010.1,Lot0089210.1,Lot0152280.1,Lot0097040.1,Novel02376,Lot0115730.1,Lot0202440.1,Lot0012170.1,Lot0136900.1,Lot0178390.1,Novel01607,Lot0018670.1,Lot0159470.1,Lot0126680.1,Novel01517,Novel03449
GO:0006470	protein dephosphorylation	biological_process	0.25472	1	8	820	127	16535	Lot0032260.1,Lot0028130.1,Lot0162080.1,Lot0113230.1,Lot0056660.1,Novel02858,Lot0169940.1,Lot0079420.1
GO:0019076	viral release from host cell	biological_process	0.25499	1	1	820	6	16535	Novel01513
GO:0032801	receptor catabolic process	biological_process	0.25499	1	1	820	6	16535	Novel01513
GO:0006281	DNA repair	biological_process	0.25529	1	10	820	166	16535	Lot0041270.1,Novel03367,Lot0161220.1,Lot0139800.1,Novel02108,Lot0037170.1,Lot0139790.1,Lot0194000.1,Lot0185260.1,Lot0207280.1
GO:0006323	DNA packaging	biological_process	0.25561	1	3	820	36	16535	Novel00307,Novel03212,Lot0160700.1
GO:0009247	glycolipid biosynthetic process	biological_process	0.25569	1	3	820	37	16535	Lot0051900.1,Lot0052100.1,Novel00555
GO:0010038	response to metal ion	biological_process	0.25606	1	1	820	6	16535	Lot0146640.1
GO:0003013	circulatory system process	biological_process	0.25716	1	3	820	35	16535	Lot0185560.1,Lot0088310.1,Lot0014320.1
GO:0008015	blood circulation	biological_process	0.25716	1	3	820	35	16535	Lot0185560.1,Lot0088310.1,Lot0014320.1
GO:0072583	clathrin-mediated endocytosis	biological_process	0.2577	1	1	820	7	16535	Lot0098280.1
GO:0003729	mRNA binding	molecular_function	0.25939	1	3	820	36	16535	Novel02708,Novel02766,Novel01362
GO:0044822	poly(A) RNA binding	molecular_function	0.25939	1	3	820	36	16535	Novel02708,Novel01362,Novel02766
GO:0022411	cellular component disassembly	biological_process	0.25958	1	3	820	36	16535	Lot0159470.1,Lot0162660.1,Novel02583
GO:0000996	core DNA-dependent RNA polymerase binding promoter specificity activity	molecular_function	0.25981	1	1	820	7	16535	Novel00788
GO:0016987	sigma factor activity	molecular_function	0.25981	1	1	820	7	16535	Novel00788
GO:0071824	protein-DNA complex subunit organization	biological_process	0.26012	1	3	820	35	16535	Novel03247,Lot0160700.1,Lot0032130.1
GO:0006887	exocytosis	biological_process	0.261	1	5	820	69	16535	Lot0016000.1,Lot0044590.1,Lot0134250.1,Novel02182,Lot0138780.1
GO:0071902	positive regulation of protein serine/threonine kinase activity	biological_process	0.26165	1	1	820	6	16535	Lot0055030.1
GO:0009110	vitamin biosynthetic process	biological_process	0.26207	1	1	820	6	16535	Lot0007530.1
GO:0042364	water-soluble vitamin biosynthetic process	biological_process	0.26207	1	1	820	6	16535	Lot0007530.1
GO:0002218	activation of innate immune response	biological_process	0.26323	1	1	820	6	16535	Lot0064620.1
GO:0002221	pattern recognition receptor signaling pathway	biological_process	0.26323	1	1	820	6	16535	Lot0064620.1
GO:0002224	toll-like receptor signaling pathway	biological_process	0.26323	1	1	820	6	16535	Lot0064620.1
GO:0002758	innate immune response-activating signal transduction	biological_process	0.26323	1	1	820	6	16535	Lot0064620.1
GO:0006220	pyrimidine nucleotide metabolic process	biological_process	0.2633	1	2	820	18	16535	Novel01795,Lot0150110.1
GO:0006221	pyrimidine nucleotide biosynthetic process	biological_process	0.2633	1	2	820	18	16535	Lot0150110.1,Novel01795
GO:0044271	cellular nitrogen compound biosynthetic process	biological_process	0.26347	1	87	820	1615	16535	Novel03447,Lot0150110.1,Lot0111570.1,Lot0193720.1,Lot0016200.1,Lot0159470.1,Novel03449,Lot0015700.1,Lot0047970.1,Lot0039700.1,Lot0086680.1,Lot0020220.1,Novel01304,Lot0196140.1,Lot0188710.1,Lot0124780.1,Novel01666,Novel01351,Lot0140940.1,Lot0159210.1,Lot0115730.1,Lot0053740.1,Lot0032130.1,Novel01795,Novel01203,Lot0178390.1,Lot0007140.1,Lot0043300.1,Lot0125750.1,Novel01276,Lot0118830.1,Lot0088150.1…
GO:0008202	steroid metabolic process	biological_process	0.26421	1	2	820	19	16535	Lot0185310.1,Lot0044080.1
GO:0034708	methyltransferase complex	cellular_component	0.26449	1	1	820	6	16535	Lot0102080.1
GO:0016684	oxidoreductase activity, acting on peroxide as acceptor	molecular_function	0.26465	1	2	820	19	16535	Lot0150080.1,Lot0054660.1
GO:0042073	intraciliary transport	biological_process	0.26543	1	1	820	6	16535	Lot0133240.1
GO:0032774	RNA biosynthetic process	biological_process	0.26651	1	65	820	1202	16535	Lot0086680.1,Lot0020220.1,Novel01304,Lot0196140.1,Lot0188710.1,Lot0124780.1,Novel01666,Novel01351,Lot0140940.1,Lot0159210.1,Lot0047970.1,Lot0039700.1,Lot0016200.1,Lot0193720.1,Lot0015700.1,Novel03447,Lot0111570.1,Lot0103890.1,Lot0125900.1,Lot0026810.1,Lot0038200.1,Novel01295,Lot0074890.1,Lot0023250.1,Lot0007140.1,Lot0043300.1,Lot0125750.1,Novel01276,Lot0118830.1,Lot0088150.1,Lot0053740.1,Lot00321…
GO:0005672	transcription factor TFIIA complex	cellular_component	0.26704	1	1	820	7	16535	Novel00788
GO:0002694	regulation of leukocyte activation	biological_process	0.26751	1	1	820	6	16535	Lot0173640.1
GO:0050865	regulation of cell activation	biological_process	0.26751	1	1	820	6	16535	Lot0173640.1
GO:0046434	organophosphate catabolic process	biological_process	0.26766	1	2	820	19	16535	Lot0195630.1,Lot0048380.1
GO:0007159	leukocyte cell-cell adhesion	biological_process	0.26794	1	1	820	6	16535	Lot0043300.1
GO:0042110	T cell activation	biological_process	0.26794	1	1	820	6	16535	Lot0043300.1
GO:0070486	leukocyte aggregation	biological_process	0.26794	1	1	820	6	16535	Lot0043300.1
GO:0070489	T cell aggregation	biological_process	0.26794	1	1	820	6	16535	Lot0043300.1
GO:0071593	lymphocyte aggregation	biological_process	0.26794	1	1	820	6	16535	Lot0043300.1
GO:0000776	kinetochore	cellular_component	0.26864	1	2	820	19	16535	Novel03247,Novel03254
GO:0034622	cellular macromolecular complex assembly	biological_process	0.26894	1	14	820	227	16535	Novel00492,Novel03227,Novel03247,Novel03212,Novel02708,Lot0086050.1,Novel02182,Novel03798,Novel02766,Novel02672,Novel02583,Novel01666,Novel01362,Lot0160700.1
GO:0008565	protein transporter activity	molecular_function	0.26972	1	3	820	37	16535	Lot0086040.1,Novel00097,Novel01304
GO:0008610	lipid biosynthetic process	biological_process	0.26975	1	7	820	102	16535	Lot0051900.1,Lot0185310.1,Lot0185460.1,Novel00555,Lot0044080.1,Lot0187950.1,Lot0052100.1
GO:0030141	secretory granule	cellular_component	0.27066	1	1	820	6	16535	Lot0143370.1
GO:0008236	serine-type peptidase activity	molecular_function	0.27067	1	10	820	159	16535	Lot0077930.1,Lot0079650.1,Lot0192810.1,Novel02171,Lot0092880.1,Novel03065,Novel01304,Lot0050010.1,Lot0078440.1,Lot0159810.1
GO:0017171	serine hydrolase activity	molecular_function	0.27067	1	10	820	159	16535	Lot0192810.1,Lot0092880.1,Novel02171,Novel03065,Lot0077930.1,Lot0079650.1,Lot0078440.1,Lot0159810.1,Novel01304,Lot0050010.1
GO:0005543	phospholipid binding	molecular_function	0.27149	1	7	820	106	16535	Lot0120820.1,Lot0097370.1,Lot0147640.1,Lot0081250.1,Novel01872,Lot0155910.1,Lot0084840.1
GO:0015672	monovalent inorganic cation transport	biological_process	0.27255	1	19	820	318	16535	Lot0042420.1,Novel02766,Novel00097,Novel01543,Novel02683,Novel02182,Novel03533,Novel01872,Novel02394,Novel02913,Novel01941,Novel01362,Lot0052980.1,Novel03798,Lot0125140.1,Novel02708,Novel03447,Novel01513,Lot0198150.1
GO:0000989	transcription factor activity, transcription factor binding	molecular_function	0.27262	1	6	820	96	16535	Lot0182730.1,Lot0125750.1,Novel01351,Novel01203,Lot0192800.1,Lot0063770.1
GO:0043434	response to peptide hormone	biological_process	0.27399	1	1	820	7	16535	Lot0128630.1
GO:0071375	cellular response to peptide hormone stimulus	biological_process	0.27399	1	1	820	7	16535	Lot0128630.1
GO:1901652	response to peptide	biological_process	0.27399	1	1	820	7	16535	Lot0128630.1
GO:1901653	cellular response to peptide	biological_process	0.27399	1	1	820	7	16535	Lot0128630.1
GO:0045184	establishment of protein localization	biological_process	0.27606	1	16	820	281	16535	Lot0004070.1,Lot0044590.1,Novel01396,Lot0150270.1,Lot0138470.1,Novel00626,Novel02046,Lot0003330.1,Novel02182,Lot0100040.1,Lot0181830.1,Lot0086040.1,Novel00097,Novel03383,Novel01304,Lot0151910.1
GO:0008195	phosphatidate phosphatase activity	molecular_function	0.27666	1	1	820	6	16535	Lot0008790.1
GO:0009967	positive regulation of signal transduction	biological_process	0.27863	1	3	820	36	16535	Lot0215350.1,Lot0215340.1,Lot0055030.1
GO:0016772	transferase activity, transferring phosphorus-containing groups	molecular_function	0.27904	1	49	820	957	16535	Lot0015990.1,Lot0007530.1,Novel00534,Lot0150110.1,Lot0078600.1,Lot0196340.1,Lot0050130.1,Lot0068300.1,Lot0014080.1,Lot0029310.1,Lot0215350.1,Lot0046280.1,Lot0173960.1,Novel02046,Lot0147640.1,Novel02182,Lot0037690.1,Lot0155910.1,Novel01190,Lot0110540.1,Novel01304,Lot0039870.1,Novel03789,Novel03065,Lot0100220.1,Lot0097170.1,Lot0049590.1,Lot0140050.1,Lot0024710.1,Lot0060920.1,Novel01867,Novel01795,L…
GO:0006457	protein folding	biological_process	0.27932	1	4	820	51	16535	Novel00492,Novel00097,Lot0101360.1,Lot0063350.1
GO:0001816	cytokine production	biological_process	0.28038	1	1	820	8	16535	Lot0064620.1
GO:0001817	regulation of cytokine production	biological_process	0.28038	1	1	820	8	16535	Lot0064620.1
GO:0030834	regulation of actin filament depolymerization	biological_process	0.281	1	2	820	21	16535	Lot0162660.1,Novel02583
GO:0030835	negative regulation of actin filament depolymerization	biological_process	0.281	1	2	820	21	16535	Lot0162660.1,Novel02583
GO:0048609	multicellular organismal reproductive process	biological_process	0.28127	1	3	820	38	16535	Lot0142850.1,Lot0077940.1,Novel02432
GO:0036374	glutathione hydrolase activity	molecular_function	0.28164	1	1	820	6	16535	Lot0202440.1
GO:0072376	protein activation cascade	biological_process	0.28188	1	2	820	22	16535	Lot0171910.1,Lot0097920.1
GO:0005253	anion channel activity	molecular_function	0.2829	1	2	820	21	16535	Lot0044510.1,Lot0206110.1
GO:0006497	protein lipidation	biological_process	0.28328	1	3	820	39	16535	Lot0052100.1,Novel00555,Lot0051900.1
GO:0042158	lipoprotein biosynthetic process	biological_process	0.28328	1	3	820	39	16535	Lot0051900.1,Novel00555,Lot0052100.1
GO:0003008	system process	biological_process	0.28428	1	9	820	140	16535	Lot0039130.1,Lot0177480.1,Lot0185560.1,Lot0027420.1,Lot0058760.1,Lot0088310.1,Lot0148710.1,Lot0014320.1,Lot0148390.1
GO:0046474	glycerophospholipid biosynthetic process	biological_process	0.28594	1	3	820	39	16535	Lot0051900.1,Lot0052100.1,Novel00555
GO:0016886	ligase activity, forming phosphoric ester bonds	molecular_function	0.28608	1	1	820	7	16535	Lot0041270.1
GO:0006690	icosanoid metabolic process	biological_process	0.28655	1	1	820	6	16535	Lot0123810.1
GO:0033559	unsaturated fatty acid metabolic process	biological_process	0.28655	1	1	820	6	16535	Lot0123810.1
GO:1901568	fatty acid derivative metabolic process	biological_process	0.28655	1	1	820	6	16535	Lot0123810.1
GO:0046467	membrane lipid biosynthetic process	biological_process	0.28679	1	3	820	39	16535	Lot0051900.1,Lot0052100.1,Novel00555
GO:0004576	oligosaccharyl transferase activity	molecular_function	0.28711	1	1	820	7	16535	Novel02644
GO:0006284	base-excision repair	biological_process	0.28721	1	1	820	6	16535	Lot0185260.1
GO:0072686	mitotic spindle	cellular_component	0.28787	1	1	820	6	16535	Novel03254
GO:0042168	heme metabolic process	biological_process	0.288	1	1	820	6	16535	Novel02171
GO:0042440	pigment metabolic process	biological_process	0.288	1	1	820	6	16535	Novel02171
GO:0001609	G-protein coupled adenosine receptor activity	molecular_function	0.2883	1	1	820	6	16535	Lot0038160.1
GO:0001973	adenosine receptor signaling pathway	biological_process	0.2883	1	1	820	6	16535	Lot0038160.1
GO:0035587	purinergic receptor signaling pathway	biological_process	0.2883	1	1	820	6	16535	Lot0038160.1
GO:0035588	G-protein coupled purinergic receptor signaling pathway	biological_process	0.2883	1	1	820	6	16535	Lot0038160.1
GO:0016778	diphosphotransferase activity	molecular_function	0.28861	1	1	820	6	16535	Lot0068300.1
GO:0017004	cytochrome complex assembly	biological_process	0.28885	1	1	820	7	16535	Novel01666
GO:0010035	response to inorganic substance	biological_process	0.28893	1	1	820	7	16535	Lot0146640.1
GO:0043623	cellular protein complex assembly	biological_process	0.28942	1	11	820	175	16535	Novel01362,Novel02672,Novel02583,Novel01666,Novel02182,Novel03798,Novel03212,Novel02708,Novel03247,Novel03227,Novel00492
GO:0051205	protein insertion into membrane	biological_process	0.28944	1	1	820	6	16535	Novel01396
GO:0045261	proton-transporting ATP synthase complex, catalytic core F(1)	cellular_component	0.28947	1	1	820	6	16535	Novel02363
GO:0018130	heterocycle biosynthetic process	biological_process	0.28952	1	73	820	1366	16535	Lot0037020.1,Lot0102340.1,Lot0061930.1,Lot0007530.1,Lot0076900.1,Lot0068300.1,Lot0087080.1,Lot0105060.1,Lot0047890.1,Lot0167880.1,Novel01517,Lot0127020.1,Lot0039930.1,Lot0149850.1,Novel02622,Lot0169030.1,Lot0101480.1,Novel03789,Lot0192800.1,Lot0063770.1,Lot0029900.1,Novel00350,Novel00249,Lot0175080.1,Novel02363,Novel00788,Lot0068230.1,Lot0210110.1,Novel03544,Lot0138570.1,Lot0201420.1,Lot0072570.1…
GO:0006415	translational termination	biological_process	0.29053	1	1	820	6	16535	Lot0159470.1
GO:0006412	translation	biological_process	0.2906	1	15	820	245	16535	Novel01517,Novel03449,Novel02376,Lot0126680.1,Lot0097040.1,Lot0159470.1,Lot0089210.1,Lot0152280.1,Novel01607,Lot0198010.1,Lot0039300.1,Lot0178390.1,Lot0115730.1,Lot0136900.1,Lot0012170.1
GO:0043242	negative regulation of protein complex disassembly	biological_process	0.29064	1	2	820	22	16535	Lot0162660.1,Novel02583
GO:1901879	regulation of protein depolymerization	biological_process	0.29064	1	2	820	22	16535	Lot0162660.1,Novel02583
GO:1901880	negative regulation of protein depolymerization	biological_process	0.29064	1	2	820	22	16535	Novel02583,Lot0162660.1
GO:0003724	RNA helicase activity	molecular_function	0.29155	1	1	820	7	16535	Novel01331
GO:0001523	retinoid metabolic process	biological_process	0.29235	1	1	820	6	16535	Lot0187950.1
GO:0016101	diterpenoid metabolic process	biological_process	0.29235	1	1	820	6	16535	Lot0187950.1
GO:0002673	regulation of acute inflammatory response	biological_process	0.29237	1	1	820	6	16535	Lot0171910.1
GO:0002698	negative regulation of immune effector process	biological_process	0.29237	1	1	820	6	16535	Lot0171910.1
GO:0002920	regulation of humoral immune response	biological_process	0.29237	1	1	820	6	16535	Lot0171910.1
GO:0002921	negative regulation of humoral immune response	biological_process	0.29237	1	1	820	6	16535	Lot0171910.1
GO:0010955	negative regulation of protein processing	biological_process	0.29237	1	1	820	6	16535	Lot0171910.1
GO:0030449	regulation of complement activation	biological_process	0.29237	1	1	820	6	16535	Lot0171910.1
GO:0045916	negative regulation of complement activation	biological_process	0.29237	1	1	820	6	16535	Lot0171910.1
GO:0070613	regulation of protein processing	biological_process	0.29237	1	1	820	6	16535	Lot0171910.1
GO:1903317	regulation of protein maturation	biological_process	0.29237	1	1	820	6	16535	Lot0171910.1
GO:1903318	negative regulation of protein maturation	biological_process	0.29237	1	1	820	6	16535	Lot0171910.1
GO:2000258	negative regulation of protein activation cascade	biological_process	0.29237	1	1	820	6	16535	Lot0171910.1
GO:0010608	posttranscriptional regulation of gene expression	biological_process	0.29285	1	2	820	25	16535	Lot0198010.1,Lot0089210.1
GO:0030010	establishment of cell polarity	biological_process	0.2947	1	1	820	8	16535	Lot0078600.1
GO:0006664	glycolipid metabolic process	biological_process	0.29573	1	3	820	40	16535	Lot0051900.1,Novel00555,Lot0052100.1
GO:0032991	macromolecular complex	cellular_component	0.29705	1	82	820	1561	16535	Lot0102080.1,Novel01543,Novel02376,Lot0058760.1,Lot0018020.1,Lot0160700.1,Lot0042420.1,Lot0182780.1,Novel01203,Novel03254,Lot0004070.1,Novel02708,Lot0118830.1,Lot0035560.1,Novel00901,Lot0088150.1,Lot0108710.1,Lot0162080.1,Lot0097920.1,Lot0201410.1,Lot0134080.1,Lot0135340.1,Novel01666,Novel01351,Novel01304,Lot0196140.1,Lot0205720.1,Lot0150320.1,Lot0108700.1,Novel03247,Lot0138110.1,Novel03447,Lot01…
GO:0016559	peroxisome fission	biological_process	0.29776	1	1	820	7	16535	Lot0027430.1
GO:0004656	procollagen-proline 4-dioxygenase activity	molecular_function	0.29886	1	4	820	52	16535	Novel03447,Novel00500,Novel03278,Novel03227
GO:0019798	procollagen-proline dioxygenase activity	molecular_function	0.29886	1	4	820	52	16535	Novel03227,Novel00500,Novel03447,Novel03278
GO:0031543	peptidyl-proline dioxygenase activity	molecular_function	0.29886	1	4	820	52	16535	Novel03227,Novel00500,Novel03447,Novel03278
GO:0031545	peptidyl-proline 4-dioxygenase activity	molecular_function	0.29886	1	4	820	52	16535	Novel03227,Novel00500,Novel03447,Novel03278
GO:0034654	nucleobase-containing compound biosynthetic process	biological_process	0.29936	1	71	820	1333	16535	Lot0127020.1,Novel01517,Lot0167880.1,Lot0047890.1,Lot0105060.1,Lot0087080.1,Lot0068300.1,Lot0102340.1,Lot0061930.1,Lot0037020.1,Lot0076900.1,Novel03789,Lot0192800.1,Novel02622,Lot0149850.1,Lot0039930.1,Lot0101480.1,Lot0169030.1,Lot0068230.1,Novel00788,Novel02363,Novel00249,Lot0175080.1,Novel00350,Lot0138570.1,Novel03544,Lot0210110.1,Lot0063770.1,Lot0029900.1,Lot0189130.1,Novel00708,Novel00097,Lot…
GO:0006303	double-strand break repair via nonhomologous end joining	biological_process	0.30027	1	1	820	7	16535	Novel03367
GO:0034728	nucleosome organization	biological_process	0.30187	1	2	820	22	16535	Lot0160700.1,Lot0032130.1
GO:0005579	membrane attack complex	cellular_component	0.30193	1	1	820	7	16535	Lot0097920.1
GO:0050684	regulation of mRNA processing	biological_process	0.30197	1	1	820	7	16535	Lot0076900.1
GO:1903311	regulation of mRNA metabolic process	biological_process	0.30197	1	1	820	7	16535	Lot0076900.1
GO:0006333	chromatin assembly or disassembly	biological_process	0.30221	1	2	820	22	16535	Lot0160700.1,Lot0118080.1
GO:0035586	purinergic receptor activity	molecular_function	0.30226	1	2	820	20	16535	Lot0038160.1,Lot0090600.1
GO:0051607	defense response to virus	biological_process	0.30248	1	2	820	21	16535	Lot0064620.1,Novel00500
GO:0008283	cell proliferation	biological_process	0.30264	1	4	820	58	16535	Lot0102340.1,Lot0043300.1,Lot0159210.1,Lot0198010.1
GO:0031349	positive regulation of defense response	biological_process	0.30316	1	1	820	7	16535	Lot0064620.1
GO:0045089	positive regulation of innate immune response	biological_process	0.30316	1	1	820	7	16535	Lot0064620.1
GO:0016073	snRNA metabolic process	biological_process	0.3042	1	1	820	8	16535	Lot0196140.1
GO:0008023	transcription elongation factor complex	cellular_component	0.30462	1	2	820	22	16535	Novel00788,Lot0196140.1
GO:0005666	DNA-directed RNA polymerase III complex	cellular_component	0.30669	1	1	820	7	16535	Novel01304
GO:0000921	septin ring assembly	biological_process	0.30865	1	2	820	21	16535	Novel02672,Novel03212
GO:0005940	septin ring	cellular_component	0.30865	1	2	820	21	16535	Novel02672,Novel03212
GO:0031106	septin ring organization	biological_process	0.30865	1	2	820	21	16535	Novel03212,Novel02672
GO:0016776	phosphotransferase activity, phosphate group as acceptor	molecular_function	0.3088	1	2	820	23	16535	Novel01543,Novel01795
GO:0032504	multicellular organism reproduction	biological_process	0.30922	1	3	820	40	16535	Lot0077940.1,Novel02432,Lot0142850.1
GO:1902476	chloride transmembrane transport	biological_process	0.31009	1	1	820	10	16535	Lot0044510.1
GO:0004415	hyalurononglucosaminidase activity	molecular_function	0.31042	1	1	820	7	16535	Lot0033440.1
GO:0000413	protein peptidyl-prolyl isomerization	biological_process	0.3112	1	2	820	21	16535	Lot0073610.1,Lot0146520.1
GO:0003755	peptidyl-prolyl cis-trans isomerase activity	molecular_function	0.3112	1	2	820	21	16535	Lot0146520.1,Lot0073610.1
GO:0016859	cis-trans isomerase activity	molecular_function	0.3112	1	2	820	21	16535	Lot0073610.1,Lot0146520.1
GO:0048585	negative regulation of response to stimulus	biological_process	0.31309	1	4	820	56	16535	Lot0128630.1,Lot0065360.1,Lot0058600.1,Lot0171910.1
GO:0009987	cellular process	biological_process	0.31352	1	383	820	7633	16535	Lot0177480.1,Novel00249,Lot0058600.1,Lot0032260.1,Lot0068230.1,Novel02644,Lot0088510.1,Lot0145850.1,Lot0207630.1,Lot0037420.1,Novel00785,Lot0154460.1,Lot0029900.1,Novel01248,Lot0189130.1,Lot0174280.1,Lot0055030.1,Lot0043650.1,Lot0186790.1,Novel02766,Novel00708,Lot0000220.1,Novel00097,Lot0201420.1,Novel03533,Lot0195630.1,Lot0037840.1,Lot0053440.1,Novel02760,Lot0145180.1,Lot0045340.1,Lot0029720.1,L…
GO:0005102	receptor binding	molecular_function	0.31355	1	24	820	408	16535	Lot0035420.1,Lot0044410.1,Lot0164860.1,Lot0055030.1,Lot0056380.1,Novel00492,Lot0048410.1,Lot0169850.1,Novel01362,Lot0005420.1,Lot0048420.1,Lot0113870.1,Lot0194030.1,Lot0024910.1,Novel03449,Lot0201150.1,Lot0167810.1,Lot0113890.1,Novel03227,Novel03247,Lot0128630.1,Lot0095820.1,Novel03798,Novel02708
GO:0009116	nucleoside metabolic process	biological_process	0.31364	1	8	820	121	16535	Novel01543,Novel02363,Lot0188290.1,Lot0027400.1,Lot0091390.1,Lot0188280.1,Lot0150110.1,Novel01795
GO:1901657	glycosyl compound metabolic process	biological_process	0.31364	1	8	820	121	16535	Novel02363,Novel01543,Lot0150110.1,Novel01795,Lot0027400.1,Lot0188290.1,Lot0091390.1,Lot0188280.1
GO:0019438	aromatic compound biosynthetic process	biological_process	0.31382	1	72	820	1357	16535	Lot0037020.1,Lot0061930.1,Lot0102340.1,Lot0076900.1,Lot0068300.1,Lot0087080.1,Lot0105060.1,Lot0047890.1,Lot0167880.1,Novel01517,Lot0127020.1,Lot0039930.1,Lot0149850.1,Novel02622,Lot0169030.1,Lot0101480.1,Novel03789,Lot0192800.1,Lot0063770.1,Lot0029900.1,Novel00350,Novel02363,Novel00249,Lot0175080.1,Lot0068230.1,Novel00788,Lot0210110.1,Novel03544,Lot0138570.1,Lot0201420.1,Lot0072570.1,Lot0189130.1…
GO:0008173	RNA methyltransferase activity	molecular_function	0.31385	1	2	820	24	16535	Novel00867,Lot0194080.1
GO:0008013	beta-catenin binding	molecular_function	0.31441	1	2	820	24	16535	Lot0043650.1,Novel03415
GO:0007131	reciprocal meiotic recombination	biological_process	0.31604	1	1	820	8	16535	Novel00087
GO:0035825	reciprocal DNA recombination	biological_process	0.31604	1	1	820	8	16535	Novel00087
GO:0070569	uridylyltransferase activity	molecular_function	0.31833	1	1	820	7	16535	Lot0177820.1
GO:0019089	transmission of virus	biological_process	0.31903	1	1	820	7	16535	Novel03227
GO:0044007	dissemination or transmission of symbiont from host	biological_process	0.31903	1	1	820	7	16535	Novel03227
GO:0051821	dissemination or transmission of organism from other organism involved in symbiotic interaction	biological_process	0.31903	1	1	820	7	16535	Novel03227
GO:0016779	nucleotidyltransferase activity	molecular_function	0.31962	1	7	820	115	16535	Novel03008,Lot0162060.1,Novel03065,Novel03789,Novel01304,Lot0177820.1,Novel00078
GO:0006400	tRNA modification	biological_process	0.31979	1	2	820	23	16535	Lot0102080.1,Lot0154460.1
GO:0006779	porphyrin-containing compound biosynthetic process	biological_process	0.31981	1	1	820	7	16535	Novel02171
GO:0000139	Golgi membrane	cellular_component	0.32314	1	3	820	44	16535	Lot0069570.1,Lot0004070.1,Lot0086040.1
GO:0090150	establishment of protein localization to membrane	biological_process	0.32413	1	2	820	22	16535	Novel01396,Lot0181830.1
GO:0010033	response to organic substance	biological_process	0.32429	1	11	820	178	16535	Lot0064620.1,Lot0128630.1,Lot0072570.1,Lot0065360.1,Lot0088150.1,Lot0044410.1,Novel03449,Lot0090600.1,Lot0058600.1,Lot0055030.1,Lot0125750.1
GO:0030971	receptor tyrosine kinase binding	molecular_function	0.32462	1	1	820	7	16535	Lot0194030.1
GO:1990782	protein tyrosine kinase binding	molecular_function	0.32462	1	1	820	7	16535	Lot0194030.1
GO:0031072	heat shock protein binding	molecular_function	0.32495	1	1	820	7	16535	Lot0073610.1
GO:0007166	cell surface receptor signaling pathway	biological_process	0.32496	1	18	820	336	16535	Lot0058600.1,Lot0125750.1,Lot0088150.1,Lot0046130.1,Lot0203220.1,Lot0128630.1,Lot0174280.1,Lot0055030.1,Lot0126690.1,Lot0044760.1,Lot0024300.1,Lot0142330.1,Novel03415,Lot0065360.1,Lot0186790.1,Novel00555,Lot0044410.1,Lot0038160.1
GO:0005381	iron ion transmembrane transporter activity	molecular_function	0.32512	1	1	820	7	16535	Novel01513
GO:0006959	humoral immune response	biological_process	0.32518	1	2	820	24	16535	Lot0171910.1,Lot0097920.1
GO:0004931	extracellular ATP-gated cation channel activity	molecular_function	0.32587	1	1	820	7	16535	Lot0090600.1
GO:0014074	response to purine-containing compound	biological_process	0.32587	1	1	820	7	16535	Lot0090600.1
GO:0033198	response to ATP	biological_process	0.32587	1	1	820	7	16535	Lot0090600.1
GO:0035381	ATP-gated ion channel activity	molecular_function	0.32587	1	1	820	7	16535	Lot0090600.1
GO:0046683	response to organophosphorus	biological_process	0.32587	1	1	820	7	16535	Lot0090600.1
GO:0003854	3-beta-hydroxy-delta5-steroid dehydrogenase activity	molecular_function	0.32665	1	1	820	7	16535	Lot0044080.1
GO:1903509	liposaccharide metabolic process	biological_process	0.32667	1	3	820	42	16535	Novel00555,Lot0052100.1,Lot0051900.1
GO:0045017	glycerolipid biosynthetic process	biological_process	0.32691	1	3	820	42	16535	Lot0051900.1,Lot0052100.1,Novel00555
GO:0000778	condensed nuclear chromosome kinetochore	cellular_component	0.32707	1	1	820	7	16535	Novel03254
GO:0000780	condensed nuclear chromosome, centromeric region	cellular_component	0.32707	1	1	820	7	16535	Novel03254
GO:0000942	condensed nuclear chromosome outer kinetochore	cellular_component	0.32707	1	1	820	7	16535	Novel03254
GO:0042729	DASH complex	cellular_component	0.32707	1	1	820	7	16535	Novel03254
GO:0080135	regulation of cellular response to stress	biological_process	0.32714	1	1	820	7	16535	Lot0055030.1
GO:0009913	epidermal cell differentiation	biological_process	0.32821	1	1	820	7	16535	Lot0069570.1
GO:0043043	peptide biosynthetic process	biological_process	0.32823	1	15	820	252	16535	Novel03449,Novel02376,Novel01517,Lot0126680.1,Lot0097040.1,Lot0089210.1,Lot0159470.1,Lot0152280.1,Lot0198010.1,Lot0039300.1,Novel01607,Lot0178390.1,Lot0136900.1,Lot0012170.1,Lot0115730.1
GO:0044420	extracellular matrix component	cellular_component	0.32894	1	1	820	10	16535	Lot0115260.1
GO:0010647	positive regulation of cell communication	biological_process	0.32895	1	3	820	40	16535	Lot0055030.1,Lot0215350.1,Lot0215340.1
GO:0023056	positive regulation of signaling	biological_process	0.32895	1	3	820	40	16535	Lot0215340.1,Lot0215350.1,Lot0055030.1
GO:0050777	negative regulation of immune response	biological_process	0.3291	1	1	820	7	16535	Lot0171910.1
GO:0048583	regulation of response to stimulus	biological_process	0.32932	1	16	820	316	16535	Lot0130010.1,Lot0064620.1,Lot0128630.1,Lot0171910.1,Lot0058600.1,Novel03394,Novel02182,Lot0097920.1,Lot0215340.1,Lot0037840.1,Lot0173640.1,Lot0215350.1,Lot0055030.1,Lot0142330.1,Lot0159210.1,Lot0065360.1
GO:0003746	translation elongation factor activity	molecular_function	0.32934	1	1	820	7	16535	Lot0152280.1
GO:1901135	carbohydrate derivative metabolic process	biological_process	0.32975	1	20	820	347	16535	Novel01448,Lot0027400.1,Lot0052100.1,Lot0195630.1,Novel01543,Novel03383,Novel00555,Lot0048090.1,Lot0188290.1,Lot0091390.1,Lot0188280.1,Lot0150110.1,Lot0068000.1,Lot0021170.1,Novel01795,Lot0088110.1,Novel02644,Lot0068010.1,Lot0051900.1,Novel02363
GO:1901700	response to oxygen-containing compound	biological_process	0.32998	1	2	820	24	16535	Lot0090600.1,Lot0128630.1
GO:0051920	peroxiredoxin activity	molecular_function	0.33014	1	1	820	7	16535	Lot0150080.1
GO:2000257	regulation of protein activation cascade	biological_process	0.33116	1	1	820	7	16535	Lot0171910.1
GO:0002526	acute inflammatory response	biological_process	0.33133	1	1	820	7	16535	Lot0171910.1
GO:0051225	spindle assembly	biological_process	0.33173	1	1	820	9	16535	Lot0098850.1
GO:0018208	peptidyl-proline modification	biological_process	0.33178	1	2	820	22	16535	Lot0073610.1,Lot0146520.1
GO:0032101	regulation of response to external stimulus	biological_process	0.33286	1	2	820	23	16535	Lot0171910.1,Lot0064620.1
GO:0034109	homotypic cell-cell adhesion	biological_process	0.33396	1	1	820	8	16535	Lot0043300.1
GO:0044270	cellular nitrogen compound catabolic process	biological_process	0.33446	1	3	820	40	16535	Novel01872,Lot0048380.1,Novel02857
GO:0030529	ribonucleoprotein complex	cellular_component	0.33484	1	14	820	229	16535	Novel02583,Lot0031570.1,Novel01543,Novel01517,Novel03449,Novel02376,Novel02766,Novel00901,Novel01362,Novel00788,Lot0205720.1,Lot0181830.1,Lot0131780.1,Novel02708
GO:0072528	pyrimidine-containing compound biosynthetic process	biological_process	0.33519	1	2	820	22	16535	Lot0150110.1,Novel01795
GO:0005924	cell-substrate adherens junction	cellular_component	0.33547	1	1	820	11	16535	Novel02182
GO:0005925	focal adhesion	cellular_component	0.33547	1	1	820	11	16535	Novel02182
GO:0030055	cell-substrate junction	cellular_component	0.33547	1	1	820	11	16535	Novel02182
GO:0043112	receptor metabolic process	biological_process	0.33588	1	1	820	8	16535	Novel01513
GO:0000726	non-recombinational repair	biological_process	0.33655	1	1	820	8	16535	Novel03367
GO:0006721	terpenoid metabolic process	biological_process	0.33671	1	1	820	8	16535	Lot0187950.1
GO:0015031	protein transport	biological_process	0.33769	1	15	820	275	16535	Lot0004070.1,Novel00626,Lot0138470.1,Lot0100040.1,Lot0181830.1,Lot0044590.1,Lot0003330.1,Novel02046,Novel02182,Novel00097,Novel03383,Lot0086040.1,Lot0150270.1,Novel01304,Lot0151910.1
GO:0046527	glucosyltransferase activity	molecular_function	0.33827	1	1	820	9	16535	Novel00744
GO:0008227	G-protein coupled amine receptor activity	molecular_function	0.33878	1	2	820	22	16535	Lot0035710.1,Lot0127860.1
GO:0002757	immune response-activating signal transduction	biological_process	0.33968	1	1	820	8	16535	Lot0064620.1
GO:0070925	organelle assembly	biological_process	0.33973	1	4	820	61	16535	Novel03212,Lot0086050.1,Lot0098850.1,Novel02672
GO:0006767	water-soluble vitamin metabolic process	biological_process	0.34136	1	1	820	8	16535	Lot0007530.1
GO:0006613	cotranslational protein targeting to membrane	biological_process	0.34137	1	1	820	8	16535	Lot0181830.1
GO:0006614	SRP-dependent cotranslational protein targeting to membrane	biological_process	0.34137	1	1	820	8	16535	Lot0181830.1
GO:0006354	DNA-templated transcription, elongation	biological_process	0.34146	1	2	820	26	16535	Novel00788,Lot0196140.1
GO:0032269	negative regulation of cellular protein metabolic process	biological_process	0.34165	1	3	820	42	16535	Novel02858,Lot0178780.1,Lot0171910.1
GO:0051248	negative regulation of protein metabolic process	biological_process	0.34165	1	3	820	42	16535	Novel02858,Lot0171910.1,Lot0178780.1
GO:0007224	smoothened signaling pathway	biological_process	0.34389	1	1	820	11	16535	Novel00555
GO:0006801	superoxide metabolic process	biological_process	0.3439	1	1	820	8	16535	Lot0044650.1
GO:0043244	regulation of protein complex disassembly	biological_process	0.34426	1	2	820	25	16535	Novel02583,Lot0162660.1
GO:0072657	protein localization to membrane	biological_process	0.34476	1	2	820	23	16535	Lot0181830.1,Novel01396
GO:0008544	epidermis development	biological_process	0.34522	1	1	820	8	16535	Lot0069570.1
GO:0043492	ATPase activity, coupled to movement of substances	molecular_function	0.34634	1	4	820	77	16535	Lot0024910.1,Lot0165070.1,Lot0195540.1,Lot0108720.1
GO:0030042	actin filament depolymerization	biological_process	0.34645	1	2	820	25	16535	Lot0162660.1,Novel02583
GO:0000079	regulation of cyclin-dependent protein serine/threonine kinase activity	biological_process	0.3479	1	1	820	8	16535	Lot0020220.1
GO:1904029	regulation of cyclin-dependent protein kinase activity	biological_process	0.3479	1	1	820	8	16535	Lot0020220.1
GO:0032185	septin cytoskeleton organization	biological_process	0.34792	1	2	820	23	16535	Novel02672,Novel03212
GO:1901292	nucleoside phosphate catabolic process	biological_process	0.34821	1	1	820	8	16535	Lot0048380.1
GO:0043603	cellular amide metabolic process	biological_process	0.34908	1	17	820	292	16535	Lot0198010.1,Lot0039300.1,Lot0152280.1,Lot0089210.1,Lot0097040.1,Novel02376,Lot0115730.1,Lot0136900.1,Lot0202440.1,Lot0012170.1,Lot0178390.1,Novel01607,Lot0018670.1,Lot0159470.1,Lot0126680.1,Novel01517,Novel03449
GO:0019439	aromatic compound catabolic process	biological_process	0.34944	1	3	820	42	16535	Lot0048380.1,Novel01872,Novel02857
GO:0006399	tRNA metabolic process	biological_process	0.34951	1	6	820	98	16535	Lot0136900.1,Lot0126680.1,Lot0039300.1,Lot0102080.1,Lot0154460.1,Novel01607
GO:0010817	regulation of hormone levels	biological_process	0.35099	1	2	820	24	16535	Lot0185310.1,Lot0187950.1
GO:0045333	cellular respiration	biological_process	0.35273	1	2	820	26	16535	Novel03212,Novel02913
GO:0071417	cellular response to organonitrogen compound	biological_process	0.35375	1	1	820	9	16535	Lot0128630.1
GO:0051261	protein depolymerization	biological_process	0.35583	1	2	820	26	16535	Lot0162660.1,Novel02583
GO:0003674	molecular_function	molecular_function	0.35792	1	699	820	14092	16535	Lot0034050.1,Lot0045030.1,Lot0096090.1,Novel01711,Lot0042210.1,Lot0097920.1,Lot0039700.1,Lot0138430.1,Lot0183610.1,Lot0160100.1,Lot0133230.1,Lot0162090.1,Lot0182730.1,Lot0056750.1,Lot0029310.1,Lot0196640.1,Lot0045700.1,Lot0078600.1,Lot0060550.1,Lot0031660.1,Lot0196340.1,Novel00534,Lot0108700.1,Lot0103890.1,Lot0024840.1,Lot0079430.1,Lot0001680.1,Lot0194900.1,Novel01295,Novel02066,Lot0048150.1,Lot0…
GO:0016301	kinase activity	molecular_function	0.35805	1	40	820	808	16535	Lot0113280.1,Novel01543,Lot0107930.1,Lot0038870.1,Lot0158410.1,Lot0198010.1,Lot0027620.1,Lot0200130.1,Lot0215340.1,Lot0145850.1,Lot0088510.1,Novel00088,Lot0173850.1,Lot0049590.1,Lot0060920.1,Lot0140050.1,Novel01867,Lot0024710.1,Novel01795,Lot0100220.1,Lot0097170.1,Lot0110540.1,Lot0039870.1,Lot0155910.1,Novel02046,Lot0037690.1,Novel02182,Lot0147640.1,Lot0215350.1,Lot0046280.1,Lot0173960.1,Lot00293…
GO:0032309	icosanoid secretion	biological_process	0.35889	1	1	820	8	16535	Lot0202320.1
GO:0046717	acid secretion	biological_process	0.35889	1	1	820	8	16535	Lot0202320.1
GO:0050482	arachidonic acid secretion	biological_process	0.35889	1	1	820	8	16535	Lot0202320.1
GO:0071715	icosanoid transport	biological_process	0.35889	1	1	820	8	16535	Lot0202320.1
GO:1901571	fatty acid derivative transport	biological_process	0.35889	1	1	820	8	16535	Lot0202320.1
GO:1903963	arachidonate transport	biological_process	0.35889	1	1	820	8	16535	Lot0202320.1
GO:0016311	dephosphorylation	biological_process	0.35933	1	9	820	160	16535	Lot0028130.1,Lot0162080.1,Lot0032260.1,Novel02858,Lot0113230.1,Lot0056660.1,Lot0106280.1,Lot0169940.1,Lot0079420.1
GO:0007029	endoplasmic reticulum organization	biological_process	0.35949	1	1	820	8	16535	Novel01396
GO:0004143	diacylglycerol kinase activity	molecular_function	0.36055	1	1	820	11	16535	Lot0024710.1
GO:0007205	protein kinase C-activating G-protein coupled receptor signaling pathway	biological_process	0.36055	1	1	820	11	16535	Lot0024710.1
GO:0005654	nucleoplasm	cellular_component	0.36091	1	7	820	125	16535	Novel01203,Novel01351,Lot0063770.1,Novel00788,Lot0196140.1,Lot0020410.1,Novel01304
GO:0044451	nucleoplasm part	cellular_component	0.36091	1	7	820	125	16535	Novel01351,Novel01203,Lot0063770.1,Lot0196140.1,Lot0020410.1,Novel01304,Novel00788
GO:0016229	steroid dehydrogenase activity	molecular_function	0.36386	1	1	820	8	16535	Lot0044080.1
GO:0033764	steroid dehydrogenase activity, acting on the CH-OH group of donors, NAD or NADP as acceptor	molecular_function	0.36386	1	1	820	8	16535	Lot0044080.1
GO:0005789	endoplasmic reticulum membrane	cellular_component	0.36433	1	5	820	82	16535	Novel00555,Lot0024910.1,Lot0185560.1,Novel00788,Lot0051900.1
GO:0002697	regulation of immune effector process	biological_process	0.36602	1	1	820	9	16535	Lot0171910.1
GO:0009968	negative regulation of signal transduction	biological_process	0.36717	1	3	820	44	16535	Lot0058600.1,Lot0065360.1,Lot0128630.1
GO:0010648	negative regulation of cell communication	biological_process	0.36717	1	3	820	44	16535	Lot0128630.1,Lot0065360.1,Lot0058600.1
GO:0023057	negative regulation of signaling	biological_process	0.36717	1	3	820	44	16535	Lot0058600.1,Lot0065360.1,Lot0128630.1
GO:0004000	adenosine deaminase activity	molecular_function	0.36758	1	1	820	9	16535	Lot0022440.1
GO:0004550	nucleoside diphosphate kinase activity	molecular_function	0.36799	1	1	820	8	16535	Novel01795
GO:0006183	GTP biosynthetic process	biological_process	0.36799	1	1	820	8	16535	Novel01795
GO:0006228	UTP biosynthetic process	biological_process	0.36799	1	1	820	8	16535	Novel01795
GO:0006241	CTP biosynthetic process	biological_process	0.36799	1	1	820	8	16535	Novel01795
GO:0009147	pyrimidine nucleoside triphosphate metabolic process	biological_process	0.36799	1	1	820	8	16535	Novel01795
GO:0009148	pyrimidine nucleoside triphosphate biosynthetic process	biological_process	0.36799	1	1	820	8	16535	Novel01795
GO:0009208	pyrimidine ribonucleoside triphosphate metabolic process	biological_process	0.36799	1	1	820	8	16535	Novel01795
GO:0009209	pyrimidine ribonucleoside triphosphate biosynthetic process	biological_process	0.36799	1	1	820	8	16535	Novel01795
GO:0046036	CTP metabolic process	biological_process	0.36799	1	1	820	8	16535	Novel01795
GO:0046039	GTP metabolic process	biological_process	0.36799	1	1	820	8	16535	Novel01795
GO:0046051	UTP metabolic process	biological_process	0.36799	1	1	820	8	16535	Novel01795
GO:0030162	regulation of proteolysis	biological_process	0.36817	1	2	820	24	16535	Lot0178780.1,Lot0171910.1
GO:0006974	cellular response to DNA damage stimulus	biological_process	0.36875	1	10	820	183	16535	Lot0194000.1,Lot0139790.1,Lot0185260.1,Lot0207280.1,Novel03367,Lot0041270.1,Lot0139800.1,Lot0161220.1,Lot0037170.1,Novel02108
GO:0043604	amide biosynthetic process	biological_process	0.36953	1	15	820	259	16535	Lot0152280.1,Lot0159470.1,Lot0089210.1,Lot0097040.1,Lot0126680.1,Novel03449,Novel02376,Novel01517,Lot0136900.1,Lot0012170.1,Lot0115730.1,Lot0178390.1,Lot0039300.1,Lot0198010.1,Novel01607
GO:0008175	tRNA methyltransferase activity	molecular_function	0.37073	1	1	820	10	16535	Novel00867
GO:0007062	sister chromatid cohesion	biological_process	0.37163	1	1	820	11	16535	Lot0037170.1
GO:0015077	monovalent inorganic cation transmembrane transporter activity	molecular_function	0.37263	1	21	820	375	16535	Lot0042420.1,Novel02766,Novel00097,Novel01543,Novel02683,Novel02182,Novel02066,Novel00047,Novel03533,Lot0030320.1,Novel02394,Novel02913,Novel01941,Novel01362,Lot0052980.1,Novel03798,Lot0125140.1,Novel02708,Novel03447,Novel01513,Lot0198150.1
GO:0045047	protein targeting to ER	biological_process	0.37274	1	1	820	9	16535	Lot0181830.1
GO:0072599	establishment of protein localization to endoplasmic reticulum	biological_process	0.37274	1	1	820	9	16535	Lot0181830.1
GO:0044057	regulation of system process	biological_process	0.37316	1	2	820	25	16535	Lot0058760.1,Lot0027420.1
GO:0072527	pyrimidine-containing compound metabolic process	biological_process	0.37447	1	2	820	24	16535	Lot0150110.1,Novel01795
GO:1901564	organonitrogen compound metabolic process	biological_process	0.37645	1	34	820	616	16535	Lot0068000.1,Lot0012170.1,Lot0136900.1,Lot0115730.1,Novel01795,Lot0178390.1,Novel02363,Lot0088110.1,Lot0210110.1,Lot0068010.1,Lot0027400.1,Lot0039300.1,Lot0198010.1,Novel02171,Lot0089210.1,Novel03383,Novel02376,Novel01543,Lot0202440.1,Lot0150110.1,Lot0188290.1,Novel01607,Lot0188280.1,Lot0007530.1,Lot0091390.1,Lot0159470.1,Lot0018670.1,Novel03449,Novel01517,Lot0126680.1,Novel01448,Novel01872,Lot01…
GO:0016791	phosphatase activity	molecular_function	0.37788	1	10	820	178	16535	Lot0113230.1,Lot0056660.1,Lot0028130.1,Lot0008790.1,Lot0032260.1,Lot0111030.1,Lot0142330.1,Lot0079420.1,Lot0009900.1,Lot0169940.1
GO:0046700	heterocycle catabolic process	biological_process	0.37872	1	3	820	43	16535	Novel02857,Lot0048380.1,Novel01872
GO:0020037	heme binding	molecular_function	0.38007	1	6	820	93	16535	Novel01872,Lot0153550.1,Lot0185310.1,Lot0140870.1,Lot0187670.1,Novel01018
GO:0071103	DNA conformation change	biological_process	0.38201	1	3	820	46	16535	Novel00307,Lot0160700.1,Novel03212
GO:0051258	protein polymerization	biological_process	0.38285	1	7	820	115	16535	Novel00492,Novel02583,Novel03247,Novel03227,Novel01362,Novel02708,Novel03798
GO:0015929	hexosaminidase activity	molecular_function	0.38318	1	1	820	9	16535	Lot0033440.1
GO:0019953	sexual reproduction	biological_process	0.38358	1	3	820	45	16535	Lot0142850.1,Lot0077940.1,Novel02432
GO:0044703	multi-organism reproductive process	biological_process	0.38358	1	3	820	45	16535	Lot0142850.1,Lot0077940.1,Novel02432
GO:0043231	intracellular membrane-bounded organelle	cellular_component	0.38535	1	88	820	1717	16535	Novel00788,Novel00350,Novel00249,Novel03281,Lot0175080.1,Novel02363,Novel02672,Lot0024910.1,Lot0029900.1,Lot0063770.1,Lot0010600.1,Lot0008600.1,Lot0020410.1,Novel00097,Novel02766,Lot0017950.1,Lot0152240.1,Lot0126110.1,Novel02432,Lot0072570.1,Lot0051900.1,Lot0047480.1,Novel01517,Lot0143370.1,Lot0127020.1,Lot0087080.1,Lot0047890.1,Lot0167880.1,Lot0105060.1,Lot0206110.1,Lot0037020.1,Lot0037380.1,Lot…
GO:0051716	cellular response to stimulus	biological_process	0.38675	1	106	820	2134	16535	Novel02108,Novel02052,Lot0038160.1,Lot0207610.1,Lot0183610.1,Lot0080760.1,Lot0063610.1,Novel03367,Lot0086680.1,Novel00555,Lot0196350.1,Lot0065360.1,Lot0054240.1,Lot0127860.1,Lot0181510.1,Lot0139800.1,Novel03247,Lot0003340.1,Lot0207280.1,Lot0052570.1,Lot0181500.1,Novel01362,Novel03449,Lot0090560.1,Lot0060140.1,Lot0198010.1,Lot0014040.1,Novel01331,Lot0024300.1,Novel00500,Lot0056380.1,Lot0185260.1,N…
GO:0044432	endoplasmic reticulum part	cellular_component	0.38685	1	5	820	84	16535	Lot0024910.1,Novel00555,Lot0051900.1,Novel00788,Lot0185560.1
GO:0043227	membrane-bounded organelle	cellular_component	0.38765	1	88	820	1718	16535	Lot0060550.1,Novel02093,Lot0131780.1,Novel03447,Lot0111570.1,Novel03247,Lot0016200.1,Lot0193720.1,Novel01362,Lot0015700.1,Lot0031570.1,Novel02583,Lot0047970.1,Novel00245,Lot0196140.1,Lot0185560.1,Novel01304,Lot0020220.1,Lot0086680.1,Novel00555,Lot0118080.1,Novel01351,Lot0136050.1,Lot0124780.1,Lot0188710.1,Novel02708,Lot0032130.1,Lot0053740.1,Lot0004070.1,Novel03254,Novel01203,Novel01276,Lot000714…
GO:0010970	microtubule-based transport	biological_process	0.3877	1	1	820	11	16535	Lot0133240.1
GO:0030705	cytoskeleton-dependent intracellular transport	biological_process	0.3877	1	1	820	11	16535	Lot0133240.1
GO:0006468	protein phosphorylation	biological_process	0.38931	1	32	820	649	16535	Lot0155910.1,Lot0020220.1,Lot0110540.1,Lot0039870.1,Lot0215350.1,Lot0046280.1,Novel02046,Novel02182,Lot0147640.1,Lot0037690.1,Lot0050130.1,Lot0014080.1,Lot0029310.1,Lot0015990.1,Lot0078600.1,Lot0196340.1,Lot0113280.1,Lot0055030.1,Lot0027620.1,Lot0198010.1,Lot0215340.1,Lot0200130.1,Lot0107930.1,Lot0158410.1,Lot0145850.1,Novel00088,Lot0088510.1,Lot0173850.1,Lot0100220.1,Lot0097170.1,Lot0049590.1,Lo…
GO:1901699	cellular response to nitrogen compound	biological_process	0.38939	1	1	820	10	16535	Lot0128630.1
GO:0015909	long-chain fatty acid transport	biological_process	0.39212	1	1	820	9	16535	Lot0202320.1
GO:0051494	negative regulation of cytoskeleton organization	biological_process	0.39489	1	2	820	28	16535	Lot0162660.1,Novel02583
GO:0098661	inorganic anion transmembrane transport	biological_process	0.39567	1	1	820	13	16535	Lot0044510.1
GO:0007163	establishment or maintenance of cell polarity	biological_process	0.39657	1	1	820	11	16535	Lot0078600.1
GO:0015858	nucleoside transport	biological_process	0.39724	1	1	820	9	16535	Lot0203210.1
GO:1901642	nucleoside transmembrane transport	biological_process	0.39724	1	1	820	9	16535	Lot0203210.1
GO:0019902	phosphatase binding	molecular_function	0.39773	1	1	820	10	16535	Novel02858
GO:0004935	adrenergic receptor activity	molecular_function	0.39781	1	1	820	9	16535	Lot0127860.1
GO:0044421	extracellular region part	cellular_component	0.39781	1	11	820	202	16535	Lot0014320.1,Novel00492,Novel03247,Novel03227,Novel02708,Novel03798,Novel03544,Novel01362,Lot0168920.1,Lot0155610.1,Lot0115260.1
GO:0005737	cytoplasm	cellular_component	0.39821	1	59	820	1115	16535	Lot0051900.1,Lot0159470.1,Lot0143370.1,Lot0047480.1,Novel01517,Novel02583,Lot0027420.1,Novel03449,Lot0087080.1,Novel03447,Lot0131780.1,Lot0206110.1,Novel01607,Lot0069570.1,Lot0037380.1,Novel03227,Lot0063350.1,Lot0134250.1,Lot0185560.1,Lot0182790.1,Lot0084840.1,Lot0136050.1,Novel02861,Novel00555,Lot0097040.1,Lot0065360.1,Lot0016000.1,Novel03212,Lot0185310.1,Novel02182,Lot0007140.1,Novel00788,Lot01…
GO:0034645	cellular macromolecule biosynthetic process	biological_process	0.39822	1	86	820	1664	16535	Lot0023250.1,Lot0198010.1,Lot0039300.1,Novel01295,Lot0074890.1,Lot0026810.1,Lot0038200.1,Novel02376,Lot0103890.1,Lot0125900.1,Novel01331,Lot0089210.1,Novel01203,Lot0178390.1,Lot0115730.1,Lot0053740.1,Lot0032130.1,Lot0118830.1,Lot0088150.1,Lot0007140.1,Lot0125750.1,Lot0043300.1,Novel01276,Lot0039700.1,Lot0047970.1,Lot0188710.1,Lot0124780.1,Novel01666,Novel01351,Lot0140940.1,Novel00555,Lot0159210.1…
GO:0004957	prostaglandin E receptor activity	molecular_function	0.39862	1	1	820	9	16535	Lot0008750.1
GO:0009156	ribonucleoside monophosphate biosynthetic process	biological_process	0.39884	1	3	820	44	16535	Novel02363,Lot0150110.1,Novel01543
GO:0044431	Golgi apparatus part	cellular_component	0.39916	1	4	820	68	16535	Lot0086040.1,Lot0004070.1,Lot0069570.1,Novel02672
GO:1901068	guanosine-containing compound metabolic process	biological_process	0.39926	1	1	820	9	16535	Novel01795
GO:1901070	guanosine-containing compound biosynthetic process	biological_process	0.39926	1	1	820	9	16535	Novel01795
GO:0019209	kinase activator activity	molecular_function	0.3999	1	1	820	9	16535	Lot0194030.1
GO:0030295	protein kinase activator activity	molecular_function	0.3999	1	1	820	9	16535	Lot0194030.1
GO:0004386	helicase activity	molecular_function	0.40085	1	4	820	76	16535	Novel03383,Novel03367,Novel01331,Lot0207280.1
GO:0051082	unfolded protein binding	molecular_function	0.40363	1	3	820	44	16535	Novel00097,Novel00492,Lot0101360.1
GO:0046906	tetrapyrrole binding	molecular_function	0.40363	1	6	820	96	16535	Novel01018,Lot0187670.1,Lot0140870.1,Lot0185310.1,Lot0153550.1,Novel01872
GO:0005212	structural constituent of eye lens	molecular_function	0.40463	1	1	820	9	16535	Lot0148710.1
GO:0008299	isoprenoid biosynthetic process	biological_process	0.40485	1	1	820	10	16535	Lot0187950.1
GO:0044702	single organism reproductive process	biological_process	0.40508	1	3	820	46	16535	Novel02432,Lot0077940.1,Lot0142850.1
GO:0042221	response to chemical	biological_process	0.40544	1	14	820	251	16535	Novel03449,Lot0054240.1,Lot0090600.1,Lot0088150.1,Lot0065360.1,Lot0044410.1,Lot0125750.1,Lot0055030.1,Lot0058600.1,Lot0198010.1,Lot0128630.1,Lot0064620.1,Lot0072570.1,Lot0146640.1
GO:0006612	protein targeting to membrane	biological_process	0.40741	1	1	820	10	16535	Lot0181830.1
GO:0032156	septin cytoskeleton	cellular_component	0.40942	1	2	820	26	16535	Novel03212,Novel02672
GO:0004112	cyclic-nucleotide phosphodiesterase activity	molecular_function	0.40977	1	2	820	30	16535	Lot0048380.1,Lot0065490.1
GO:0004190	aspartic-type endopeptidase activity	molecular_function	0.41239	1	3	820	50	16535	Novel03759,Novel01711,Novel01304
GO:0070001	aspartic-type peptidase activity	molecular_function	0.41239	1	3	820	50	16535	Novel01711,Novel03759,Novel01304
GO:0034508	centromere complex assembly	biological_process	0.41266	1	1	820	10	16535	Novel03247
GO:0009124	nucleoside monophosphate biosynthetic process	biological_process	0.41385	1	3	820	45	16535	Novel02363,Lot0150110.1,Novel01543
GO:0000003	reproduction	biological_process	0.41434	1	4	820	68	16535	Novel02432,Lot0077940.1,Lot0142850.1,Novel00087
GO:0000940	condensed chromosome outer kinetochore	cellular_component	0.41469	1	1	820	10	16535	Novel03254
GO:0051017	actin filament bundle assembly	biological_process	0.41485	1	1	820	12	16535	Lot0162660.1
GO:0005451	monovalent cation:proton antiporter activity	molecular_function	0.41517	1	1	820	11	16535	Lot0052980.1
GO:0015385	sodium:proton antiporter activity	molecular_function	0.41517	1	1	820	11	16535	Lot0052980.1
GO:0009581	detection of external stimulus	biological_process	0.41561	1	1	820	10	16535	Lot0177480.1
GO:0009582	detection of abiotic stimulus	biological_process	0.41561	1	1	820	10	16535	Lot0177480.1
GO:1901361	organic cyclic compound catabolic process	biological_process	0.41564	1	3	820	46	16535	Lot0048380.1,Novel01872,Novel02857
GO:0005783	endoplasmic reticulum	cellular_component	0.41599	1	10	820	179	16535	Novel03447,Novel03227,Lot0051900.1,Novel00500,Novel00788,Novel03278,Lot0185560.1,Novel02583,Lot0024910.1,Novel00555
GO:0071944	cell periphery	cellular_component	0.41609	1	26	820	496	16535	Novel01362,Lot0035710.1,Lot0090600.1,Novel02583,Novel02672,Lot0008790.1,Lot0154420.1,Novel03227,Lot0182780.1,Lot0058290.1,Novel03798,Novel02708,Lot0203210.1,Novel01543,Novel00097,Novel02766,Novel01304,Lot0134250.1,Novel00500,Novel02913,Lot0146640.1,Novel02046,Novel02182,Lot0097920.1,Lot0016000.1,Novel03212
GO:0043647	inositol phosphate metabolic process	biological_process	0.41696	1	1	820	10	16535	Novel01867
GO:0006575	cellular modified amino acid metabolic process	biological_process	0.41746	1	3	820	43	16535	Novel01872,Lot0202440.1,Lot0018670.1
GO:0016593	Cdc73/Paf1 complex	cellular_component	0.41757	1	1	820	11	16535	Novel00788
GO:0051016	barbed-end actin filament capping	biological_process	0.41846	1	1	820	11	16535	Novel02583
GO:0043248	proteasome assembly	biological_process	0.41886	1	1	820	10	16535	Novel02583
GO:0051050	positive regulation of transport	biological_process	0.41945	1	1	820	11	16535	Novel01872
GO:0008641	small protein activating enzyme activity	molecular_function	0.41955	1	1	820	11	16535	Lot0109790.1
GO:0006796	phosphate-containing compound metabolic process	biological_process	0.42032	1	56	820	1134	16535	Novel02182,Lot0147640.1,Lot0037690.1,Novel02046,Lot0052100.1,Lot0046280.1,Lot0215350.1,Lot0039870.1,Lot0020220.1,Lot0110540.1,Lot0155910.1,Novel00555,Lot0048380.1,Lot0196340.1,Lot0078600.1,Lot0169940.1,Lot0150110.1,Lot0079420.1,Lot0015990.1,Lot0029310.1,Lot0051900.1,Lot0014080.1,Lot0068300.1,Lot0056660.1,Lot0050130.1,Lot0158410.1,Lot0106280.1,Lot0195630.1,Lot0107930.1,Lot0200130.1,Lot0215340.1,Lo…
GO:0043094	cellular metabolic compound salvage	biological_process	0.42139	1	1	820	10	16535	Lot0150110.1
GO:0016043	cellular component organization	biological_process	0.42198	1	60	820	1222	16535	Novel01351,Novel01666,Lot0118080.1,Lot0056760.1,Lot0098850.1,Lot0162660.1,Lot0183610.1,Lot0158750.1,Novel02394,Novel02622,Novel03212,Lot0037170.1,Novel02182,Lot0127020.1,Novel00787,Novel02583,Novel01362,Novel01941,Lot0207280.1,Lot0159470.1,Lot0064960.1,Novel00534,Novel03227,Novel03247,Lot0138110.1,Lot0078600.1,Lot0118670.1,Novel03447,Lot0086050.1,Novel03798,Novel02766,Novel00097,Lot0171720.1,Nove…
GO:0004017	adenylate kinase activity	molecular_function	0.42262	1	1	820	11	16535	Novel01543
GO:0019201	nucleotide kinase activity	molecular_function	0.42262	1	1	820	11	16535	Novel01543
GO:0016881	acid-amino acid ligase activity	molecular_function	0.4231	1	1	820	11	16535	Novel00867
GO:0071840	cellular component organization or biogenesis	biological_process	0.42533	1	62	820	1262	16535	Lot0056760.1,Lot0098850.1,Lot0162660.1,Novel01666,Novel01351,Lot0118080.1,Novel02622,Novel03212,Novel02182,Lot0037170.1,Lot0097360.1,Lot0183610.1,Lot0158750.1,Novel02394,Lot0207280.1,Novel01941,Lot0159470.1,Novel02583,Novel00787,Lot0127020.1,Novel01362,Novel03447,Lot0118670.1,Lot0086050.1,Lot0078600.1,Novel03798,Lot0064960.1,Novel03247,Novel00534,Novel03227,Lot0138110.1,Novel00500,Lot0160700.1,Lo…
GO:0006793	phosphorus metabolic process	biological_process	0.42662	1	56	820	1136	16535	Lot0106280.1,Lot0107930.1,Lot0195630.1,Lot0158410.1,Lot0198010.1,Lot0027620.1,Lot0027400.1,Lot0215340.1,Lot0200130.1,Lot0113280.1,Lot0142330.1,Lot0202320.1,Lot0028130.1,Lot0055030.1,Novel01543,Lot0049590.1,Novel01795,Novel01867,Lot0140050.1,Lot0100220.1,Lot0097170.1,Lot0032260.1,Lot0162080.1,Novel02363,Lot0113230.1,Novel00088,Lot0088510.1,Lot0145850.1,Lot0173850.1,Lot0210110.1,Novel02858,Novel021…
GO:0008242	omega peptidase activity	molecular_function	0.42663	1	1	820	10	16535	Lot0202440.1
GO:0004861	cyclin-dependent protein serine/threonine kinase inhibitor activity	molecular_function	0.42672	1	1	820	10	16535	Lot0028020.1
GO:0052646	alditol phosphate metabolic process	biological_process	0.42804	1	1	820	10	16535	Lot0195630.1
GO:0048589	developmental growth	biological_process	0.42892	1	1	820	10	16535	Lot0110080.1
GO:0009579	thylakoid	cellular_component	0.42907	1	1	820	13	16535	Novel01666
GO:0044436	thylakoid part	cellular_component	0.42907	1	1	820	13	16535	Novel01666
GO:0042277	peptide binding	molecular_function	0.42976	1	1	820	10	16535	Lot0181830.1
GO:0006835	dicarboxylic acid transport	biological_process	0.43048	1	1	820	12	16535	Novel01513
GO:0006405	RNA export from nucleus	biological_process	0.43052	1	1	820	10	16535	Novel03212
GO:0006406	mRNA export from nucleus	biological_process	0.43052	1	1	820	10	16535	Novel03212
GO:0071427	mRNA-containing ribonucleoprotein complex export from nucleus	biological_process	0.43052	1	1	820	10	16535	Novel03212
GO:0004955	prostaglandin receptor activity	molecular_function	0.43175	1	1	820	10	16535	Lot0008750.1
GO:1901701	cellular response to oxygen-containing compound	biological_process	0.43176	1	1	820	12	16535	Lot0128630.1
GO:0009059	macromolecule biosynthetic process	biological_process	0.43214	1	86	820	1679	16535	Lot0039930.1,Novel02622,Lot0149850.1,Lot0052100.1,Lot0101480.1,Lot0169030.1,Lot0152280.1,Novel03789,Lot0097040.1,Lot0192800.1,Lot0037020.1,Lot0102340.1,Lot0061930.1,Lot0076900.1,Novel01607,Lot0051900.1,Lot0047890.1,Lot0105060.1,Lot0167880.1,Lot0126680.1,Lot0087080.1,Lot0127020.1,Novel01517,Lot0072570.1,Lot0201420.1,Lot0189130.1,Lot0152240.1,Lot0048090.1,Novel00097,Novel00708,Lot0136900.1,Lot00211…
GO:0045125	bioactive lipid receptor activity	molecular_function	0.43214	1	1	820	10	16535	Lot0052570.1
GO:0043484	regulation of RNA splicing	biological_process	0.43281	1	1	820	11	16535	Lot0000220.1
GO:0008104	protein localization	biological_process	0.43311	1	16	820	317	16535	Novel01396,Lot0150270.1,Lot0044590.1,Lot0004070.1,Novel01304,Lot0151910.1,Lot0086040.1,Novel00097,Novel03383,Novel02046,Lot0003330.1,Novel02182,Lot0100040.1,Lot0181830.1,Novel00626,Lot0138470.1
GO:0043086	negative regulation of catalytic activity	biological_process	0.4333	1	2	820	28	16535	Novel02858,Lot0178780.1
GO:0051276	chromosome organization	biological_process	0.43398	1	10	820	204	16535	Novel03247,Lot0037170.1,Lot0032130.1,Novel03212,Lot0118080.1,Novel01351,Novel00307,Novel00788,Lot0207280.1,Lot0160700.1
GO:0045893	positive regulation of transcription, DNA-templated	biological_process	0.43465	1	3	820	49	16535	Novel01276,Lot0043300.1,Lot0111570.1
GO:0051254	positive regulation of RNA metabolic process	biological_process	0.43465	1	3	820	49	16535	Lot0043300.1,Novel01276,Lot0111570.1
GO:1902680	positive regulation of RNA biosynthetic process	biological_process	0.43465	1	3	820	49	16535	Novel01276,Lot0043300.1,Lot0111570.1
GO:1903508	positive regulation of nucleic acid-templated transcription	biological_process	0.43465	1	3	820	49	16535	Lot0111570.1,Novel01276,Lot0043300.1
GO:0034660	ncRNA metabolic process	biological_process	0.43522	1	7	820	129	16535	Lot0196140.1,Lot0136900.1,Lot0126680.1,Lot0039300.1,Lot0102080.1,Novel01607,Lot0154460.1
GO:0009991	response to extracellular stimulus	biological_process	0.43684	1	1	820	10	16535	Novel00088
GO:0031668	cellular response to extracellular stimulus	biological_process	0.43684	1	1	820	10	16535	Novel00088
GO:0071496	cellular response to external stimulus	biological_process	0.43684	1	1	820	10	16535	Novel00088
GO:0000313	organellar ribosome	cellular_component	0.43694	1	1	820	10	16535	Lot0131780.1
GO:0005761	mitochondrial ribosome	cellular_component	0.43694	1	1	820	10	16535	Lot0131780.1
GO:0009142	nucleoside triphosphate biosynthetic process	biological_process	0.4374	1	3	820	46	16535	Novel02363,Novel01795,Novel01543
GO:0009145	purine nucleoside triphosphate biosynthetic process	biological_process	0.4374	1	3	820	46	16535	Novel01543,Novel02363,Novel01795
GO:0009201	ribonucleoside triphosphate biosynthetic process	biological_process	0.4374	1	3	820	46	16535	Novel02363,Novel01795,Novel01543
GO:0009206	purine ribonucleoside triphosphate biosynthetic process	biological_process	0.4374	1	3	820	46	16535	Novel01543,Novel01795,Novel02363
GO:0046931	pore complex assembly	biological_process	0.43828	1	1	820	10	16535	Lot0138110.1
GO:0042578	phosphoric ester hydrolase activity	molecular_function	0.4395	1	13	820	254	16535	Lot0079420.1,Novel02913,Lot0009900.1,Lot0169940.1,Lot0048380.1,Lot0113230.1,Lot0056660.1,Lot0028130.1,Lot0008790.1,Lot0032260.1,Lot0065490.1,Lot0111030.1,Lot0142330.1
GO:0005575	cellular_component	cellular_component	0.44056	1	339	820	6724	16535	Novel00307,Lot0167810.1,Novel00788,Lot0078440.1,Lot0195540.1,Lot0012170.1,Lot0010600.1,Lot0063770.1,Lot0150870.1,Lot0020410.1,Lot0024350.1,Lot0152240.1,Lot0203210.1,Lot0157260.1,Lot0014320.1,Novel02367,Lot0201150.1,Novel01326,Lot0005420.1,Lot0087080.1,Lot0143370.1,Novel01517,Lot0050530.1,Lot0158470.1,Lot0192810.1,Lot0037380.1,Lot0058290.1,Novel01607,Novel02273,Lot0138480.1,Novel02861,Novel02953,L…
GO:0051606	detection of stimulus	biological_process	0.44131	1	1	820	11	16535	Lot0177480.1
GO:0009163	nucleoside biosynthetic process	biological_process	0.44179	1	4	820	64	16535	Lot0150110.1,Novel01795,Novel02363,Novel01543
GO:0042455	ribonucleoside biosynthetic process	biological_process	0.44179	1	4	820	64	16535	Novel01543,Lot0150110.1,Novel01795,Novel02363
GO:1901659	glycosyl compound biosynthetic process	biological_process	0.44179	1	4	820	64	16535	Novel01543,Novel02363,Novel01795,Lot0150110.1
GO:0004725	protein tyrosine phosphatase activity	molecular_function	0.44181	1	3	820	60	16535	Lot0028130.1,Lot0032260.1,Lot0169940.1
GO:0001076	transcription factor activity, RNA polymerase II transcription factor binding	molecular_function	0.44237	1	2	820	33	16535	Lot0063770.1,Novel01203
GO:0001104	RNA polymerase II transcription cofactor activity	molecular_function	0.44237	1	2	820	33	16535	Lot0063770.1,Novel01203
GO:0043044	ATP-dependent chromatin remodeling	biological_process	0.44253	1	1	820	13	16535	Lot0032130.1
GO:0016050	vesicle organization	biological_process	0.44287	1	1	820	11	16535	Lot0086040.1
GO:0051701	interaction with host	biological_process	0.44289	1	2	820	32	16535	Novel02644,Novel03227
GO:0006766	vitamin metabolic process	biological_process	0.44672	1	1	820	11	16535	Lot0007530.1
GO:0016651	oxidoreductase activity, acting on NAD(P)H	molecular_function	0.44691	1	2	820	31	16535	Lot0084840.1,Lot0044650.1
GO:0000777	condensed chromosome kinetochore	cellular_component	0.44705	1	1	820	11	16535	Novel03254
GO:0000779	condensed chromosome, centromeric region	cellular_component	0.44705	1	1	820	11	16535	Novel03254
GO:0006885	regulation of pH	biological_process	0.44728	1	1	820	12	16535	Lot0052980.1
GO:0055067	monovalent inorganic cation homeostasis	biological_process	0.44728	1	1	820	12	16535	Lot0052980.1
GO:0061572	actin filament bundle organization	biological_process	0.44757	1	1	820	13	16535	Lot0162660.1
GO:0031410	cytoplasmic vesicle	cellular_component	0.44817	1	4	820	69	16535	Lot0126110.1,Lot0004070.1,Lot0037380.1,Lot0143370.1
GO:0009451	RNA modification	biological_process	0.44885	1	3	820	48	16535	Lot0102080.1,Lot0154460.1,Lot0194080.1
GO:0044249	cellular biosynthetic process	biological_process	0.4492	1	98	820	1919	16535	Novel01304,Lot0196140.1,Lot0086680.1,Lot0020220.1,Novel00555,Lot0140940.1,Lot0159210.1,Lot0124780.1,Lot0188710.1,Novel01666,Novel01351,Lot0047970.1,Lot0039700.1,Lot0159470.1,Lot0016200.1,Lot0193720.1,Lot0015700.1,Novel03449,Novel03447,Lot0150110.1,Lot0111570.1,Lot0125900.1,Novel01331,Lot0089210.1,Lot0103890.1,Novel01543,Lot0026810.1,Lot0038200.1,Novel02376,Lot0074890.1,Novel01295,Lot0023250.1,Lot…
GO:0022414	reproductive process	biological_process	0.45053	1	3	820	51	16535	Lot0077940.1,Novel02432,Lot0142850.1
GO:0051213	dioxygenase activity	molecular_function	0.45126	1	6	820	100	16535	Novel03227,Novel01872,Lot0008930.1,Novel00500,Novel03447,Novel03278
GO:0008654	phospholipid biosynthetic process	biological_process	0.45159	1	3	820	50	16535	Lot0051900.1,Novel00555,Lot0052100.1
GO:0031032	actomyosin structure organization	biological_process	0.45241	1	1	820	13	16535	Lot0171720.1
GO:0017119	Golgi transport complex	cellular_component	0.4531	1	1	820	12	16535	Novel02672
GO:0071310	cellular response to organic substance	biological_process	0.4533	1	9	820	160	16535	Novel03449,Lot0044410.1,Lot0065360.1,Lot0088150.1,Lot0125750.1,Lot0058600.1,Lot0055030.1,Lot0128630.1,Lot0072570.1
GO:0015908	fatty acid transport	biological_process	0.45419	1	1	820	11	16535	Lot0202320.1
GO:0004857	enzyme inhibitor activity	molecular_function	0.45477	1	8	820	149	16535	Novel02644,Lot0168920.1,Novel02256,Novel02488,Lot0167200.1,Lot0028020.1,Lot0178780.1,Lot0204660.1
GO:0008308	voltage-gated anion channel activity	molecular_function	0.45727	1	1	820	12	16535	Lot0206110.1
GO:0030261	chromosome condensation	biological_process	0.45933	1	1	820	13	16535	Novel00307
GO:0051168	nuclear export	biological_process	0.45952	1	1	820	11	16535	Novel03212
GO:0071166	ribonucleoprotein complex localization	biological_process	0.45952	1	1	820	11	16535	Novel03212
GO:0071426	ribonucleoprotein complex export from nucleus	biological_process	0.45952	1	1	820	11	16535	Novel03212
GO:0031982	vesicle	cellular_component	0.45953	1	4	820	70	16535	Lot0126110.1,Lot0037380.1,Lot0143370.1,Lot0004070.1
GO:0042180	cellular ketone metabolic process	biological_process	0.45965	1	1	820	11	16535	Novel01872
GO:0004623	phospholipase A2 activity	molecular_function	0.4602	1	1	820	11	16535	Lot0202320.1
GO:0046903	secretion	biological_process	0.46041	1	6	820	109	16535	Lot0134250.1,Novel02182,Lot0138780.1,Lot0202320.1,Lot0016000.1,Lot0044590.1
GO:1901264	carbohydrate derivative transport	biological_process	0.46273	1	1	820	11	16535	Lot0203210.1
GO:0004954	prostanoid receptor activity	molecular_function	0.46303	1	1	820	11	16535	Lot0008750.1
GO:0006576	cellular biogenic amine metabolic process	biological_process	0.46377	1	1	820	11	16535	Novel01872
GO:0044106	cellular amine metabolic process	biological_process	0.46377	1	1	820	11	16535	Novel01872
GO:0098656	anion transmembrane transport	biological_process	0.46481	1	3	820	51	16535	Lot0184450.1,Lot0206110.1,Lot0044510.1
GO:0000794	condensed nuclear chromosome	cellular_component	0.46508	1	1	820	11	16535	Novel03254
GO:0006270	DNA replication initiation	biological_process	0.46633	1	2	820	35	16535	Novel00788,Novel01304
GO:0004601	peroxidase activity	molecular_function	0.46651	1	1	820	12	16535	Lot0054660.1
GO:0001906	cell killing	biological_process	0.46668	1	1	820	11	16535	Lot0138110.1
GO:0031640	killing of cells of other organism	biological_process	0.46668	1	1	820	11	16535	Lot0138110.1
GO:0044179	hemolysis in other organism	biological_process	0.46668	1	1	820	11	16535	Lot0138110.1
GO:0044364	disruption of cells of other organism	biological_process	0.46668	1	1	820	11	16535	Lot0138110.1
GO:0051715	cytolysis in other organism	biological_process	0.46668	1	1	820	11	16535	Lot0138110.1
GO:0051801	cytolysis in other organism involved in symbiotic interaction	biological_process	0.46668	1	1	820	11	16535	Lot0138110.1
GO:0051818	disruption of cells of other organism involved in symbiotic interaction	biological_process	0.46668	1	1	820	11	16535	Lot0138110.1
GO:0051883	killing of cells in other organism involved in symbiotic interaction	biological_process	0.46668	1	1	820	11	16535	Lot0138110.1
GO:0052331	hemolysis in other organism involved in symbiotic interaction	biological_process	0.46668	1	1	820	11	16535	Lot0138110.1
GO:0004672	protein kinase activity	molecular_function	0.46715	1	31	820	658	16535	Lot0145850.1,Lot0050130.1,Novel00088,Lot0088510.1,Lot0173850.1,Lot0014080.1,Lot0029310.1,Lot0015990.1,Lot0100220.1,Lot0097170.1,Novel00534,Lot0049590.1,Lot0078600.1,Lot0140050.1,Lot0196340.1,Lot0155910.1,Lot0113280.1,Lot0110540.1,Lot0039870.1,Lot0215350.1,Lot0046280.1,Lot0027620.1,Lot0198010.1,Lot0200130.1,Lot0215340.1,Lot0107930.1,Novel02046,Lot0158410.1,Lot0037690.1,Novel02182,Lot0147640.1
GO:0043233	organelle lumen	cellular_component	0.46732	1	10	820	195	16535	Lot0063770.1,Lot0097360.1,Novel01203,Novel03254,Lot0131780.1,Novel01351,Novel00788,Lot0020410.1,Novel01304,Lot0196140.1
GO:0070013	intracellular organelle lumen	cellular_component	0.46732	1	10	820	195	16535	Novel00788,Lot0196140.1,Lot0020410.1,Novel01304,Novel01351,Lot0131780.1,Lot0097360.1,Novel01203,Lot0063770.1,Novel03254
GO:0000990	transcription factor activity, core RNA polymerase binding	molecular_function	0.4683	1	1	820	15	16535	Novel00788
GO:0044463	cell projection part	cellular_component	0.46982	1	1	820	16	16535	Lot0146640.1
GO:0006891	intra-Golgi vesicle-mediated transport	biological_process	0.47054	1	1	820	13	16535	Novel02672
GO:0001653	peptide receptor activity	molecular_function	0.47132	1	5	820	82	16535	Novel00788,Novel02273,Lot0054240.1,Lot0088310.1,Lot0196350.1
GO:0008528	G-protein coupled peptide receptor activity	molecular_function	0.47132	1	5	820	82	16535	Novel02273,Novel00788,Lot0196350.1,Lot0088310.1,Lot0054240.1
GO:1901576	organic substance biosynthetic process	biological_process	0.47158	1	100	820	1965	16535	Lot0187950.1,Lot0052100.1,Lot0101480.1,Novel02913,Lot0169030.1,Lot0039930.1,Lot0185310.1,Novel02622,Novel03212,Lot0149850.1,Lot0097040.1,Lot0192800.1,Novel03789,Lot0152280.1,Lot0007530.1,Lot0076900.1,Novel01607,Lot0037020.1,Lot0061930.1,Lot0102340.1,Lot0105060.1,Lot0047890.1,Lot0167880.1,Lot0087080.1,Lot0068300.1,Lot0126680.1,Lot0127020.1,Lot0185460.1,Novel01517,Lot0051900.1,Lot0072570.1,Lot02014…
GO:0070972	protein localization to endoplasmic reticulum	biological_process	0.47213	1	1	820	12	16535	Lot0181830.1
GO:0016773	phosphotransferase activity, alcohol group as acceptor	molecular_function	0.4734	1	35	820	739	16535	Lot0046280.1,Lot0215350.1,Lot0037690.1,Lot0147640.1,Novel02182,Novel02046,Novel01190,Lot0155910.1,Lot0110540.1,Lot0039870.1,Lot0015990.1,Novel00534,Lot0007530.1,Lot0078600.1,Lot0196340.1,Lot0050130.1,Lot0014080.1,Lot0029310.1,Lot0027620.1,Lot0198010.1,Lot0215340.1,Lot0200130.1,Lot0107930.1,Lot0158410.1,Lot0113280.1,Lot0100220.1,Lot0097170.1,Lot0049590.1,Lot0140050.1,Novel01867,Lot0024710.1,Novel0…
GO:0031981	nuclear lumen	cellular_component	0.47633	1	9	820	178	16535	Novel00788,Novel01304,Lot0020410.1,Lot0196140.1,Novel01351,Lot0063770.1,Novel01203,Lot0097360.1,Novel03254
GO:0005184	neuropeptide hormone activity	molecular_function	0.47834	1	1	820	12	16535	Novel03449
GO:0043130	ubiquitin binding	molecular_function	0.47869	1	1	820	12	16535	Lot0126110.1
GO:0010628	positive regulation of gene expression	biological_process	0.47895	1	3	820	52	16535	Lot0043300.1,Novel01276,Lot0111570.1
GO:0009058	biosynthetic process	biological_process	0.47942	1	103	820	2025	16535	Lot0029900.1,Lot0063770.1,Lot0021170.1,Lot0012170.1,Lot0136900.1,Novel02644,Lot0210110.1,Novel03544,Lot0138570.1,Novel00350,Lot0175080.1,Novel00249,Novel02363,Lot0068230.1,Novel00788,Lot0072570.1,Lot0201420.1,Lot0048090.1,Lot0152240.1,Novel00708,Novel00097,Lot0189130.1,Lot0007530.1,Novel01607,Lot0076900.1,Lot0037020.1,Lot0102340.1,Lot0061930.1,Lot0068300.1,Lot0087080.1,Lot0126680.1,Lot0047890.1,L…
GO:0045935	positive regulation of nucleobase-containing compound metabolic process	biological_process	0.48034	1	3	820	53	16535	Novel01276,Lot0043300.1,Lot0111570.1
GO:0034655	nucleobase-containing compound catabolic process	biological_process	0.48074	1	2	820	32	16535	Novel02857,Lot0048380.1
GO:0070887	cellular response to chemical stimulus	biological_process	0.48158	1	9	820	165	16535	Lot0072570.1,Lot0128630.1,Lot0125750.1,Lot0055030.1,Lot0058600.1,Novel03449,Lot0065360.1,Lot0088150.1,Lot0044410.1
GO:0072593	reactive oxygen species metabolic process	biological_process	0.48241	1	1	820	13	16535	Lot0044650.1
GO:0006826	iron ion transport	biological_process	0.48275	1	1	820	12	16535	Novel01513
GO:0000775	chromosome, centromeric region	cellular_component	0.48441	1	2	820	31	16535	Novel03247,Novel03254
GO:0055086	nucleobase-containing small molecule metabolic process	biological_process	0.48482	1	11	820	206	16535	Lot0150110.1,Novel01795,Lot0188290.1,Lot0027400.1,Lot0188280.1,Lot0091390.1,Novel02363,Novel01543,Lot0210110.1,Lot0068300.1,Lot0048380.1
GO:0098796	membrane protein complex	cellular_component	0.48507	1	24	820	467	16535	Lot0097920.1,Novel03533,Novel02683,Novel02182,Novel02913,Novel02394,Lot0042420.1,Novel01543,Novel00097,Novel02766,Novel03447,Novel02708,Novel03798,Lot0182780.1,Lot0058290.1,Novel01513,Lot0004070.1,Lot0138110.1,Novel01941,Novel02363,Lot0162080.1,Lot0154420.1,Lot0024910.1,Novel01362
GO:0006778	porphyrin-containing compound metabolic process	biological_process	0.48567	1	1	820	12	16535	Novel02171
GO:0051028	mRNA transport	biological_process	0.4869	1	1	820	12	16535	Novel03212
GO:0005743	mitochondrial inner membrane	cellular_component	0.48702	1	4	820	66	16535	Lot0055610.1,Lot0136050.1,Lot0047480.1,Novel02363
GO:1902494	catalytic complex	cellular_component	0.48714	1	13	820	256	16535	Novel01543,Novel01351,Novel01304,Novel03281,Lot0162080.1,Novel00788,Lot0150320.1,Novel03247,Lot0058290.1,Lot0102080.1,Lot0128360.1,Lot0195630.1,Lot0201410.1
GO:0019835	cytolysis	biological_process	0.48904	1	1	820	12	16535	Lot0138110.1
GO:0008360	regulation of cell shape	biological_process	0.48934	1	1	820	14	16535	Novel00097
GO:0006643	membrane lipid metabolic process	biological_process	0.49082	1	3	820	53	16535	Lot0051900.1,Lot0052100.1,Novel00555
GO:0052126	movement in host environment	biological_process	0.49138	1	1	820	14	16535	Novel02644
GO:0052192	movement in environment of other organism involved in symbiotic interaction	biological_process	0.49138	1	1	820	14	16535	Novel02644
GO:0010557	positive regulation of macromolecule biosynthetic process	biological_process	0.49235	1	3	820	54	16535	Lot0111570.1,Novel01276,Lot0043300.1
GO:0008373	sialyltransferase activity	molecular_function	0.49258	1	2	820	30	16535	Lot0021170.1,Lot0048090.1
GO:0007187	G-protein coupled receptor signaling pathway, coupled to cyclic nucleotide second messenger	biological_process	0.49303	1	1	820	12	16535	Lot0037420.1
GO:0007188	adenylate cyclase-modulating G-protein coupled receptor signaling pathway	biological_process	0.49303	1	1	820	12	16535	Lot0037420.1
GO:0030414	peptidase inhibitor activity	molecular_function	0.49393	1	5	820	97	16535	Novel02644,Lot0204660.1,Lot0178780.1,Lot0167200.1,Lot0168920.1
GO:0005798	Golgi-associated vesicle	cellular_component	0.49549	1	1	820	15	16535	Lot0004070.1
GO:0030660	Golgi-associated vesicle membrane	cellular_component	0.49549	1	1	820	15	16535	Lot0004070.1
GO:0045786	negative regulation of cell cycle	biological_process	0.49582	1	2	820	35	16535	Lot0028020.1,Lot0127020.1
GO:0007059	chromosome segregation	biological_process	0.49642	1	3	820	56	16535	Lot0037170.1,Novel00307,Novel03254
GO:0007165	signal transduction	biological_process	0.49797	1	94	820	1937	16535	Lot0168590.1,Lot0088150.1,Lot0088310.1,Lot0125750.1,Lot0200850.1,Lot0128630.1,Lot0064620.1,Lot0097170.1,Novel02708,Lot0046130.1,Lot0203220.1,Lot0024710.1,Novel01543,Lot0001680.1,Lot0028620.1,Lot0164860.1,Novel01672,Novel02042,Lot0024300.1,Novel00500,Novel01611,Lot0056380.1,Novel01331,Lot0014040.1,Lot0060140.1,Lot0090560.1,Novel03449,Lot0052570.1,Lot0181500.1,Novel01362,Lot0003340.1,Novel03247,Lot…
GO:0061134	peptidase regulator activity	molecular_function	0.49881	1	5	820	98	16535	Novel02644,Lot0168920.1,Lot0167200.1,Lot0178780.1,Lot0204660.1
GO:0033365	protein localization to organelle	biological_process	0.49937	1	3	820	52	16535	Lot0181830.1,Novel01396,Novel02046
GO:0003676	nucleic acid binding	molecular_function	0.50123	1	120	820	2422	16535	Lot0037020.1,Lot0086050.1,Lot0102340.1,Lot0061930.1,Lot0022440.1,Lot0076900.1,Novel01941,Lot0087080.1,Lot0047890.1,Lot0105060.1,Lot0167880.1,Lot0027020.1,Lot0154260.1,Lot0127020.1,Lot0039930.1,Lot0068250.1,Lot0149850.1,Lot0161220.1,Novel03212,Novel02394,Lot0168150.1,Lot0192640.1,Lot0169030.1,Lot0101480.1,Lot0001230.1,Novel03789,Lot0152280.1,Lot0074620.1,Lot0089810.1,Novel02861,Lot0097040.1,Lot017…
GO:0000723	telomere maintenance	biological_process	0.50193	1	1	820	18	16535	Lot0207280.1
GO:0032200	telomere organization	biological_process	0.50193	1	1	820	18	16535	Lot0207280.1
GO:0017176	phosphatidylinositol N-acetylglucosaminyltransferase activity	molecular_function	0.5021	1	1	820	16	16535	Lot0052100.1
GO:0007051	spindle organization	biological_process	0.50329	1	1	820	16	16535	Lot0098850.1
GO:0015299	solute:proton antiporter activity	molecular_function	0.50356	1	1	820	14	16535	Lot0052980.1
GO:0016799	hydrolase activity, hydrolyzing N-glycosyl compounds	molecular_function	0.50466	1	1	820	13	16535	Lot0185260.1
GO:0019751	polyol metabolic process	biological_process	0.50646	1	1	820	13	16535	Novel01867
GO:0008608	attachment of spindle microtubules to kinetochore	biological_process	0.50715	1	1	820	14	16535	Novel03254
GO:0005643	nuclear pore	cellular_component	0.5085	1	1	820	15	16535	Novel03212
GO:0045944	positive regulation of transcription from RNA polymerase II promoter	biological_process	0.51017	1	1	820	16	16535	Lot0043300.1
GO:0045216	cell-cell junction organization	biological_process	0.51091	1	1	820	15	16535	Lot0148390.1
GO:0044782	cilium organization	biological_process	0.51267	1	1	820	15	16535	Lot0133240.1
GO:0007031	peroxisome organization	biological_process	0.5137	1	1	820	14	16535	Lot0027430.1
GO:0015980	energy derivation by oxidation of organic compounds	biological_process	0.51494	1	2	820	37	16535	Novel02913,Novel03212
GO:0015629	actin cytoskeleton	cellular_component	0.51555	1	5	820	114	16535	Lot0003340.1,Lot0193510.1,Lot0058760.1,Novel02583,Lot0027420.1
GO:0031625	ubiquitin protein ligase binding	molecular_function	0.51611	1	1	820	15	16535	Lot0193730.1
GO:0044389	ubiquitin-like protein ligase binding	molecular_function	0.51611	1	1	820	15	16535	Lot0193730.1
GO:0065004	protein-DNA complex assembly	biological_process	0.51793	1	2	820	34	16535	Novel03247,Lot0160700.1
GO:0004198	calcium-dependent cysteine-type endopeptidase activity	molecular_function	0.51877	1	1	820	15	16535	Lot0084330.1
GO:0004953	icosanoid receptor activity	molecular_function	0.52053	1	1	820	13	16535	Lot0008750.1
GO:0016151	nickel cation binding	molecular_function	0.52121	1	1	820	15	16535	Novel01513
GO:0000287	magnesium ion binding	molecular_function	0.52168	1	3	820	59	16535	Lot0068300.1,Novel02046,Novel01867
GO:0048522	positive regulation of cellular process	biological_process	0.52185	1	10	820	200	16535	Lot0162080.1,Lot0055030.1,Novel01276,Lot0043300.1,Novel01872,Lot0215340.1,Lot0111570.1,Lot0117580.1,Lot0049600.1,Lot0215350.1
GO:0001637	G-protein coupled chemoattractant receptor activity	molecular_function	0.52258	1	1	820	13	16535	Lot0054240.1
GO:0004950	chemokine receptor activity	molecular_function	0.52258	1	1	820	13	16535	Lot0054240.1
GO:0006913	nucleocytoplasmic transport	biological_process	0.5227	1	2	820	34	16535	Novel02046,Novel03212
GO:0051169	nuclear transport	biological_process	0.5227	1	2	820	34	16535	Novel02046,Novel03212
GO:0043566	structure-specific DNA binding	molecular_function	0.52328	1	2	820	37	16535	Lot0115690.1,Novel00088
GO:0051537	2 iron, 2 sulfur cluster binding	molecular_function	0.52371	1	1	820	13	16535	Novel02093
GO:0009888	tissue development	biological_process	0.52443	1	2	820	37	16535	Lot0069570.1,Lot0110080.1
GO:0005802	trans-Golgi network	cellular_component	0.52504	1	1	820	14	16535	Lot0069570.1
GO:0004674	protein serine/threonine kinase activity	molecular_function	0.52511	1	10	820	212	16535	Novel00088,Lot0155910.1,Lot0113280.1,Lot0015990.1,Lot0215350.1,Lot0198010.1,Novel00534,Lot0215340.1,Lot0078600.1,Novel02046
GO:0007127	meiosis I	biological_process	0.52675	1	1	820	15	16535	Novel00087
GO:0004402	histone acetyltransferase activity	molecular_function	0.52898	1	1	820	17	16535	Novel01351
GO:0072330	monocarboxylic acid biosynthetic process	biological_process	0.52956	1	1	820	14	16535	Lot0187950.1
GO:0009072	aromatic amino acid family metabolic process	biological_process	0.53109	1	1	820	14	16535	Novel01872
GO:0031974	membrane-enclosed lumen	cellular_component	0.53145	1	10	820	204	16535	Lot0097360.1,Novel01203,Lot0063770.1,Novel03254,Lot0131780.1,Novel01351,Novel00788,Lot0196140.1,Novel01304,Lot0020410.1
GO:0017137	Rab GTPase binding	molecular_function	0.5318	1	1	820	16	16535	Lot0044590.1
GO:0016310	phosphorylation	biological_process	0.53277	1	34	820	730	16535	Lot0027400.1,Lot0198010.1,Lot0027620.1,Lot0200130.1,Lot0215340.1,Lot0107930.1,Lot0158410.1,Lot0113280.1,Lot0055030.1,Lot0100220.1,Lot0097170.1,Lot0049590.1,Lot0140050.1,Novel01795,Lot0145850.1,Novel00088,Lot0088510.1,Lot0173850.1,Lot0215350.1,Lot0046280.1,Novel02046,Novel02182,Lot0147640.1,Lot0037690.1,Lot0155910.1,Lot0110540.1,Lot0020220.1,Lot0039870.1,Lot0015990.1,Lot0078600.1,Lot0196340.1,Lot0…
GO:0007049	cell cycle	biological_process	0.53361	1	12	820	249	16535	Lot0020220.1,Lot0098850.1,Lot0127020.1,Novel00097,Novel03544,Lot0002690.1,Lot0063520.1,Lot0037170.1,Lot0008600.1,Novel00087,Lot0028020.1,Novel03254
GO:0009260	ribonucleotide biosynthetic process	biological_process	0.53374	1	4	820	76	16535	Novel01543,Lot0150110.1,Novel01795,Novel02363
GO:0046390	ribose phosphate biosynthetic process	biological_process	0.53374	1	4	820	76	16535	Lot0150110.1,Novel02363,Novel01795,Novel01543
GO:0009891	positive regulation of biosynthetic process	biological_process	0.53386	1	3	820	57	16535	Lot0043300.1,Novel01276,Lot0111570.1
GO:0031328	positive regulation of cellular biosynthetic process	biological_process	0.53386	1	3	820	57	16535	Lot0111570.1,Novel01276,Lot0043300.1
GO:0033218	amide binding	molecular_function	0.53453	1	1	820	14	16535	Lot0181830.1
GO:0065008	regulation of biological quality	biological_process	0.53636	1	21	820	428	16535	Novel03227,Lot0138110.1,Novel03247,Lot0069570.1,Novel03798,Novel02708,Novel01362,Novel00901,Lot0088310.1,Lot0052980.1,Novel02583,Lot0207280.1,Lot0187950.1,Novel00492,Lot0014320.1,Lot0185310.1,Lot0150080.1,Novel00097,Lot0185560.1,Lot0089210.1,Lot0162660.1
GO:0051173	positive regulation of nitrogen compound metabolic process	biological_process	0.53657	1	3	820	57	16535	Lot0043300.1,Novel01276,Lot0111570.1
GO:0001503	ossification	biological_process	0.53684	1	1	820	16	16535	Lot0037260.1
GO:0019866	organelle inner membrane	cellular_component	0.5372	1	4	820	71	16535	Novel02363,Lot0047480.1,Lot0055610.1,Lot0136050.1
GO:0008375	acetylglucosaminyltransferase activity	molecular_function	0.53755	1	2	820	38	16535	Lot0052100.1,Lot0090210.1
GO:0009308	amine metabolic process	biological_process	0.54169	1	1	820	14	16535	Novel01872
GO:0010639	negative regulation of organelle organization	biological_process	0.54278	1	2	820	37	16535	Novel02583,Lot0162660.1
GO:0016877	ligase activity, forming carbon-sulfur bonds	molecular_function	0.54362	1	1	820	16	16535	Lot0109790.1
GO:0006367	transcription initiation from RNA polymerase II promoter	biological_process	0.54437	1	1	820	16	16535	Novel00788
GO:0005254	chloride channel activity	molecular_function	0.54729	1	1	820	16	16535	Lot0044510.1
GO:0001614	purinergic nucleotide receptor activity	molecular_function	0.54734	1	1	820	14	16535	Lot0090600.1
GO:0016502	nucleotide receptor activity	molecular_function	0.54734	1	1	820	14	16535	Lot0090600.1
GO:0005044	scavenger receptor activity	molecular_function	0.54865	1	2	820	38	16535	Novel03776,Novel01667
GO:0038024	cargo receptor activity	molecular_function	0.54865	1	2	820	38	16535	Novel03776,Novel01667
GO:0098687	chromosomal region	cellular_component	0.54994	1	2	820	35	16535	Novel03247,Novel03254
GO:1901566	organonitrogen compound biosynthetic process	biological_process	0.55062	1	22	820	429	16535	Novel02363,Lot0159470.1,Lot0210110.1,Lot0126680.1,Novel03449,Novel01517,Novel01795,Lot0012170.1,Lot0136900.1,Lot0150110.1,Lot0115730.1,Lot0178390.1,Lot0007530.1,Novel01607,Lot0089210.1,Lot0152280.1,Lot0097040.1,Novel02376,Novel01543,Novel02171,Lot0039300.1,Lot0198010.1
GO:0016573	histone acetylation	biological_process	0.55068	1	1	820	18	16535	Novel01351
GO:0050839	cell adhesion molecule binding	molecular_function	0.55123	1	1	820	16	16535	Lot0043650.1
GO:0033014	tetrapyrrole biosynthetic process	biological_process	0.55147	1	1	820	15	16535	Novel02171
GO:0006165	nucleoside diphosphate phosphorylation	biological_process	0.55443	1	2	820	34	16535	Novel01795,Lot0027400.1
GO:0009132	nucleoside diphosphate metabolic process	biological_process	0.55443	1	2	820	34	16535	Novel01795,Lot0027400.1
GO:0046939	nucleotide phosphorylation	biological_process	0.55443	1	2	820	34	16535	Novel01795,Lot0027400.1
GO:0006720	isoprenoid metabolic process	biological_process	0.55447	1	1	820	15	16535	Lot0187950.1
GO:0005875	microtubule associated complex	cellular_component	0.5546	1	2	820	42	16535	Lot0098850.1,Lot0128360.1
GO:0006812	cation transport	biological_process	0.55492	1	29	820	608	16535	Lot0023360.1,Novel01543,Novel00097,Novel02766,Novel00195,Lot0042420.1,Novel00500,Lot0044510.1,Novel02394,Lot0191570.1,Novel03759,Novel01872,Novel02913,Novel00492,Novel03533,Novel02683,Novel02182,Novel01362,Lot0090600.1,Lot0052980.1,Lot0177480.1,Novel01941,Novel01513,Lot0138110.1,Lot0198150.1,Novel03798,Lot0125140.1,Novel03447,Novel02708
GO:0034212	peptide N-acetyltransferase activity	molecular_function	0.55504	1	1	820	18	16535	Novel01351
GO:0061733	peptide-lysine-N-acetyltransferase activity	molecular_function	0.55504	1	1	820	18	16535	Novel01351
GO:0005540	hyaluronic acid binding	molecular_function	0.55689	1	1	820	18	16535	Lot0132470.1
GO:0032940	secretion by cell	biological_process	0.55725	1	5	820	100	16535	Lot0016000.1,Lot0044590.1,Lot0134250.1,Lot0138780.1,Novel02182
GO:0005158	insulin receptor binding	molecular_function	0.55897	1	1	820	18	16535	Lot0128630.1
GO:0008171	O-methyltransferase activity	molecular_function	0.55941	1	1	820	15	16535	Lot0194080.1
GO:0005753	mitochondrial proton-transporting ATP synthase complex	cellular_component	0.5598	1	1	820	16	16535	Novel02363
GO:0009165	nucleotide biosynthetic process	biological_process	0.55987	1	6	820	121	16535	Lot0150110.1,Novel01795,Novel02363,Novel01543,Lot0068300.1,Lot0210110.1
GO:1901293	nucleoside phosphate biosynthetic process	biological_process	0.55987	1	6	820	121	16535	Novel02363,Novel01795,Lot0150110.1,Lot0210110.1,Lot0068300.1,Novel01543
GO:0051240	positive regulation of multicellular organismal process	biological_process	0.56075	1	1	820	17	16535	Lot0064620.1
GO:1901606	alpha-amino acid catabolic process	biological_process	0.56124	1	1	820	15	16535	Novel01872
GO:0030594	neurotransmitter receptor activity	molecular_function	0.56276	1	2	820	34	16535	Lot0196350.1,Lot0035710.1
GO:0044711	single-organism biosynthetic process	biological_process	0.56334	1	17	820	343	16535	Novel02363,Lot0051900.1,Lot0210110.1,Lot0068300.1,Lot0185460.1,Novel01795,Lot0150110.1,Lot0007530.1,Novel00555,Novel01543,Lot0185310.1,Novel03212,Lot0052100.1,Lot0187950.1,Lot0044080.1,Novel02171,Novel02913
GO:0050804	modulation of synaptic transmission	biological_process	0.56402	1	1	820	17	16535	Novel01872
GO:0098609	cell-cell adhesion	biological_process	0.56464	1	6	820	139	16535	Lot0065480.1,Lot0126690.1,Lot0043650.1,Lot0043300.1,Lot0064700.1,Lot0039740.1
GO:0007126	meiotic nuclear division	biological_process	0.56593	1	1	820	17	16535	Novel00087
GO:1903046	meiotic cell cycle process	biological_process	0.56593	1	1	820	17	16535	Novel00087
GO:0034330	cell junction organization	biological_process	0.56632	1	1	820	18	16535	Lot0148390.1
GO:0019887	protein kinase regulator activity	molecular_function	0.56632	1	2	820	35	16535	Lot0028020.1,Lot0194030.1
GO:0006164	purine nucleotide biosynthetic process	biological_process	0.56715	1	4	820	79	16535	Novel01543,Lot0210110.1,Novel01795,Novel02363
GO:0030855	epithelial cell differentiation	biological_process	0.56749	1	1	820	17	16535	Lot0069570.1
GO:0016706	oxidoreductase activity, acting on paired donors, with incorporation or reduction of molecular oxygen, 2-oxoglutarate as one donor, and incorporation of one atom each of oxygen into both donors	molecular_function	0.56955	1	4	820	74	16535	Novel03447,Novel00500,Novel03278,Novel03227
GO:0051726	regulation of cell cycle	biological_process	0.56981	1	5	820	104	16535	Lot0008600.1,Lot0127020.1,Lot0028020.1,Lot0020220.1,Lot0063520.1
GO:0030111	regulation of Wnt signaling pathway	biological_process	0.57041	1	1	820	17	16535	Lot0142330.1
GO:0004435	phosphatidylinositol phospholipase C activity	molecular_function	0.57129	1	1	820	23	16535	Novel02913
GO:0006260	DNA replication	biological_process	0.57399	1	5	820	109	16535	Novel00788,Novel01331,Novel01304,Novel03544,Novel00097
GO:0051129	negative regulation of cellular component organization	biological_process	0.57534	1	2	820	39	16535	Novel02583,Lot0162660.1
GO:0006475	internal protein amino acid acetylation	biological_process	0.57555	1	1	820	19	16535	Novel01351
GO:0018393	internal peptidyl-lysine acetylation	biological_process	0.57555	1	1	820	19	16535	Novel01351
GO:0018394	peptidyl-lysine acetylation	biological_process	0.57555	1	1	820	19	16535	Novel01351
GO:0019905	syntaxin binding	molecular_function	0.57557	1	1	820	16	16535	Novel00097
GO:0016879	ligase activity, forming carbon-nitrogen bonds	molecular_function	0.57568	1	2	820	38	16535	Novel00867,Lot0210110.1
GO:0009628	response to abiotic stimulus	biological_process	0.57726	1	1	820	19	16535	Lot0177480.1
GO:0004620	phospholipase activity	molecular_function	0.57871	1	2	820	44	16535	Lot0202320.1,Novel02913
GO:0019901	protein kinase binding	molecular_function	0.5826	1	1	820	17	16535	Lot0194030.1
GO:0006401	RNA catabolic process	biological_process	0.58474	1	1	820	18	16535	Novel02857
GO:0004519	endonuclease activity	molecular_function	0.58498	1	3	820	64	16535	Lot0185260.1,Novel02857,Lot0120540.1
GO:0005326	neurotransmitter transporter activity	molecular_function	0.58538	1	2	820	37	16535	Lot0030320.1,Novel02066
GO:0005328	neurotransmitter:sodium symporter activity	molecular_function	0.58538	1	2	820	37	16535	Lot0030320.1,Novel02066
GO:0044700	single organism signaling	biological_process	0.58952	1	95	820	2000	16535	Lot0010600.1,Lot0207630.1,Lot0012910.1,Lot0037420.1,Novel02644,Lot0035710.1,Lot0008750.1,Lot0058600.1,Lot0063590.1,Novel00788,Lot0065490.1,Lot0215340.1,Lot0037840.1,Lot0207620.1,Novel00492,Lot0072570.1,Lot0044410.1,Lot0152240.1,Lot0186790.1,Novel00708,Lot0174280.1,Lot0055030.1,Lot0044760.1,Lot0142330.1,Novel03227,Lot0130010.1,Lot0101820.1,Lot0181040.1,Lot0015670.1,Lot0058290.1,Novel03798,Lot00370…
GO:0010563	negative regulation of phosphorus metabolic process	biological_process	0.58962	1	1	820	16	16535	Novel02858
GO:0045936	negative regulation of phosphate metabolic process	biological_process	0.58962	1	1	820	16	16535	Novel02858
GO:0003697	single-stranded DNA binding	molecular_function	0.58969	1	1	820	18	16535	Lot0115690.1
GO:0005759	mitochondrial matrix	cellular_component	0.59024	1	1	820	16	16535	Lot0131780.1
GO:0005667	transcription factor complex	cellular_component	0.59071	1	3	820	62	16535	Lot0189130.1,Novel00788,Lot0088150.1
GO:0006754	ATP biosynthetic process	biological_process	0.59313	1	2	820	38	16535	Novel02363,Novel01543
GO:0030291	protein serine/threonine kinase inhibitor activity	molecular_function	0.59417	1	1	820	16	16535	Lot0028020.1
GO:0008287	protein serine/threonine phosphatase complex	cellular_component	0.5942	1	1	820	16	16535	Lot0162080.1
GO:1903293	phosphatase complex	cellular_component	0.5942	1	1	820	16	16535	Lot0162080.1
GO:0032787	monocarboxylic acid metabolic process	biological_process	0.59528	1	3	820	58	16535	Lot0027400.1,Lot0187950.1,Lot0123810.1
GO:0005856	cytoskeleton	cellular_component	0.59696	1	18	820	417	16535	Lot0003340.1,Lot0162480.1,Novel02672,Novel03449,Lot0027420.1,Lot0050130.1,Novel02583,Lot0128360.1,Novel03254,Lot0097170.1,Lot0098850.1,Lot0058760.1,Lot0113520.1,Lot0171720.1,Novel00097,Lot0049490.1,Lot0193510.1,Novel03212
GO:0006473	protein acetylation	biological_process	0.59703	1	1	820	20	16535	Novel01351
GO:0033178	proton-transporting two-sector ATPase complex, catalytic domain	cellular_component	0.59722	1	1	820	16	16535	Novel02363
GO:0000428	DNA-directed RNA polymerase complex	cellular_component	0.59975	1	2	820	43	16535	Novel00788,Novel01304
GO:0030880	RNA polymerase complex	cellular_component	0.59975	1	2	820	43	16535	Novel01304,Novel00788
GO:0055029	nuclear DNA-directed RNA polymerase complex	cellular_component	0.59975	1	2	820	43	16535	Novel01304,Novel00788
GO:0060429	epithelium development	biological_process	0.60131	1	1	820	20	16535	Lot0069570.1
GO:0051015	actin filament binding	molecular_function	0.60207	1	3	820	71	16535	Lot0118670.1,Lot0043650.1,Lot0162660.1
GO:0042995	cell projection	cellular_component	0.60279	1	2	820	46	16535	Novel00814,Lot0146640.1
GO:0051321	meiotic cell cycle	biological_process	0.60302	1	1	820	19	16535	Novel00087
GO:0090407	organophosphate biosynthetic process	biological_process	0.60391	1	9	820	189	16535	Lot0052100.1,Novel01795,Lot0150110.1,Lot0068300.1,Novel00555,Lot0210110.1,Novel01543,Novel02363,Lot0051900.1
GO:0016538	cyclin-dependent protein serine/threonine kinase regulator activity	molecular_function	0.60409	1	1	820	17	16535	Lot0028020.1
GO:0005198	structural molecule activity	molecular_function	0.60414	1	24	820	489	16535	Novel00534,Lot0004070.1,Novel03227,Novel03447,Lot0148710.1,Novel03798,Novel01517,Novel03449,Novel01362,Novel01941,Lot0162480.1,Novel00492,Novel02394,Novel01736,Novel03212,Novel03533,Novel02683,Novel02182,Novel01543,Novel00097,Novel02766,Novel02376,Novel00500,Lot0107840.1
GO:0004721	phosphoprotein phosphatase activity	molecular_function	0.60426	1	6	820	131	16535	Lot0056660.1,Lot0113230.1,Lot0079420.1,Lot0169940.1,Lot0032260.1,Lot0028130.1
GO:0030036	actin cytoskeleton organization	biological_process	0.6047	1	8	820	178	16535	Lot0043650.1,Lot0162660.1,Lot0171720.1,Novel02583,Lot0118670.1,Lot0064960.1,Lot0183610.1,Novel03247
GO:0023052	signaling	biological_process	0.60509	1	95	820	2009	16535	Lot0037020.1,Lot0054990.1,Novel03798,Lot0058290.1,Lot0181040.1,Lot0015670.1,Lot0101820.1,Lot0130010.1,Novel03227,Lot0001300.1,Lot0029720.1,Lot0060010.1,Lot0050130.1,Novel03394,Lot0167880.1,Lot0186220.1,Novel02182,Lot0136810.1,Lot0132120.1,Lot0046280.1,Lot0215350.1,Lot0179490.1,Novel01872,Lot0126690.1,Novel03415,Novel02273,Lot0037420.1,Lot0012910.1,Lot0207630.1,Lot0010600.1,Lot0065490.1,Novel00788…
GO:0006261	DNA-dependent DNA replication	biological_process	0.60552	1	2	820	45	16535	Novel00788,Novel01304
GO:0004629	phospholipase C activity	molecular_function	0.60595	1	1	820	25	16535	Novel02913
GO:0005730	nucleolus	cellular_component	0.60672	1	1	820	17	16535	Lot0097360.1
GO:0006790	sulfur compound metabolic process	biological_process	0.60677	1	2	820	38	16535	Lot0018670.1,Lot0202440.1
GO:0008150	biological_process	biological_process	0.60703	1	488	820	9941	16535	Lot0089210.1,Lot0103890.1,Lot0164860.1,Lot0028620.1,Lot0001680.1,Lot0002690.1,Lot0159810.1,Novel02066,Lot0006430.1,Lot0157270.1,Novel01295,Lot0125750.1,Novel01276,Lot0112610.1,Lot0118830.1,Novel01867,Lot0133240.1,Lot0181710.1,Lot0094470.1,Lot0185560.1,Lot0110540.1,Lot0118080.1,Lot0164360.1,Lot0065360.1,Novel01711,Lot0097920.1,Lot0183610.1,Lot0039700.1,Novel01448,Lot0029310.1,Lot0162480.1,Lot00033…
GO:0016407	acetyltransferase activity	molecular_function	0.61088	1	2	820	41	16535	Lot0162090.1,Novel01351
GO:0010506	regulation of autophagy	biological_process	0.61094	1	1	820	19	16535	Novel03544
GO:0007179	transforming growth factor beta receptor signaling pathway	biological_process	0.61116	1	1	820	18	16535	Lot0088150.1
GO:0071559	response to transforming growth factor beta	biological_process	0.61116	1	1	820	18	16535	Lot0088150.1
GO:0071560	cellular response to transforming growth factor beta stimulus	biological_process	0.61116	1	1	820	18	16535	Lot0088150.1
GO:0030029	actin filament-based process	biological_process	0.61139	1	8	820	179	16535	Novel03247,Lot0183610.1,Lot0064960.1,Lot0118670.1,Novel02583,Lot0171720.1,Lot0162660.1,Lot0043650.1
GO:0034453	microtubule anchoring	biological_process	0.61283	1	1	820	20	16535	Novel03254
GO:0006606	protein import into nucleus	biological_process	0.61493	1	1	820	18	16535	Novel02046
GO:0034504	protein localization to nucleus	biological_process	0.61493	1	1	820	18	16535	Novel02046
GO:0044744	protein targeting to nucleus	biological_process	0.61493	1	1	820	18	16535	Novel02046
GO:0051170	nuclear import	biological_process	0.61493	1	1	820	18	16535	Novel02046
GO:1902593	single-organism nuclear import	biological_process	0.61493	1	1	820	18	16535	Novel02046
GO:0090575	RNA polymerase II transcription factor complex	cellular_component	0.61587	1	1	820	20	16535	Novel00788
GO:0005819	spindle	cellular_component	0.6166	1	1	820	21	16535	Novel03254
GO:0007154	cell communication	biological_process	0.61743	1	97	820	2052	16535	Lot0060140.1,Lot0090560.1,Lot0001680.1,Lot0028620.1,Lot0164860.1,Novel01543,Novel01331,Lot0014040.1,Novel02042,Novel01672,Lot0024300.1,Lot0056380.1,Novel00500,Novel01611,Lot0097170.1,Lot0064620.1,Lot0128630.1,Lot0024710.1,Novel02708,Lot0203220.1,Lot0046130.1,Lot0088150.1,Lot0088310.1,Lot0168590.1,Lot0200850.1,Lot0125750.1,Lot0207610.1,Lot0183610.1,Lot0063610.1,Lot0080760.1,Novel02052,Lot0038160.1…
GO:0009161	ribonucleoside monophosphate metabolic process	biological_process	0.61764	1	4	820	81	16535	Lot0027400.1,Novel01543,Novel02363,Lot0150110.1
GO:0004866	endopeptidase inhibitor activity	molecular_function	0.61775	1	4	820	90	16535	Lot0204660.1,Lot0178780.1,Lot0167200.1,Lot0168920.1
GO:0061135	endopeptidase regulator activity	molecular_function	0.61775	1	4	820	90	16535	Lot0178780.1,Lot0204660.1,Lot0168920.1,Lot0167200.1
GO:0006644	phospholipid metabolic process	biological_process	0.62	1	6	820	131	16535	Lot0106280.1,Lot0142330.1,Lot0051900.1,Lot0202320.1,Lot0052100.1,Novel00555
GO:1990204	oxidoreductase complex	cellular_component	0.62092	1	1	820	17	16535	Lot0195630.1
GO:0000149	SNARE binding	molecular_function	0.62126	1	1	820	18	16535	Novel00097
GO:0016042	lipid catabolic process	biological_process	0.62377	1	2	820	41	16535	Lot0202320.1,Novel02913
GO:0042127	regulation of cell proliferation	biological_process	0.62377	1	2	820	45	16535	Lot0198010.1,Lot0159210.1
GO:0051693	actin filament capping	biological_process	0.62497	1	1	820	19	16535	Novel02583
GO:0004713	protein tyrosine kinase activity	molecular_function	0.62575	1	4	820	104	16535	Lot0158410.1,Novel02182,Lot0097170.1,Lot0050130.1
GO:0060249	anatomical structure homeostasis	biological_process	0.62577	1	1	820	23	16535	Lot0207280.1
GO:0035821	modification of morphology or physiology of other organism	biological_process	0.62705	1	1	820	20	16535	Lot0138110.1
GO:0051817	modification of morphology or physiology of other organism involved in symbiotic interaction	biological_process	0.62705	1	1	820	20	16535	Lot0138110.1
GO:0008081	phosphoric diester hydrolase activity	molecular_function	0.62831	1	3	820	72	16535	Lot0065490.1,Lot0048380.1,Novel02913
GO:0019637	organophosphate metabolic process	biological_process	0.62953	1	16	820	338	16535	Lot0202320.1,Lot0142330.1,Lot0048380.1,Novel00555,Novel01543,Lot0106280.1,Lot0195630.1,Lot0052100.1,Lot0027400.1,Novel02363,Lot0051900.1,Lot0210110.1,Lot0068300.1,Novel01795,Novel01867,Lot0150110.1
GO:0015108	chloride transmembrane transporter activity	molecular_function	0.63029	1	1	820	22	16535	Lot0044510.1
GO:0006325	chromatin organization	biological_process	0.63036	1	5	820	120	16535	Lot0118080.1,Novel01351,Lot0032130.1,Lot0160700.1,Novel00788
GO:0006289	nucleotide-excision repair	biological_process	0.63068	1	1	820	19	16535	Lot0185260.1
GO:0003690	double-stranded DNA binding	molecular_function	0.63295	1	1	820	21	16535	Novel00088
GO:0015491	cation:cation antiporter activity	molecular_function	0.63375	1	1	820	21	16535	Lot0052980.1
GO:0005227	calcium activated cation channel activity	molecular_function	0.63397	1	1	820	22	16535	Lot0177480.1
GO:0022839	ion gated channel activity	molecular_function	0.63397	1	1	820	22	16535	Lot0177480.1
GO:0003684	damaged DNA binding	molecular_function	0.6341	1	1	820	20	16535	Lot0185260.1
GO:0004702	receptor signaling protein serine/threonine kinase activity	molecular_function	0.63438	1	2	820	41	16535	Lot0215340.1,Lot0215350.1
GO:0072594	establishment of protein localization to organelle	biological_process	0.63543	1	2	820	41	16535	Lot0181830.1,Novel02046
GO:0016868	intramolecular transferase activity, phosphotransferases	molecular_function	0.63645	1	1	820	18	16535	Lot0027400.1
GO:0009306	protein secretion	biological_process	0.63676	1	1	820	21	16535	Novel02182
GO:0008509	anion transmembrane transporter activity	molecular_function	0.6373	1	5	820	111	16535	Lot0206110.1,Lot0044510.1,Novel01513,Lot0184450.1,Novel03449
GO:0019900	kinase binding	molecular_function	0.63771	1	1	820	20	16535	Lot0194030.1
GO:0009123	nucleoside monophosphate metabolic process	biological_process	0.63813	1	4	820	83	16535	Novel02363,Lot0150110.1,Novel01543,Lot0027400.1
GO:0004860	protein kinase inhibitor activity	molecular_function	0.63912	1	1	820	18	16535	Lot0028020.1
GO:0019210	kinase inhibitor activity	molecular_function	0.63912	1	1	820	18	16535	Lot0028020.1
GO:0060271	cilium morphogenesis	biological_process	0.64035	1	1	820	22	16535	Lot0133240.1
GO:0009144	purine nucleoside triphosphate metabolic process	biological_process	0.64371	1	4	820	83	16535	Novel01795,Novel02363,Lot0027400.1,Novel01543
GO:0009199	ribonucleoside triphosphate metabolic process	biological_process	0.64371	1	4	820	83	16535	Novel01543,Lot0027400.1,Novel02363,Novel01795
GO:0009205	purine ribonucleoside triphosphate metabolic process	biological_process	0.64371	1	4	820	83	16535	Novel01795,Novel02363,Lot0027400.1,Novel01543
GO:0005200	structural constituent of cytoskeleton	molecular_function	0.64373	1	1	820	20	16535	Lot0162480.1
GO:0042451	purine nucleoside biosynthetic process	biological_process	0.64394	1	3	820	62	16535	Novel01795,Novel02363,Novel01543
GO:0046129	purine ribonucleoside biosynthetic process	biological_process	0.64394	1	3	820	62	16535	Novel01795,Novel02363,Novel01543
GO:0009117	nucleotide metabolic process	biological_process	0.64411	1	8	820	172	16535	Novel01543,Lot0048380.1,Lot0068300.1,Lot0210110.1,Novel02363,Lot0027400.1,Lot0150110.1,Novel01795
GO:0003899	DNA-directed RNA polymerase activity	molecular_function	0.64635	1	2	820	44	16535	Novel03789,Novel01304
GO:0000123	histone acetyltransferase complex	cellular_component	0.64636	1	1	820	23	16535	Novel01351
GO:0030286	dynein complex	cellular_component	0.64655	1	1	820	26	16535	Lot0128360.1
GO:0009119	ribonucleoside metabolic process	biological_process	0.64687	1	5	820	104	16535	Lot0027400.1,Novel01543,Lot0150110.1,Novel01795,Novel02363
GO:0006629	lipid metabolic process	biological_process	0.6488	1	14	820	303	16535	Lot0185310.1,Lot0106280.1,Lot0044080.1,Lot0052100.1,Lot0187950.1,Novel02913,Lot0013630.1,Lot0008790.1,Lot0202320.1,Lot0051900.1,Lot0123810.1,Lot0142330.1,Novel00555,Lot0185460.1
GO:0008757	S-adenosylmethionine-dependent methyltransferase activity	molecular_function	0.64883	1	2	820	50	16535	Lot0194080.1,Novel00867
GO:0007283	spermatogenesis	biological_process	0.64915	1	1	820	20	16535	Novel02432
GO:0048232	male gamete generation	biological_process	0.64915	1	1	820	20	16535	Novel02432
GO:0019899	enzyme binding	molecular_function	0.65014	1	4	820	101	16535	Lot0193730.1,Lot0044590.1,Lot0194030.1,Novel02858
GO:0044281	small molecule metabolic process	biological_process	0.65112	1	21	820	439	16535	Lot0048380.1,Novel01543,Lot0123810.1,Lot0187950.1,Novel01872,Lot0027400.1,Lot0039300.1,Lot0100040.1,Lot0126680.1,Lot0068300.1,Lot0210110.1,Novel02363,Lot0007530.1,Lot0091390.1,Lot0188280.1,Novel01607,Lot0188290.1,Novel01867,Novel01795,Lot0150110.1,Lot0136900.1
GO:0046488	phosphatidylinositol metabolic process	biological_process	0.65157	1	4	820	95	16535	Lot0052100.1,Novel00555,Lot0106280.1,Lot0051900.1
GO:0006304	DNA modification	biological_process	0.65244	1	1	820	20	16535	Novel00744
GO:0051049	regulation of transport	biological_process	0.65441	1	2	820	43	16535	Lot0044510.1,Novel01872
GO:0009063	cellular amino acid catabolic process	biological_process	0.65591	1	1	820	20	16535	Novel01872
GO:0006334	nucleosome assembly	biological_process	0.65786	1	1	820	21	16535	Lot0160700.1
GO:0031497	chromatin assembly	biological_process	0.65786	1	1	820	21	16535	Lot0160700.1
GO:0009127	purine nucleoside monophosphate biosynthetic process	biological_process	0.6579	1	2	820	43	16535	Novel02363,Novel01543
GO:0009168	purine ribonucleoside monophosphate biosynthetic process	biological_process	0.6579	1	2	820	43	16535	Novel02363,Novel01543
GO:0051536	iron-sulfur cluster binding	molecular_function	0.65798	1	2	820	42	16535	Novel03281,Novel02093
GO:0051540	metal cluster binding	molecular_function	0.65798	1	2	820	42	16535	Novel02093,Novel03281
GO:0042310	vasoconstriction	biological_process	0.65896	1	1	820	20	16535	Lot0088310.1
GO:0008324	cation transmembrane transporter activity	molecular_function	0.6601	1	29	820	635	16535	Novel02708,Novel03447,Lot0125140.1,Novel03798,Lot0198150.1,Novel01513,Novel01941,Lot0177480.1,Lot0052980.1,Lot0090600.1,Novel01362,Novel02683,Novel02182,Novel00047,Novel03533,Novel02066,Novel00492,Novel02913,Lot0191570.1,Novel03759,Novel02394,Lot0030320.1,Novel00500,Lot0042420.1,Novel00195,Novel02766,Novel00097,Novel01543,Lot0023360.1
GO:0044712	single-organism catabolic process	biological_process	0.6604	1	6	820	129	16535	Lot0202320.1,Novel01872,Lot0048380.1,Lot0037260.1,Lot0027400.1,Novel02913
GO:0016023	cytoplasmic membrane-bounded vesicle	cellular_component	0.66061	1	3	820	68	16535	Lot0143370.1,Lot0037380.1,Lot0004070.1
GO:0009141	nucleoside triphosphate metabolic process	biological_process	0.66336	1	4	820	85	16535	Novel02363,Novel01795,Lot0027400.1,Novel01543
GO:0015630	microtubule cytoskeleton	cellular_component	0.66363	1	5	820	125	16535	Novel03254,Novel03449,Lot0162480.1,Lot0128360.1,Lot0098850.1
GO:0006753	nucleoside phosphate metabolic process	biological_process	0.66529	1	8	820	175	16535	Lot0048380.1,Lot0068300.1,Lot0210110.1,Novel01543,Novel02363,Lot0027400.1,Novel01795,Lot0150110.1
GO:0031248	protein acetyltransferase complex	cellular_component	0.66633	1	1	820	24	16535	Novel01351
GO:1902493	acetyltransferase complex	cellular_component	0.66633	1	1	820	24	16535	Novel01351
GO:0007160	cell-matrix adhesion	biological_process	0.66832	1	1	820	24	16535	Lot0115260.1
GO:0072522	purine-containing compound biosynthetic process	biological_process	0.66908	1	4	820	89	16535	Lot0210110.1,Novel01543,Novel02363,Novel01795
GO:0031988	membrane-bounded vesicle	cellular_component	0.67059	1	3	820	69	16535	Lot0004070.1,Lot0143370.1,Lot0037380.1
GO:0008305	integrin complex	cellular_component	0.67061	1	1	820	28	16535	Lot0182780.1
GO:0098636	protein complex involved in cell adhesion	cellular_component	0.67061	1	1	820	28	16535	Lot0182780.1
GO:0003018	vascular process in circulatory system	biological_process	0.67636	1	1	820	21	16535	Lot0088310.1
GO:0035150	regulation of tube size	biological_process	0.67636	1	1	820	21	16535	Lot0088310.1
GO:0050880	regulation of blood vessel size	biological_process	0.67636	1	1	820	21	16535	Lot0088310.1
GO:0022890	inorganic cation transmembrane transporter activity	molecular_function	0.6765	1	26	820	572	16535	Lot0191570.1,Novel03759,Lot0030320.1,Novel02394,Novel00492,Novel02913,Novel02182,Novel02683,Novel00047,Novel03533,Novel02066,Lot0023360.1,Novel02766,Novel01543,Novel00097,Lot0042420.1,Novel00500,Novel01513,Lot0198150.1,Novel03798,Lot0125140.1,Novel02708,Novel03447,Novel01362,Lot0052980.1,Novel01941
GO:0071705	nitrogen compound transport	biological_process	0.67651	1	4	820	86	16535	Novel03212,Novel01513,Lot0203210.1,Lot0184450.1
GO:0008021	synaptic vesicle	cellular_component	0.67767	1	1	820	20	16535	Lot0037380.1
GO:0046856	phosphatidylinositol dephosphorylation	biological_process	0.67847	1	1	820	23	16535	Lot0106280.1
GO:0043414	macromolecule methylation	biological_process	0.67878	1	2	820	49	16535	Lot0102080.1,Lot0194080.1
GO:0004520	endodeoxyribonuclease activity	molecular_function	0.67971	1	1	820	22	16535	Lot0185260.1
GO:0044710	single-organism metabolic process	biological_process	0.68088	1	81	820	1680	16535	Lot0048380.1,Lot0150080.1,Lot0194000.1,Lot0008930.1,Novel02394,Lot0187950.1,Novel01872,Lot0052100.1,Lot0215350.1,Novel02913,Lot0037170.1,Lot0185310.1,Lot0161220.1,Novel03212,Lot0037260.1,Lot0068300.1,Lot0126680.1,Lot0185460.1,Novel02638,Lot0171910.1,Lot0051900.1,Novel01941,Lot0007530.1,Lot0188280.1,Novel03227,Novel01607,Lot0013630.1,Lot0153550.1,Lot0048090.1,Lot0055030.1,Lot0202320.1,Lot0142330.1…
GO:0019207	kinase regulator activity	molecular_function	0.6833	1	2	820	44	16535	Lot0194030.1,Lot0028020.1
GO:0023051	regulation of signaling	biological_process	0.68367	1	12	820	300	16535	Lot0215350.1,Lot0128630.1,Lot0037840.1,Novel01872,Lot0130010.1,Lot0215340.1,Novel02182,Lot0065360.1,Lot0142330.1,Lot0024300.1,Lot0055030.1,Lot0058600.1
GO:0030837	negative regulation of actin filament polymerization	biological_process	0.68371	1	1	820	22	16535	Novel02583
GO:0032272	negative regulation of protein polymerization	biological_process	0.68371	1	1	820	22	16535	Novel02583
GO:0032956	regulation of actin cytoskeleton organization	biological_process	0.68391	1	3	820	71	16535	Lot0162660.1,Lot0118670.1,Novel02583
GO:0032970	regulation of actin filament-based process	biological_process	0.68391	1	3	820	71	16535	Lot0118670.1,Lot0162660.1,Novel02583
GO:0005104	fibroblast growth factor receptor binding	molecular_function	0.68405	1	1	820	20	16535	Lot0044410.1
GO:0016811	hydrolase activity, acting on carbon-nitrogen (but not peptide) bonds, in linear amides	molecular_function	0.68614	1	1	820	22	16535	Lot0074840.1
GO:0045259	proton-transporting ATP synthase complex	cellular_component	0.68629	1	1	820	22	16535	Novel02363
GO:0004871	signal transducer activity	molecular_function	0.68707	1	43	820	905	16535	Lot0035710.1,Lot0088310.1,Lot0008750.1,Lot0063590.1,Novel00788,Lot0064620.1,Lot0037420.1,Lot0046130.1,Lot0152240.1,Lot0164860.1,Novel00708,Novel01331,Lot0134960.1,Novel02042,Lot0024300.1,Novel01611,Lot0044760.1,Lot0056380.1,Lot0215340.1,Lot0072570.1,Lot0181500.1,Lot0052570.1,Lot0167880.1,Lot0090600.1,Lot0001300.1,Lot0058290.1,Lot0181040.1,Lot0181510.1,Lot0037020.1,Lot0196350.1,Lot0054240.1,Lot011…
GO:0006631	fatty acid metabolic process	biological_process	0.68741	1	1	820	22	16535	Lot0123810.1
GO:0015293	symporter activity	molecular_function	0.68844	1	3	820	68	16535	Lot0014160.1,Novel02066,Lot0030320.1
GO:0044798	nuclear transcription factor complex	cellular_component	0.68859	1	1	820	25	16535	Novel00788
GO:0098802	plasma membrane receptor complex	cellular_component	0.68877	1	1	820	29	16535	Lot0182780.1
GO:0015298	solute:cation antiporter activity	molecular_function	0.68914	1	1	820	24	16535	Lot0052980.1
GO:0007605	sensory perception of sound	biological_process	0.6923	1	1	820	24	16535	Lot0148390.1
GO:0050954	sensory perception of mechanical stimulus	biological_process	0.6923	1	1	820	24	16535	Lot0148390.1
GO:0006091	generation of precursor metabolites and energy	biological_process	0.69246	1	3	820	72	16535	Novel03212,Novel02913,Lot0027400.1
GO:0022804	active transmembrane transporter activity	molecular_function	0.69262	1	8	820	195	16535	Lot0024910.1,Lot0052980.1,Lot0195540.1,Lot0108720.1,Lot0014160.1,Novel02066,Lot0165070.1,Lot0030320.1
GO:0044427	chromosomal part	cellular_component	0.69371	1	7	820	154	16535	Novel02432,Lot0160700.1,Lot0037170.1,Lot0194000.1,Lot0118830.1,Novel03254,Novel03247
GO:0005544	calcium-dependent phospholipid binding	molecular_function	0.69432	1	1	820	21	16535	Lot0097370.1
GO:0015370	solute:sodium symporter activity	molecular_function	0.69516	1	2	820	45	16535	Novel02066,Lot0030320.1
GO:0019239	deaminase activity	molecular_function	0.6964	1	1	820	23	16535	Lot0022440.1
GO:0033013	tetrapyrrole metabolic process	biological_process	0.69735	1	1	820	22	16535	Novel02171
GO:0031333	negative regulation of protein complex assembly	biological_process	0.69922	1	1	820	23	16535	Novel02583
GO:0051493	regulation of cytoskeleton organization	biological_process	0.69937	1	4	820	96	16535	Novel02583,Lot0118670.1,Lot0084330.1,Lot0162660.1
GO:0009259	ribonucleotide metabolic process	biological_process	0.70271	1	5	820	115	16535	Lot0150110.1,Novel01795,Novel02363,Novel01543,Lot0027400.1
GO:0031589	cell-substrate adhesion	biological_process	0.7042	1	1	820	27	16535	Lot0115260.1
GO:0030176	integral component of endoplasmic reticulum membrane	cellular_component	0.70468	1	1	820	25	16535	Lot0024910.1
GO:0031227	intrinsic component of endoplasmic reticulum membrane	cellular_component	0.70468	1	1	820	25	16535	Lot0024910.1
GO:0031984	organelle subcompartment	cellular_component	0.70611	1	1	820	24	16535	Lot0069570.1
GO:0098791	Golgi subcompartment	cellular_component	0.70611	1	1	820	24	16535	Lot0069570.1
GO:0051234	establishment of localization	biological_process	0.70652	1	90	820	1915	16535	Novel00195,Novel01304,Lot0136050.1,Lot0052440.1,Lot0138780.1,Lot0184450.1,Lot0090600.1,Novel03449,Novel01362,Novel03447,Lot0181510.1,Novel00534,Novel03247,Lot0138110.1,Novel00500,Lot0042420.1,Novel03278,Novel01331,Lot0151910.1,Novel01543,Novel03383,Lot0055610.1,Lot0086040.1,Lot0100040.1,Lot0108720.1,Novel02066,Lot0003330.1,Lot0157270.1,Lot0017550.1,Lot0030320.1,Lot0165070.1,Novel03759,Novel01396,…
GO:0060089	molecular transducer activity	molecular_function	0.70678	1	46	820	978	16535	Lot0114800.1,Lot0054240.1,Lot0127860.1,Lot0196350.1,Lot0086680.1,Lot0126690.1,Novel01667,Novel02273,Lot0215350.1,Lot0063610.1,Lot0179490.1,Lot0038160.1,Lot0132120.1,Novel02052,Novel02182,Lot0090600.1,Lot0167880.1,Lot0181500.1,Lot0052570.1,Lot0001300.1,Lot0181040.1,Lot0058290.1,Lot0181510.1,Lot0037020.1,Novel00708,Lot0164860.1,Lot0152240.1,Lot0056380.1,Lot0024300.1,Lot0044760.1,Novel01611,Novel037…
GO:0016853	isomerase activity	molecular_function	0.70733	1	4	820	89	16535	Lot0073610.1,Lot0146520.1,Lot0070780.1,Lot0027400.1
GO:0016765	transferase activity, transferring alkyl or aryl (other than methyl) groups	molecular_function	0.70749	1	1	820	22	16535	Lot0016760.1
GO:0016298	lipase activity	molecular_function	0.70949	1	2	820	54	16535	Novel02913,Lot0202320.1
GO:0043235	receptor complex	cellular_component	0.70954	1	1	820	31	16535	Lot0182780.1
GO:0031400	negative regulation of protein modification process	biological_process	0.7101	1	1	820	23	16535	Novel02858
GO:0043543	protein acylation	biological_process	0.71029	1	1	820	26	16535	Novel01351
GO:0046839	phospholipid dephosphorylation	biological_process	0.711	1	1	820	25	16535	Lot0106280.1
GO:0030120	vesicle coat	cellular_component	0.71255	1	1	820	28	16535	Lot0004070.1
GO:0030662	coated vesicle membrane	cellular_component	0.71255	1	1	820	28	16535	Lot0004070.1
GO:0006886	intracellular protein transport	biological_process	0.71275	1	8	820	195	16535	Novel02046,Lot0044590.1,Lot0181830.1,Lot0138470.1,Lot0004070.1,Lot0150270.1,Lot0086040.1,Novel00097
GO:0044430	cytoskeletal part	cellular_component	0.71512	1	12	820	302	16535	Novel02672,Novel03449,Novel00097,Novel02583,Lot0027420.1,Lot0058760.1,Lot0098850.1,Lot0003340.1,Lot0162480.1,Novel03254,Novel03212,Lot0128360.1
GO:0016814	hydrolase activity, acting on carbon-nitrogen (but not peptide) bonds, in cyclic amidines	molecular_function	0.71815	1	1	820	24	16535	Lot0022440.1
GO:1902580	single-organism cellular localization	biological_process	0.71981	1	3	820	73	16535	Novel02046,Lot0181830.1,Novel01396
GO:0004869	cysteine-type endopeptidase inhibitor activity	molecular_function	0.72009	1	1	820	22	16535	Lot0167200.1
GO:0006338	chromatin remodeling	biological_process	0.72132	1	1	820	30	16535	Lot0032130.1
GO:0018193	peptidyl-amino acid modification	biological_process	0.72151	1	3	820	77	16535	Lot0146520.1,Lot0073610.1,Novel01351
GO:0015718	monocarboxylic acid transport	biological_process	0.72368	1	1	820	23	16535	Lot0202320.1
GO:0015849	organic acid transport	biological_process	0.72488	1	3	820	71	16535	Lot0184450.1,Novel01513,Lot0202320.1
GO:0046942	carboxylic acid transport	biological_process	0.72488	1	3	820	71	16535	Lot0184450.1,Novel01513,Lot0202320.1
GO:0006163	purine nucleotide metabolic process	biological_process	0.72525	1	5	820	118	16535	Lot0210110.1,Lot0027400.1,Novel01543,Novel01795,Novel02363
GO:0019693	ribose phosphate metabolic process	biological_process	0.72557	1	5	820	118	16535	Novel01543,Lot0027400.1,Lot0150110.1,Novel01795,Novel02363
GO:0009966	regulation of signal transduction	biological_process	0.72815	1	10	820	265	16535	Lot0130010.1,Lot0215340.1,Lot0037840.1,Lot0128630.1,Lot0215350.1,Novel02182,Lot0065360.1,Lot0058600.1,Lot0055030.1,Lot0142330.1
GO:0030659	cytoplasmic vesicle membrane	cellular_component	0.72829	1	1	820	29	16535	Lot0004070.1
GO:0044433	cytoplasmic vesicle part	cellular_component	0.72829	1	1	820	29	16535	Lot0004070.1
GO:0008543	fibroblast growth factor receptor signaling pathway	biological_process	0.72843	1	1	820	23	16535	Lot0044410.1
GO:0044344	cellular response to fibroblast growth factor stimulus	biological_process	0.72843	1	1	820	23	16535	Lot0044410.1
GO:0071774	response to fibroblast growth factor	biological_process	0.72843	1	1	820	23	16535	Lot0044410.1
GO:0006810	transport	biological_process	0.72856	1	89	820	1906	16535	Novel02066,Lot0157270.1,Lot0003330.1,Lot0108720.1,Lot0100040.1,Novel03759,Lot0017550.1,Lot0030320.1,Lot0165070.1,Lot0151910.1,Novel01331,Lot0042420.1,Novel03278,Novel00500,Lot0086040.1,Novel03383,Lot0055610.1,Novel01543,Lot0133240.1,Novel02708,Lot0044590.1,Lot0098280.1,Lot0004070.1,Lot0138780.1,Lot0184450.1,Novel01304,Novel00195,Lot0052440.1,Lot0136050.1,Lot0181510.1,Novel03447,Novel00534,Lot0138…
GO:0042254	ribosome biogenesis	biological_process	0.72998	1	2	820	51	16535	Lot0097360.1,Novel03281
GO:0006650	glycerophospholipid metabolic process	biological_process	0.73068	1	4	820	104	16535	Lot0106280.1,Lot0051900.1,Lot0052100.1,Novel00555
GO:0022604	regulation of cell morphogenesis	biological_process	0.73107	1	1	820	28	16535	Novel00097
GO:0009152	purine ribonucleotide biosynthetic process	biological_process	0.73219	1	3	820	75	16535	Novel02363,Novel01795,Novel01543
GO:0008047	enzyme activator activity	molecular_function	0.73343	1	5	820	134	16535	Lot0194030.1,Lot0111130.1,Lot0080760.1,Lot0003340.1,Lot0123810.1
GO:0005834	heterotrimeric G-protein complex	cellular_component	0.73471	1	1	820	23	16535	Lot0058290.1
GO:0016055	Wnt signaling pathway	biological_process	0.73508	1	3	820	75	16535	Lot0174280.1,Novel03415,Lot0142330.1
GO:0008033	tRNA processing	biological_process	0.73542	1	2	820	50	16535	Lot0102080.1,Lot0154460.1
GO:0006904	vesicle docking involved in exocytosis	biological_process	0.73645	1	1	820	25	16535	Novel02182
GO:0007015	actin filament organization	biological_process	0.73729	1	4	820	100	16535	Novel02583,Novel03247,Lot0043650.1,Lot0162660.1
GO:0043565	sequence-specific DNA binding	molecular_function	0.74052	1	10	820	223	16535	Novel00097,Novel03544,Lot0038200.1,Lot0043300.1,Novel00350,Lot0023250.1,Lot0111570.1,Lot0149850.1,Lot0061930.1,Lot0072570.1
GO:0012506	vesicle membrane	cellular_component	0.74214	1	1	820	30	16535	Lot0004070.1
GO:0022402	cell cycle process	biological_process	0.74216	1	6	820	158	16535	Lot0037170.1,Lot0098850.1,Novel03254,Lot0028020.1,Novel00087,Lot0127020.1
GO:0046943	carboxylic acid transmembrane transporter activity	molecular_function	0.7438	1	2	820	50	16535	Novel01513,Lot0184450.1
GO:0004129	cytochrome-c oxidase activity	molecular_function	0.74807	1	1	820	25	16535	Novel00047
GO:0016675	oxidoreductase activity, acting on a heme group of donors	molecular_function	0.74807	1	1	820	25	16535	Novel00047
GO:0016676	oxidoreductase activity, acting on a heme group of donors, oxygen as acceptor	molecular_function	0.74807	1	1	820	25	16535	Novel00047
GO:0010646	regulation of cell communication	biological_process	0.74886	1	11	820	292	16535	Novel02182,Lot0128630.1,Lot0215350.1,Lot0037840.1,Lot0130010.1,Lot0215340.1,Novel01872,Lot0142330.1,Lot0058600.1,Lot0055030.1,Lot0065360.1
GO:0030695	GTPase regulator activity	molecular_function	0.74923	1	4	820	116	16535	Lot0111130.1,Lot0080760.1,Lot0136200.1,Lot0003340.1
GO:0032259	methylation	biological_process	0.74953	1	2	820	56	16535	Lot0194080.1,Lot0102080.1
GO:0008238	exopeptidase activity	molecular_function	0.74958	1	3	820	79	16535	Lot0203930.1,Lot0185560.1,Lot0202440.1
GO:0019752	carboxylic acid metabolic process	biological_process	0.74975	1	9	820	211	16535	Lot0123810.1,Lot0126680.1,Lot0100040.1,Lot0136900.1,Novel01607,Lot0027400.1,Lot0039300.1,Novel01872,Lot0187950.1
GO:0007268	synaptic transmission	biological_process	0.75146	1	2	820	56	16535	Lot0183610.1,Novel01872
GO:0046486	glycerolipid metabolic process	biological_process	0.75164	1	4	820	107	16535	Lot0106280.1,Lot0051900.1,Lot0052100.1,Novel00555
GO:0045454	cell redox homeostasis	biological_process	0.75166	1	2	820	49	16535	Novel00901,Lot0150080.1
GO:0009898	cytoplasmic side of plasma membrane	cellular_component	0.7526	1	1	820	25	16535	Lot0058290.1
GO:0031234	extrinsic component of cytoplasmic side of plasma membrane	cellular_component	0.7526	1	1	820	25	16535	Lot0058290.1
GO:0098552	side of membrane	cellular_component	0.7526	1	1	820	25	16535	Lot0058290.1
GO:0098562	cytoplasmic side of membrane	cellular_component	0.7526	1	1	820	25	16535	Lot0058290.1
GO:0004497	monooxygenase activity	molecular_function	0.75318	1	2	820	50	16535	Lot0153550.1,Lot0185310.1
GO:0004114	3',5'-cyclic-nucleotide phosphodiesterase activity	molecular_function	0.7535	1	1	820	29	16535	Lot0065490.1
GO:0044763	single-organism cellular process	biological_process	0.75529	1	230	820	4873	16535	Lot0181500.1,Novel01362,Novel02583,Lot0091390.1,Lot0128360.1,Lot0139800.1,Novel03447,Lot0159210.1,Lot0196350.1,Novel00555,Novel01351,Lot0054240.1,Lot0127860.1,Lot0162660.1,Lot0020220.1,Lot0086680.1,Lot0063610.1,Lot0184450.1,Lot0080760.1,Lot0138780.1,Lot0025440.1,Lot0038160.1,Lot0088150.1,Lot0083620.1,Lot0088310.1,Lot0200850.1,Lot0043300.1,Novel03254,Lot0140200.1,Lot0128630.1,Novel02708,Lot0046130…
GO:0009719	response to endogenous stimulus	biological_process	0.757	1	6	820	141	16535	Lot0044410.1,Lot0088150.1,Lot0090600.1,Lot0128630.1,Novel03449,Lot0072570.1
GO:0005635	nuclear envelope	cellular_component	0.75822	1	1	820	31	16535	Novel03212
GO:0009892	negative regulation of metabolic process	biological_process	0.75859	1	5	820	123	16535	Novel02858,Lot0178780.1,Lot0007140.1,Lot0171910.1,Novel01867
GO:0008514	organic anion transmembrane transporter activity	molecular_function	0.75883	1	2	820	52	16535	Lot0184450.1,Novel01513
GO:0008138	protein tyrosine/serine/threonine phosphatase activity	molecular_function	0.75939	1	2	820	50	16535	Lot0056660.1,Lot0113230.1
GO:0044765	single-organism transport	biological_process	0.75997	1	75	820	1625	16535	Lot0138780.1,Lot0184450.1,Novel00195,Lot0136050.1,Lot0052440.1,Lot0181510.1,Novel03447,Novel03247,Novel00534,Lot0138110.1,Novel01362,Lot0090600.1,Novel03449,Novel02066,Lot0157270.1,Lot0108720.1,Lot0017550.1,Lot0030320.1,Lot0165070.1,Novel03759,Novel03278,Lot0042420.1,Novel00500,Lot0086040.1,Novel01543,Novel03383,Lot0055610.1,Lot0133240.1,Lot0044590.1,Novel02708,Novel02046,Lot0024330.1,Novel02182,…
GO:0046034	ATP metabolic process	biological_process	0.76016	1	3	820	75	16535	Lot0027400.1,Novel01543,Novel02363
GO:0009187	cyclic nucleotide metabolic process	biological_process	0.7603	1	1	820	35	16535	Lot0048380.1
GO:0006090	pyruvate metabolic process	biological_process	0.76031	1	1	820	26	16535	Lot0027400.1
GO:0006096	glycolytic process	biological_process	0.76031	1	1	820	26	16535	Lot0027400.1
GO:0006757	ATP generation from ADP	biological_process	0.76031	1	1	820	26	16535	Lot0027400.1
GO:0009135	purine nucleoside diphosphate metabolic process	biological_process	0.76031	1	1	820	26	16535	Lot0027400.1
GO:0009179	purine ribonucleoside diphosphate metabolic process	biological_process	0.76031	1	1	820	26	16535	Lot0027400.1
GO:0009185	ribonucleoside diphosphate metabolic process	biological_process	0.76031	1	1	820	26	16535	Lot0027400.1
GO:0046031	ADP metabolic process	biological_process	0.76031	1	1	820	26	16535	Lot0027400.1
GO:0044255	cellular lipid metabolic process	biological_process	0.76097	1	8	820	194	16535	Lot0106280.1,Lot0052100.1,Lot0187950.1,Lot0051900.1,Lot0123810.1,Lot0142330.1,Lot0202320.1,Novel00555
GO:0048278	vesicle docking	biological_process	0.76207	1	1	820	27	16535	Novel02182
GO:0015002	heme-copper terminal oxidase activity	molecular_function	0.76242	1	1	820	26	16535	Novel00047
GO:0031090	organelle membrane	cellular_component	0.76249	1	13	820	302	16535	Novel00788,Lot0051900.1,Lot0185560.1,Novel02363,Lot0047480.1,Lot0055610.1,Lot0136050.1,Lot0024910.1,Novel00555,Lot0086040.1,Lot0206110.1,Lot0069570.1,Lot0004070.1
GO:0005539	glycosaminoglycan binding	molecular_function	0.76253	1	1	820	31	16535	Lot0132470.1
GO:1902531	regulation of intracellular signal transduction	biological_process	0.76311	1	6	820	181	16535	Lot0215350.1,Lot0037840.1,Lot0215340.1,Lot0065360.1,Lot0055030.1,Lot0058600.1
GO:0005342	organic acid transmembrane transporter activity	molecular_function	0.76334	1	2	820	52	16535	Lot0184450.1,Novel01513
GO:0030234	enzyme regulator activity	molecular_function	0.7642	1	15	820	364	16535	Novel02256,Lot0168920.1,Novel02638,Lot0003340.1,Novel02488,Lot0167200.1,Lot0136200.1,Lot0123810.1,Novel02644,Lot0111130.1,Lot0194030.1,Lot0178780.1,Lot0204660.1,Lot0028020.1,Lot0080760.1
GO:0019897	extrinsic component of plasma membrane	cellular_component	0.76574	1	1	820	26	16535	Lot0058290.1
GO:0061695	transferase complex, transferring phosphorus-containing groups	cellular_component	0.76794	1	2	820	59	16535	Novel01304,Novel00788
GO:0098590	plasma membrane region	cellular_component	0.76816	1	1	820	26	16535	Lot0146640.1
GO:0005815	microtubule organizing center	cellular_component	0.7686	1	1	820	35	16535	Novel03449
GO:1902578	single-organism localization	biological_process	0.76997	1	76	820	1654	16535	Novel03759,Lot0165070.1,Lot0017550.1,Lot0030320.1,Novel02066,Lot0157270.1,Lot0108720.1,Lot0086040.1,Novel03383,Lot0055610.1,Novel01543,Novel03278,Lot0042420.1,Novel00500,Lot0133240.1,Novel02708,Lot0044590.1,Novel01396,Lot0184450.1,Lot0138780.1,Lot0136050.1,Lot0052440.1,Novel00195,Novel03247,Novel00534,Lot0138110.1,Lot0181510.1,Novel03447,Novel01362,Novel03449,Lot0090600.1,Novel00492,Novel02760,No…
GO:0008188	neuropeptide receptor activity	molecular_function	0.77025	1	1	820	26	16535	Lot0196350.1
GO:0070851	growth factor receptor binding	molecular_function	0.77143	1	1	820	27	16535	Lot0044410.1
GO:0008235	metalloexopeptidase activity	molecular_function	0.77366	1	1	820	31	16535	Lot0185560.1
GO:0051287	NAD binding	molecular_function	0.77376	1	1	820	28	16535	Lot0195630.1
GO:0004177	aminopeptidase activity	molecular_function	0.77386	1	1	820	31	16535	Lot0185560.1
GO:0016569	covalent chromatin modification	biological_process	0.77443	1	2	820	63	16535	Novel00788,Novel01351
GO:0016570	histone modification	biological_process	0.77443	1	2	820	63	16535	Novel01351,Novel00788
GO:0016568	chromatin modification	biological_process	0.77473	1	3	820	93	16535	Novel01351,Lot0032130.1,Novel00788
GO:0098588	bounding membrane of organelle	cellular_component	0.77487	1	9	820	223	16535	Lot0024910.1,Lot0086040.1,Novel00555,Lot0051900.1,Novel00788,Lot0185560.1,Lot0069570.1,Lot0004070.1,Lot0206110.1
GO:0006520	cellular amino acid metabolic process	biological_process	0.77509	1	5	820	129	16535	Novel01607,Lot0039300.1,Lot0126680.1,Novel01872,Lot0136900.1
GO:0005520	insulin-like growth factor binding	molecular_function	0.77516	1	1	820	27	16535	Lot0181420.1
GO:0030135	coated vesicle	cellular_component	0.77522	1	1	820	33	16535	Lot0004070.1
GO:0040007	growth	biological_process	0.77661	1	2	820	52	16535	Lot0110080.1,Lot0181420.1
GO:0034613	cellular protein localization	biological_process	0.77701	1	9	820	234	16535	Novel01396,Lot0150270.1,Novel00097,Lot0086040.1,Lot0044590.1,Lot0181830.1,Novel02046,Lot0004070.1,Lot0138470.1
GO:0070727	cellular macromolecule localization	biological_process	0.77701	1	9	820	234	16535	Lot0004070.1,Lot0138470.1,Novel02046,Lot0181830.1,Lot0044590.1,Lot0086040.1,Novel00097,Novel01396,Lot0150270.1
GO:0004222	metalloendopeptidase activity	molecular_function	0.77751	1	4	820	114	16535	Lot0147470.1,Lot0037260.1,Lot0164360.1,Lot0133530.1
GO:0014070	response to organic cyclic compound	biological_process	0.77825	1	3	820	77	16535	Lot0072570.1,Lot0090600.1,Lot0064620.1
GO:0005694	chromosome	cellular_component	0.77927	1	7	820	172	16535	Novel03247,Novel03254,Lot0118830.1,Lot0194000.1,Lot0037170.1,Lot0160700.1,Novel02432
GO:0007169	transmembrane receptor protein tyrosine kinase signaling pathway	biological_process	0.77965	1	2	820	61	16535	Lot0044410.1,Lot0128630.1
GO:0006066	alcohol metabolic process	biological_process	0.77979	1	1	820	28	16535	Novel01867
GO:0005829	cytosol	cellular_component	0.78162	1	1	820	28	16535	Lot0043650.1
GO:0004521	endoribonuclease activity	molecular_function	0.78196	1	1	820	32	16535	Lot0120540.1
GO:0044454	nuclear chromosome part	cellular_component	0.78337	1	1	820	30	16535	Novel03254
GO:1901137	carbohydrate derivative biosynthetic process	biological_process	0.78512	1	10	820	239	16535	Lot0048090.1,Novel00555,Novel02644,Novel01543,Novel02363,Lot0051900.1,Lot0052100.1,Novel01795,Lot0021170.1,Lot0150110.1
GO:0042278	purine nucleoside metabolic process	biological_process	0.78576	1	4	820	101	16535	Novel01795,Novel02363,Novel01543,Lot0027400.1
GO:0046128	purine ribonucleoside metabolic process	biological_process	0.78576	1	4	820	101	16535	Lot0027400.1,Novel01543,Novel02363,Novel01795
GO:0015294	solute:cation symporter activity	molecular_function	0.78708	1	2	820	56	16535	Lot0030320.1,Novel02066
GO:0006352	DNA-templated transcription, initiation	biological_process	0.7872	1	2	820	57	16535	Novel00788,Lot0118830.1
GO:0007600	sensory perception	biological_process	0.78738	1	3	820	81	16535	Lot0148390.1,Lot0148710.1,Lot0177480.1
GO:0022406	membrane docking	biological_process	0.78754	1	1	820	29	16535	Novel02182
GO:0006082	organic acid metabolic process	biological_process	0.78768	1	9	820	219	16535	Novel01872,Lot0187950.1,Lot0027400.1,Lot0039300.1,Novel01607,Lot0136900.1,Lot0100040.1,Lot0126680.1,Lot0123810.1
GO:0043436	oxoacid metabolic process	biological_process	0.78768	1	9	820	219	16535	Lot0027400.1,Lot0039300.1,Novel01607,Lot0187950.1,Novel01872,Lot0136900.1,Lot0100040.1,Lot0126680.1,Lot0123810.1
GO:0098772	molecular function regulator	molecular_function	0.78938	1	21	820	537	16535	Novel02644,Lot0111130.1,Lot0194030.1,Novel03449,Novel02638,Lot0003340.1,Novel02488,Lot0060010.1,Novel01326,Lot0168920.1,Lot0204660.1,Lot0178780.1,Lot0167200.1,Novel02256,Lot0136200.1,Lot0123810.1,Lot0028020.1,Lot0037840.1,Lot0080760.1,Lot0090560.1,Lot0186220.1
GO:0048285	organelle fission	biological_process	0.79032	1	2	820	61	16535	Lot0027430.1,Novel00087
GO:0016866	intramolecular transferase activity	molecular_function	0.79141	1	1	820	28	16535	Lot0027400.1
GO:0006821	chloride transport	biological_process	0.79301	1	1	820	33	16535	Lot0044510.1
GO:0008064	regulation of actin polymerization or depolymerization	biological_process	0.79303	1	2	820	57	16535	Lot0162660.1,Novel02583
GO:0030832	regulation of actin filament length	biological_process	0.79303	1	2	820	57	16535	Novel02583,Lot0162660.1
GO:0009126	purine nucleoside monophosphate metabolic process	biological_process	0.79549	1	3	820	80	16535	Lot0027400.1,Novel01543,Novel02363
GO:0009167	purine ribonucleoside monophosphate metabolic process	biological_process	0.79549	1	3	820	80	16535	Novel02363,Lot0027400.1,Novel01543
GO:0070848	response to growth factor	biological_process	0.79644	1	2	820	57	16535	Lot0088150.1,Lot0044410.1
GO:0071363	cellular response to growth factor stimulus	biological_process	0.79644	1	2	820	57	16535	Lot0088150.1,Lot0044410.1
GO:0072521	purine-containing compound metabolic process	biological_process	0.79794	1	5	820	129	16535	Lot0210110.1,Novel01543,Lot0027400.1,Novel01795,Novel02363
GO:0050877	neurological system process	biological_process	0.79829	1	3	820	83	16535	Lot0177480.1,Lot0148710.1,Lot0148390.1
GO:0008194	UDP-glycosyltransferase activity	molecular_function	0.79832	1	2	820	62	16535	Lot0052100.1,Lot0090210.1
GO:0005057	receptor signaling protein activity	molecular_function	0.80119	1	2	820	63	16535	Lot0215340.1,Lot0215350.1
GO:0008168	methyltransferase activity	molecular_function	0.80448	1	6	820	160	16535	Novel02913,Lot0124980.1,Lot0194080.1,Lot0023420.1,Novel00867,Novel03212
GO:0031329	regulation of cellular catabolic process	biological_process	0.80456	1	1	820	32	16535	Novel03544
GO:0016835	carbon-oxygen lyase activity	molecular_function	0.80488	1	1	820	31	16535	Lot0185260.1
GO:0016054	organic acid catabolic process	biological_process	0.80552	1	1	820	31	16535	Novel01872
GO:0046395	carboxylic acid catabolic process	biological_process	0.80552	1	1	820	31	16535	Novel01872
GO:0090066	regulation of anatomical structure size	biological_process	0.80723	1	3	820	84	16535	Lot0162660.1,Novel02583,Lot0088310.1
GO:0051179	localization	biological_process	0.80756	1	91	820	2007	16535	Novel01362,Novel03449,Lot0090600.1,Lot0181510.1,Novel03447,Lot0138110.1,Novel00534,Novel03247,Novel01304,Novel00195,Lot0052440.1,Lot0136050.1,Lot0138780.1,Lot0184450.1,Novel01396,Lot0133240.1,Lot0044590.1,Novel02708,Lot0098280.1,Lot0004070.1,Novel01331,Lot0151910.1,Novel03278,Lot0042420.1,Novel00500,Lot0086040.1,Novel03383,Lot0055610.1,Novel01543,Lot0157270.1,Novel02066,Lot0003330.1,Lot0108720.1,…
GO:0032870	cellular response to hormone stimulus	biological_process	0.80764	1	3	820	82	16535	Lot0072570.1,Lot0128630.1,Novel03449
GO:0019838	growth factor binding	molecular_function	0.80787	1	1	820	31	16535	Lot0181420.1
GO:0016810	hydrolase activity, acting on carbon-nitrogen (but not peptide) bonds	molecular_function	0.80955	1	2	820	58	16535	Lot0022440.1,Lot0074840.1
GO:0015081	sodium ion transmembrane transporter activity	molecular_function	0.81171	1	3	820	88	16535	Lot0052980.1,Lot0030320.1,Novel02066
GO:0016591	DNA-directed RNA polymerase II, holoenzyme	cellular_component	0.81356	1	1	820	36	16535	Novel00788
GO:0009725	response to hormone	biological_process	0.81434	1	3	820	83	16535	Novel03449,Lot0128630.1,Lot0072570.1
GO:0003333	amino acid transmembrane transport	biological_process	0.81473	1	1	820	31	16535	Lot0184450.1
GO:0005096	GTPase activator activity	molecular_function	0.8154	1	3	820	102	16535	Lot0111130.1,Lot0080760.1,Lot0003340.1
GO:0000786	nucleosome	cellular_component	0.81556	1	3	820	79	16535	Lot0118830.1,Novel02432,Lot0160700.1
GO:0098793	presynapse	cellular_component	0.8183	1	1	820	35	16535	Lot0037380.1
GO:0046915	transition metal ion transmembrane transporter activity	molecular_function	0.81916	1	1	820	35	16535	Novel01513
GO:0044446	intracellular organelle part	cellular_component	0.81917	1	46	820	1067	16535	Novel02432,Lot0058760.1,Lot0086040.1,Novel00097,Novel01543,Novel02766,Lot0055610.1,Lot0020410.1,Lot0160700.1,Novel03254,Lot0004070.1,Lot0063770.1,Novel01203,Novel02708,Novel00901,Lot0024910.1,Novel02672,Lot0118830.1,Novel02363,Novel03281,Novel00788,Lot0097360.1,Lot0037170.1,Novel03212,Novel00555,Lot0194000.1,Novel01351,Lot0136050.1,Novel01304,Lot0185560.1,Lot0196140.1,Lot0098850.1,Novel03247,Lot0…
GO:0007156	homophilic cell adhesion via plasma membrane adhesion molecules	biological_process	0.81923	1	3	820	103	16535	Lot0064700.1,Lot0039740.1,Lot0126690.1
GO:0010605	negative regulation of macromolecule metabolic process	biological_process	0.82181	1	4	820	111	16535	Novel02858,Lot0171910.1,Lot0007140.1,Lot0178780.1
GO:0044444	cytoplasmic part	cellular_component	0.82228	1	39	820	868	16535	Lot0004070.1,Lot0010600.1,Novel02672,Lot0024910.1,Novel02363,Novel00788,Lot0102080.1,Novel00047,Lot0181830.1,Lot0126110.1,Lot0195630.1,Lot0086040.1,Lot0058760.1,Novel02376,Lot0055610.1,Novel03278,Lot0043650.1,Novel00500,Novel03227,Lot0069570.1,Lot0037380.1,Lot0206110.1,Lot0131780.1,Novel03447,Novel03449,Lot0047480.1,Lot0143370.1,Novel02583,Lot0027420.1,Novel01517,Lot0051900.1,Novel02182,Lot018531…
GO:0070160	occluding junction	cellular_component	0.82343	1	2	820	59	16535	Lot0107840.1,Lot0148390.1
GO:1901615	organic hydroxy compound metabolic process	biological_process	0.82456	1	1	820	32	16535	Novel01867
GO:0009894	regulation of catabolic process	biological_process	0.82467	1	1	820	34	16535	Novel03544
GO:1903825	organic acid transmembrane transport	biological_process	0.82488	1	1	820	32	16535	Lot0184450.1
GO:0016485	protein processing	biological_process	0.82628	1	1	820	33	16535	Lot0171910.1
GO:0055085	transmembrane transport	biological_process	0.82659	1	39	820	901	16535	Novel01941,Novel01362,Lot0090600.1,Lot0047480.1,Lot0052980.1,Lot0160580.1,Lot0206110.1,Novel03798,Novel03447,Novel01513,Lot0136050.1,Novel02182,Novel02394,Lot0191570.1,Novel01872,Novel02913,Lot0184450.1,Lot0177480.1,Lot0195540.1,Lot0024910.1,Lot0125140.1,Novel02708,Lot0198150.1,Lot0150870.1,Lot0042420.1,Lot0044510.1,Novel00500,Lot0203210.1,Novel01543,Novel00097,Novel02766,Lot0055610.1,Novel03533,…
GO:0044283	small molecule biosynthetic process	biological_process	0.82737	1	2	820	60	16535	Lot0187950.1,Lot0007530.1
GO:0005231	excitatory extracellular ligand-gated ion channel activity	molecular_function	0.82863	1	1	820	41	16535	Lot0090600.1
GO:0005516	calmodulin binding	molecular_function	0.82916	1	1	820	37	16535	Lot0030750.1
GO:0015103	inorganic anion transmembrane transporter activity	molecular_function	0.83109	1	1	820	37	16535	Lot0044510.1
GO:0032993	protein-DNA complex	cellular_component	0.8315	1	3	820	82	16535	Lot0118830.1,Novel02432,Lot0160700.1
GO:0044815	DNA packaging complex	cellular_component	0.83213	1	3	820	82	16535	Lot0118830.1,Novel02432,Lot0160700.1
GO:0071495	cellular response to endogenous stimulus	biological_process	0.83292	1	5	820	133	16535	Lot0088150.1,Lot0044410.1,Novel03449,Lot0128630.1,Lot0072570.1
GO:0032535	regulation of cellular component size	biological_process	0.83323	1	2	820	63	16535	Lot0162660.1,Novel02583
GO:0044422	organelle part	cellular_component	0.8346	1	46	820	1077	16535	Novel01304,Lot0185560.1,Lot0196140.1,Lot0098850.1,Novel00555,Lot0194000.1,Novel01351,Lot0136050.1,Lot0037170.1,Novel03212,Lot0097360.1,Lot0162480.1,Lot0003340.1,Lot0051900.1,Novel01362,Lot0047480.1,Lot0031570.1,Novel02583,Lot0027420.1,Novel03449,Lot0206110.1,Lot0128360.1,Lot0131780.1,Novel03247,Lot0069570.1,Lot0020410.1,Lot0160700.1,Lot0058760.1,Lot0086040.1,Novel00097,Novel01543,Novel02766,Lot00…
GO:0051604	protein maturation	biological_process	0.83593	1	1	820	34	16535	Lot0171910.1
GO:0032403	protein complex binding	molecular_function	0.83683	1	9	820	264	16535	Lot0128630.1,Lot0118670.1,Lot0037420.1,Novel00097,Lot0164860.1,Lot0056380.1,Lot0043650.1,Lot0162660.1,Novel01331
GO:0016741	transferase activity, transferring one-carbon groups	molecular_function	0.8371	1	6	820	168	16535	Novel03212,Lot0023420.1,Lot0194080.1,Novel00867,Lot0124980.1,Novel02913
GO:0009150	purine ribonucleotide metabolic process	biological_process	0.83802	1	4	820	114	16535	Novel01795,Novel02363,Lot0027400.1,Novel01543
GO:0042592	homeostatic process	biological_process	0.83918	1	5	820	148	16535	Lot0207280.1,Novel00901,Lot0069570.1,Lot0150080.1,Lot0052980.1
GO:0098742	cell-cell adhesion via plasma-membrane adhesion molecules	biological_process	0.83924	1	3	820	107	16535	Lot0126690.1,Lot0064700.1,Lot0039740.1
GO:0060589	nucleoside-triphosphatase regulator activity	molecular_function	0.83941	1	4	820	131	16535	Lot0136200.1,Lot0003340.1,Lot0111130.1,Lot0080760.1
GO:0016746	transferase activity, transferring acyl groups	molecular_function	0.83961	1	5	820	139	16535	Novel01351,Lot0018670.1,Novel02824,Lot0162090.1,Lot0137300.1
GO:0000228	nuclear chromosome	cellular_component	0.84044	1	1	820	36	16535	Novel03254
GO:0016482	cytoplasmic transport	biological_process	0.84049	1	3	820	90	16535	Lot0181830.1,Novel03212,Novel02046
GO:0070588	calcium ion transmembrane transport	biological_process	0.84052	1	1	820	46	16535	Lot0044510.1
GO:0031324	negative regulation of cellular metabolic process	biological_process	0.84175	1	4	820	114	16535	Lot0178780.1,Lot0007140.1,Lot0171910.1,Novel02858
GO:0043229	intracellular organelle	cellular_component	0.84255	1	104	820	2312	16535	Lot0051900.1,Lot0087080.1,Lot0105060.1,Lot0047890.1,Lot0167880.1,Lot0047480.1,Lot0027420.1,Lot0143370.1,Novel01517,Lot0050130.1,Lot0127020.1,Lot0206110.1,Lot0037020.1,Novel03227,Lot0037380.1,Lot0069570.1,Lot0098850.1,Novel02861,Lot0194000.1,Lot0037170.1,Lot0185310.1,Lot0049490.1,Lot0039930.1,Novel03212,Lot0155280.1,Lot0028020.1,Lot0097360.1,Novel00350,Lot0175080.1,Novel03281,Novel02363,Novel00249…
GO:0040011	locomotion	biological_process	0.84288	1	4	820	127	16535	Lot0054240.1,Lot0037260.1,Novel02644,Novel03227
GO:0006816	calcium ion transport	biological_process	0.8434	1	2	820	76	16535	Lot0023360.1,Lot0044510.1
GO:0044724	single-organism carbohydrate catabolic process	biological_process	0.84348	1	1	820	35	16535	Lot0027400.1
GO:0048878	chemical homeostasis	biological_process	0.84377	1	2	820	72	16535	Lot0069570.1,Lot0052980.1
GO:0018205	peptidyl-lysine modification	biological_process	0.84479	1	1	820	41	16535	Novel01351
GO:0044282	small molecule catabolic process	biological_process	0.84497	1	1	820	35	16535	Novel01872
GO:0008237	metallopeptidase activity	molecular_function	0.84748	1	5	820	156	16535	Lot0133530.1,Lot0037260.1,Lot0164360.1,Lot0147470.1,Lot0185560.1
GO:0005874	microtubule	cellular_component	0.84966	1	1	820	39	16535	Lot0162480.1
GO:0007018	microtubule-based movement	biological_process	0.85042	1	2	820	86	16535	Lot0128360.1,Lot0133240.1
GO:0015171	amino acid transmembrane transporter activity	molecular_function	0.85071	1	1	820	35	16535	Lot0184450.1
GO:0016052	carbohydrate catabolic process	biological_process	0.85209	1	1	820	36	16535	Lot0027400.1
GO:0006865	amino acid transport	biological_process	0.85212	1	1	820	35	16535	Lot0184450.1
GO:0015985	energy coupled proton transport, down electrochemical gradient	biological_process	0.85232	1	1	820	36	16535	Novel01543
GO:0015986	ATP synthesis coupled proton transport	biological_process	0.85232	1	1	820	36	16535	Novel01543
GO:0022857	transmembrane transporter activity	molecular_function	0.85266	1	45	820	1054	16535	Lot0198150.1,Lot0125140.1,Novel02708,Lot0195540.1,Lot0024910.1,Lot0177480.1,Novel03759,Lot0030320.1,Lot0017550.1,Lot0165070.1,Novel00492,Novel02683,Novel02066,Novel00047,Novel03533,Lot0108720.1,Lot0203210.1,Lot0023360.1,Novel02766,Novel00097,Novel01543,Lot0150870.1,Lot0042420.1,Novel00500,Lot0044510.1,Lot0138110.1,Novel01513,Lot0160580.1,Novel03798,Lot0206110.1,Novel03447,Novel01362,Novel03449,Lo…
GO:0016053	organic acid biosynthetic process	biological_process	0.85315	1	1	820	36	16535	Lot0187950.1
GO:0046394	carboxylic acid biosynthetic process	biological_process	0.85315	1	1	820	36	16535	Lot0187950.1
GO:0005319	lipid transporter activity	molecular_function	0.85377	1	1	820	46	16535	Lot0052440.1
GO:0008080	N-acetyltransferase activity	molecular_function	0.8554	1	1	820	38	16535	Novel01351
GO:0016459	myosin complex	cellular_component	0.85674	1	1	820	61	16535	Lot0003340.1
GO:0006836	neurotransmitter transport	biological_process	0.85758	1	2	820	66	16535	Novel02066,Lot0030320.1
GO:0022603	regulation of anatomical structure morphogenesis	biological_process	0.85892	1	1	820	45	16535	Novel00097
GO:0004540	ribonuclease activity	molecular_function	0.86036	1	1	820	42	16535	Lot0120540.1
GO:0043226	organelle	cellular_component	0.86039	1	104	820	2328	16535	Lot0206110.1,Lot0037020.1,Novel03227,Lot0069570.1,Lot0037380.1,Lot0051900.1,Lot0087080.1,Lot0047890.1,Lot0167880.1,Lot0105060.1,Lot0143370.1,Lot0047480.1,Novel01517,Lot0027420.1,Lot0050130.1,Lot0127020.1,Lot0039930.1,Lot0037170.1,Lot0049490.1,Lot0185310.1,Novel03212,Lot0155280.1,Lot0028020.1,Lot0097360.1,Lot0098850.1,Novel02861,Lot0194000.1,Lot0063770.1,Lot0029900.1,Lot0008600.1,Lot0010600.1,Nove…
GO:0051239	regulation of multicellular organismal process	biological_process	0.86093	1	3	820	102	16535	Lot0027420.1,Lot0058760.1,Lot0064620.1
GO:0006820	anion transport	biological_process	0.86129	1	6	820	176	16535	Lot0044510.1,Lot0206110.1,Lot0202320.1,Lot0184450.1,Novel03449,Novel01513
GO:0001558	regulation of cell growth	biological_process	0.86167	1	1	820	36	16535	Lot0181420.1
GO:0006996	organelle organization	biological_process	0.86217	1	30	820	766	16535	Novel02672,Novel02583,Novel00788,Novel01396,Lot0207280.1,Novel00249,Novel00307,Lot0064960.1,Novel03247,Novel03254,Lot0032130.1,Lot0078600.1,Lot0084330.1,Lot0086050.1,Lot0118670.1,Lot0133240.1,Novel01351,Lot0171720.1,Lot0086040.1,Lot0118080.1,Lot0043650.1,Lot0160700.1,Lot0162660.1,Lot0098850.1,Lot0027430.1,Novel00087,Lot0183610.1,Lot0158750.1,Novel03212,Lot0037170.1
GO:0019362	pyridine nucleotide metabolic process	biological_process	0.86332	1	1	820	36	16535	Lot0027400.1
GO:0046496	nicotinamide nucleotide metabolic process	biological_process	0.86332	1	1	820	36	16535	Lot0027400.1
GO:0004888	transmembrane signaling receptor activity	molecular_function	0.86342	1	29	820	684	16535	Lot0038160.1,Lot0132120.1,Novel02052,Lot0063610.1,Lot0179490.1,Lot0044760.1,Novel01611,Lot0126690.1,Novel02042,Lot0134960.1,Novel02273,Lot0054240.1,Lot0114800.1,Novel00708,Lot0127860.1,Lot0196350.1,Lot0046130.1,Lot0181510.1,Lot0181040.1,Lot0064620.1,Novel00788,Lot0001300.1,Lot0063590.1,Lot0008750.1,Lot0090600.1,Lot0088310.1,Lot0181500.1,Lot0052570.1,Lot0035710.1
GO:0007267	cell-cell signaling	biological_process	0.86468	1	2	820	71	16535	Novel01872,Lot0183610.1
GO:0031966	mitochondrial membrane	cellular_component	0.86484	1	5	820	136	16535	Lot0206110.1,Novel02363,Lot0047480.1,Lot0136050.1,Lot0055610.1
GO:0031012	extracellular matrix	cellular_component	0.86753	1	3	820	103	16535	Lot0147470.1,Lot0115260.1,Lot0037260.1
GO:0004867	serine-type endopeptidase inhibitor activity	molecular_function	0.86946	1	1	820	41	16535	Lot0168920.1
GO:0005088	Ras guanyl-nucleotide exchange factor activity	molecular_function	0.87133	1	2	820	96	16535	Lot0037840.1,Lot0186220.1
GO:0008154	actin polymerization or depolymerization	biological_process	0.87136	1	2	820	69	16535	Lot0162660.1,Novel02583
GO:0030246	carbohydrate binding	molecular_function	0.87345	1	2	820	71	16535	Lot0147050.1,Lot0044520.1
GO:0016627	oxidoreductase activity, acting on the CH-CH group of donors	molecular_function	0.87388	1	1	820	38	16535	Novel02171
GO:0016477	cell migration	biological_process	0.87505	1	1	820	49	16535	Lot0037260.1
GO:0040008	regulation of growth	biological_process	0.87623	1	1	820	38	16535	Lot0181420.1
GO:0000785	chromatin	cellular_component	0.8763	1	3	820	91	16535	Lot0118830.1,Novel02432,Lot0160700.1
GO:0098800	inner mitochondrial membrane protein complex	cellular_component	0.87652	1	1	820	38	16535	Novel02363
GO:0033043	regulation of organelle organization	biological_process	0.87814	1	4	820	127	16535	Lot0084330.1,Lot0118670.1,Lot0162660.1,Novel02583
GO:0052689	carboxylic ester hydrolase activity	molecular_function	0.87826	1	1	820	38	16535	Lot0202320.1
GO:0007186	G-protein coupled receptor signaling pathway	biological_process	0.87849	1	26	820	603	16535	Lot0054240.1,Novel00708,Lot0127860.1,Lot0164860.1,Lot0196350.1,Lot0044760.1,Lot0056380.1,Novel01611,Lot0126690.1,Novel02042,Novel02273,Novel01331,Lot0179490.1,Lot0038160.1,Lot0132120.1,Novel02052,Lot0008750.1,Lot0088310.1,Lot0052570.1,Lot0035710.1,Novel00788,Lot0181040.1,Lot0058290.1,Lot0046130.1,Lot0037420.1,Lot0024710.1
GO:0007010	cytoskeleton organization	biological_process	0.87902	1	15	820	425	16535	Lot0098850.1,Novel00249,Lot0162660.1,Lot0043650.1,Novel02583,Lot0171720.1,Novel02672,Lot0118670.1,Novel03212,Lot0078600.1,Lot0084330.1,Lot0183610.1,Novel03254,Novel03247,Lot0064960.1
GO:0097458	neuron part	cellular_component	0.88009	1	1	820	44	16535	Lot0037380.1
GO:0005887	integral component of plasma membrane	cellular_component	0.88232	1	7	820	210	16535	Lot0097920.1,Novel01304,Lot0090600.1,Lot0182780.1,Novel00097,Lot0203210.1,Lot0035710.1
GO:0015711	organic anion transport	biological_process	0.88358	1	3	820	102	16535	Novel01513,Lot0184450.1,Lot0202320.1
GO:0072524	pyridine-containing compound metabolic process	biological_process	0.88482	1	1	820	39	16535	Lot0027400.1
GO:0005085	guanyl-nucleotide exchange factor activity	molecular_function	0.88535	1	4	820	163	16535	Lot0037840.1,Lot0060010.1,Lot0090560.1,Lot0186220.1
GO:0015297	antiporter activity	molecular_function	0.88543	1	1	820	46	16535	Lot0052980.1
GO:0031226	intrinsic component of plasma membrane	cellular_component	0.88557	1	7	820	211	16535	Lot0090600.1,Lot0182780.1,Novel00097,Lot0203210.1,Lot0035710.1,Lot0097920.1,Novel01304
GO:0017016	Ras GTPase binding	molecular_function	0.88579	1	1	820	54	16535	Lot0044590.1
GO:0000041	transition metal ion transport	biological_process	0.88773	1	1	820	45	16535	Novel01513
GO:0019898	extrinsic component of membrane	cellular_component	0.88903	1	1	820	41	16535	Lot0058290.1
GO:0098813	nuclear chromosome segregation	biological_process	0.88913	1	1	820	45	16535	Novel03254
GO:0000902	cell morphogenesis	biological_process	0.88977	1	2	820	84	16535	Novel00097,Lot0133240.1
GO:0070838	divalent metal ion transport	biological_process	0.89015	1	2	820	84	16535	Lot0044510.1,Lot0023360.1
GO:0031267	small GTPase binding	molecular_function	0.89118	1	1	820	55	16535	Lot0044590.1
GO:0051020	GTPase binding	molecular_function	0.89118	1	1	820	55	16535	Lot0044590.1
GO:0004930	G-protein coupled receptor activity	molecular_function	0.89118	1	20	820	486	16535	Novel01611,Lot0044760.1,Lot0126690.1,Novel02042,Novel02273,Novel00708,Lot0054240.1,Lot0127860.1,Lot0196350.1,Lot0038160.1,Lot0132120.1,Novel02052,Lot0179490.1,Novel00788,Lot0008750.1,Lot0088310.1,Lot0035710.1,Lot0052570.1,Lot0046130.1,Lot0181040.1
GO:0006486	protein glycosylation	biological_process	0.89194	1	3	820	97	16535	Novel02644,Lot0048090.1,Lot0021170.1
GO:0009100	glycoprotein metabolic process	biological_process	0.89194	1	3	820	97	16535	Lot0021170.1,Lot0048090.1,Novel02644
GO:0009101	glycoprotein biosynthetic process	biological_process	0.89194	1	3	820	97	16535	Novel02644,Lot0048090.1,Lot0021170.1
GO:0043413	macromolecule glycosylation	biological_process	0.89194	1	3	820	97	16535	Lot0021170.1,Lot0048090.1,Novel02644
GO:0070085	glycosylation	biological_process	0.89194	1	3	820	97	16535	Novel02644,Lot0048090.1,Lot0021170.1
GO:0000226	microtubule cytoskeleton organization	biological_process	0.89208	1	3	820	112	16535	Lot0098850.1,Lot0078600.1,Novel03254
GO:0072511	divalent inorganic cation transport	biological_process	0.8925	1	2	820	85	16535	Lot0044510.1,Lot0023360.1
GO:0035556	intracellular signal transduction	biological_process	0.89584	1	19	820	556	16535	Lot0024710.1,Lot0054990.1,Lot0097170.1,Lot0101820.1,Lot0058290.1,Lot0058600.1,Lot0060010.1,Lot0003340.1,Lot0050130.1,Lot0168590.1,Lot0090560.1,Lot0186220.1,Lot0183610.1,Lot0215340.1,Lot0215350.1,Lot0037840.1,Lot0055030.1,Lot0164860.1,Lot0065360.1
GO:0016491	oxidoreductase activity	molecular_function	0.89594	1	26	820	619	16535	Lot0044080.1,Lot0187950.1,Novel01872,Lot0018740.1,Novel02171,Novel00047,Lot0146640.1,Lot0185310.1,Lot0195630.1,Lot0100040.1,Lot0002780.1,Lot0137230.1,Lot0153550.1,Lot0150080.1,Lot0084840.1,Novel03278,Novel00500,Lot0008930.1,Novel01672,Novel03227,Lot0054660.1,Lot0044650.1,Novel03447,Novel00901,Lot0185460.1,Novel02638
GO:0015291	secondary active transmembrane transporter activity	molecular_function	0.8961	1	4	820	131	16535	Lot0052980.1,Lot0030320.1,Lot0014160.1,Novel02066
GO:1902589	single-organism organelle organization	biological_process	0.89619	1	19	820	520	16535	Lot0118670.1,Lot0078600.1,Lot0133240.1,Lot0064960.1,Novel03254,Novel03247,Novel00788,Lot0207280.1,Novel00307,Novel02583,Lot0037170.1,Novel00087,Lot0183610.1,Lot0043650.1,Lot0098850.1,Lot0162660.1,Lot0171720.1,Novel01351,Lot0086040.1
GO:0006733	oxidoreduction coenzyme metabolic process	biological_process	0.89651	1	1	820	41	16535	Lot0027400.1
GO:0016410	N-acyltransferase activity	molecular_function	0.89659	1	1	820	44	16535	Novel01351
GO:0032879	regulation of localization	biological_process	0.89848	1	2	820	79	16535	Novel01872,Lot0044510.1
GO:0030170	pyridoxal phosphate binding	molecular_function	0.89892	1	1	820	42	16535	Lot0052400.1
GO:0005215	transporter activity	molecular_function	0.89922	1	49	820	1181	16535	Lot0198150.1,Lot0125140.1,Novel02708,Lot0195540.1,Lot0024910.1,Novel00249,Lot0177480.1,Novel03759,Lot0165070.1,Lot0017550.1,Lot0030320.1,Novel00492,Novel02683,Novel00047,Novel02066,Novel03533,Lot0108720.1,Lot0086040.1,Lot0203210.1,Lot0023360.1,Novel02766,Novel00097,Novel01543,Lot0150870.1,Lot0042420.1,Novel00500,Lot0044510.1,Lot0138110.1,Novel01513,Lot0160580.1,Lot0206110.1,Novel03798,Novel03447,…
GO:0044429	mitochondrial part	cellular_component	0.8999	1	6	820	169	16535	Lot0047480.1,Lot0136050.1,Lot0055610.1,Lot0206110.1,Novel02363,Lot0131780.1
GO:0098589	membrane region	cellular_component	0.90014	1	1	820	43	16535	Lot0146640.1
GO:0010256	endomembrane system organization	biological_process	0.90049	1	1	820	44	16535	Novel01396
GO:0032989	cellular component morphogenesis	biological_process	0.90068	1	2	820	87	16535	Lot0133240.1,Novel00097
GO:0098798	mitochondrial protein complex	cellular_component	0.90084	1	1	820	42	16535	Novel02363
GO:0007167	enzyme linked receptor protein signaling pathway	biological_process	0.90145	1	3	820	109	16535	Lot0128630.1,Lot0044410.1,Lot0088150.1
GO:0034470	ncRNA processing	biological_process	0.90312	1	2	820	77	16535	Lot0154460.1,Lot0102080.1
GO:0005506	iron ion binding	molecular_function	0.90488	1	4	820	123	16535	Lot0185460.1,Lot0153550.1,Lot0008930.1,Lot0185310.1
GO:0009755	hormone-mediated signaling pathway	biological_process	0.90562	1	2	820	73	16535	Novel03449,Lot0072570.1
GO:0005739	mitochondrion	cellular_component	0.90608	1	8	820	222	16535	Lot0131780.1,Lot0185310.1,Novel00047,Lot0206110.1,Lot0136050.1,Lot0055610.1,Lot0047480.1,Novel02363
GO:0016705	oxidoreductase activity, acting on paired donors, with incorporation or reduction of molecular oxygen	molecular_function	0.90742	1	6	820	173	16535	Novel03227,Lot0153550.1,Novel03447,Novel00500,Lot0185310.1,Novel03278
GO:0007264	small GTPase mediated signal transduction	biological_process	0.90796	1	8	820	270	16535	Lot0060010.1,Lot0168590.1,Lot0164860.1,Lot0186220.1,Lot0054990.1,Lot0090560.1,Lot0037840.1,Lot0101820.1
GO:0050801	ion homeostasis	biological_process	0.909	1	1	820	53	16535	Lot0052980.1
GO:0055080	cation homeostasis	biological_process	0.909	1	1	820	53	16535	Lot0052980.1
GO:0098771	inorganic ion homeostasis	biological_process	0.909	1	1	820	53	16535	Lot0052980.1
GO:0016049	cell growth	biological_process	0.91139	1	1	820	44	16535	Lot0181420.1
GO:0007178	transmembrane receptor protein serine/threonine kinase signaling pathway	biological_process	0.91321	1	1	820	47	16535	Lot0088150.1
GO:0030258	lipid modification	biological_process	0.91336	1	1	820	52	16535	Lot0106280.1
GO:0006935	chemotaxis	biological_process	0.91351	1	1	820	50	16535	Lot0054240.1
GO:0042330	taxis	biological_process	0.91351	1	1	820	50	16535	Lot0054240.1
GO:0005262	calcium channel activity	molecular_function	0.91508	1	1	820	59	16535	Lot0023360.1
GO:0046983	protein dimerization activity	molecular_function	0.91563	1	9	820	253	16535	Lot0105890.1,Lot0007140.1,Lot0116560.1,Lot0103890.1,Lot0189130.1,Lot0066990.1,Lot0013180.1,Novel02194,Lot0020760.1
GO:0022891	substrate-specific transmembrane transporter activity	molecular_function	0.91701	1	35	820	882	16535	Lot0042420.1,Novel00500,Lot0044510.1,Lot0203210.1,Lot0023360.1,Novel02766,Novel01543,Novel00097,Novel02683,Novel03533,Novel00047,Novel02066,Novel03759,Lot0030320.1,Novel00492,Lot0177480.1,Lot0024910.1,Lot0125140.1,Novel02708,Lot0198150.1,Novel00195,Novel02182,Lot0191570.1,Novel02394,Lot0184450.1,Novel02913,Novel01941,Novel01362,Novel03449,Lot0052980.1,Lot0090600.1,Lot0206110.1,Novel03798,Novel034…
GO:0016747	transferase activity, transferring acyl groups other than amino-acyl groups	molecular_function	0.91736	1	2	820	79	16535	Lot0162090.1,Novel01351
GO:0022892	substrate-specific transporter activity	molecular_function	0.91745	1	38	820	957	16535	Novel03447,Lot0206110.1,Novel03798,Novel01513,Novel01941,Novel03449,Lot0052980.1,Lot0090600.1,Novel01362,Novel02182,Lot0184450.1,Novel02913,Lot0191570.1,Novel02394,Novel00195,Novel01304,Lot0052440.1,Novel02708,Lot0125140.1,Lot0198150.1,Lot0177480.1,Lot0024910.1,Novel02683,Novel00047,Novel02066,Novel03533,Novel00492,Novel03759,Lot0030320.1,Novel00500,Lot0044510.1,Lot0042420.1,Novel02766,Novel00097…
GO:0030054	cell junction	cellular_component	0.92042	1	4	820	138	16535	Lot0107840.1,Novel02182,Lot0043650.1,Lot0148390.1
GO:0005740	mitochondrial envelope	cellular_component	0.92145	1	5	820	153	16535	Lot0047480.1,Lot0055610.1,Lot0136050.1,Lot0206110.1,Novel02363
GO:0000280	nuclear division	biological_process	0.9215	1	1	820	53	16535	Novel00087
GO:0007601	visual perception	biological_process	0.92245	1	1	820	47	16535	Lot0148710.1
GO:0044455	mitochondrial membrane part	cellular_component	0.92253	1	1	820	46	16535	Novel02363
GO:0031967	organelle envelope	cellular_component	0.92291	1	6	820	183	16535	Lot0136050.1,Lot0055610.1,Lot0047480.1,Novel03212,Novel02363,Lot0206110.1
GO:0007017	microtubule-based process	biological_process	0.92358	1	6	820	219	16535	Lot0078600.1,Lot0128360.1,Lot0098850.1,Lot0133240.1,Lot0162480.1,Novel03254
GO:0031300	intrinsic component of organelle membrane	cellular_component	0.92476	1	1	820	51	16535	Lot0024910.1
GO:0031301	integral component of organelle membrane	cellular_component	0.92476	1	1	820	51	16535	Lot0024910.1
GO:0010629	negative regulation of gene expression	biological_process	0.92497	1	2	820	83	16535	Lot0007140.1,Lot0171910.1
GO:0050953	sensory perception of light stimulus	biological_process	0.92767	1	1	820	49	16535	Lot0148710.1
GO:0030117	membrane coat	cellular_component	0.93045	1	1	820	59	16535	Lot0004070.1
GO:0048475	coated membrane	cellular_component	0.93045	1	1	820	59	16535	Lot0004070.1
GO:0032501	multicellular organismal process	biological_process	0.93106	1	24	820	638	16535	Lot0114800.1,Lot0058760.1,Lot0185560.1,Lot0134960.1,Novel00492,Lot0014320.1,Novel01872,Novel02432,Lot0027420.1,Novel01362,Lot0088310.1,Lot0037260.1,Lot0077940.1,Lot0039130.1,Lot0177480.1,Lot0142850.1,Lot0069570.1,Lot0148390.1,Novel03247,Novel03227,Lot0064620.1,Novel02708,Novel03798,Lot0148710.1
GO:0015698	inorganic anion transport	biological_process	0.93238	1	1	820	54	16535	Lot0044510.1
GO:0044877	macromolecular complex binding	molecular_function	0.93255	1	9	820	310	16535	Lot0037420.1,Lot0118670.1,Lot0128630.1,Novel01331,Lot0162660.1,Lot0043650.1,Lot0056380.1,Lot0164860.1,Novel00097
GO:0009890	negative regulation of biosynthetic process	biological_process	0.93301	1	2	820	85	16535	Novel01867,Lot0007140.1
GO:0044456	synapse part	cellular_component	0.9331	1	1	820	53	16535	Lot0037380.1
GO:0044802	single-organism membrane organization	biological_process	0.93521	1	3	820	112	16535	Lot0086040.1,Novel01396,Lot0181830.1
GO:0051188	cofactor biosynthetic process	biological_process	0.93568	1	1	820	50	16535	Novel02171
GO:0003779	actin binding	molecular_function	0.93636	1	7	820	258	16535	Lot0132450.1,Lot0171720.1,Novel00249,Lot0147640.1,Lot0162660.1,Lot0118670.1,Lot0043650.1
[truncated: 119 more rows]

## Sheet: L12povsL12PBS_down genes_GO
GO_accession	Description	Term_type	Over_represented_pValue	Corrected_pValue	DEG_item	DEG_list	Bg_item	Bg_list	Gene_names
GO:0043401	steroid hormone mediated signaling pathway	biological_process	1.2659e-12	3.408e-09	19	746	66	16535	Lot0044400.1,Lot0177900.1,Lot0156770.1,Lot0120480.1,Lot0116900.1,Lot0156750.1,Lot0134380.1,Lot0189180.1,Lot0095660.1,Lot0134680.1,Lot0152820.1,Lot0151160.1,Lot0002760.1,Lot0162440.1,Lot0191630.1,Lot0050560.1,Lot0027840.1,Lot0092050.1,Lot0142640.1
GO:0033993	response to lipid	biological_process	3.3622e-12	3.408e-09	19	746	68	16535	Lot0120480.1,Lot0116900.1,Lot0095660.1,Lot0189180.1,Lot0134380.1,Lot0156750.1,Lot0177900.1,Lot0044400.1,Lot0156770.1,Lot0027840.1,Lot0050560.1,Lot0191630.1,Lot0142640.1,Lot0092050.1,Lot0152820.1,Lot0134680.1,Lot0162440.1,Lot0002760.1,Lot0151160.1
GO:0048545	response to steroid hormone	biological_process	3.3622e-12	3.408e-09	19	746	68	16535	Lot0142640.1,Lot0092050.1,Lot0027840.1,Lot0050560.1,Lot0191630.1,Lot0162440.1,Lot0002760.1,Lot0151160.1,Lot0152820.1,Lot0134680.1,Lot0189180.1,Lot0095660.1,Lot0134380.1,Lot0156750.1,Lot0120480.1,Lot0116900.1,Lot0156770.1,Lot0177900.1,Lot0044400.1
GO:0071383	cellular response to steroid hormone stimulus	biological_process	3.3622e-12	3.408e-09	19	746	68	16535	Lot0191630.1,Lot0050560.1,Lot0027840.1,Lot0092050.1,Lot0142640.1,Lot0134680.1,Lot0152820.1,Lot0151160.1,Lot0002760.1,Lot0162440.1,Lot0120480.1,Lot0116900.1,Lot0156750.1,Lot0134380.1,Lot0189180.1,Lot0095660.1,Lot0044400.1,Lot0177900.1,Lot0156770.1
GO:0071396	cellular response to lipid	biological_process	3.3622e-12	3.408e-09	19	746	68	16535	Lot0142640.1,Lot0092050.1,Lot0027840.1,Lot0050560.1,Lot0191630.1,Lot0162440.1,Lot0002760.1,Lot0151160.1,Lot0152820.1,Lot0134680.1,Lot0189180.1,Lot0095660.1,Lot0134380.1,Lot0156750.1,Lot0120480.1,Lot0116900.1,Lot0156770.1,Lot0177900.1,Lot0044400.1
GO:0071407	cellular response to organic cyclic compound	biological_process	4.0436e-12	3.408e-09	19	746	69	16535	Lot0151160.1,Lot0162440.1,Lot0002760.1,Lot0152820.1,Lot0134680.1,Lot0092050.1,Lot0142640.1,Lot0050560.1,Lot0191630.1,Lot0027840.1,Lot0156770.1,Lot0044400.1,Lot0177900.1,Lot0134380.1,Lot0156750.1,Lot0189180.1,Lot0095660.1,Lot0120480.1,Lot0116900.1
GO:0009725	response to hormone	biological_process	4.1267e-12	3.408e-09	21	746	83	16535	Lot0191630.1,Lot0050560.1,Lot0027840.1,Lot0092050.1,Lot0142640.1,Lot0134680.1,Lot0152820.1,Lot0081340.1,Lot0151160.1,Lot0002760.1,Lot0162440.1,Lot0120480.1,Lot0116900.1,Lot0156750.1,Lot0134380.1,Lot0189180.1,Lot0095660.1,Lot0044400.1,Lot0177900.1,Novel02422,Lot0156770.1
GO:0071310	cellular response to organic substance	biological_process	4.493e-12	3.408e-09	28	746	160	16535	Lot0095660.1,Lot0189180.1,Lot0003560.1,Lot0029830.1,Lot0156750.1,Lot0134380.1,Lot0066830.1,Lot0120480.1,Lot0116900.1,Lot0111770.1,Lot0203310.1,Lot0156770.1,Lot0177900.1,Lot0044400.1,Lot0003580.1,Lot0142640.1,Lot0092050.1,Lot0027840.1,Lot0191580.1,Lot0191630.1,Lot0050560.1,Lot0125970.1,Lot0002760.1,Lot0162440.1,Lot0151160.1,Lot0134680.1,Lot0152820.1,Lot0081340.1
GO:0009755	hormone-mediated signaling pathway	biological_process	5.1166e-12	3.4497e-09	19	746	73	16535	Lot0044400.1,Lot0177900.1,Lot0156770.1,Lot0120480.1,Lot0116900.1,Lot0134380.1,Lot0156750.1,Lot0189180.1,Lot0095660.1,Lot0134680.1,Lot0152820.1,Lot0151160.1,Lot0002760.1,Lot0162440.1,Lot0191630.1,Lot0050560.1,Lot0027840.1,Lot0092050.1,Lot0142640.1
GO:0003707	steroid hormone receptor activity	molecular_function	9.7583e-12	5.4385e-09	21	746	77	16535	Lot0191630.1,Lot0050560.1,Lot0027840.1,Lot0092050.1,Novel00145,Lot0142640.1,Lot0134680.1,Lot0152820.1,Lot0151160.1,Lot0002760.1,Lot0162440.1,Novel02107,Lot0120480.1,Lot0116900.1,Lot0134380.1,Lot0156750.1,Lot0095660.1,Lot0189180.1,Lot0044400.1,Lot0177900.1,Lot0156770.1
GO:0010033	response to organic substance	biological_process	9.8588e-12	5.4385e-09	29	746	178	16535	Lot0044400.1,Lot0177900.1,Novel02422,Lot0203310.1,Lot0156770.1,Lot0111770.1,Lot0120480.1,Lot0116900.1,Lot0029830.1,Lot0156750.1,Lot0134380.1,Lot0066830.1,Lot0189180.1,Lot0095660.1,Lot0003560.1,Lot0134680.1,Lot0081340.1,Lot0152820.1,Lot0151160.1,Lot0002760.1,Lot0125970.1,Lot0162440.1,Lot0191630.1,Lot0191580.1,Lot0050560.1,Lot0027840.1,Lot0092050.1,Lot0003580.1,Lot0142640.1
GO:0050794	regulation of cellular process	biological_process	1.2797e-11	6.4709e-09	231	746	3347	16535	Lot0079120.1,Lot0007780.1,Lot0004400.1,Lot0117180.1,Lot0021360.1,Lot0106240.1,Novel02544,Novel02645,Lot0105100.1,Lot0095310.1,Lot0003980.1,Lot0161820.1,Lot0026830.1,Lot0070910.1,Lot0098980.1,Lot0140930.1,Lot0011170.1,Lot0175180.1,Lot0103900.1,Lot0072500.1,Lot0163880.1,Lot0187560.1,Lot0095660.1,Lot0035470.1,Lot0171960.1,Novel01787,Lot0120480.1,Lot0073500.1,Lot0003830.1,Lot0000420.1,Lot0043910.1,Lo…
GO:0070887	cellular response to chemical stimulus	biological_process	2.0254e-11	8.8849e-09	28	746	165	16535	Lot0120480.1,Lot0116900.1,Lot0111770.1,Lot0003560.1,Lot0189180.1,Lot0095660.1,Lot0066830.1,Lot0134380.1,Lot0029830.1,Lot0156750.1,Lot0177900.1,Lot0044400.1,Lot0156770.1,Lot0203310.1,Lot0027840.1,Lot0050560.1,Lot0191630.1,Lot0191580.1,Lot0142640.1,Lot0003580.1,Lot0092050.1,Lot0152820.1,Lot0081340.1,Lot0134680.1,Lot0162440.1,Lot0002760.1,Lot0125970.1,Lot0151160.1
GO:0050789	regulation of biological process	biological_process	2.0499e-11	8.8849e-09	238	746	3467	16535	Lot0089160.1,Novel01252,Lot0156750.1,Lot0194180.1,Lot0063570.1,Lot0177030.1,Lot0074910.1,Lot0021370.1,Lot0023060.1,Lot0077450.1,Lot0170860.1,Lot0203310.1,Lot0165990.1,Lot0155700.1,Lot0050560.1,Lot0111530.1,Lot0092050.1,Lot0128180.1,Lot0073760.1,Lot0146670.1,Lot0134600.1,Lot0171980.1,Novel02822,Lot0198110.1,Lot0001560.1,Lot0061590.1,Lot0019850.1,Lot0179370.1,Lot0151160.1,Lot0003230.1,Lot0082060.1,…
GO:0032870	cellular response to hormone stimulus	biological_process	2.7415e-11	1.109e-08	20	746	82	16535	Lot0152820.1,Lot0081340.1,Lot0134680.1,Lot0151160.1,Lot0162440.1,Lot0002760.1,Lot0050560.1,Lot0191630.1,Lot0027840.1,Lot0092050.1,Lot0142640.1,Lot0044400.1,Lot0177900.1,Lot0156770.1,Lot0116900.1,Lot0120480.1,Lot0134380.1,Lot0156750.1,Lot0189180.1,Lot0095660.1
GO:0014070	response to organic cyclic compound	biological_process	2.9473e-11	1.1177e-08	19	746	77	16535	Lot0142640.1,Lot0092050.1,Lot0027840.1,Lot0050560.1,Lot0191630.1,Lot0162440.1,Lot0002760.1,Lot0151160.1,Lot0152820.1,Lot0134680.1,Lot0095660.1,Lot0189180.1,Lot0134380.1,Lot0156750.1,Lot0120480.1,Lot0116900.1,Lot0156770.1,Lot0177900.1,Lot0044400.1
GO:0043565	sequence-specific DNA binding	molecular_function	3.6422e-11	1.3e-08	32	746	223	16535	Lot0134380.1,Lot0156750.1,Novel00805,Lot0073760.1,Lot0142640.1,Lot0050560.1,Lot0191630.1,Lot0151160.1,Lot0162440.1,Novel01684,Lot0121090.1,Lot0134680.1,Lot0189180.1,Lot0095660.1,Lot0018090.1,Lot0116900.1,Lot0120480.1,Lot0073500.1,Lot0140930.1,Lot0156770.1,Lot0044400.1,Lot0103900.1,Lot0037550.1,Lot0177900.1,Lot0065190.1,Lot0121860.1,Lot0027840.1,Lot0171200.1,Lot0002760.1,Lot0178000.1,Lot0004400.1,…
GO:0065007	biological regulation	biological_process	7.5457e-11	2.5437e-08	247	746	3636	16535	Lot0151160.1,Lot0003230.1,Lot0082060.1,Novel02822,Lot0198110.1,Lot0001560.1,Lot0061590.1,Lot0019850.1,Lot0179370.1,Lot0092050.1,Lot0073760.1,Lot0128180.1,Lot0146670.1,Lot0134600.1,Lot0171980.1,Lot0050560.1,Lot0111530.1,Lot0077450.1,Lot0170860.1,Lot0203310.1,Lot0165990.1,Lot0155700.1,Lot0021370.1,Lot0023060.1,Lot0156750.1,Lot0194180.1,Lot0063570.1,Lot0177030.1,Lot0074910.1,Lot0089160.1,Novel01252,…
GO:0009719	response to endogenous stimulus	biological_process	1.1795e-10	3.767e-08	24	746	141	16535	Lot0081340.1,Lot0152820.1,Lot0134680.1,Lot0162440.1,Lot0002760.1,Lot0151160.1,Lot0027840.1,Lot0050560.1,Lot0191630.1,Lot0142640.1,Lot0003580.1,Lot0092050.1,Lot0177900.1,Lot0044400.1,Lot0203310.1,Lot0156770.1,Novel02422,Lot0116900.1,Lot0120480.1,Lot0003560.1,Lot0189180.1,Lot0095660.1,Lot0156750.1,Lot0134380.1
GO:0071495	cellular response to endogenous stimulus	biological_process	2.4735e-10	7.5046e-08	23	746	133	16535	Lot0151160.1,Lot0002760.1,Lot0162440.1,Lot0134680.1,Lot0152820.1,Lot0081340.1,Lot0092050.1,Lot0142640.1,Lot0003580.1,Lot0191630.1,Lot0050560.1,Lot0027840.1,Lot0203310.1,Lot0156770.1,Lot0044400.1,Lot0177900.1,Lot0134380.1,Lot0156750.1,Lot0095660.1,Lot0189180.1,Lot0003560.1,Lot0120480.1,Lot0116900.1
GO:0007165	signal transduction	biological_process	8.371e-10	2.4188e-07	152	746	1937	16535	Lot0203310.1,Lot0077450.1,Lot0170860.1,Lot0021370.1,Lot0074910.1,Lot0156750.1,Lot0089160.1,Lot0082060.1,Lot0151160.1,Lot0179370.1,Lot0061590.1,Lot0001560.1,Lot0198110.1,Lot0171980.1,Lot0134600.1,Lot0146670.1,Lot0128180.1,Lot0092050.1,Lot0111530.1,Lot0050560.1,Lot0098980.1,Lot0163880.1,Lot0072500.1,Lot0187560.1,Lot0095660.1,Lot0171960.1,Lot0035470.1,Lot0120480.1,Lot0003830.1,Lot0043910.1,Lot019263…
GO:0010556	regulation of macromolecule biosynthetic process	biological_process	9.9609e-10	2.7474e-07	93	746	1093	16535	Lot0121860.1,Lot0104270.1,Novel00145,Lot0080740.1,Lot0027840.1,Lot0143270.1,Lot0092700.1,Lot0003490.1,Lot0194810.1,Lot0002760.1,Lot0001790.1,Lot0191500.1,Lot0152820.1,Lot0121980.1,Lot0178000.1,Lot0006760.1,Lot0084570.1,Lot0116900.1,Novel02107,Lot0209040.1,Lot0177900.1,Lot0044400.1,Lot0037550.1,Lot0025600.1,Lot0142640.1,Lot0191580.1,Lot0191630.1,Lot0162440.1,Lot0125970.1,Lot0187320.1,Lot0121090.1,…
GO:0031323	regulation of cellular metabolic process	biological_process	1.0868e-09	2.7972e-07	98	746	1204	16535	Lot0080740.1,Novel00145,Lot0104270.1,Lot0069250.1,Lot0121860.1,Lot0003490.1,Lot0092700.1,Lot0143270.1,Lot0027840.1,Lot0191500.1,Lot0001790.1,Lot0002760.1,Lot0194810.1,Lot0006760.1,Lot0084570.1,Lot0178000.1,Lot0121980.1,Lot0152820.1,Novel02107,Lot0209040.1,Lot0116900.1,Lot0040460.1,Lot0037550.1,Lot0044400.1,Lot0177900.1,Lot0142640.1,Lot0025600.1,Lot0191580.1,Lot0191630.1,Lot0187320.1,Lot0125970.1,…
GO:0060255	regulation of macromolecule metabolic process	biological_process	1.1064e-09	2.7972e-07	99	746	1203	16535	Lot0134380.1,Novel00827,Novel00805,Novel01321,Lot0132540.1,Lot0057770.1,Lot0056520.1,Lot0016050.1,Lot0142520.1,Novel01515,Lot0142640.1,Lot0025600.1,Lot0191580.1,Lot0191630.1,Lot0187320.1,Lot0125970.1,Lot0162440.1,Lot0144250.1,Lot0119040.1,Lot0121090.1,Lot0134680.1,Lot0132560.1,Novel02107,Lot0209040.1,Lot0116900.1,Lot0037550.1,Lot0044400.1,Lot0177900.1,Lot0080740.1,Novel00145,Lot0104270.1,Lot00692…
GO:0080090	regulation of primary metabolic process	biological_process	1.2082e-09	2.8353e-07	97	746	1187	16535	Lot0104870.1,Lot0050310.1,Lot0156770.1,Lot0140930.1,Lot0103900.1,Lot0175180.1,Lot0011170.1,Lot0189180.1,Lot0095660.1,Novel01787,Lot0109040.1,Lot0073500.1,Lot0000420.1,Lot0120480.1,Lot0018090.1,Lot0192630.1,Novel00073,Lot0007780.1,Lot0004400.1,Novel02544,Lot0003980.1,Lot0029410.1,Lot0065190.1,Lot0028140.1,Lot0171200.1,Lot0144030.1,Lot0165990.1,Lot0131800.1,Lot0155700.1,Lot0077280.1,Lot0203310.1,Lo…
GO:0031326	regulation of cellular biosynthetic process	biological_process	1.2149e-09	2.8353e-07	93	746	1101	16535	Lot0156750.1,Lot0080900.1,Lot0003560.1,Novel01252,Lot0135900.1,Lot0068040.1,Lot0041460.1,Lot0203310.1,Lot0077280.1,Lot0155700.1,Lot0131800.1,Lot0165990.1,Lot0152370.1,Lot0023060.1,Lot0073760.1,Lot0092050.1,Lot0003580.1,Lot0050560.1,Lot0040650.1,Lot0018880.1,Lot0151160.1,Lot0003230.1,Novel01684,Novel02822,Lot0019850.1,Lot0179070.1,Lot0109040.1,Novel01787,Lot0189180.1,Lot0095660.1,Lot0018090.1,Lot0…
GO:0009889	regulation of biosynthetic process	biological_process	1.2863e-09	2.8909e-07	93	746	1103	16535	Novel02822,Novel01684,Lot0019850.1,Lot0179070.1,Lot0018880.1,Lot0151160.1,Lot0003230.1,Lot0050560.1,Lot0040650.1,Lot0073760.1,Lot0092050.1,Lot0003580.1,Lot0152370.1,Lot0023060.1,Lot0203310.1,Lot0041460.1,Lot0077280.1,Lot0155700.1,Lot0131800.1,Lot0165990.1,Novel01252,Lot0068040.1,Lot0135900.1,Lot0156750.1,Lot0080900.1,Lot0003560.1,Lot0004400.1,Lot0007780.1,Novel00073,Lot0144030.1,Lot0171200.1,Lot0…
GO:0042221	response to chemical	biological_process	1.4047e-09	3.0442e-07	33	746	251	16535	Lot0081340.1,Lot0134680.1,Lot0162440.1,Lot0125970.1,Lot0151160.1,Lot0050560.1,Lot0191580.1,Lot0191630.1,Lot0138720.1,Lot0142640.1,Lot0003580.1,Lot0054230.1,Lot0092050.1,Lot0203310.1,Lot0003560.1,Lot0194180.1,Lot0066830.1,Lot0156750.1,Lot0134380.1,Lot0152820.1,Lot0002760.1,Lot0027840.1,Novel02401,Lot0177900.1,Lot0044400.1,Lot0156770.1,Novel02422,Lot0120480.1,Lot0116900.1,Lot0111770.1,Lot0095660.1,…
GO:2000112	regulation of cellular macromolecule biosynthetic process	biological_process	1.6748e-09	3.5043e-07	92	746	1089	16535	Lot0016050.1,Novel01515,Lot0057770.1,Lot0132540.1,Novel01321,Lot0134380.1,Novel00827,Novel00805,Lot0119040.1,Lot0144250.1,Lot0134680.1,Lot0121090.1,Lot0187320.1,Lot0125970.1,Lot0162440.1,Lot0191580.1,Lot0191630.1,Lot0142640.1,Lot0025600.1,Lot0037550.1,Lot0044400.1,Lot0177900.1,Novel02107,Lot0209040.1,Lot0116900.1,Lot0006760.1,Lot0084570.1,Lot0178000.1,Lot0121980.1,Lot0152820.1,Lot0191500.1,Lot000…
GO:0010468	regulation of gene expression	biological_process	2.1015e-09	4.0854e-07	94	746	1119	16535	Lot0023060.1,Lot0152370.1,Lot0165990.1,Lot0131800.1,Lot0155700.1,Lot0077280.1,Lot0041460.1,Lot0203310.1,Lot0068040.1,Lot0135900.1,Novel01252,Lot0063570.1,Lot0003560.1,Lot0156750.1,Lot0080900.1,Lot0179070.1,Lot0019850.1,Novel01684,Novel02822,Lot0003230.1,Lot0151160.1,Lot0018880.1,Lot0040650.1,Lot0050560.1,Lot0003580.1,Lot0092050.1,Lot0073760.1,Lot0175180.1,Lot0103900.1,Lot0050310.1,Lot0104870.1,Lo…
GO:0006355	regulation of transcription, DNA-templated	biological_process	2.2218e-09	4.0854e-07	89	746	1058	16535	Lot0040650.1,Lot0050560.1,Lot0003580.1,Lot0073760.1,Lot0092050.1,Lot0179070.1,Lot0019850.1,Novel02822,Novel01684,Lot0003230.1,Lot0151160.1,Lot0018880.1,Lot0068040.1,Lot0135900.1,Novel01252,Lot0003560.1,Lot0156750.1,Lot0023060.1,Lot0152370.1,Lot0131800.1,Lot0155700.1,Lot0077280.1,Lot0203310.1,Lot0041460.1,Lot0171200.1,Novel02544,Lot0003980.1,Lot0029410.1,Lot0065190.1,Lot0028140.1,Lot0004400.1,Nove…
GO:1903506	regulation of nucleic acid-templated transcription	biological_process	2.2218e-09	4.0854e-07	89	746	1058	16535	Novel01787,Lot0109040.1,Lot0189180.1,Lot0095660.1,Lot0192630.1,Lot0018090.1,Lot0073500.1,Lot0000420.1,Lot0120480.1,Lot0156770.1,Lot0140930.1,Lot0104870.1,Lot0050310.1,Lot0103900.1,Lot0175180.1,Lot0029410.1,Lot0065190.1,Lot0003980.1,Lot0028140.1,Novel02544,Lot0171200.1,Lot0007780.1,Novel00073,Lot0004400.1,Lot0156750.1,Lot0003560.1,Novel01252,Lot0135900.1,Lot0068040.1,Lot0077280.1,Lot0203310.1,Lot0…
GO:2001141	regulation of RNA biosynthetic process	biological_process	2.2218e-09	4.0854e-07	89	746	1058	16535	Lot0004400.1,Lot0007780.1,Novel00073,Lot0171200.1,Lot0028140.1,Lot0065190.1,Lot0029410.1,Lot0003980.1,Novel02544,Lot0103900.1,Lot0175180.1,Lot0140930.1,Lot0156770.1,Lot0104870.1,Lot0050310.1,Lot0192630.1,Lot0018090.1,Lot0120480.1,Lot0000420.1,Lot0073500.1,Lot0109040.1,Novel01787,Lot0189180.1,Lot0095660.1,Novel02822,Novel01684,Lot0019850.1,Lot0179070.1,Lot0018880.1,Lot0151160.1,Lot0003230.1,Lot005…
GO:0001071	nucleic acid binding transcription factor activity	molecular_function	2.7015e-09	4.6836e-07	53	746	553	16535	Lot0177900.1,Lot0037550.1,Lot0103900.1,Lot0044400.1,Lot0104870.1,Lot0156770.1,Lot0140930.1,Lot0073500.1,Lot0116900.1,Lot0120480.1,Lot0209040.1,Novel02107,Lot0018090.1,Lot0189180.1,Lot0095660.1,Lot0109040.1,Lot0121980.1,Lot0152820.1,Lot0004400.1,Lot0178000.1,Lot0002760.1,Lot0171200.1,Lot0027840.1,Lot0092700.1,Lot0121860.1,Lot0065190.1,Lot0029410.1,Novel00145,Lot0023060.1,Lot0152370.1,Lot0155700.1,…
GO:0003700	transcription factor activity, sequence-specific DNA binding	molecular_function	2.7015e-09	4.6836e-07	53	746	553	16535	Lot0002760.1,Lot0004400.1,Lot0178000.1,Lot0121980.1,Lot0152820.1,Lot0029410.1,Lot0065190.1,Novel00145,Lot0121860.1,Lot0092700.1,Lot0171200.1,Lot0027840.1,Lot0156770.1,Lot0140930.1,Lot0104870.1,Lot0037550.1,Lot0103900.1,Lot0044400.1,Lot0177900.1,Lot0109040.1,Lot0189180.1,Lot0095660.1,Novel02107,Lot0209040.1,Lot0018090.1,Lot0073500.1,Lot0120480.1,Lot0116900.1,Lot0151160.1,Lot0125970.1,Lot0162440.1,…
GO:0051171	regulation of nitrogen compound metabolic process	biological_process	3.2043e-09	5.4011e-07	92	746	1110	16535	Lot0001790.1,Lot0191500.1,Lot0194810.1,Lot0002760.1,Lot0178000.1,Lot0006760.1,Lot0084570.1,Lot0152820.1,Lot0121980.1,Lot0104270.1,Novel00145,Lot0080740.1,Lot0121860.1,Lot0092700.1,Lot0003490.1,Lot0027840.1,Lot0143270.1,Lot0044400.1,Lot0037550.1,Lot0177900.1,Lot0209040.1,Novel02107,Lot0116900.1,Lot0187320.1,Lot0162440.1,Lot0125970.1,Lot0119040.1,Lot0144250.1,Lot0134680.1,Lot0121090.1,Lot0025600.1,…
GO:0051716	cellular response to stimulus	biological_process	3.535e-09	5.7184e-07	162	746	2134	16535	Lot0179370.1,Lot0061590.1,Lot0198110.1,Lot0001560.1,Lot0082060.1,Lot0151160.1,Lot0111530.1,Lot0050560.1,Lot0171980.1,Lot0146670.1,Lot0134600.1,Lot0128180.1,Lot0092050.1,Lot0021370.1,Lot0112120.1,Lot0203310.1,Lot0077450.1,Lot0170860.1,Lot0089160.1,Lot0074910.1,Lot0156750.1,Lot0090120.1,Lot0117180.1,Lot0079120.1,Lot0007780.1,Lot0161820.1,Lot0026830.1,Lot0070910.1,Lot0021360.1,Lot0106240.1,Lot009531…
GO:0051252	regulation of RNA metabolic process	biological_process	3.5862e-09	5.7184e-07	89	746	1070	16535	Lot0003230.1,Lot0018880.1,Lot0151160.1,Lot0019850.1,Lot0179070.1,Novel02822,Novel01684,Lot0003580.1,Lot0073760.1,Lot0092050.1,Lot0050560.1,Lot0040650.1,Lot0155700.1,Lot0131800.1,Lot0203310.1,Lot0041460.1,Lot0077280.1,Lot0023060.1,Lot0152370.1,Lot0003560.1,Lot0156750.1,Lot0135900.1,Lot0068040.1,Novel01252,Novel00073,Lot0007780.1,Lot0004400.1,Novel02544,Lot0028140.1,Lot0065190.1,Lot0029410.1,Lot000…
GO:0044700	single organism signaling	biological_process	3.6753e-09	5.7184e-07	153	746	2000	16535	Lot0026830.1,Lot0070910.1,Lot0161820.1,Lot0095310.1,Lot0105100.1,Lot0106240.1,Lot0021360.1,Lot0117180.1,Lot0007780.1,Lot0079120.1,Lot0192630.1,Lot0043910.1,Lot0003830.1,Lot0120480.1,Lot0035470.1,Lot0171960.1,Lot0095660.1,Lot0072500.1,Lot0187560.1,Lot0163880.1,Lot0098980.1,Lot0050560.1,Lot0111530.1,Lot0092050.1,Lot0128180.1,Lot0134600.1,Lot0146670.1,Lot0171980.1,Lot0198110.1,Lot0001560.1,Lot006159…
GO:0007154	cell communication	biological_process	4.9122e-09	7.4518e-07	155	746	2052	16535	Novel02107,Lot0209040.1,Lot0071520.1,Lot0175330.1,Lot0029830.1,Lot0074090.1,Lot0016930.1,Lot0005020.1,Lot0009530.1,Lot0141330.1,Lot0027840.1,Lot0010860.1,Novel00145,Lot0069250.1,Lot0098130.1,Lot0101380.1,Lot0152820.1,Lot0081140.1,Lot0002760.1,Lot0021030.1,Lot0055190.1,Lot0061470.1,Lot0060480.1,Lot0087540.1,Novel01321,Lot0169270.1,Lot0039630.1,Novel02317,Lot0121150.1,Lot0070880.1,Lot0052160.1,Lot0…
GO:0019222	regulation of metabolic process	biological_process	5.4708e-09	8.0967e-07	105	746	1300	16535	Lot0003580.1,Lot0092050.1,Lot0073760.1,Lot0200190.1,Lot0040650.1,Lot0050560.1,Lot0003230.1,Lot0151160.1,Lot0018880.1,Lot0179070.1,Lot0019850.1,Novel02822,Novel01684,Lot0063570.1,Lot0074910.1,Lot0003560.1,Lot0156750.1,Lot0080900.1,Lot0135900.1,Lot0068040.1,Novel01252,Lot0165990.1,Lot0155700.1,Lot0131800.1,Lot0077280.1,Lot0203310.1,Lot0041460.1,Lot0023060.1,Lot0152370.1,Novel02544,Lot0065190.1,Lot0…
GO:0023052	signaling	biological_process	5.6468e-09	8.1583e-07	153	746	2009	16535	Lot0050560.1,Lot0111530.1,Lot0092050.1,Lot0128180.1,Lot0134600.1,Lot0146670.1,Lot0171980.1,Lot0001560.1,Lot0198110.1,Lot0061590.1,Lot0179370.1,Lot0151160.1,Lot0082060.1,Lot0089160.1,Lot0156750.1,Lot0074910.1,Lot0021370.1,Lot0077450.1,Lot0170860.1,Lot0203310.1,Lot0070910.1,Lot0026830.1,Lot0161820.1,Lot0105100.1,Lot0095310.1,Lot0021360.1,Lot0106240.1,Lot0117180.1,Lot0007780.1,Lot0079120.1,Lot019263…
GO:0019219	regulation of nucleobase-containing compound metabolic process	biological_process	6.1492e-09	8.6775e-07	89	746	1084	16535	Lot0192630.1,Lot0018090.1,Lot0073500.1,Lot0000420.1,Lot0120480.1,Novel01787,Lot0109040.1,Lot0189180.1,Lot0095660.1,Lot0175180.1,Lot0103900.1,Lot0156770.1,Lot0140930.1,Lot0104870.1,Lot0050310.1,Lot0171200.1,Lot0003980.1,Lot0029410.1,Lot0065190.1,Lot0028140.1,Novel02544,Lot0004400.1,Lot0007780.1,Novel00073,Novel01252,Lot0068040.1,Lot0135900.1,Lot0156750.1,Lot0003560.1,Lot0152370.1,Lot0023060.1,Lot0…
GO:0050896	response to stimulus	biological_process	3.9822e-08	5.4918e-06	170	746	2408	16535	Lot0103530.1,Lot0187600.1,Lot0062980.1,Lot0186560.1,Lot0024980.1,Novel03113,Novel00073,Lot0138360.1,Lot0026920.1,Lot0145770.1,Lot0141270.1,Lot0027660.1,Lot0189180.1,Lot0181850.1,Lot0002580.1,Lot0136860.1,Lot0055730.1,Lot0152190.1,Lot0062590.1,Lot0156770.1,Novel02422,Lot0196400.1,Lot0200190.1,Lot0149040.1,Lot0003580.1,Lot0094760.1,Lot0168830.1,Lot0054230.1,Lot0189330.1,Lot0013500.1,Lot0146260.1,Lo…
GO:0006351	transcription, DNA-templated	biological_process	1.9081e-07	2.5171e-05	90	746	1196	16535	Lot0191630.1,Lot0191580.1,Lot0025600.1,Lot0142640.1,Lot0134680.1,Lot0121090.1,Lot0144250.1,Lot0119040.1,Lot0162440.1,Lot0125970.1,Lot0187320.1,Lot0132540.1,Novel01321,Novel00805,Novel00827,Lot0134380.1,Novel01515,Lot0016050.1,Lot0027840.1,Lot0143270.1,Lot0092700.1,Lot0003490.1,Lot0121860.1,Novel00145,Lot0104270.1,Lot0080740.1,Lot0152820.1,Lot0121980.1,Lot0178000.1,Lot0006760.1,Lot0084570.1,Lot019…
GO:0097659	nucleic acid-templated transcription	biological_process	1.9081e-07	2.5171e-05	90	746	1196	16535	Lot0092700.1,Lot0003490.1,Lot0027840.1,Lot0143270.1,Novel00145,Lot0104270.1,Lot0080740.1,Lot0121860.1,Lot0178000.1,Lot0084570.1,Lot0006760.1,Lot0152820.1,Lot0121980.1,Lot0001790.1,Lot0191500.1,Lot0194810.1,Lot0002760.1,Novel02107,Lot0209040.1,Lot0116900.1,Lot0044400.1,Lot0037550.1,Lot0177900.1,Lot0191630.1,Lot0191580.1,Lot0025600.1,Lot0142640.1,Lot0144250.1,Lot0119040.1,Lot0134680.1,Lot0121090.1,…
GO:0032774	RNA biosynthetic process	biological_process	2.3746e-07	3.0658e-05	90	746	1202	16535	Lot0191580.1,Lot0191630.1,Lot0025600.1,Lot0142640.1,Lot0134680.1,Lot0121090.1,Lot0144250.1,Lot0119040.1,Lot0162440.1,Lot0125970.1,Lot0187320.1,Novel01321,Lot0132540.1,Novel00805,Novel00827,Lot0134380.1,Novel01515,Lot0016050.1,Lot0027840.1,Lot0143270.1,Lot0092700.1,Lot0003490.1,Lot0121860.1,Lot0104270.1,Novel00145,Lot0080740.1,Lot0152820.1,Lot0121980.1,Lot0178000.1,Lot0006760.1,Lot0084570.1,Lot019…
GO:0004879	RNA polymerase II transcription factor activity, ligand-activated sequence-specific DNA binding	molecular_function	2.7633e-06	0.0003422	12	746	49	16535	Lot0156770.1,Lot0162440.1,Lot0177900.1,Lot0092050.1,Novel00145,Lot0189180.1,Lot0095660.1,Lot0142640.1,Novel02107,Lot0191630.1,Lot0116900.1,Lot0027840.1
GO:0098531	transcription factor activity, direct ligand regulated sequence-specific DNA binding	molecular_function	2.7633e-06	0.0003422	12	746	49	16535	Novel00145,Lot0092050.1,Lot0095660.1,Lot0189180.1,Lot0142640.1,Lot0191630.1,Novel02107,Lot0116900.1,Lot0027840.1,Lot0156770.1,Lot0162440.1,Lot0177900.1
GO:0000981	RNA polymerase II transcription factor activity, sequence-specific DNA binding	molecular_function	2.9726e-06	0.00036075	13	746	63	16535	Lot0156770.1,Lot0162440.1,Lot0104870.1,Lot0177900.1,Lot0092050.1,Novel00145,Lot0095660.1,Lot0189180.1,Lot0142640.1,Novel02107,Lot0191630.1,Lot0116900.1,Lot0027840.1
GO:1901362	organic cyclic compound biosynthetic process	biological_process	4.4584e-06	0.00053046	95	746	1377	16535	Lot0121090.1,Lot0134680.1,Lot0119040.1,Lot0144250.1,Lot0162440.1,Lot0125970.1,Novel02138,Lot0187320.1,Lot0191630.1,Lot0191580.1,Lot0025600.1,Lot0142640.1,Novel01515,Lot0016050.1,Lot0104720.1,Novel01321,Lot0132540.1,Novel00805,Novel00827,Lot0134380.1,Lot0152820.1,Lot0121980.1,Lot0178000.1,Lot0006760.1,Lot0084570.1,Lot0194810.1,Lot0002760.1,Lot0001790.1,Lot0191500.1,Lot0027840.1,Lot0143270.1,Lot009…
GO:0019438	aromatic compound biosynthetic process	biological_process	4.7546e-06	0.00055482	94	746	1357	16535	Lot0125970.1,Lot0162440.1,Lot0187320.1,Novel02138,Lot0121090.1,Lot0134680.1,Lot0144250.1,Lot0119040.1,Lot0142640.1,Lot0025600.1,Lot0191580.1,Lot0191630.1,Lot0104720.1,Novel01515,Lot0016050.1,Novel00827,Novel00805,Lot0134380.1,Novel01321,Lot0132540.1,Lot0002760.1,Lot0194810.1,Lot0191500.1,Lot0001790.1,Lot0121980.1,Lot0152820.1,Lot0006760.1,Lot0084570.1,Lot0178000.1,Lot0121860.1,Lot0080740.1,Novel0…
GO:0018130	heterocycle biosynthetic process	biological_process	6.7007e-06	0.00076717	94	746	1366	16535	Lot0134380.1,Novel00827,Novel00805,Lot0132540.1,Novel01321,Lot0104720.1,Lot0016050.1,Novel01515,Lot0142640.1,Lot0025600.1,Lot0191580.1,Lot0191630.1,Lot0187320.1,Novel02138,Lot0125970.1,Lot0162440.1,Lot0144250.1,Lot0119040.1,Lot0121090.1,Lot0134680.1,Lot0121400.1,Lot0209040.1,Novel02107,Lot0116900.1,Lot0037550.1,Lot0044400.1,Lot0177900.1,Lot0080740.1,Lot0104270.1,Novel00145,Lot0121860.1,Lot0003490…
GO:0005085	guanyl-nucleotide exchange factor activity	molecular_function	6.9777e-06	0.00078409	31	746	163	16535	Lot0137940.1,Lot0165970.1,Lot0138360.1,Lot0021030.1,Lot0018830.1,Lot0047720.1,Lot0024980.1,Lot0062980.1,Lot0186560.1,Lot0128180.1,Lot0168830.1,Lot0171980.1,Lot0128580.1,Lot0103530.1,Lot0161820.1,Lot0072530.1,Lot0170860.1,Lot0005020.1,Lot0009530.1,Lot0187560.1,Lot0055730.1,Lot0152190.1,Lot0175330.1,Novel02317,Lot0171960.1,Lot0074910.1,Lot0181850.1,Lot0001510.1,Lot0089160.1,Lot0145770.1,Lot0087540.1
GO:0007266	Rho protein signal transduction	biological_process	8.9813e-06	0.00099088	23	746	95	16535	Lot0001510.1,Lot0145770.1,Lot0087540.1,Lot0071520.1,Lot0175330.1,Lot0181850.1,Lot0187560.1,Lot0152190.1,Lot0072530.1,Lot0005020.1,Lot0170860.1,Lot0009530.1,Lot0111530.1,Lot0161820.1,Lot0128180.1,Lot0171980.1,Lot0018830.1,Lot0062980.1,Lot0186560.1,Lot0137940.1,Lot0165970.1,Lot0021030.1,Lot0138360.1
GO:0007264	small GTPase mediated signal transduction	biological_process	9.3725e-06	0.0010054	37	746	270	16535	Lot0181850.1,Lot0171960.1,Lot0175330.1,Lot0145770.1,Lot0071520.1,Lot0009530.1,Lot0005020.1,Lot0055730.1,Lot0152190.1,Lot0163880.1,Lot0187560.1,Lot0105100.1,Lot0103530.1,Lot0161820.1,Lot0021030.1,Lot0138360.1,Lot0137940.1,Lot0062980.1,Lot0186560.1,Lot0024980.1,Lot0074910.1,Novel02317,Lot0087540.1,Lot0001510.1,Lot0089160.1,Lot0072530.1,Lot0170860.1,Lot0171980.1,Lot0168830.1,Lot0128180.1,Lot0111530.…
GO:0034654	nucleobase-containing compound biosynthetic process	biological_process	9.4444e-06	0.0010054	92	746	1333	16535	Lot0037550.1,Lot0044400.1,Lot0177900.1,Novel02107,Lot0209040.1,Lot0116900.1,Lot0121400.1,Lot0006760.1,Lot0084570.1,Lot0178000.1,Lot0121980.1,Lot0152820.1,Lot0191500.1,Lot0001790.1,Lot0002760.1,Lot0194810.1,Lot0003490.1,Lot0092700.1,Lot0143270.1,Lot0027840.1,Lot0080740.1,Novel00145,Lot0104270.1,Lot0121860.1,Lot0016050.1,Novel01515,Lot0104720.1,Novel01321,Lot0132540.1,Lot0134380.1,Novel00827,Novel0…
GO:0035556	intracellular signal transduction	biological_process	1.3625e-05	0.0014255	62	746	556	16535	Lot0140720.1,Lot0179370.1,Lot0189330.1,Lot0013500.1,Lot0018830.1,Lot0047720.1,Lot0165970.1,Lot0008850.1,Lot0200190.1,Lot0111530.1,Lot0196400.1,Lot0149040.1,Lot0171980.1,Lot0025250.1,Lot0128180.1,Lot0168830.1,Lot0178140.1,Lot0070880.1,Lot0104720.1,Lot0046880.1,Lot0170860.1,Lot0072530.1,Lot0039630.1,Lot0087540.1,Lot0089160.1,Lot0061470.1,Lot0001510.1,Lot0024860.1,Lot0074910.1,Lot0151080.1,Novel0231…
GO:0005634	nucleus	cellular_component	1.4371e-05	0.001478	89	746	1178	16535	Lot0045590.1,Lot0165700.1,Lot0047870.1,Lot0116310.1,Lot0081320.1,Lot0090120.1,Lot0111000.1,Novel02544,Lot0029410.1,Novel01293,Lot0104870.1,Lot0050310.1,Lot0156770.1,Lot0149780.1,Lot0175180.1,Lot0095660.1,Lot0189180.1,Novel01268,Novel01787,Lot0070970.1,Lot0000420.1,Lot0120480.1,Lot0151160.1,Lot0179070.1,Lot0201460.1,Novel02822,Lot0139500.1,Lot0092050.1,Lot0075050.1,Lot0040650.1,Lot0050560.1,Lot011…
GO:0007265	Ras protein signal transduction	biological_process	2.3674e-05	0.0023943	25	746	123	16535	Lot0181850.1,Lot0175330.1,Novel02317,Lot0071520.1,Lot0087540.1,Lot0145770.1,Lot0001510.1,Lot0009530.1,Lot0005020.1,Lot0170860.1,Lot0072530.1,Lot0152190.1,Lot0187560.1,Lot0171980.1,Lot0128180.1,Lot0161820.1,Lot0111530.1,Lot0103530.1,Lot0138360.1,Lot0021030.1,Lot0165970.1,Lot0137940.1,Lot0186560.1,Lot0062980.1,Lot0018830.1
GO:0005088	Ras guanyl-nucleotide exchange factor activity	molecular_function	3.0071e-05	0.0029913	22	746	96	16535	Lot0062980.1,Lot0186560.1,Lot0018830.1,Lot0165970.1,Lot0138360.1,Lot0021030.1,Lot0137940.1,Lot0161820.1,Lot0171980.1,Lot0128180.1,Lot0152190.1,Lot0187560.1,Lot0009530.1,Lot0072530.1,Lot0005020.1,Lot0170860.1,Lot0087540.1,Lot0145770.1,Lot0001510.1,Lot0074910.1,Lot0181850.1,Lot0175330.1
GO:0009059	macromolecule biosynthetic process	biological_process	3.2086e-05	0.0031403	106	746	1679	16535	Lot0092050.1,Lot0073760.1,Lot0003580.1,Lot0040650.1,Lot0103910.1,Lot0191980.1,Lot0050560.1,Lot0151160.1,Lot0018880.1,Lot0003230.1,Novel00713,Novel02822,Novel01684,Lot0179070.1,Lot0019850.1,Lot0080900.1,Lot0156750.1,Lot0003560.1,Novel01252,Lot0135900.1,Lot0068040.1,Lot0077280.1,Lot0203310.1,Lot0041460.1,Lot0165990.1,Lot0131800.1,Lot0155700.1,Lot0073040.1,Lot0152370.1,Lot0023060.1,Lot0029410.1,Lot0…
GO:0034645	cellular macromolecule biosynthetic process	biological_process	3.3082e-05	0.0031864	105	746	1664	16535	Novel00827,Novel00805,Lot0134380.1,Novel01321,Lot0132540.1,Lot0057770.1,Novel01515,Lot0016050.1,Lot0142640.1,Lot0025600.1,Lot0137530.1,Lot0191630.1,Lot0191580.1,Lot0125970.1,Lot0162440.1,Lot0187320.1,Lot0134680.1,Lot0121090.1,Lot0144250.1,Lot0119040.1,Lot0017330.1,Lot0121400.1,Novel03709,Lot0116900.1,Novel02107,Lot0209040.1,Lot0177900.1,Lot0037550.1,Lot0044400.1,Lot0121860.1,Lot0147780.1,Lot00807…
GO:0005089	Rho guanyl-nucleotide exchange factor activity	molecular_function	3.6929e-05	0.0035013	21	746	88	16535	Lot0161820.1,Lot0128180.1,Lot0171980.1,Lot0018830.1,Lot0062980.1,Lot0186560.1,Lot0137940.1,Lot0165970.1,Lot0138360.1,Lot0021030.1,Lot0001510.1,Lot0087540.1,Lot0145770.1,Lot0175330.1,Lot0181850.1,Lot0187560.1,Lot0152190.1,Lot0072530.1,Lot0005020.1,Lot0170860.1,Lot0009530.1
GO:0051056	regulation of small GTPase mediated signal transduction	biological_process	3.9996e-05	0.0037338	26	746	127	16535	Lot0187560.1,Lot0152190.1,Lot0072530.1,Lot0170860.1,Lot0005020.1,Lot0009530.1,Lot0001510.1,Lot0087540.1,Lot0145770.1,Lot0175330.1,Novel02317,Lot0181850.1,Lot0018830.1,Lot0062980.1,Lot0186560.1,Lot0137940.1,Lot0165970.1,Lot0138360.1,Lot0021030.1,Lot0149040.1,Lot0103530.1,Lot0200190.1,Lot0161820.1,Lot0105100.1,Lot0128180.1,Lot0171980.1
GO:0035023	regulation of Rho protein signal transduction	biological_process	4.5735e-05	0.0042049	21	746	90	16535	Lot0128180.1,Lot0171980.1,Lot0161820.1,Lot0137940.1,Lot0021030.1,Lot0138360.1,Lot0165970.1,Lot0018830.1,Lot0186560.1,Lot0062980.1,Lot0175330.1,Lot0181850.1,Lot0001510.1,Lot0087540.1,Lot0145770.1,Lot0005020.1,Lot0170860.1,Lot0072530.1,Lot0009530.1,Lot0187560.1,Lot0152190.1
GO:0010646	regulation of cell communication	biological_process	7.069e-05	0.0064022	36	746	292	16535	Lot0121150.1,Lot0170860.1,Lot0072530.1,Lot0060480.1,Lot0001510.1,Lot0087540.1,Novel02317,Lot0024860.1,Lot0018830.1,Lot0081340.1,Lot0069180.1,Lot0165970.1,Lot0149040.1,Lot0200190.1,Lot0196400.1,Lot0128180.1,Lot0141930.1,Lot0171980.1,Lot0187560.1,Lot0152190.1,Lot0005020.1,Lot0009530.1,Lot0145770.1,Lot0029830.1,Lot0175330.1,Lot0181850.1,Lot0186560.1,Lot0062980.1,Lot0137940.1,Lot0021030.1,Lot0138360.…
GO:0046578	regulation of Ras protein signal transduction	biological_process	7.219e-05	0.0064419	23	746	111	16535	Lot0175330.1,Novel02317,Lot0181850.1,Lot0001510.1,Lot0145770.1,Lot0087540.1,Lot0005020.1,Lot0170860.1,Lot0072530.1,Lot0009530.1,Lot0187560.1,Lot0152190.1,Lot0128180.1,Lot0171980.1,Lot0161820.1,Lot0103530.1,Lot0137940.1,Lot0138360.1,Lot0021030.1,Lot0165970.1,Lot0018830.1,Lot0186560.1,Lot0062980.1
GO:0009966	regulation of signal transduction	biological_process	8.161e-05	0.0071769	34	746	265	16535	Lot0121150.1,Lot0170860.1,Lot0072530.1,Lot0087540.1,Lot0060480.1,Lot0001510.1,Novel02317,Lot0081340.1,Lot0018830.1,Lot0165970.1,Lot0069180.1,Lot0200190.1,Lot0196400.1,Lot0149040.1,Lot0141930.1,Lot0171980.1,Lot0128180.1,Lot0152190.1,Lot0187560.1,Lot0009530.1,Lot0005020.1,Lot0145770.1,Lot0181850.1,Lot0175330.1,Lot0186560.1,Lot0062980.1,Lot0138360.1,Lot0021030.1,Lot0137940.1,Lot0161820.1,Lot0103530.…
GO:0023051	regulation of signaling	biological_process	0.00010815	0.0093748	36	746	300	16535	Lot0081340.1,Lot0018830.1,Lot0165970.1,Lot0069180.1,Lot0196400.1,Lot0200190.1,Lot0149040.1,Lot0171980.1,Lot0141930.1,Lot0128180.1,Lot0121150.1,Lot0072530.1,Lot0170860.1,Lot0087540.1,Lot0060480.1,Lot0001510.1,Lot0024860.1,Novel02317,Lot0062980.1,Lot0186560.1,Lot0138360.1,Lot0021030.1,Lot0137940.1,Lot0103530.1,Lot0161820.1,Lot0070910.1,Lot0069250.1,Lot0105100.1,Lot0152190.1,Lot0187560.1,Lot0009530.…
GO:0044763	single-organism cellular process	biological_process	0.00011892	0.010163	281	746	4873	16535	Lot0189180.1,Lot0122370.1,Lot0002580.1,Lot0136860.1,Lot0145770.1,Lot0027660.1,Lot0062590.1,Lot0180490.1,Lot0156770.1,Lot0057520.1,Lot0103530.1,Lot0187600.1,Lot0128950.1,Lot0129850.1,Lot0138360.1,Lot0108060.1,Lot0180880.1,Lot0062980.1,Lot0024980.1,Lot0136230.1,Lot0042070.1,Lot0003560.1,Lot0080900.1,Lot0113510.1,Lot0066830.1,Lot0163380.1,Lot0028200.1,Lot0079680.1,Lot0072530.1,Lot0064370.1,Lot019640…
GO:0044271	cellular nitrogen compound biosynthetic process	biological_process	0.00012543	0.010533	98	746	1615	16535	Lot0177900.1,Lot0037550.1,Lot0044400.1,Lot0121400.1,Lot0116900.1,Novel02107,Lot0209040.1,Lot0002760.1,Lot0194810.1,Lot0191500.1,Lot0001790.1,Lot0121980.1,Lot0152820.1,Lot0084570.1,Lot0006760.1,Lot0178000.1,Lot0121860.1,Lot0080740.1,Lot0104270.1,Novel00145,Lot0143270.1,Lot0027840.1,Lot0003490.1,Lot0092700.1,Lot0104720.1,Lot0057770.1,Novel01515,Lot0016050.1,Novel00827,Novel00805,Lot0134380.1,Novel0…
GO:1902531	regulation of intracellular signal transduction	biological_process	0.00012671	0.010533	28	746	181	16535	Lot0062980.1,Lot0186560.1,Lot0018830.1,Lot0165970.1,Lot0138360.1,Lot0021030.1,Lot0137940.1,Lot0103530.1,Lot0196400.1,Lot0161820.1,Lot0200190.1,Lot0149040.1,Lot0171980.1,Lot0069250.1,Lot0105100.1,Lot0128180.1,Lot0152190.1,Lot0187560.1,Lot0009530.1,Lot0072530.1,Lot0170860.1,Lot0005020.1,Lot0087540.1,Lot0145770.1,Lot0001510.1,Lot0181850.1,Lot0175330.1,Novel02317
GO:1901576	organic substance biosynthetic process	biological_process	0.00014713	0.012065	115	746	1965	16535	Lot0189180.1,Lot0095660.1,Lot0109040.1,Novel01787,Lot0120480.1,Lot0000420.1,Lot0073500.1,Lot0192630.1,Lot0018090.1,Lot0050310.1,Lot0104870.1,Lot0140930.1,Lot0156770.1,Lot0175180.1,Lot0103900.1,Novel02544,Lot0028140.1,Lot0154220.1,Lot0029410.1,Lot0065190.1,Lot0003980.1,Novel02065,Lot0171200.1,Lot0144030.1,Novel00073,Lot0180880.1,Lot0007780.1,Lot0004400.1,Lot0003560.1,Lot0156750.1,Lot0080900.1,Lot0…
GO:0009058	biosynthetic process	biological_process	0.00024839	0.020096	116	746	2025	16535	Lot0177900.1,Lot0044400.1,Lot0037550.1,Lot0116900.1,Lot0111770.1,Lot0018460.1,Novel02107,Lot0209040.1,Novel03709,Lot0121400.1,Lot0152820.1,Lot0121980.1,Novel02275,Lot0178000.1,Lot0006760.1,Lot0084570.1,Lot0062020.1,Lot0194810.1,Lot0002760.1,Lot0001790.1,Lot0191500.1,Lot0027840.1,Lot0143270.1,Lot0092700.1,Lot0029590.1,Lot0003490.1,Lot0121860.1,Lot0147780.1,Novel00145,Lot0104270.1,Lot0080740.1,Nove…
GO:0044249	cellular biosynthetic process	biological_process	0.00026263	0.020969	112	746	1919	16535	Lot0132540.1,Novel01321,Novel00827,Novel00805,Lot0134380.1,Novel01515,Lot0016050.1,Lot0104720.1,Lot0057770.1,Lot0191630.1,Lot0191580.1,Lot0142640.1,Lot0025600.1,Lot0137530.1,Lot0134680.1,Lot0121090.1,Lot0119040.1,Lot0017330.1,Lot0144250.1,Lot0125970.1,Lot0162440.1,Lot0187320.1,Novel02138,Lot0116900.1,Lot0209040.1,Novel02107,Lot0111770.1,Lot0018460.1,Lot0121400.1,Novel03709,Lot0177900.1,Lot0037550…
GO:0009987	cellular process	biological_process	0.00028855	0.02274	402	746	7633	16535	Lot0140720.1,Lot0144250.1,Lot0003440.1,Lot0125970.1,Lot0008850.1,Lot0069180.1,Lot0089070.1,Lot0160400.1,Lot0025250.1,Lot0137530.1,Lot0142640.1,Lot0071280.1,Lot0206540.1,Lot0077740.1,Lot0051670.1,Lot0073280.1,Lot0046880.1,Lot0169270.1,Lot0087540.1,Lot0102320.1,Novel01321,Lot0061470.1,Novel00827,Lot0098130.1,Lot0194810.1,Lot0021030.1,Lot0095180.1,Lot0028610.1,Lot0098000.1,Novel00300,Lot0141330.1,No…
GO:0048583	regulation of response to stimulus	biological_process	0.00033102	0.025752	36	746	316	16535	Lot0200190.1,Lot0196400.1,Lot0149040.1,Lot0141930.1,Lot0171980.1,Lot0128180.1,Lot0081340.1,Lot0018830.1,Lot0165970.1,Lot0069180.1,Lot0087540.1,Lot0001510.1,Lot0060480.1,Lot0194180.1,Novel02317,Lot0121150.1,Lot0170860.1,Lot0072530.1,Lot0161820.1,Lot0103530.1,Lot0070910.1,Lot0069250.1,Lot0105100.1,Lot0186560.1,Lot0062980.1,Lot0138360.1,Lot0021030.1,Lot0137940.1,Lot0145770.1,Lot0181850.1,Lot0029830.…
GO:0016070	RNA metabolic process	biological_process	0.00066198	0.050847	95	746	1524	16535	Lot0171200.1,Novel01293,Novel02065,Lot0029410.1,Lot0065190.1,Lot0003980.1,Lot0028140.1,Novel02544,Lot0004400.1,Lot0007780.1,Novel00073,Lot0192630.1,Lot0018090.1,Lot0000420.1,Lot0073500.1,Lot0120480.1,Novel01787,Lot0109040.1,Lot0189180.1,Lot0095660.1,Lot0103900.1,Lot0175180.1,Lot0156770.1,Lot0140930.1,Lot0050310.1,Lot0104870.1,Lot0040650.1,Lot0050560.1,Lot0073760.1,Lot0092050.1,Lot0003580.1,Novel0…
GO:0007167	enzyme linked receptor protein signaling pathway	biological_process	0.00080669	0.061188	14	746	109	16535	Lot0081340.1,Lot0129120.1,Lot0146260.1,Lot0052160.1,Lot0001560.1,Lot0055190.1,Lot0082060.1,Lot0125660.1,Lot0077450.1,Lot0203310.1,Lot0043910.1,Lot0003580.1,Lot0003560.1,Lot0066830.1
GO:0019888	protein phosphatase regulator activity	molecular_function	0.00087111	0.065258	5	746	26	16535	Lot0101380.1,Lot0059730.1,Lot0103920.1,Lot0169100.1,Lot0056520.1
GO:0008287	protein serine/threonine phosphatase complex	cellular_component	0.00091435	0.066847	4	746	16	16535	Lot0056520.1,Lot0103920.1,Lot0059730.1,Lot0101380.1
GO:1903293	phosphatase complex	cellular_component	0.00091435	0.066847	4	746	16	16535	Lot0056520.1,Lot0103920.1,Lot0101380.1,Lot0059730.1
GO:0010467	gene expression	biological_process	0.0013747	0.099308	100	746	1735	16535	Lot0116900.1,Novel02107,Lot0209040.1,Lot0132560.1,Novel02237,Lot0177900.1,Lot0044400.1,Lot0037550.1,Lot0027840.1,Lot0143270.1,Lot0098000.1,Lot0092700.1,Lot0003490.1,Lot0121860.1,Novel00145,Lot0104270.1,Lot0080740.1,Lot0152820.1,Lot0121980.1,Lot0178000.1,Lot0084570.1,Lot0006760.1,Lot0194810.1,Lot0002760.1,Lot0001790.1,Lot0191500.1,Lot0132540.1,Novel01321,Lot0211100.1,Novel00805,Novel00827,Lot01343…
GO:0044699	single-organism process	biological_process	0.0017131	0.1223	322	746	6120	16535	Lot0105860.1,Lot0018830.1,Lot0128930.1,Lot0167820.1,Novel02138,Lot0041930.1,Lot0165970.1,Lot0147130.1,Lot0154130.1,Lot0141930.1,Lot0121870.1,Lot0070880.1,Lot0052160.1,Lot0121150.1,Lot0012630.1,Lot0171660.1,Lot0010250.1,Lot0060480.1,Lot0208640.1,Lot0039630.1,Novel02317,Lot0101380.1,Lot0152820.1,Lot0192590.1,Lot0081140.1,Lot0002760.1,Lot0055190.1,Lot0116120.1,Lot0010860.1,Lot0027840.1,Lot0185540.1,…
GO:0019199	transmembrane receptor protein kinase activity	molecular_function	0.001823	0.12862	10	746	51	16535	Lot0066830.1,Lot0043910.1,Lot0055190.1,Lot0082060.1,Lot0125660.1,Lot0077450.1,Lot0146260.1,Lot0129120.1,Lot0052160.1,Lot0001560.1
GO:0008170	N-methyltransferase activity	molecular_function	0.0021044	0.14678	8	746	31	16535	Lot0181220.1,Lot0173200.1,Lot0175700.1,Lot0124200.1,Lot0146060.1,Novel00073,Lot0010380.1,Lot0043070.1
GO:0016278	lysine N-methyltransferase activity	molecular_function	0.0039372	0.26254	7	746	24	16535	Novel00073,Lot0124200.1,Lot0175700.1,Lot0043070.1,Lot0010380.1,Lot0173200.1,Lot0181220.1
GO:0016279	protein-lysine N-methyltransferase activity	molecular_function	0.0039372	0.26254	7	746	24	16535	Novel00073,Lot0175700.1,Lot0124200.1,Lot0173200.1,Lot0010380.1,Lot0043070.1,Lot0181220.1
GO:0018024	histone-lysine N-methyltransferase activity	molecular_function	0.0039372	0.26254	7	746	24	16535	Lot0124200.1,Lot0175700.1,Novel00073,Lot0181220.1,Lot0173200.1,Lot0010380.1,Lot0043070.1
GO:0042054	histone methyltransferase activity	molecular_function	0.0039372	0.26254	7	746	24	16535	Novel00073,Lot0124200.1,Lot0175700.1,Lot0043070.1,Lot0010380.1,Lot0173200.1,Lot0181220.1
GO:0007178	transmembrane receptor protein serine/threonine kinase signaling pathway	biological_process	0.0043158	0.28465	7	746	47	16535	Lot0146260.1,Lot0129120.1,Lot0003560.1,Lot0055190.1,Lot0003580.1,Lot0203310.1,Lot0125660.1
GO:0019208	phosphatase regulator activity	molecular_function	0.0047373	0.28528	5	746	30	16535	Lot0059730.1,Lot0101380.1,Lot0103920.1,Lot0169100.1,Lot0056520.1
GO:0003677	DNA binding	molecular_function	0.0047633	0.28528	73	746	1254	16535	Lot0178000.1,Lot0084570.1,Lot0152820.1,Lot0121980.1,Novel00514,Lot0004490.1,Lot0002760.1,Lot0027840.1,Novel00145,Lot0121860.1,Lot0044400.1,Lot0037550.1,Lot0135300.1,Lot0177900.1,Novel02107,Lot0116900.1,Novel03709,Lot0121400.1,Lot0075700.1,Lot0134680.1,Lot0121090.1,Lot0187320.1,Lot0162440.1,Lot0125970.1,Lot0191580.1,Lot0191630.1,Lot0060250.1,Lot0142640.1,Lot0128450.1,Lot0132540.1,Lot0001180.1,Lot0…
GO:0004883	glucocorticoid receptor activity	molecular_function	0.0047954	0.28528	2	746	2	16535	Lot0120480.1,Lot0044400.1
GO:0031958	corticosteroid receptor signaling pathway	biological_process	0.0047954	0.28528	2	746	2	16535	Lot0120480.1,Lot0044400.1
GO:0031960	response to corticosteroid	biological_process	0.0047954	0.28528	2	746	2	16535	Lot0044400.1,Lot0120480.1
GO:0042921	glucocorticoid receptor signaling pathway	biological_process	0.0047954	0.28528	2	746	2	16535	Lot0120480.1,Lot0044400.1
GO:0043402	glucocorticoid mediated signaling pathway	biological_process	0.0047954	0.28528	2	746	2	16535	Lot0044400.1,Lot0120480.1
GO:0051384	response to glucocorticoid	biological_process	0.0047954	0.28528	2	746	2	16535	Lot0044400.1,Lot0120480.1
GO:0071384	cellular response to corticosteroid stimulus	biological_process	0.0047954	0.28528	2	746	2	16535	Lot0120480.1,Lot0044400.1
GO:0071385	cellular response to glucocorticoid stimulus	biological_process	0.0047954	0.28528	2	746	2	16535	Lot0044400.1,Lot0120480.1
GO:0008276	protein methyltransferase activity	molecular_function	0.0062551	0.3685	7	746	30	16535	Lot0010380.1,Lot0173200.1,Lot0043070.1,Lot0181220.1,Novel00073,Lot0175700.1,Lot0124200.1
GO:0004872	receptor activity	molecular_function	0.0064367	0.37556	53	746	849	16535	Lot0216280.1,Lot0189180.1,Lot0095660.1,Lot0141270.1,Lot0043910.1,Lot0192630.1,Novel02107,Lot0027660.1,Lot0116900.1,Lot0120480.1,Lot0003830.1,Lot0156770.1,Lot0044400.1,Lot0072500.1,Lot0129120.1,Lot0177900.1,Novel00145,Lot0106240.1,Lot0063300.1,Lot0187600.1,Lot0202500.1,Lot0027840.1,Lot0007780.1,Novel02355,Lot0002760.1,Lot0055190.1,Lot0152820.1,Lot0133180.1,Lot0066830.1,Lot0116960.1,Lot0134380.1,Lo…
GO:0042886	amide transport	biological_process	0.0066356	0.38347	3	746	10	16535	Lot0029830.1,Lot0054230.1,Lot0185540.1
GO:0098772	molecular function regulator	molecular_function	0.0078179	0.44754	46	746	537	16535	Lot0171980.1,Lot0128180.1,Lot0168830.1,Lot0200190.1,Lot0149040.1,Lot0165970.1,Lot0018830.1,Lot0047720.1,Lot0074910.1,Novel02317,Lot0087540.1,Lot0001510.1,Lot0089160.1,Lot0171660.1,Lot0072530.1,Lot0056520.1,Lot0170860.1,Lot0142520.1,Lot0021360.1,Lot0169100.1,Lot0105100.1,Lot0103530.1,Lot0161820.1,Lot0059730.1,Lot0128580.1,Lot0103920.1,Novel03113,Lot0138360.1,Lot0021030.1,Lot0053200.1,Lot0137940.1,…
GO:0060089	molecular transducer activity	molecular_function	0.0088465	0.50169	58	746	978	16535	Lot0001560.1,Lot0146260.1,Lot0061590.1,Lot0134680.1,Lot0119800.1,Lot0069180.1,Lot0008850.1,Lot0151160.1,Lot0125660.1,Lot0162440.1,Lot0082060.1,Lot0050560.1,Lot0191630.1,Lot0160400.1,Lot0134600.1,Lot0092050.1,Lot0142640.1,Lot0094760.1,Lot0052160.1,Lot0077450.1,Lot0017260.1,Lot0168460.1,Lot0169270.1,Lot0039630.1,Lot0116960.1,Lot0066830.1,Lot0134380.1,Lot0156750.1,Lot0152820.1,Lot0133180.1,Lot000778…
GO:0016301	kinase activity	molecular_function	0.0099287	0.55785	63	746	808	16535	Lot0129120.1,Lot0214380.1,Lot0187590.1,Lot0102130.1,Lot0055970.1,Lot0042660.1,Lot0180490.1,Lot0062590.1,Lot0063500.1,Lot0198860.1,Lot0145770.1,Lot0071520.1,Lot0043910.1,Lot0126070.1,Lot0075040.1,Lot0134530.1,Lot0015530.1,Lot0187350.1,Novel02275,Lot0081320.1,Lot0117180.1,Lot0135620.1,Lot0055190.1,Lot0079120.1,Lot0106580.1,Lot0014730.1,Lot0144030.1,Lot0169870.1,Lot0063630.1,Lot0128580.1,Lot0070880.…
GO:0038023	signaling receptor activity	molecular_function	0.010706	0.59602	47	746	776	16535	Lot0095660.1,Lot0189180.1,Lot0003830.1,Lot0116900.1,Lot0120480.1,Novel02107,Lot0027660.1,Lot0043910.1,Lot0141270.1,Lot0156770.1,Lot0177900.1,Lot0129120.1,Lot0072500.1,Lot0044400.1,Lot0106240.1,Novel00145,Lot0027840.1,Lot0202500.1,Lot0187600.1,Lot0055190.1,Lot0002760.1,Novel02355,Lot0133180.1,Lot0152820.1,Lot0134380.1,Lot0156750.1,Lot0066830.1,Lot0116960.1,Lot0169270.1,Lot0168460.1,Lot0077450.1,Lo…
GO:0030968	endoplasmic reticulum unfolded protein response	biological_process	0.011541	0.61972	2	746	5	16535	Lot0191580.1,Lot0125970.1
GO:0034620	cellular response to unfolded protein	biological_process	0.011541	0.61972	2	746	5	16535	Lot0125970.1,Lot0191580.1
GO:0035497	cAMP response element binding	molecular_function	0.011541	0.61972	2	746	5	16535	Lot0191580.1,Lot0125970.1
GO:0035967	cellular response to topologically incorrect protein	biological_process	0.011541	0.61972	2	746	5	16535	Lot0125970.1,Lot0191580.1
GO:0035257	nuclear hormone receptor binding	molecular_function	0.012086	0.64334	2	746	2	16535	Lot0104270.1,Lot0135900.1
GO:0005488	binding	molecular_function	0.012689	0.66954	525	746	9969	16535	Lot0043070.1,Lot0084810.1,Lot0063630.1,Lot0148830.1,Lot0130570.1,Lot0031110.1,Lot0199280.1,Lot0014730.1,Lot0144580.1,Lot0080740.1,Lot0092800.1,Lot0071080.1,Lot0010380.1,Lot0126070.1,Lot0133690.1,Lot0201680.1,Lot0078430.1,Lot0118110.1,Lot0063500.1,Lot0209520.1,Lot0022430.1,Lot0021440.1,Lot0191630.1,Lot0191580.1,Lot0015880.1,Lot0045790.1,Lot0062710.1,Lot0063510.1,Lot0104290.1,Lot0107020.1,Lot018732…
GO:0030518	intracellular steroid hormone receptor signaling pathway	biological_process	0.012886	0.67406	5	746	18	16535	Novel00145,Lot0095660.1,Lot0044400.1,Novel02107,Lot0120480.1
GO:0044260	cellular macromolecule metabolic process	biological_process	0.013202	0.67495	188	746	3476	16535	Lot0057770.1,Lot0056520.1,Lot0128450.1,Lot0142520.1,Lot0016050.1,Lot0177270.1,Novel01515,Lot0134380.1,Novel00805,Lot0081820.1,Lot0164670.1,Lot0211100.1,Lot0187320.1,Lot0125660.1,Lot0162440.1,Lot0017330.1,Lot0119040.1,Lot0134680.1,Lot0121090.1,Lot0025600.1,Lot0098020.1,Lot0191580.1,Lot0191630.1,Lot0198860.1,Lot0044400.1,Lot0078430.1,Lot0037550.1,Lot0148900.1,Lot0129120.1,Lot0177900.1,Lot0173200.1,…
GO:0043231	intracellular membrane-bounded organelle	cellular_component	0.013244	0.67495	97	746	1717	16535	Novel01252,Lot0109370.1,Lot0192530.1,Lot0135900.1,Lot0068040.1,Lot0017790.1,Novel01457,Lot0116960.1,Lot0156750.1,Lot0194180.1,Lot0073040.1,Lot0041460.1,Lot0155700.1,Lot0112120.1,Lot0050560.1,Lot0040650.1,Lot0075050.1,Lot0092050.1,Lot0139500.1,Novel02822,Lot0201460.1,Lot0179070.1,Lot0119800.1,Lot0151160.1,Lot0120480.1,Lot0000420.1,Lot0070970.1,Lot0216280.1,Novel01787,Novel01268,Lot0189180.1,Lot009…
GO:0043227	membrane-bounded organelle	cellular_component	0.013464	0.67495	97	746	1718	16535	Lot0045590.1,Lot0165700.1,Lot0116310.1,Lot0047870.1,Lot0081320.1,Lot0090120.1,Lot0111000.1,Novel02544,Lot0029410.1,Novel01293,Lot0104870.1,Lot0050310.1,Lot0156770.1,Lot0149780.1,Lot0175180.1,Lot0189180.1,Lot0095660.1,Novel01268,Novel01787,Lot0216280.1,Lot0000420.1,Lot0070970.1,Lot0120480.1,Lot0151160.1,Lot0119800.1,Lot0179070.1,Lot0201460.1,Novel02822,Lot0139500.1,Lot0092050.1,Lot0040650.1,Lot007…
GO:0005515	protein binding	molecular_function	0.013647	0.67495	304	746	5173	16535	Lot0017390.1,Lot0001180.1,Novel01321,Lot0087540.1,Lot0133980.1,Lot0215680.1,Lot0114830.1,Lot0206540.1,Lot0077740.1,Lot0051670.1,Lot0063310.1,Lot0027030.1,Lot0200550.1,Lot0071280.1,Lot0003440.1,Lot0082560.1,Lot0124280.1,Lot0071520.1,Lot0209040.1,Lot0103810.1,Lot0097940.1,Novel00292,Lot0016930.1,Lot0003820.1,Lot0101260.1,Lot0175520.1,Lot0166460.1,Lot0094390.1,Lot0135000.1,Novel00228,Lot0106250.1,Lo…
GO:0009743	response to carbohydrate	biological_process	0.014518	0.67495	2	746	3	16535	Lot0111770.1,Lot0029830.1
GO:0009746	response to hexose	biological_process	0.014518	0.67495	2	746	3	16535	Lot0111770.1,Lot0029830.1
GO:0009749	response to glucose	biological_process	0.014518	0.67495	2	746	3	16535	Lot0029830.1,Lot0111770.1
GO:0034284	response to monosaccharide	biological_process	0.014518	0.67495	2	746	3	16535	Lot0029830.1,Lot0111770.1
GO:0071322	cellular response to carbohydrate stimulus	biological_process	0.014518	0.67495	2	746	3	16535	Lot0111770.1,Lot0029830.1
GO:0071326	cellular response to monosaccharide stimulus	biological_process	0.014518	0.67495	2	746	3	16535	Lot0111770.1,Lot0029830.1
GO:0071331	cellular response to hexose stimulus	biological_process	0.014518	0.67495	2	746	3	16535	Lot0029830.1,Lot0111770.1
GO:0071333	cellular response to glucose stimulus	biological_process	0.014518	0.67495	2	746	3	16535	Lot0111770.1,Lot0029830.1
GO:0090304	nucleic acid metabolic process	biological_process	0.014539	0.67495	108	746	1907	16535	Novel02544,Lot0028140.1,Lot0029410.1,Lot0065190.1,Lot0003980.1,Novel01293,Novel02065,Lot0171200.1,Novel00073,Lot0007780.1,Lot0004400.1,Lot0090120.1,Lot0095660.1,Lot0189180.1,Lot0109040.1,Novel01787,Lot0120480.1,Lot0036800.1,Lot0073500.1,Lot0000420.1,Lot0192630.1,Lot0018090.1,Lot0050310.1,Lot0104870.1,Lot0140930.1,Lot0156770.1,Lot0175180.1,Lot0103900.1,Lot0003580.1,Lot0092050.1,Lot0073760.1,Lot005…
GO:0004871	signal transducer activity	molecular_function	0.014572	0.67495	52	746	905	16535	Lot0061590.1,Lot0134680.1,Lot0146260.1,Lot0001560.1,Lot0082060.1,Lot0162440.1,Lot0151160.1,Lot0008850.1,Lot0069180.1,Lot0125660.1,Lot0160400.1,Lot0191630.1,Lot0050560.1,Lot0094760.1,Lot0142640.1,Lot0092050.1,Lot0134600.1,Lot0052160.1,Lot0077450.1,Lot0039630.1,Lot0169270.1,Lot0168460.1,Lot0156750.1,Lot0134380.1,Lot0066830.1,Lot0116960.1,Lot0133180.1,Lot0152820.1,Novel03113,Lot0055190.1,Lot0002760.…
GO:0006986	response to unfolded protein	biological_process	0.014682	0.67495	2	746	6	16535	Lot0191580.1,Lot0125970.1
GO:0035966	response to topologically incorrect protein	biological_process	0.014682	0.67495	2	746	6	16535	Lot0125970.1,Lot0191580.1
GO:0016307	phosphatidylinositol phosphate kinase activity	molecular_function	0.014907	0.68013	3	746	14	16535	Lot0062590.1,Lot0180490.1,Lot0135620.1
GO:0004887	thyroid hormone receptor activity	molecular_function	0.015243	0.69024	2	746	6	16535	Lot0116900.1,Lot0156770.1
GO:0044237	cellular metabolic process	biological_process	0.015529	0.69802	213	746	4120	16535	Lot0178000.1,Lot0006760.1,Lot0084570.1,Novel02275,Lot0121980.1,Lot0001790.1,Lot0152800.1,Lot0135620.1,Lot0062020.1,Lot0014730.1,Lot0092700.1,Lot0063630.1,Lot0003490.1,Lot0143270.1,Lot0080740.1,Lot0147780.1,Lot0121860.1,Lot0078430.1,Lot0044400.1,Lot0160470.1,Lot0037550.1,Lot0036680.1,Lot0148900.1,Lot0129120.1,Lot0173200.1,Lot0177900.1,Lot0168820.1,Lot0198860.1,Lot0018460.1,Lot0126070.1,Lot0075040.…
GO:0005021	vascular endothelial growth factor-activated receptor activity	molecular_function	0.016516	0.7369	3	746	7	16535	Lot0066830.1,Lot0043910.1,Lot0052160.1
GO:0051262	protein tetramerization	biological_process	0.016865	0.74697	4	746	12	16535	Lot0213780.1,Lot0195340.1,Lot0164670.1,Lot0001790.1
GO:0008168	methyltransferase activity	molecular_function	0.017677	0.76927	14	746	160	16535	Lot0173200.1,Lot0181220.1,Lot0164560.1,Novel02822,Novel00073,Lot0152800.1,Lot0124200.1,Lot0175700.1,Lot0146060.1,Lot0010380.1,Lot0043070.1,Lot0132560.1,Novel03472,Lot0115650.1
GO:0010960	magnesium ion homeostasis	biological_process	0.018235	0.76927	3	746	7	16535	Lot0164670.1,Lot0213780.1,Lot0195340.1
GO:0010961	cellular magnesium ion homeostasis	biological_process	0.018235	0.76927	3	746	7	16535	Lot0213780.1,Lot0195340.1,Lot0164670.1
GO:0000164	protein phosphatase type 1 complex	cellular_component	0.018509	0.76927	1	746	1	16535	Lot0056520.1
GO:0005981	regulation of glycogen catabolic process	biological_process	0.018509	0.76927	1	746	1	16535	Lot0056520.1
GO:0032881	regulation of polysaccharide metabolic process	biological_process	0.018509	0.76927	1	746	1	16535	Lot0056520.1
GO:0043470	regulation of carbohydrate catabolic process	biological_process	0.018509	0.76927	1	746	1	16535	Lot0056520.1
GO:0043471	regulation of cellular carbohydrate catabolic process	biological_process	0.018509	0.76927	1	746	1	16535	Lot0056520.1
GO:0070873	regulation of glycogen metabolic process	biological_process	0.018509	0.76927	1	746	1	16535	Lot0056520.1
GO:0018205	peptidyl-lysine modification	biological_process	0.019786	0.81673	7	746	41	16535	Lot0175700.1,Lot0194810.1,Lot0081320.1,Lot0181220.1,Lot0010380.1,Lot0173200.1,Lot0179070.1
GO:0005496	steroid binding	molecular_function	0.020225	0.82923	5	746	22	16535	Novel00145,Lot0095660.1,Lot0044400.1,Novel02107,Lot0120480.1
GO:0051427	hormone receptor binding	molecular_function	0.020482	0.83411	2	746	4	16535	Lot0104270.1,Lot0135900.1
GO:0005159	insulin-like growth factor receptor binding	molecular_function	0.021142	0.84959	1	746	1	16535	Lot0196400.1
GO:0008269	JAK pathway signal transduction adaptor activity	molecular_function	0.021142	0.84959	1	746	1	16535	Lot0196400.1
GO:0016740	transferase activity	molecular_function	0.022698	0.88882	112	746	1870	16535	Lot0160380.1,Lot0111530.1,Lot0191980.1,Lot0082060.1,Lot0028680.1,Lot0190180.1,Lot0018330.1,Lot0029360.1,Lot0189330.1,Lot0129510.1,Lot0146260.1,Lot0179070.1,Lot0080670.1,Lot0064860.1,Lot0001560.1,Lot0141710.1,Novel02822,Lot0213780.1,Lot0040450.1,Lot0066830.1,Lot0115650.1,Lot0112380.1,Lot0157580.1,Novel03260,Lot0182810.1,Lot0195340.1,Lot0112120.1,Lot0077450.1,Lot0099150.1,Lot0086860.1,Lot0164560.1,…
GO:0030522	intracellular receptor signaling pathway	biological_process	0.022964	0.88882	5	746	24	16535	Novel00145,Lot0095660.1,Lot0044400.1,Novel02107,Lot0120480.1
GO:0015204	urea transmembrane transporter activity	molecular_function	0.022997	0.88882	1	746	1	16535	Lot0185540.1
GO:0015840	urea transport	biological_process	0.022997	0.88882	1	746	1	16535	Lot0185540.1
GO:0019755	one-carbon compound transport	biological_process	0.022997	0.88882	1	746	1	16535	Lot0185540.1
GO:0071918	urea transmembrane transport	biological_process	0.022997	0.88882	1	746	1	16535	Lot0185540.1
GO:0008092	cytoskeletal protein binding	molecular_function	0.023181	0.89027	41	746	440	16535	Lot0122370.1,Novel00292,Lot0011770.1,Novel02237,Lot0105630.1,Novel02107,Lot0101670.1,Lot0062350.1,Lot0158550.1,Lot0115540.1,Lot0076140.1,Lot0158840.1,Lot0192100.1,Lot0175180.1,Lot0140520.1,Novel00639,Lot0144580.1,Lot0169100.1,Novel00300,Lot0128950.1,Lot0130570.1,Lot0095180.1,Lot0192590.1,Lot0208640.1,Lot0107160.1,Lot0027650.1,Lot0000430.1,Lot0113020.1,Lot0170860.1,Novel01515,Lot0011500.1,Lot01205…
GO:0004714	transmembrane receptor protein tyrosine kinase activity	molecular_function	0.023513	0.89732	6	746	29	16535	Lot0001560.1,Lot0043910.1,Lot0052160.1,Lot0066830.1,Lot0077450.1,Lot0082060.1
GO:0004675	transmembrane receptor protein serine/threonine kinase activity	molecular_function	0.024311	0.922	4	746	22	16535	Lot0146260.1,Lot0129120.1,Lot0055190.1,Lot0125660.1
GO:0007166	cell surface receptor signaling pathway	biological_process	0.024607	0.92247	27	746	336	16535	Lot0066830.1,Lot0003560.1,Lot0060480.1,Lot0043910.1,Lot0027660.1,Lot0192630.1,Novel01321,Lot0203310.1,Lot0077450.1,Lot0079680.1,Lot0052160.1,Lot0129120.1,Lot0016930.1,Lot0106240.1,Lot0003580.1,Lot0063300.1,Lot0160400.1,Lot0125660.1,Lot0007780.1,Lot0082060.1,Lot0055190.1,Lot0198110.1,Lot0001560.1,Lot0183090.1,Lot0081340.1,Lot0146260.1,Lot0061590.1
GO:0016042	lipid catabolic process	biological_process	0.024628	0.92247	5	746	41	16535	Lot0154130.1,Lot0111770.1,Lot0160470.1,Lot0098980.1,Lot0018880.1
GO:0009062	fatty acid catabolic process	biological_process	0.026519	0.98721	2	746	5	16535	Lot0160470.1,Lot0018880.1
GO:0034976	response to endoplasmic reticulum stress	biological_process	0.026732	0.98909	2	746	8	16535	Lot0125970.1,Lot0191580.1
GO:0005543	phospholipid binding	molecular_function	0.026972	0.9919	10	746	106	16535	Lot0117180.1,Lot0185870.1,Lot0022430.1,Lot0093380.1,Lot0060050.1,Lot0084810.1,Lot0021440.1,Lot0031110.1,Lot0122730.1,Lot0142140.1
GO:0016773	phosphotransferase activity, alcohol group as acceptor	molecular_function	0.027413	1	56	746	739	16535	Lot0112120.1,Lot0077450.1,Lot0178140.1,Lot0099150.1,Lot0070880.1,Lot0052160.1,Lot0177270.1,Lot0086860.1,Lot0081820.1,Lot0066830.1,Lot0211100.1,Lot0039630.1,Lot0157580.1,Lot0112380.1,Lot0154890.1,Lot0164670.1,Lot0195340.1,Novel03260,Lot0028680.1,Lot0082060.1,Lot0125660.1,Lot0069180.1,Lot0190180.1,Novel02138,Lot0146260.1,Lot0213780.1,Lot0029660.1,Lot0001560.1,Lot0098020.1,Lot0111530.1,Lot0180490.1,…
GO:1901700	response to oxygen-containing compound	biological_process	0.02756	1	4	746	24	16535	Lot0194180.1,Lot0029830.1,Lot0081340.1,Lot0111770.1
GO:0005102	receptor binding	molecular_function	0.028004	1	20	746	408	16535	Lot0113990.1,Lot0161460.1,Lot0105190.1,Lot0087870.1,Lot0185470.1,Lot0198110.1,Lot0104270.1,Lot0196400.1,Lot0010860.1,Lot0130570.1,Lot0027080.1,Lot0040650.1,Lot0016930.1,Lot0190890.1,Lot0018970.1,Lot0073740.1,Lot0099020.1,Lot0024860.1,Lot0029060.1,Lot0135900.1
GO:0071705	nitrogen compound transport	biological_process	0.028167	1	7	746	86	16535	Lot0206370.1,Lot0039210.1,Lot0042070.1,Lot0108380.1,Lot0185540.1,Lot0054230.1,Lot0029830.1
GO:0048010	vascular endothelial growth factor receptor signaling pathway	biological_process	0.028564	1	3	746	7	16535	Lot0066830.1,Lot0043910.1,Lot0052160.1
GO:0016741	transferase activity, transferring one-carbon groups	molecular_function	0.029336	1	14	746	168	16535	Lot0173200.1,Lot0181220.1,Lot0164560.1,Novel02822,Novel00073,Lot0152800.1,Lot0124200.1,Lot0175700.1,Lot0146060.1,Lot0010380.1,Lot0043070.1,Lot0132560.1,Novel03472,Lot0115650.1
GO:0003779	actin binding	molecular_function	0.029373	1	26	746	258	16535	Novel00300,Lot0130570.1,Lot0128950.1,Lot0021440.1,Lot0169100.1,Lot0064370.1,Lot0071280.1,Lot0003440.1,Lot0053160.1,Lot0172780.1,Lot0095180.1,Novel02107,Lot0208640.1,Lot0011770.1,Novel02237,Novel00292,Lot0122370.1,Lot0175180.1,Lot0120590.1,Lot0086030.1,Lot0158840.1,Lot0076140.1,Novel01515,Lot0192100.1,Lot0101670.1,Lot0107160.1
GO:1901701	cellular response to oxygen-containing compound	biological_process	0.0298	1	3	746	12	16535	Lot0111770.1,Lot0081340.1,Lot0029830.1
GO:0006629	lipid metabolic process	biological_process	0.029853	1	21	746	303	16535	Lot0103820.1,Lot0154130.1,Lot0029590.1,Novel02242,Lot0135620.1,Lot0180880.1,Lot0018880.1,Lot0189330.1,Lot0117180.1,Lot0024860.1,Lot0136860.1,Lot0171960.1,Lot0111770.1,Lot0061470.1,Lot0062590.1,Lot0010250.1,Lot0180490.1,Lot0098980.1,Lot0027450.1,Lot0074090.1,Lot0160470.1
GO:1902475	L-alpha-amino acid transmembrane transport	biological_process	0.030096	1	2	746	9	16535	Lot0108380.1,Lot0206370.1
GO:0010256	endomembrane system organization	biological_process	0.031255	1	5	746	44	16535	Lot0057520.1,Lot0107160.1,Lot0011170.1,Lot0128950.1,Lot0081340.1
GO:0032259	methylation	biological_process	0.032281	1	7	746	56	16535	Lot0132560.1,Lot0152800.1,Lot0175700.1,Lot0173200.1,Lot0010380.1,Lot0164560.1,Lot0181220.1
GO:0008083	growth factor activity	molecular_function	0.033058	1	6	746	98	16535	Lot0018970.1,Lot0190890.1,Lot0185470.1,Lot0105190.1,Lot0161460.1,Lot0113990.1
GO:0006699	bile acid biosynthetic process	biological_process	0.033853	1	1	746	1	16535	Lot0111770.1
GO:0006706	steroid catabolic process	biological_process	0.033853	1	1	746	1	16535	Lot0111770.1
GO:0006707	cholesterol catabolic process	biological_process	0.033853	1	1	746	1	16535	Lot0111770.1
GO:0008123	cholesterol 7-alpha-monooxygenase activity	molecular_function	0.033853	1	1	746	1	16535	Lot0111770.1
GO:0008206	bile acid metabolic process	biological_process	0.033853	1	1	746	1	16535	Lot0111770.1
GO:0016127	sterol catabolic process	biological_process	0.033853	1	1	746	1	16535	Lot0111770.1
GO:0035091	phosphatidylinositol binding	molecular_function	0.034948	1	7	746	70	16535	Lot0117180.1,Lot0031110.1,Lot0060050.1,Lot0021440.1,Lot0093380.1,Lot0022430.1,Lot0185870.1
GO:0015350	methotrexate transporter activity	molecular_function	0.035102	1	1	746	1	16535	Lot0054230.1
GO:0051958	methotrexate transport	biological_process	0.035102	1	1	746	1	16535	Lot0054230.1
GO:0006479	protein methylation	biological_process	0.035398	1	5	746	33	16535	Lot0175700.1,Lot0152800.1,Lot0173200.1,Lot0010380.1,Lot0181220.1
GO:0008213	protein alkylation	biological_process	0.035398	1	5	746	33	16535	Lot0010380.1,Lot0173200.1,Lot0181220.1,Lot0152800.1,Lot0175700.1
GO:0018022	peptidyl-lysine methylation	biological_process	0.035677	1	4	746	18	16535	Lot0175700.1,Lot0181220.1,Lot0010380.1,Lot0173200.1
GO:0034968	histone lysine methylation	biological_process	0.035677	1	4	746	18	16535	Lot0181220.1,Lot0010380.1,Lot0173200.1,Lot0175700.1
GO:0000829	inositol heptakisphosphate kinase activity	molecular_function	0.035914	1	2	746	3	16535	Lot0106580.1,Lot0055970.1
GO:0007179	transforming growth factor beta receptor signaling pathway	biological_process	0.035917	1	3	746	18	16535	Lot0203310.1,Lot0003580.1,Lot0003560.1
GO:0071559	response to transforming growth factor beta	biological_process	0.035917	1	3	746	18	16535	Lot0203310.1,Lot0003580.1,Lot0003560.1
GO:0071560	cellular response to transforming growth factor beta stimulus	biological_process	0.035917	1	3	746	18	16535	Lot0203310.1,Lot0003560.1,Lot0003580.1
GO:0019005	SCF ubiquitin ligase complex	cellular_component	0.037067	1	1	746	1	16535	Lot0026920.1
GO:0030332	cyclin binding	molecular_function	0.037067	1	1	746	1	16535	Lot0026920.1
GO:0031146	SCF-dependent proteasomal ubiquitin-dependent protein catabolic process	biological_process	0.037067	1	1	746	1	16535	Lot0026920.1
GO:0031571	mitotic G1 DNA damage checkpoint	biological_process	0.037067	1	1	746	1	16535	Lot0026920.1
GO:0044773	mitotic DNA damage checkpoint	biological_process	0.037067	1	1	746	1	16535	Lot0026920.1
GO:0044783	G1 DNA damage checkpoint	biological_process	0.037067	1	1	746	1	16535	Lot0026920.1
GO:0044819	mitotic G1/S transition checkpoint	biological_process	0.037067	1	1	746	1	16535	Lot0026920.1
GO:0004703	G-protein coupled receptor kinase activity	molecular_function	0.037879	1	2	746	8	16535	Lot0177270.1,Lot0075040.1
GO:0051183	vitamin transporter activity	molecular_function	0.038035	1	2	746	11	16535	Lot0009180.1,Lot0054230.1
GO:0006865	amino acid transport	biological_process	0.038263	1	4	746	35	16535	Lot0206370.1,Lot0108380.1,Lot0054230.1,Lot0042070.1
GO:0042180	cellular ketone metabolic process	biological_process	0.03858	1	2	746	11	16535	Lot0096890.1,Lot0018460.1
GO:0015807	L-amino acid transport	biological_process	0.038688	1	2	746	10	16535	Lot0206370.1,Lot0108380.1
GO:0071107	response to parathyroid hormone	biological_process	0.039303	1	1	746	1	16535	Novel02422
GO:0007169	transmembrane receptor protein tyrosine kinase signaling pathway	biological_process	0.039726	1	7	746	61	16535	Lot0077450.1,Lot0066830.1,Lot0082060.1,Lot0001560.1,Lot0043910.1,Lot0081340.1,Lot0052160.1
GO:0004326	tetrahydrofolylpolyglutamate synthase activity	molecular_function	0.039971	1	1	746	1	16535	Lot0055460.1
GO:0016655	oxidoreductase activity, acting on NAD(P)H, quinone or similar compound as acceptor	molecular_function	0.040788	1	3	746	15	16535	Novel00073,Novel00838,Novel02065
GO:0007009	plasma membrane organization	biological_process	0.042148	1	4	746	31	16535	Lot0128950.1,Lot0081340.1,Lot0057520.1,Lot0107160.1
GO:0016571	histone methylation	biological_process	0.042683	1	4	746	20	16535	Lot0173200.1,Lot0010380.1,Lot0181220.1,Lot0175700.1
GO:0033061	DNA recombinase mediator complex	cellular_component	0.043213	1	1	746	2	16535	Lot0128450.1
GO:0033063	Rad51B-Rad51C-Rad51D-XRCC2 complex	cellular_component	0.043213	1	1	746	2	16535	Lot0128450.1
GO:0016712	oxidoreductase activity, acting on paired donors, with incorporation or reduction of molecular oxygen, reduced flavin or flavoprotein as one donor, and incorporation of one atom of oxygen	molecular_function	0.04363	1	2	746	10	16535	Lot0162280.1,Lot0113720.1
GO:0006109	regulation of carbohydrate metabolic process	biological_process	0.043781	1	1	746	2	16535	Lot0056520.1
GO:0010675	regulation of cellular carbohydrate metabolic process	biological_process	0.043781	1	1	746	2	16535	Lot0056520.1
GO:0010906	regulation of glucose metabolic process	biological_process	0.043781	1	1	746	2	16535	Lot0056520.1
GO:0042632	cholesterol homeostasis	biological_process	0.043793	1	1	746	2	16535	Lot0111770.1
GO:0055092	sterol homeostasis	biological_process	0.043793	1	1	746	2	16535	Lot0111770.1
GO:0044282	small molecule catabolic process	biological_process	0.045653	1	4	746	35	16535	Lot0111770.1,Lot0160470.1,Lot0018880.1,Lot0096890.1
GO:0031325	positive regulation of cellular metabolic process	biological_process	0.04568	1	8	746	92	16535	Lot0191580.1,Lot0000420.1,Lot0040460.1,Lot0001790.1,Lot0125970.1,Lot0142520.1,Lot0175180.1,Lot0011170.1
GO:0007100	mitotic centrosome separation	biological_process	0.045964	1	1	746	2	16535	Lot0165120.1
GO:0051299	centrosome separation	biological_process	0.045964	1	1	746	2	16535	Lot0165120.1
GO:0060052	neurofilament cytoskeleton organization	biological_process	0.045964	1	1	746	2	16535	Lot0165120.1
GO:0016772	transferase activity, transferring phosphorus-containing groups	molecular_function	0.047468	1	66	746	957	16535	Novel03709,Lot0121400.1,Lot0071520.1,Lot0126070.1,Lot0134530.1,Lot0075040.1,Lot0063500.1,Lot0198860.1,Lot0102130.1,Lot0129120.1,Lot0214380.1,Lot0106580.1,Lot0014730.1,Lot0063630.1,Lot0135620.1,Lot0055190.1,Novel02275,Lot0081820.1,Lot0154890.1,Lot0164670.1,Lot0039630.1,Lot0211100.1,Lot0052160.1,Lot0070880.1,Lot0178140.1,Lot0177270.1,Lot0098020.1,Novel02138,Lot0125660.1,Lot0069180.1,Lot0029660.1,Lo…
GO:0004489	methylenetetrahydrofolate reductase (NAD(P)H) activity	molecular_function	0.047633	1	1	746	1	16535	Lot0036680.1
GO:0046483	heterocycle metabolic process	biological_process	0.047899	1	114	746	2168	16535	Lot0134380.1,Novel00827,Novel00805,Lot0211100.1,Lot0132540.1,Novel01321,Lot0128450.1,Lot0104720.1,Lot0016050.1,Novel01515,Lot0142640.1,Lot0025600.1,Lot0191580.1,Lot0191630.1,Lot0187320.1,Novel02138,Lot0125970.1,Lot0162440.1,Lot0144250.1,Lot0119040.1,Lot0134680.1,Lot0121090.1,Novel02237,Lot0121400.1,Novel03709,Lot0132560.1,Lot0209040.1,Novel02107,Lot0116900.1,Lot0101260.1,Lot0037550.1,Lot0044400.1…
GO:1901360	organic cyclic compound metabolic process	biological_process	0.048655	1	115	746	2199	16535	Novel02544,Lot0028140.1,Lot0065190.1,Lot0029410.1,Lot0003980.1,Novel02065,Novel01293,Lot0171200.1,Novel00838,Novel00073,Lot0007780.1,Lot0004400.1,Lot0090120.1,Lot0095660.1,Lot0189180.1,Lot0096890.1,Lot0109040.1,Novel01787,Lot0120480.1,Lot0036800.1,Lot0073500.1,Lot0000420.1,Lot0018090.1,Lot0192630.1,Lot0050310.1,Lot0104870.1,Lot0156770.1,Lot0140930.1,Lot0175180.1,Lot0103900.1,Lot0003580.1,Lot00737…
GO:0006013	mannose metabolic process	biological_process	0.049506	1	2	746	6	16535	Lot0197230.1,Lot0099990.1
GO:0008757	S-adenosylmethionine-dependent methyltransferase activity	molecular_function	0.049585	1	7	746	50	16535	Lot0181220.1,Lot0173200.1,Lot0010380.1,Lot0043070.1,Lot0124200.1,Lot0175700.1,Novel00073
GO:0004143	diacylglycerol kinase activity	molecular_function	0.049956	1	3	746	11	16535	Lot0063500.1,Lot0079120.1,Lot0178140.1
GO:0007205	protein kinase C-activating G-protein coupled receptor signaling pathway	biological_process	0.049956	1	3	746	11	16535	Lot0178140.1,Lot0079120.1,Lot0063500.1
GO:0008517	folic acid transporter activity	molecular_function	0.050412	1	1	746	2	16535	Lot0054230.1
GO:0015884	folic acid transport	biological_process	0.050412	1	1	746	2	16535	Lot0054230.1
GO:0006725	cellular aromatic compound metabolic process	biological_process	0.050446	1	114	746	2172	16535	Lot0175180.1,Lot0103900.1,Lot0104870.1,Lot0050310.1,Lot0140930.1,Lot0156770.1,Lot0000420.1,Lot0073500.1,Lot0036800.1,Lot0120480.1,Lot0018090.1,Lot0192630.1,Lot0096890.1,Lot0189180.1,Lot0095660.1,Novel01787,Lot0109040.1,Lot0090120.1,Lot0004400.1,Novel00073,Lot0007780.1,Lot0171200.1,Novel02065,Novel01293,Novel00838,Novel02544,Lot0065190.1,Lot0029410.1,Lot0003980.1,Lot0028140.1,Lot0023060.1,Lot00730…
GO:0004674	protein serine/threonine kinase activity	molecular_function	0.050448	1	19	746	212	16535	Lot0112120.1,Lot0070880.1,Lot0129120.1,Lot0177270.1,Lot0086860.1,Lot0081820.1,Lot0071520.1,Lot0164670.1,Lot0145770.1,Lot0075040.1,Lot0195340.1,Lot0055190.1,Lot0125660.1,Lot0146260.1,Lot0213780.1,Lot0098020.1,Lot0111530.1,Lot0128580.1,Lot0144030.1
GO:0004672	protein kinase activity	molecular_function	0.050677	1	50	746	658	16535	Lot0146260.1,Lot0029660.1,Lot0213780.1,Lot0001560.1,Lot0082060.1,Lot0028680.1,Lot0125660.1,Lot0069180.1,Novel02138,Lot0190180.1,Lot0111530.1,Lot0098020.1,Lot0099150.1,Lot0070880.1,Lot0052160.1,Lot0177270.1,Lot0086860.1,Lot0112120.1,Lot0077450.1,Lot0112380.1,Lot0039630.1,Lot0157580.1,Lot0211100.1,Lot0164670.1,Lot0154890.1,Lot0195340.1,Novel03260,Lot0081820.1,Lot0066830.1,Novel02275,Lot0055190.1,Lo…
GO:0004435	phosphatidylinositol phospholipase C activity	molecular_function	0.050968	1	5	746	23	16535	Lot0061470.1,Lot0136860.1,Lot0171960.1,Lot0098980.1,Lot0024860.1
GO:0000159	protein phosphatase type 2A complex	cellular_component	0.051991	1	2	746	12	16535	Lot0101380.1,Lot0059730.1
GO:0055088	lipid homeostasis	biological_process	0.053443	1	1	746	3	16535	Lot0111770.1
GO:0030289	protein phosphatase 4 complex	cellular_component	0.054114	1	1	746	2	16535	Lot0103920.1
GO:0008434	calcitriol receptor activity	molecular_function	0.054193	1	1	746	2	16535	Lot0189180.1
GO:0043414	macromolecule methylation	biological_process	0.054625	1	6	746	49	16535	Lot0132560.1,Lot0152800.1,Lot0175700.1,Lot0010380.1,Lot0173200.1,Lot0181220.1
GO:0000077	DNA damage checkpoint	biological_process	0.055969	1	2	746	9	16535	Lot0026920.1,Novel00805
GO:0004800	thyroxine 5'-deiodinase activity	molecular_function	0.05747	1	1	746	3	16535	Novel03176
GO:0051180	vitamin transport	biological_process	0.05857	1	2	746	12	16535	Lot0054230.1,Lot0009180.1
GO:0008289	lipid binding	molecular_function	0.05907	1	16	746	226	16535	Lot0095660.1,Lot0120480.1,Novel02107,Lot0093380.1,Lot0022430.1,Lot0044400.1,Lot0142140.1,Novel00145,Lot0060050.1,Lot0084810.1,Lot0021440.1,Lot0031110.1,Lot0122730.1,Lot0185870.1,Lot0140720.1,Lot0117180.1
GO:0019903	protein phosphatase binding	molecular_function	0.059368	1	2	746	7	16535	Lot0011170.1,Lot0169100.1
GO:0010604	positive regulation of macromolecule metabolic process	biological_process	0.060605	1	7	746	81	16535	Lot0000420.1,Lot0191580.1,Lot0142520.1,Lot0011170.1,Lot0175180.1,Lot0125970.1,Lot0001790.1
GO:0006631	fatty acid metabolic process	biological_process	0.060835	1	3	746	22	16535	Lot0160470.1,Lot0018880.1,Lot0180880.1
GO:0008630	intrinsic apoptotic signaling pathway in response to DNA damage	biological_process	0.061239	1	1	746	1	16535	Lot0209040.1
GO:0008514	organic anion transmembrane transporter activity	molecular_function	0.061663	1	5	746	52	16535	Lot0206370.1,Lot0009180.1,Lot0108380.1,Lot0042070.1,Lot0201990.1
GO:0044283	small molecule biosynthetic process	biological_process	0.062049	1	5	746	60	16535	Novel02138,Lot0055460.1,Lot0180880.1,Lot0018460.1,Lot0111770.1
GO:0030170	pyridoxal phosphate binding	molecular_function	0.06327	1	4	746	42	16535	Lot0201000.1,Lot0128930.1,Lot0113510.1,Lot0128640.1
GO:0017048	Rho GTPase binding	molecular_function	0.063432	1	4	746	17	16535	Lot0071280.1,Lot0101670.1,Lot0071520.1,Lot0111530.1
GO:0016569	covalent chromatin modification	biological_process	0.064024	1	8	746	63	16535	Lot0063570.1,Lot0010380.1,Lot0194810.1,Lot0175700.1,Lot0179070.1,Lot0173200.1,Lot0181220.1,Lot0081320.1
GO:0016570	histone modification	biological_process	0.064024	1	8	746	63	16535	Lot0063570.1,Lot0010380.1,Lot0194810.1,Lot0175700.1,Lot0173200.1,Lot0179070.1,Lot0081320.1,Lot0181220.1
GO:0004629	phospholipase C activity	molecular_function	0.064479	1	5	746	25	16535	Lot0061470.1,Lot0024860.1,Lot0136860.1,Lot0171960.1,Lot0098980.1
[truncated: 1,593 more rows]

## Sheet: L48povsL48PBS_up genes_GO
GO_accession	Description	Term_type	Over_represented_pValue	Corrected_pValue	DEG_item	DEG_list	Bg_item	Bg_list	Gene_names
[truncated: 2,350 more rows]

## Sheet: L48povsL48PBS_down genes_GO
GO_accession	Description	Term_type	Over_represented_pValue	Corrected_pValue	DEG_item	DEG_list	Bg_item	Bg_list	Gene_names
[truncated: 2,280 more rows]

## Sheet: S12povsS12PBS_up genes_GO
GO_accession	Description	Term_type	Over_represented_pValue	Corrected_pValue	DEG_item	DEG_list	Bg_item	Bg_list	Gene_names
[truncated: 1,620 more rows]

[truncated: 3 more sheets: S12povsS12PBS_down genes_GO, S48povsS48PBS_up genes_GO, S48povsS48PBS_down genes_GO]
