# Supplementary material for: Transcriptional responses of liver and spleen in Lota lota to polyriboinosinic polyribocytidylic acid
Source: Front Immunol. 2023 Oct 13;14:1272393. doi: 10.3389/fimmu.2023.1272393 (PMC10611466; doi:10.3389/fimmu.2023.1272393)
Supplement: Supplementary file 8 — The significantly enriched KEGG pathways of the up- and downregulated genes in the liver and spleen. [file Table_6.xls]

## Sheet: L12povsL12PBS_up genes_GO
#Term	Database	ID	Input number	Background number	P-Value	Corrected P-Value	Input	KEGG_ID/KO	Entrez_ID	Hyperlink
Herpes simplex infection	KEGG PATHWAY	dre05168	31	182	4.78858e-08	3.30144e-06	Lot0109400.1|Lot0064620.1|Lot0113280.1|Novel01736|Lot0159050.1|Lot0086680.1|Lot0026810.1|Lot0187670.1|Lot0108720.1|Lot0196340.1|Lot0097170.1|Lot0050130.1|Lot0178920.1|Lot0024910.1|Novel01666|Lot0115820.1|Lot0064520.1|Lot0055030.1|Novel01351|Lot0012910.1|Lot0168150.1|Lot0198010.1|Lot0201420.1|Lot0102350.1|Lot0048420.1|Lot0167880.1|Lot0180370.1|Lot0187630.1|Novel01018|Lot0136810.1|Lot0102360.1	dre:64885|dre:403126|dre:393287|dre:445373|dre:58022|dre:30768|dre:393650|dre:415158|dre:368771|dre:692289|dre:30307|dre:100536675|dre:560127|dre:100333043|dre:564854|dre:777653|dre:140621|dre:557526|dre:566841|dre:768248|dre:565759|dre:100001092|dre:403013|dre:566604|dre:360134|dre:30768|dre:560127|dre:557302|dre:415158|dre:403145|dre:566604|	64885|403126|393287|445373|58022|30768|393650|415158|368771|692289|30307|100536675|560127|100333043|564854|777653|140621|557526|566841|768248|565759|100001092|403013|566604|360134|30768|560127|557302|415158|403145|566604|	http://www.genome.jp/kegg-bin/show_pathway?dre05168/dre:403126%09red/dre:566604%09red/dre:100001092%09red/dre:692289%09red/dre:100536675%09red/dre:445373%09red/dre:415158%09red/dre:560127%09red/dre:30307%09red/dre:58022%09red/dre:140621%09red/dre:403013%09red/dre:360134%09red/dre:564854%09red/dre:100333043%09red/dre:557526%09red/dre:368771%09red/dre:30768%09red/dre:393650%09red/dre:393287%09red/d…
Proteasome	KEGG PATHWAY	dre03050	17	56	5.84325e-08	3.30144e-06	Lot0045700.1|Lot0108680.1|Lot0026960.1|Lot0108700.1|Lot0201400.1|Lot0005320.1|Lot0035560.1|Lot0018020.1|Lot0069360.1|Lot0003260.1|Lot0172970.1|Lot0108710.1|Lot0134080.1|Lot0005930.1|Lot0135340.1|Lot0108690.1|Lot0033890.1	dre:406445|dre:30666|dre:326687|dre:64279|dre:30647|dre:393922|dre:403011|dre:436862|dre:554153|dre:326687|dre:83917|dre:30665|dre:564370|dre:445413|dre:30648|dre:64280|dre:436820|	406445|30666|326687|64279|30647|393922|403011|436862|554153|326687|83917|30665|564370|445413|30648|64280|436820|	http://www.genome.jp/kegg-bin/show_pathway?dre03050/dre:436862%09red/dre:406445%09red/dre:83917%09red/dre:393922%09red/dre:554153%09red/dre:403011%09red/dre:30666%09red/dre:445413%09red/dre:326687%09red/dre:30647%09red/dre:30665%09red/dre:564370%09red/dre:64279%09red/dre:64280%09red/dre:30648%09red/dre:436820%09red
Apoptosis	KEGG PATHWAY	dre04210	21	98	2.781e-07	1.04751e-05	Lot0012910.1|Lot0172000.1|Lot0117580.1|Lot0130400.1|Lot0187670.1|Lot0102350.1|Lot0072600.1|Lot0015990.1|Lot0187630.1|Lot0136810.1|Lot0113280.1|Lot0046280.1|Lot0083620.1|Lot0159050.1|Lot0049600.1|Novel01018|Lot0064520.1|Lot0055030.1|Lot0102360.1|Lot0189560.1|Lot0049590.1	dre:768248|dre:553634|dre:559425|dre:373114|dre:415158|dre:566604|dre:373108|dre:101910198|dre:557302|dre:403145|dre:393287|dre:567460|dre:373107|dre:58022|dre:58081|dre:415158|dre:140621|dre:557526|dre:566604|dre:557926|dre:100004261|	768248|553634|559425|373114|415158|566604|373108|101910198|557302|403145|393287|567460|373107|58022|58081|415158|140621|557526|566604|557926|100004261|	http://www.genome.jp/kegg-bin/show_pathway?dre04210/dre:373107%09red/dre:393287%09red/dre:140621%09red/dre:373114%09red/dre:415158%09red/dre:557926%09red/dre:553634%09red/dre:101910198%09red/dre:557302%09red/dre:768248%09red/dre:373108%09red/dre:58081%09red/dre:403145%09red/dre:557526%09red/dre:100004261%09red/dre:58022%09red/dre:566604%09red/dre:559425%09red/dre:567460%09red
Jak-STAT signaling pathway	KEGG PATHWAY	dre04630	22	122	1.87385e-06	5.29363e-05	Lot0115800.1|Novel01736|Lot0024300.1|Lot0035420.1|Lot0056000.1|Lot0086680.1|Lot0097170.1|Lot0177780.1|Lot0050130.1|Lot0048420.1|Lot0115820.1|Novel01351|Lot0058600.1|Lot0084720.1|Lot0037020.1|Lot0098870.1|Lot0015990.1|Lot0201420.1|Lot0122070.1|Lot0167880.1|Lot0134960.1|Lot0002690.1	dre:797527|dre:445373|dre:565383|dre:553957|dre:100006778|dre:30768|dre:30307|dre:100134971|dre:100536675|dre:360134|dre:777653|dre:566841|dre:445073|dre:368326|dre:337413|dre:799475|dre:101910198|dre:403013|dre:796604|dre:30768|dre:563674|dre:30222|	797527|445373|565383|553957|100006778|30768|30307|100134971|100536675|360134|777653|566841|445073|368326|337413|799475|101910198|403013|796604|30768|563674|30222|	http://www.genome.jp/kegg-bin/show_pathway?dre04630/dre:101910198%09red/dre:100006778%09red/dre:799475%09red/dre:445373%09red/dre:797527%09red/dre:30222%09red/dre:100536675%09red/dre:777653%09red/dre:360134%09red/dre:368326%09red/dre:100134971%09red/dre:403013%09red/dre:796604%09red/dre:566841%09red/dre:30307%09red/dre:563674%09red/dre:565383%09red/dre:337413%09red/dre:553957%09red/dre:445073%09r…
p53 signaling pathway	KEGG PATHWAY	dre04115	16	73	5.65746e-06	0.000127859	Lot0012910.1|Novel00814|Lot0127020.1|Lot0187670.1|Lot0102360.1|Novel02001|Lot0187630.1|Lot0008600.1|Lot0155610.1|Lot0159050.1|Lot0049600.1|Novel01018|Lot0064520.1|Lot0117580.1|Lot0002690.1|Lot0102350.1	dre:768248|dre:324137|dre:368221|dre:415158|dre:566604|dre:431763|dre:557302|dre:402991|dre:100136840|dre:58022|dre:58081|dre:415158|dre:140621|dre:559425|dre:30222|dre:566604|	768248|324137|368221|415158|566604|431763|557302|402991|100136840|58022|58081|415158|140621|559425|30222|566604|	http://www.genome.jp/kegg-bin/show_pathway?dre04115/dre:324137%09red/dre:140621%09red/dre:415158%09red/dre:30222%09red/dre:431763%09red/dre:402991%09red/dre:557302%09red/dre:768248%09red/dre:58081%09red/dre:368221%09red/dre:566604%09red/dre:58022%09red/dre:559425%09red/dre:100136840%09red
RIG-I-like receptor signaling pathway	KEGG PATHWAY	dre04622	13	59	4.03638e-05	0.000760184	Lot0049250.1|Lot0196340.1|Lot0113280.1|Lot0168150.1|Lot0187630.1|Novel01666|Novel01736|Lot0053440.1|Lot0159050.1|Lot0046280.1|Lot0055030.1|Lot0048420.1|Lot0026810.1	dre:100148871|dre:692289|dre:393287|dre:565759|dre:557302|dre:564854|dre:445373|dre:561108|dre:58022|dre:567460|dre:557526|dre:360134|dre:393650|	100148871|692289|393287|565759|557302|564854|445373|561108|58022|567460|557526|360134|393650|	http://www.genome.jp/kegg-bin/show_pathway?dre04622/dre:393287%09red/dre:445373%09red/dre:393650%09red/dre:360134%09red/dre:557302%09red/dre:564854%09red/dre:557526%09red/dre:58022%09red/dre:565759%09red/dre:567460%09red/dre:561108%09red/dre:100148871%09red/dre:692289%09red
Toll-like receptor signaling pathway	KEGG PATHWAY	dre04620	16	103	0.000220511	0.00355968	Lot0167880.1|Lot0196340.1|Lot0113280.1|Lot0015990.1|Lot0064620.1|Lot0037810.1|Lot0187630.1|Novel01666|Novel01736|Lot0046280.1|Lot0159050.1|Lot0115820.1|Lot0136810.1|Lot0086680.1|Lot0048420.1|Lot0026810.1	dre:30768|dre:692289|dre:393287|dre:101910198|dre:403126|dre:100270764|dre:557302|dre:564854|dre:445373|dre:567460|dre:58022|dre:777653|dre:403145|dre:30768|dre:360134|dre:393650|	30768|692289|393287|101910198|403126|100270764|557302|564854|445373|567460|58022|777653|403145|30768|360134|393650|	http://www.genome.jp/kegg-bin/show_pathway?dre04620/dre:101910198%09red/dre:393287%09red/dre:445373%09red/dre:393650%09red/dre:403126%09red/dre:777653%09red/dre:360134%09red/dre:557302%09red/dre:564854%09red/dre:403145%09red/dre:58022%09red/dre:100270764%09red/dre:567460%09red/dre:30768%09red/dre:692289%09red
Cytosolic DNA-sensing pathway	KEGG PATHWAY	dre04623	9	39	0.000460612	0.00650614	Lot0196340.1|Lot0113280.1|Lot0022440.1|Lot0069920.1|Novel01666|Lot0046280.1|Lot0029310.1|Lot0048420.1|Lot0026810.1	dre:692289|dre:393287|dre:58119|dre:57923|dre:564854|dre:567460|dre:100004555|dre:360134|dre:393650|	692289|393287|58119|57923|564854|567460|100004555|360134|393650|	http://www.genome.jp/kegg-bin/show_pathway?dre04623/dre:393287%09red/dre:393650%09red/dre:57923%09red/dre:360134%09red/dre:564854%09red/dre:100004555%09red/dre:692289%09red/dre:58119%09red/dre:567460%09red
Glycerophospholipid metabolism	KEGG PATHWAY	dre00564	14	97	0.00102311	0.0128457	Lot0184090.1|Lot0112430.1|Lot0184100.1|Lot0142330.1|Lot0195630.1|Lot0083380.1|Lot0008790.1|Novel00078|Lot0024710.1|Lot0104830.1|Lot0202320.1|Lot0170520.1|Lot0181820.1|Lot0160530.1	dre:100330001|dre:558422|dre:100330001|dre:557680|dre:406615|dre:393393|dre:569053|dre:100330001|dre:557324|dre:450016|dre:571738|dre:100330001|dre:571938|dre:565971|	100330001|558422|100330001|557680|406615|393393|569053|100330001|557324|450016|571738|100330001|571938|565971|	http://www.genome.jp/kegg-bin/show_pathway?dre00564/dre:100330001%09red/dre:569053%09red/dre:571738%09red/dre:571938%09red/dre:557324%09red/dre:558422%09red/dre:557680%09red/dre:565971%09red/dre:450016%09red/dre:393393%09red/dre:406615%09red
Ubiquitin mediated proteolysis	KEGG PATHWAY	dre04120	17	137	0.001429	0.0161477	Lot0056040.1|Lot0148440.1|Lot0102760.1|Lot0193730.1|Lot0019440.1|Lot0113340.1|Lot0068470.1|Lot0167970.1|Lot0014480.1|Lot0058600.1|Lot0048040.1|Lot0024300.1|Novel00626|Lot0072600.1|Lot0109790.1|Lot0119710.1|Lot0083620.1	dre:100000479|dre:415162|dre:30100|dre:336088|dre:557513|dre:557513|dre:445100|dre:325470|dre:324015|dre:445073|dre:436602|dre:565383|dre:335444|dre:373108|dre:100001302|dre:415162|dre:373107|	100000479|415162|30100|336088|557513|557513|445100|325470|324015|445073|436602|565383|335444|373108|100001302|415162|373107|	http://www.genome.jp/kegg-bin/show_pathway?dre04120/dre:373107%09red/dre:324015%09red/dre:415162%09red/dre:445100%09red/dre:30100%09red/dre:335444%09red/dre:100001302%09red/dre:436602%09red/dre:336088%09red/dre:373108%09red/dre:100000479%09red/dre:565383%09red/dre:325470%09red/dre:557513%09red/dre:445073%09red
Ether lipid metabolism	KEGG PATHWAY	dre00565	8	39	0.00182679	0.0187661	Lot0184090.1|Lot0184100.1|Lot0008790.1|Novel00078|Lot0202320.1|Lot0142330.1|Lot0181820.1|Lot0170520.1	dre:100330001|dre:100330001|dre:569053|dre:100330001|dre:571738|dre:557680|dre:571938|dre:100330001|	100330001|100330001|569053|100330001|571738|557680|571938|100330001|	http://www.genome.jp/kegg-bin/show_pathway?dre00565/dre:557680%09red/dre:100330001%09red/dre:569053%09red/dre:571738%09red/dre:571938%09red
Cytokine-cytokine receptor interaction	KEGG PATHWAY	dre04060	18	161	0.00298618	0.0281199	Lot0012910.1|Lot0033290.1|Lot0201150.1|Lot0177780.1|Lot0115800.1|Lot0203550.1|Lot0115820.1|Lot0113890.1|Lot0134960.1|Lot0098870.1|Lot0037810.1|Novel01736|Lot0167810.1|Lot0035420.1|Lot0056000.1|Lot0122070.1|Lot0119170.1|Lot0048420.1	dre:768248|dre:571217|dre:561268|dre:100134971|dre:797527|dre:561494|dre:777653|dre:352944|dre:563674|dre:799475|dre:100270764|dre:445373|dre:403049|dre:553957|dre:100006778|dre:796604|dre:407674|dre:360134|	768248|571217|561268|100134971|797527|561494|777653|352944|563674|799475|100270764|445373|403049|553957|100006778|796604|407674|360134|	http://www.genome.jp/kegg-bin/show_pathway?dre04060/dre:100006778%09red/dre:799475%09red/dre:445373%09red/dre:797527%09red/dre:796604%09red/dre:777653%09red/dre:403049%09red/dre:360134%09red/dre:561268%09red/dre:768248%09red/dre:352944%09red/dre:100134971%09red/dre:571217%09red/dre:563674%09red/dre:407674%09red/dre:100270764%09red/dre:553957%09red/dre:561494%09red
alpha-Linolenic acid metabolism	KEGG PATHWAY	dre00592	5	18	0.00446699	0.0388285	Lot0184090.1|Novel00078|Lot0184100.1|Lot0202320.1|Lot0170520.1	dre:100330001|dre:100330001|dre:100330001|dre:571738|dre:100330001|	100330001|100330001|100330001|571738|100330001|	http://www.genome.jp/kegg-bin/show_pathway?dre00592/dre:100330001%09red/dre:571738%09red
NOD-like receptor signaling pathway	KEGG PATHWAY	dre04621	8	48	0.00561367	0.0453103	Lot0101360.1|Lot0070480.1|Lot0187630.1|Lot0173850.1|Lot0113280.1|Lot0083620.1|Lot0159050.1|Lot0069920.1	dre:30591|dre:100330810|dre:557302|dre:373874|dre:393287|dre:373107|dre:58022|dre:57923|	30591|100330810|557302|373874|393287|373107|58022|57923|	http://www.genome.jp/kegg-bin/show_pathway?dre04621/dre:373107%09red/dre:393287%09red/dre:100330810%09red/dre:373874%09red/dre:57923%09red/dre:557302%09red/dre:58022%09red/dre:30591%09red
Drug metabolism - other enzymes	KEGG PATHWAY	dre00983	7	40	0.00744927	0.0561178	Lot0126670.1|Lot0091390.1|Lot0060920.1|Lot0162090.1|Lot0150110.1|Lot0166590.1|Lot0038870.1	dre:317745|dre:393113|dre:447928|dre:445194|dre:327057|dre:437016|dre:558466|	317745|393113|447928|445194|327057|437016|558466|	http://www.genome.jp/kegg-bin/show_pathway?dre00983/dre:327057%09red/dre:437016%09red/dre:317745%09red/dre:447928%09red/dre:445194%09red/dre:558466%09red/dre:393113%09red
Linoleic acid metabolism	KEGG PATHWAY	dre00591	5	23	0.0106665	0.0753324	Lot0184090.1|Novel00078|Lot0184100.1|Lot0202320.1|Lot0170520.1	dre:100330001|dre:100330001|dre:100330001|dre:571738|dre:100330001|	100330001|100330001|100330001|571738|100330001|	http://www.genome.jp/kegg-bin/show_pathway?dre00591/dre:100330001%09red/dre:571738%09red
Nicotinate and nicotinamide metabolism	KEGG PATHWAY	dre00760	5	29	0.0237608	0.157939	Lot0188280.1|Lot0188290.1|Lot0046540.1|Lot0192690.1|Lot0174980.1	dre:791647|dre:791647|dre:100538223|dre:572070|dre:100330160|	791647|791647|100538223|572070|100330160|	http://www.genome.jp/kegg-bin/show_pathway?dre00760/dre:100538223%09red/dre:791647%09red/dre:100330160%09red/dre:572070%09red
Protein export	KEGG PATHWAY	dre03060	4	22	0.0361251	0.226786	Lot0151910.1|Lot0124610.1|Lot0150270.1|Lot0181830.1	dre:192298|dre:378848|dre:436772|dre:619260|	192298|378848|436772|619260|	http://www.genome.jp/kegg-bin/show_pathway?dre03060/dre:192298%09red/dre:436772%09red/dre:378848%09red/dre:619260%09red
Pyrimidine metabolism	KEGG PATHWAY	dre00240	10	105	0.055305	0.325474	Lot0173960.1|Lot0091390.1|Lot0176930.1|Lot0060920.1|Lot0188290.1|Lot0150110.1|Lot0188280.1|Novel01795|Lot0166590.1|Lot0038870.1	dre:406383|dre:393113|dre:445151|dre:447928|dre:791647|dre:327057|dre:791647|dre:436789|dre:437016|dre:558466|	406383|393113|445151|447928|791647|327057|791647|436789|437016|558466|	http://www.genome.jp/kegg-bin/show_pathway?dre00240/dre:327057%09red/dre:437016%09red/dre:447928%09red/dre:558466%09red/dre:393113%09red/dre:436789%09red/dre:445151%09red/dre:791647%09red/dre:406383%09red
Intestinal immune network for IgA production	KEGG PATHWAY	dre04672	5	38	0.057606	0.325474	Lot0037810.1|Lot0201150.1|Lot0113890.1|Lot0049590.1|Lot0035420.1	dre:100270764|dre:561268|dre:352944|dre:100004261|dre:553957|	100270764|561268|352944|100004261|553957|	http://www.genome.jp/kegg-bin/show_pathway?dre04672/dre:100270764%09red/dre:553957%09red/dre:100004261%09red/dre:352944%09red/dre:561268%09red
Protein processing in endoplasmic reticulum	KEGG PATHWAY	dre04141	15	184	0.0643239	0.346124	Lot0101360.1|Lot0062290.1|Lot0056040.1|Lot0010590.1|Lot0133210.1|Lot0124610.1|Lot0068470.1|Lot0014480.1|Lot0150270.1|Novel00626|Lot0049600.1|Lot0055030.1|Lot0151910.1|Lot0155720.1|Lot0198010.1	dre:30591|dre:561686|dre:100000479|dre:334337|dre:327447|dre:378848|dre:445100|dre:324015|dre:436772|dre:335444|dre:58081|dre:557526|dre:192298|dre:324855|dre:100001092|	30591|561686|100000479|334337|327447|378848|445100|324015|436772|335444|58081|557526|192298|324855|100001092|	http://www.genome.jp/kegg-bin/show_pathway?dre04141/dre:192298%09red/dre:324015%09red/dre:445100%09red/dre:58081%09red/dre:327447%09red/dre:378848%09red/dre:334337%09red/dre:436772%09red/dre:100000479%09red/dre:561686%09red/dre:324855%09red/dre:557526%09red/dre:30591%09red/dre:100001092%09red/dre:335444%09red
Sulfur metabolism	KEGG PATHWAY	dre00920	2	10	0.114221	0.586678	Novel01018|Lot0187670.1	dre:415158|dre:415158|	415158|415158|	http://www.genome.jp/kegg-bin/show_pathway?dre00920/dre:415158%09red
Arachidonic acid metabolism	KEGG PATHWAY	dre00590	5	49	0.123462	0.606572	Lot0184090.1|Novel00078|Lot0184100.1|Lot0202320.1|Lot0170520.1	dre:100330001|dre:100330001|dre:100330001|dre:571738|dre:100330001|	100330001|100330001|100330001|571738|100330001|	http://www.genome.jp/kegg-bin/show_pathway?dre00590/dre:100330001%09red/dre:571738%09red
Phagosome	KEGG PATHWAY	dre04145	12	164	0.154751	0.712579	Lot0108720.1|Lot0162480.1|Lot0109400.1|Novel02742|Lot0042420.1|Lot0024910.1|Lot0150270.1|Lot0140870.1|Lot0151960.1|Lot0151910.1|Lot0084840.1|Lot0182780.1	dre:368771|dre:373080|dre:64885|dre:386787|dre:406342|dre:100333043|dre:436772|dre:393551|dre:393902|dre:192298|dre:378966|dre:386787|	368771|373080|64885|386787|406342|100333043|436772|393551|393902|192298|378966|386787|	http://www.genome.jp/kegg-bin/show_pathway?dre04145/dre:192298%09red/dre:386787%09red/dre:64885%09red/dre:373080%09red/dre:393902%09red/dre:436772%09red/dre:100333043%09red/dre:406342%09red/dre:368771%09red/dre:378966%09red/dre:393551%09red
Adipocytokine signaling pathway	KEGG PATHWAY	dre04920	7	84	0.15765	0.712579	Lot0072630.1|Lot0150870.1|Lot0097170.1|Lot0015990.1|Lot0113280.1|Lot0152160.1|Lot0055030.1	dre:393622|dre:100321338|dre:30307|dre:101910198|dre:393287|dre:406440|dre:557526|	393622|100321338|30307|101910198|393287|406440|557526|	http://www.genome.jp/kegg-bin/show_pathway?dre04920/dre:101910198%09red/dre:393287%09red/dre:557526%09red/dre:100321338%09red/dre:406440%09red/dre:393622%09red/dre:30307%09red
SNARE interactions in vesicular transport	KEGG PATHWAY	dre04130	4	43	0.196985	0.856126	Lot0165150.1|Lot0189470.1|Lot0077440.1|Lot0049570.1	dre:323735|dre:325484|dre:393294|dre:324569|	323735|325484|393294|324569|	http://www.genome.jp/kegg-bin/show_pathway?dre04130/dre:393294%09red/dre:323735%09red/dre:325484%09red/dre:324569%09red
Cysteine and methionine metabolism	KEGG PATHWAY	dre00270	4	44	0.207229	0.867291	Lot0066260.1|Lot0008930.1|Lot0196560.1|Lot0052400.1	dre:100002302|dre:393714|dre:394009|dre:322055|	100002302|393714|394009|322055|	http://www.genome.jp/kegg-bin/show_pathway?dre00270/dre:393714%09red/dre:322055%09red/dre:394009%09red/dre:100002302%09red
Ribosome biogenesis in eukaryotes	KEGG PATHWAY	dre03008	6	78	0.228628	0.896832	Lot0097360.1|Lot0064810.1|Lot0205720.1|Lot0072620.1|Lot0023420.1|Lot0013610.1	dre:445388|dre:564551|dre:550264|dre:751738|dre:678588|dre:406805|	445388|564551|550264|751738|678588|406805|	http://www.genome.jp/kegg-bin/show_pathway?dre03008/dre:445388%09red/dre:751738%09red/dre:564551%09red/dre:678588%09red/dre:406805%09red/dre:550264%09red
Sphingolipid metabolism	KEGG PATHWAY	dre00600	5	62	0.23016	0.896832	Lot0008790.1|Lot0013630.1|Lot0142330.1|Lot0064560.1|Lot0091170.1	dre:569053|dre:327075|dre:557680|dre:393549|dre:567592|	569053|327075|557680|393549|567592|	http://www.genome.jp/kegg-bin/show_pathway?dre00600/dre:557680%09red/dre:569053%09red/dre:393549%09red/dre:567592%09red/dre:327075%09red
Caffeine metabolism	KEGG PATHWAY	dre00232	1	5	0.260136	0.979844	Lot0162090.1	dre:445194|	445194|	http://www.genome.jp/kegg-bin/show_pathway?dre00232/dre:445194%09red
Primary bile acid biosynthesis	KEGG PATHWAY	dre00120	2	19	0.274822	0.99969	Lot0153550.1|Lot0080500.1	dre:570455|dre:494109|	570455|494109|	http://www.genome.jp/kegg-bin/show_pathway?dre00120/dre:570455%09red/dre:494109%09red
ABC transporters	KEGG PATHWAY	dre02010	3	36	0.298145	0.99969	Lot0024910.1|Lot0108720.1|Lot0195540.1	dre:100333043|dre:368771|dre:564067|	100333043|368771|564067|	http://www.genome.jp/kegg-bin/show_pathway?dre02010/dre:100333043%09red/dre:564067%09red/dre:368771%09red
Base excision repair	KEGG PATHWAY	dre03410	3	38	0.325351	0.99969	Lot0041270.1|Lot0185260.1|Lot0147350.1	dre:563276|dre:393253|dre:570901|	563276|393253|570901|	http://www.genome.jp/kegg-bin/show_pathway?dre03410/dre:563276%09red/dre:393253%09red/dre:570901%09red
Glycosylphosphatidylinositol(GPI)-anchor biosynthesis	KEGG PATHWAY	dre00563	2	22	0.329973	0.99969	Lot0051900.1|Lot0052100.1	dre:570443|dre:323994|	570443|323994|	http://www.genome.jp/kegg-bin/show_pathway?dre00563/dre:323994%09red/dre:570443%09red
Glycerolipid metabolism	KEGG PATHWAY	dre00561	4	59	0.372218	0.99969	Lot0008790.1|Lot0112430.1|Lot0024710.1|Lot0142330.1	dre:569053|dre:558422|dre:557324|dre:557680|	569053|558422|557324|557680|	http://www.genome.jp/kegg-bin/show_pathway?dre00561/dre:569053%09red/dre:558422%09red/dre:557680%09red/dre:557324%09red
FoxO signaling pathway	KEGG PATHWAY	dre04068	10	170	0.387189	0.99969	Lot0155910.1|Novel02001|Lot0002690.1|Lot0015990.1|Lot0113280.1|Lot0008600.1|Lot0035420.1|Lot0152160.1|Novel01984|Novel01351	dre:564523|dre:431763|dre:30222|dre:101910198|dre:393287|dre:402991|dre:553957|dre:406440|dre:394088|dre:566841|	564523|431763|30222|101910198|393287|402991|553957|406440|394088|566841|	http://www.genome.jp/kegg-bin/show_pathway?dre04068/dre:101910198%09red/dre:393287%09red/dre:406440%09red/dre:402991%09red/dre:431763%09red/dre:394088%09red/dre:30222%09red/dre:566841%09red/dre:553957%09red/dre:564523%09red
MAPK signaling pathway	KEGG PATHWAY	dre04010	18	320	0.390982	0.99969	Lot0012910.1|Lot0215340.1|Novel02001|Lot0140050.1|Lot0053740.1|Lot0015990.1|Lot0169940.1|Lot0113280.1|Lot0008600.1|Lot0215350.1|Lot0049590.1|Lot0079420.1|Lot0189560.1|Lot0064520.1|Lot0044410.1|Lot0102360.1|Lot0102350.1|Lot0055030.1	dre:768248|dre:559247|dre:431763|dre:790934|dre:564873|dre:101910198|dre:559524|dre:393287|dre:402991|dre:559247|dre:100004261|dre:541536|dre:557926|dre:140621|dre:393733|dre:566604|dre:566604|dre:557526|	768248|559247|431763|790934|564873|101910198|559524|393287|402991|559247|100004261|541536|557926|140621|393733|566604|566604|557526|	http://www.genome.jp/kegg-bin/show_pathway?dre04010/dre:101910198%09red/dre:393287%09red/dre:140621%09red/dre:790934%09red/dre:431763%09red/dre:559247%09red/dre:402991%09red/dre:393733%09red/dre:559524%09red/dre:768248%09red/dre:557926%09red/dre:564873%09red/dre:541536%09red/dre:100004261%09red/dre:557526%09red/dre:566604%09red
Taurine and hypotaurine metabolism	KEGG PATHWAY	dre00430	1	9	0.394819	0.99969	Lot0008930.1	dre:393714|	393714|	http://www.genome.jp/kegg-bin/show_pathway?dre00430/dre:393714%09red
Aminoacyl-tRNA biosynthesis	KEGG PATHWAY	dre00970	4	62	0.405903	0.99969	Lot0089210.1|Lot0039300.1|Lot0003080.1|Lot0136900.1	dre:558898|dre:394188|dre:368284|dre:337230|	558898|394188|368284|337230|	http://www.genome.jp/kegg-bin/show_pathway?dre00970/dre:368284%09red/dre:337230%09red/dre:558898%09red/dre:394188%09red
RNA transport	KEGG PATHWAY	dre03013	9	155	0.411741	0.99969	Lot0178390.1|Lot0180370.1|Lot0072620.1|Lot0178920.1|Lot0115730.1|Lot0012170.1|Lot0080760.1|Lot0097040.1|Lot0009610.1	dre:322599|dre:560127|dre:751738|dre:560127|dre:393732|dre:550549|dre:767677|dre:79380|dre:445110|	322599|560127|751738|560127|393732|550549|767677|79380|445110|	http://www.genome.jp/kegg-bin/show_pathway?dre03013/dre:322599%09red/dre:550549%09red/dre:393732%09red/dre:767677%09red/dre:445110%09red/dre:79380%09red/dre:560127%09red/dre:751738%09red
RNA degradation	KEGG PATHWAY	dre03018	5	81	0.413425	0.99969	Lot0162060.1|Lot0025660.1|Lot0040360.1|Lot0024310.1|Lot0191080.1	dre:568678|dre:100538016|dre:492479|dre:100007313|dre:100332172|	568678|100538016|492479|100007313|100332172|	http://www.genome.jp/kegg-bin/show_pathway?dre03018/dre:100538016%09red/dre:100007313%09red/dre:100332172%09red/dre:492479%09red/dre:568678%09red
Riboflavin metabolism	KEGG PATHWAY	dre00740	1	10	0.424475	0.99969	Lot0007530.1	dre:560915|	560915|	http://www.genome.jp/kegg-bin/show_pathway?dre00740/dre:560915%09red
Homologous recombination	KEGG PATHWAY	dre03440	2	28	0.435873	0.99969	Lot0025210.1|Lot0161220.1	dre:65226|dre:450081|	65226|450081|	http://www.genome.jp/kegg-bin/show_pathway?dre03440/dre:450081%09red/dre:65226%09red
Selenocompound metabolism	KEGG PATHWAY	dre00450	1	14	0.52928	0.99969	Lot0052400.1	dre:322055|	322055|	http://www.genome.jp/kegg-bin/show_pathway?dre00450/dre:322055%09red
mTOR signaling pathway	KEGG PATHWAY	dre04150	4	74	0.535142	0.99969	Lot0097040.1|Lot0012170.1|Lot0015990.1|Lot0115730.1	dre:79380|dre:550549|dre:101910198|dre:393732|	79380|550549|101910198|393732|	http://www.genome.jp/kegg-bin/show_pathway?dre04150/dre:393732%09red/dre:101910198%09red/dre:550549%09red/dre:79380%09red
Renin-angiotensin system	KEGG PATHWAY	dre04614	1	15	0.552356	0.99969	Lot0014320.1	dre:322485|	322485|	http://www.genome.jp/kegg-bin/show_pathway?dre04614/dre:322485%09red
Insulin signaling pathway	KEGG PATHWAY	dre04910	9	176	0.556516	0.99969	Lot0058600.1|Lot0015990.1|Lot0115730.1|Lot0012170.1|Lot0024300.1|Lot0152160.1|Lot0097040.1|Lot0064960.1|Lot0009900.1	dre:445073|dre:101910198|dre:393732|dre:550549|dre:565383|dre:406440|dre:79380|dre:492762|dre:335231|	445073|101910198|393732|550549|565383|406440|79380|492762|335231|	http://www.genome.jp/kegg-bin/show_pathway?dre04910/dre:101910198%09red/dre:492762%09red/dre:406440%09red/dre:393732%09red/dre:550549%09red/dre:79380%09red/dre:335231%09red/dre:565383%09red/dre:445073%09red
Amino sugar and nucleotide sugar metabolism	KEGG PATHWAY	dre00520	3	59	0.5911	0.99969	Lot0177820.1|Lot0070780.1|Novel01448	dre:322513|dre:678540|dre:406819|	322513|678540|406819|	http://www.genome.jp/kegg-bin/show_pathway?dre00520/dre:406819%09red/dre:678540%09red/dre:322513%09red
Cell cycle	KEGG PATHWAY	dre04110	7	141	0.591912	0.99969	Novel02001|Lot0028020.1|Lot0008600.1|Lot0002690.1|Lot0189130.1|Lot0077110.1|Novel01351	dre:431763|dre:399483|dre:402991|dre:30222|dre:101885420|dre:555797|dre:566841|	431763|399483|402991|30222|101885420|555797|566841|	http://www.genome.jp/kegg-bin/show_pathway?dre04110/dre:431763%09red/dre:402991%09red/dre:30222%09red/dre:566841%09red/dre:101885420%09red/dre:555797%09red/dre:399483%09red
Nitrogen metabolism	KEGG PATHWAY	dre00910	1	17	0.595175	0.99969	Lot0085550.1	dre:564201|	564201|	http://www.genome.jp/kegg-bin/show_pathway?dre00910/dre:564201%09red
Fatty acid biosynthesis	KEGG PATHWAY	dre00061	1	17	0.595175	0.99969	Lot0072630.1	dre:393622|	393622|	http://www.genome.jp/kegg-bin/show_pathway?dre00061/dre:393622%09red
Steroid hormone biosynthesis	KEGG PATHWAY	dre00140	2	41	0.629377	0.99969	Lot0185310.1|Lot0153550.1	dre:563363|dre:570455|	563363|570455|	http://www.genome.jp/kegg-bin/show_pathway?dre00140/dre:570455%09red/dre:563363%09red
Folate biosynthesis	KEGG PATHWAY	dre00790	1	19	0.633903	0.99969	Lot0111030.1	dre:100330410|	100330410|	http://www.genome.jp/kegg-bin/show_pathway?dre00790/dre:100330410%09red
VEGF signaling pathway	KEGG PATHWAY	dre04370	4	86	0.648752	0.99969	Lot0140050.1|Lot0015990.1|Lot0082130.1|Lot0189560.1	dre:790934|dre:101910198|dre:399546|dre:557926|	790934|101910198|399546|557926|	http://www.genome.jp/kegg-bin/show_pathway?dre04370/dre:101910198%09red/dre:790934%09red/dre:399546%09red/dre:557926%09red
Tight junction	KEGG PATHWAY	dre04530	8	174	0.67303	0.99969	Lot0215340.1|Lot0022460.1|Lot0043650.1|Lot0015990.1|Lot0083940.1|Lot0215350.1|Lot0037420.1|Lot0107840.1	dre:559247|dre:373105|dre:30741|dre:101910198|dre:323696|dre:559247|dre:100006888|dre:81582|	559247|373105|30741|101910198|323696|559247|100006888|81582|	http://www.genome.jp/kegg-bin/show_pathway?dre04530/dre:101910198%09red/dre:559247%09red/dre:373105%09red/dre:81582%09red/dre:30741%09red/dre:100006888%09red/dre:323696%09red
mRNA surveillance pathway	KEGG PATHWAY	dre03015	4	90	0.682249	0.99969	Lot0159470.1|Lot0180370.1|Lot0178920.1|Lot0072620.1	dre:266989|dre:560127|dre:560127|dre:751738|	266989|560127|560127|751738|	http://www.genome.jp/kegg-bin/show_pathway?dre03015/dre:560127%09red/dre:751738%09red/dre:266989%09red
Steroid biosynthesis	KEGG PATHWAY	dre00100	1	22	0.685171	0.99969	Lot0044080.1	dre:550369|	550369|	http://www.genome.jp/kegg-bin/show_pathway?dre00100/dre:550369%09red
Glycine, serine and threonine metabolism	KEGG PATHWAY	dre00260	2	46	0.688724	0.99969	Lot0027400.1|Lot0052400.1	dre:436903|dre:322055|	436903|322055|	http://www.genome.jp/kegg-bin/show_pathway?dre00260/dre:436903%09red/dre:322055%09red
Mismatch repair	KEGG PATHWAY	dre03430	1	23	0.700615	0.99969	Lot0025210.1	dre:65226|	65226|	http://www.genome.jp/kegg-bin/show_pathway?dre03430/dre:65226%09red
Glycosaminoglycan degradation	KEGG PATHWAY	dre00531	1	24	0.715302	0.99969	Lot0033440.1	dre:100330444|	100330444|	http://www.genome.jp/kegg-bin/show_pathway?dre00531/dre:100330444%09red
Purine metabolism	KEGG PATHWAY	dre00230	8	187	0.744852	0.99969	Lot0126670.1|Lot0176930.1|Lot0188290.1|Novel01795|Lot0188280.1|Lot0083380.1|Lot0210110.1|Lot0065490.1	dre:317745|dre:445151|dre:791647|dre:436789|dre:791647|dre:393393|dre:550502|dre:565706|	317745|445151|791647|436789|791647|393393|550502|565706|	http://www.genome.jp/kegg-bin/show_pathway?dre00230/dre:791647%09red/dre:317745%09red/dre:565706%09red/dre:550502%09red/dre:436789%09red/dre:445151%09red/dre:393393%09red
Fanconi anemia pathway	KEGG PATHWAY	dre03460	2	52	0.749381	0.99969	Lot0025210.1|Lot0161220.1	dre:65226|dre:450081|	65226|450081|	http://www.genome.jp/kegg-bin/show_pathway?dre03460/dre:450081%09red/dre:65226%09red
Mucin type O-Glycan biosynthesis	KEGG PATHWAY	dre00512	1	27	0.755185	0.99969	Lot0090210.1	dre:324510|	324510|	http://www.genome.jp/kegg-bin/show_pathway?dre00512/dre:324510%09red
Dorso-ventral axis formation	KEGG PATHWAY	dre04320	1	27	0.755185	0.99969	Lot0038200.1	dre:100009655|	100009655|	http://www.genome.jp/kegg-bin/show_pathway?dre04320/dre:100009655%09red
Salmonella infection	KEGG PATHWAY	dre05132	4	101	0.762516	0.99969	Lot0136810.1|Lot0151960.1|Lot0141630.1|Lot0069920.1	dre:403145|dre:393902|dre:564823|dre:57923|	403145|393902|564823|57923|	http://www.genome.jp/kegg-bin/show_pathway?dre05132/dre:57923%09red/dre:403145%09red/dre:564823%09red/dre:393902%09red
Regulation of autophagy	KEGG PATHWAY	dre04140	1	28	0.767199	0.99969	Lot0048420.1	dre:360134|	360134|	http://www.genome.jp/kegg-bin/show_pathway?dre04140/dre:360134%09red
Glycosphingolipid biosynthesis - lacto and neolacto series	KEGG PATHWAY	dre00601	1	28	0.767199	0.99969	Lot0021170.1	dre:504044|	504044|	http://www.genome.jp/kegg-bin/show_pathway?dre00601/dre:504044%09red
ECM-receptor interaction	KEGG PATHWAY	dre04512	3	80	0.779396	0.99969	Lot0151350.1|Lot0182780.1|Novel02742	dre:568593|dre:386787|dre:386787|	568593|386787|386787|	http://www.genome.jp/kegg-bin/show_pathway?dre04512/dre:568593%09red/dre:386787%09red
Endocytosis	KEGG PATHWAY	dre04144	12	286	0.796412	0.99969	Lot0133290.1|Lot0081730.1|Lot0069720.1|Lot0101820.1|Lot0151490.1|Lot0109400.1|Lot0111130.1|Lot0024300.1|Lot0105970.1|Novel00442|Lot0151960.1|Lot0122070.1	dre:445397|dre:570918|dre:386994|dre:100003206|dre:406766|dre:64885|dre:100148154|dre:565383|dre:393754|dre:564814|dre:393902|dre:796604|	445397|570918|386994|100003206|406766|64885|100148154|565383|393754|564814|393902|796604|	http://www.genome.jp/kegg-bin/show_pathway?dre04144/dre:100148154%09red/dre:796604%09red/dre:64885%09red/dre:100003206%09red/dre:445397%09red/dre:393902%09red/dre:386994%09red/dre:564814%09red/dre:406766%09red/dre:565383%09red/dre:570918%09red/dre:393754%09red
Notch signaling pathway	KEGG PATHWAY	dre04330	2	58	0.799593	0.99969	Lot0147290.1|Novel01351	dre:334026|dre:566841|	334026|566841|	http://www.genome.jp/kegg-bin/show_pathway?dre04330/dre:566841%09red/dre:334026%09red
Pentose phosphate pathway	KEGG PATHWAY	dre00030	1	31	0.799822	0.99969	Lot0009900.1	dre:335231|	335231|	http://www.genome.jp/kegg-bin/show_pathway?dre00030/dre:335231%09red
beta-Alanine metabolism	KEGG PATHWAY	dre00410	1	33	0.818993	0.99969	Lot0196560.1	dre:394009|	394009|	http://www.genome.jp/kegg-bin/show_pathway?dre00410/dre:394009%09red
Cell adhesion molecules (CAMs)	KEGG PATHWAY	dre04514	5	135	0.821789	0.99969	Lot0109400.1|Lot0037810.1|Lot0083940.1|Lot0107840.1|Lot0151350.1	dre:64885|dre:100270764|dre:323696|dre:81582|dre:568593|	64885|100270764|323696|81582|568593|	http://www.genome.jp/kegg-bin/show_pathway?dre04514/dre:323696%09red/dre:100270764%09red/dre:64885%09red/dre:81582%09red/dre:568593%09red
Peroxisome	KEGG PATHWAY	dre04146	3	89	0.834948	0.99969	Lot0053720.1|Lot0072630.1|Lot0150080.1	dre:436840|dre:393622|dre:541344|	436840|393622|541344|	http://www.genome.jp/kegg-bin/show_pathway?dre04146/dre:436840%09red/dre:541344%09red/dre:393622%09red
Galactose metabolism	KEGG PATHWAY	dre00052	1	35	0.836331	0.99969	Lot0070780.1	dre:678540|	678540|	http://www.genome.jp/kegg-bin/show_pathway?dre00052/dre:678540%09red
Phosphatidylinositol signaling system	KEGG PATHWAY	dre04070	3	90	0.84031	0.99969	Lot0024710.1|Lot0106280.1|Novel01867	dre:557324|dre:641571|dre:100148744|	557324|641571|100148744|	http://www.genome.jp/kegg-bin/show_pathway?dre04070/dre:100148744%09red/dre:641571%09red/dre:557324%09red
Vascular smooth muscle contraction	KEGG PATHWAY	dre04270	5	143	0.85649	0.99969	Lot0056380.1|Lot0127860.1|Lot0164860.1|Lot0088310.1|Lot0202320.1	dre:570108|dre:798498|dre:326825|dre:114550|dre:571738|	570108|798498|326825|114550|571738|	http://www.genome.jp/kegg-bin/show_pathway?dre04270/dre:114550%09red/dre:798498%09red/dre:326825%09red/dre:571738%09red/dre:570108%09red
DNA replication	KEGG PATHWAY	dre03030	1	39	0.866189	0.99969	Lot0025210.1	dre:65226|	65226|	http://www.genome.jp/kegg-bin/show_pathway?dre03030/dre:65226%09red
Metabolic pathways	KEGG PATHWAY	dre01100	57	1269	0.872447	0.99969	Lot0112430.1|Lot0064560.1|Lot0181820.1|Lot0066260.1|Lot0042420.1|Lot0188290.1|Lot0091170.1|Lot0150110.1|Lot0051900.1|Novel00047|Lot0052400.1|Lot0187670.1|Lot0184100.1|Lot0039300.1|Lot0090210.1|Lot0091390.1|Lot0007530.1|Lot0142330.1|Lot0162090.1|Novel01795|Lot0052100.1|Lot0008790.1|Lot0188280.1|Lot0024710.1|Lot0027400.1|Lot0187950.1|Lot0166590.1|Lot0089210.1|Lot0044080.1|Novel01867|Lot0202320.1|Lo…	dre:558422|dre:393549|dre:571938|dre:100002302|dre:406342|dre:791647|dre:567592|dre:327057|dre:570443|dre:436968|dre:322055|dre:415158|dre:100330001|dre:394188|dre:324510|dre:393113|dre:560915|dre:557680|dre:445194|dre:436789|dre:323994|dre:569053|dre:791647|dre:557324|dre:436903|dre:562840|dre:437016|dre:558898|dre:550369|dre:100148744|dre:571738|dre:317745|dre:393622|dre:641571|dre:563363|dre:1…	558422|393549|571938|100002302|406342|791647|567592|327057|570443|436968|322055|415158|100330001|394188|324510|393113|560915|557680|445194|436789|323994|569053|791647|557324|436903|562840|437016|558898|550369|100148744|571738|317745|393622|641571|563363|100538223|406383|100330001|450016|565971|100330444|572070|678540|558466|335231|100330001|393714|322513|447928|327075|550502|394009|504044|1003301…	http://www.genome.jp/kegg-bin/show_pathway?dre01100/dre:100330410%09red/dre:100330001%09red/dre:394188%09red/dre:436968%09red/dre:335231%09red/dre:558466%09red/dre:571938%09red/dre:641571%09red/dre:100002302%09red/dre:100538223%09red/dre:791647%09red/dre:324510%09red/dre:415158%09red/dre:327075%09red/dre:393714%09red/dre:322055%09red/dre:567592%09red/dre:445194%09red/dre:406342%09red/dre:450016%0…
Phototransduction	KEGG PATHWAY	dre04744	1	40	0.872762	0.99969	Lot0058290.1	dre:793087|	793087|	http://www.genome.jp/kegg-bin/show_pathway?dre04744/dre:793087%09red
TGF-beta signaling pathway	KEGG PATHWAY	dre04350	3	97	0.873783	0.99969	Lot0007140.1|Novel01351|Lot0088150.1	dre:246093|dre:566841|dre:30628|	246093|566841|30628|	http://www.genome.jp/kegg-bin/show_pathway?dre04350/dre:566841%09red/dre:246093%09red/dre:30628%09red
Inositol phosphate metabolism	KEGG PATHWAY	dre00562	2	71	0.878875	0.99969	Lot0106280.1|Novel01867	dre:641571|dre:100148744|	641571|100148744|	http://www.genome.jp/kegg-bin/show_pathway?dre00562/dre:100148744%09red/dre:641571%09red
Alanine, aspartate and glutamate metabolism	KEGG PATHWAY	dre00250	1	41	0.879012	0.99969	Lot0210110.1	dre:550502|	550502|	http://www.genome.jp/kegg-bin/show_pathway?dre00250/dre:550502%09red
Retinol metabolism	KEGG PATHWAY	dre00830	1	41	0.879012	0.99969	Lot0187950.1	dre:562840|	562840|	http://www.genome.jp/kegg-bin/show_pathway?dre00830/dre:562840%09red
Fatty acid degradation	KEGG PATHWAY	dre00071	1	43	0.890608	0.99969	Lot0072630.1	dre:393622|	393622|	http://www.genome.jp/kegg-bin/show_pathway?dre00071/dre:393622%09red
Glycolysis / Gluconeogenesis	KEGG PATHWAY	dre00010	2	74	0.8925	0.99969	Lot0027400.1|Lot0009900.1	dre:436903|dre:335231|	436903|335231|	http://www.genome.jp/kegg-bin/show_pathway?dre00010/dre:436903%09red/dre:335231%09red
Fructose and mannose metabolism	KEGG PATHWAY	dre00051	1	44	0.895983	0.99969	Lot0009900.1	dre:335231|	335231|	http://www.genome.jp/kegg-bin/show_pathway?dre00051/dre:335231%09red
Nucleotide excision repair	KEGG PATHWAY	dre03420	1	46	0.905955	0.99969	Lot0025210.1	dre:65226|	65226|	http://www.genome.jp/kegg-bin/show_pathway?dre03420/dre:65226%09red
Spliceosome	KEGG PATHWAY	dre03040	4	136	0.916902	0.99969	Lot0031570.1|Lot0180370.1|Lot0178920.1|Lot0017950.1	dre:446168|dre:560127|dre:560127|dre:334490|	446168|560127|560127|334490|	http://www.genome.jp/kegg-bin/show_pathway?dre03040/dre:446168%09red/dre:560127%09red/dre:334490%09red
N-Glycan biosynthesis	KEGG PATHWAY	dre00510	1	49	0.919151	0.99969	Lot0060890.1	dre:474331|	474331|	http://www.genome.jp/kegg-bin/show_pathway?dre00510/dre:474331%09red
Melanogenesis	KEGG PATHWAY	dre04916	4	137	0.919542	0.99969	Lot0056380.1|Lot0037420.1|Lot0103890.1|Novel01351	dre:570108|dre:100006888|dre:114833|dre:566841|	570108|100006888|114833|566841|	http://www.genome.jp/kegg-bin/show_pathway?dre04916/dre:114833%09red/dre:566841%09red/dre:570108%09red/dre:100006888%09red
Progesterone-mediated oocyte maturation	KEGG PATHWAY	dre04914	3	110	0.919827	0.99969	Lot0015990.1|Lot0037420.1|Lot0101360.1	dre:101910198|dre:100006888|dre:30591|	101910198|100006888|30591|	http://www.genome.jp/kegg-bin/show_pathway?dre04914/dre:101910198%09red/dre:30591%09red/dre:100006888%09red
Glutathione metabolism	KEGG PATHWAY	dre00480	1	50	0.923125	0.99969	Lot0196560.1	dre:394009|	394009|	http://www.genome.jp/kegg-bin/show_pathway?dre00480/dre:394009%09red
Lysosome	KEGG PATHWAY	dre04142	4	144	0.936013	0.99969	Lot0068200.1|Lot0096280.1|Lot0042420.1|Lot0064560.1	dre:795916|dre:100000085|dre:406342|dre:393549|	795916|100000085|406342|393549|	http://www.genome.jp/kegg-bin/show_pathway?dre04142/dre:393549%09red/dre:406342%09red/dre:100000085%09red/dre:795916%09red
Adrenergic signaling in cardiomyocytes	KEGG PATHWAY	dre04261	6	199	0.940368	0.99969	Lot0127860.1|Lot0015990.1|Lot0056380.1|Lot0046630.1|Lot0037420.1|Lot0193720.1	dre:798498|dre:101910198|dre:570108|dre:406437|dre:100006888|dre:555432|	798498|101910198|570108|406437|100006888|555432|	http://www.genome.jp/kegg-bin/show_pathway?dre04261/dre:101910198%09red/dre:798498%09red/dre:406437%09red/dre:100006888%09red/dre:570108%09red/dre:555432%09red
Focal adhesion	KEGG PATHWAY	dre04510	8	251	0.942677	0.99969	Novel02742|Lot0167810.1|Lot0015990.1|Lot0082130.1|Lot0002690.1|Lot0083620.1|Lot0072600.1|Lot0182780.1	dre:386787|dre:403049|dre:101910198|dre:399546|dre:30222|dre:373107|dre:373108|dre:386787|	386787|403049|101910198|399546|30222|373107|373108|386787|	http://www.genome.jp/kegg-bin/show_pathway?dre04510/dre:373107%09red/dre:101910198%09red/dre:386787%09red/dre:403049%09red/dre:373108%09red/dre:30222%09red/dre:399546%09red
Fatty acid metabolism	KEGG PATHWAY	dre01212	1	57	0.945987	0.99969	Lot0072630.1	dre:393622|	393622|	http://www.genome.jp/kegg-bin/show_pathway?dre01212/dre:393622%09red
Cardiac muscle contraction	KEGG PATHWAY	dre04260	2	97	0.958218	0.99969	Lot0046630.1|Novel00047	dre:406437|dre:436968|	406437|436968|	http://www.genome.jp/kegg-bin/show_pathway?dre04260/dre:406437%09red/dre:436968%09red
Calcium signaling pathway	KEGG PATHWAY	dre04020	8	263	0.958469	0.99969	Lot0127860.1|Lot0035710.1|Lot0056380.1|Lot0206110.1|Lot0090600.1|Lot0088310.1|Lot0189560.1|Novel00708	dre:798498|dre:735302|dre:570108|dre:322126|dre:387298|dre:114550|dre:557926|dre:569344|	798498|735302|570108|322126|387298|114550|557926|569344|	http://www.genome.jp/kegg-bin/show_pathway?dre04020/dre:569344%09red/dre:322126%09red/dre:798498%09red/dre:557926%09red/dre:387298%09red/dre:114550%09red/dre:570108%09red/dre:735302%09red
Gap junction	KEGG PATHWAY	dre04540	3	128	0.958517	0.99969	Lot0056380.1|Lot0037420.1|Lot0162480.1	dre:570108|dre:100006888|dre:373080|	570108|100006888|373080|	http://www.genome.jp/kegg-bin/show_pathway?dre04540/dre:100006888%09red/dre:570108%09red/dre:373080%09red
Lysine degradation	KEGG PATHWAY	dre00310	1	65	0.963925	0.99969	Lot0002780.1	dre:572649|	572649|	http://www.genome.jp/kegg-bin/show_pathway?dre00310/dre:572649%09red
Adherens junction	KEGG PATHWAY	dre04520	2	104	0.968934	0.99969	Lot0043650.1|Novel01351	dre:30741|dre:566841|	30741|566841|	http://www.genome.jp/kegg-bin/show_pathway?dre04520/dre:566841%09red/dre:30741%09red
PPAR signaling pathway	KEGG PATHWAY	dre03320	1	68	0.968994	0.99969	Lot0072630.1	dre:393622|	393622|	http://www.genome.jp/kegg-bin/show_pathway?dre03320/dre:393622%09red
ErbB signaling pathway	KEGG PATHWAY	dre04012	2	107	0.972667	0.99969	Lot0015990.1|Lot0024300.1	dre:101910198|dre:565383|	101910198|565383|	http://www.genome.jp/kegg-bin/show_pathway?dre04012/dre:101910198%09red/dre:565383%09red
Arginine and proline metabolism	KEGG PATHWAY	dre00330	1	72	0.974665	0.99969	Lot0196560.1	dre:394009|	394009|	http://www.genome.jp/kegg-bin/show_pathway?dre00330/dre:394009%09red
Biosynthesis of amino acids	KEGG PATHWAY	dre01230	1	87	0.988127	0.99969	Lot0052400.1	dre:322055|	322055|	http://www.genome.jp/kegg-bin/show_pathway?dre01230/dre:322055%09red
Wnt signaling pathway	KEGG PATHWAY	dre04310	3	173	0.992878	0.99969	Lot0189560.1|Novel01351|Lot0002690.1	dre:557926|dre:566841|dre:30222|	557926|566841|30222|	http://www.genome.jp/kegg-bin/show_pathway?dre04310/dre:30222%09red/dre:566841%09red/dre:557926%09red
Oocyte meiosis	KEGG PATHWAY	dre04114	2	138	0.992937	0.99969	Lot0072570.1|Lot0189560.1	dre:100005148|dre:557926|	100005148|557926|	http://www.genome.jp/kegg-bin/show_pathway?dre04114/dre:100005148%09red/dre:557926%09red
Oxidative phosphorylation	KEGG PATHWAY	dre00190	2	145	0.99483	0.99969	Novel00047|Lot0042420.1	dre:436968|dre:406342|	436968|406342|	http://www.genome.jp/kegg-bin/show_pathway?dre00190/dre:406342%09red/dre:436968%09red
GnRH signaling pathway	KEGG PATHWAY	dre04912	1	121	0.997877	0.99969	Lot0056380.1	dre:570108|	570108|	http://www.genome.jp/kegg-bin/show_pathway?dre04912/dre:570108%09red
Regulation of actin cytoskeleton	KEGG PATHWAY	dre04810	5	271	0.998004	0.99969	Novel02742|Lot0164860.1|Lot0182780.1|Lot0082130.1|Lot0044410.1	dre:386787|dre:326825|dre:386787|dre:399546|dre:393733|	386787|326825|386787|399546|393733|	http://www.genome.jp/kegg-bin/show_pathway?dre04810/dre:393733%09red/dre:386787%09red/dre:326825%09red/dre:399546%09red
Carbon metabolism	KEGG PATHWAY	dre01200	1	123	0.998082	0.99969	Lot0009900.1	dre:335231|	335231|	http://www.genome.jp/kegg-bin/show_pathway?dre01200/dre:335231%09red
Neuroactive ligand-receptor interaction	KEGG PATHWAY	dre04080	8	416	0.99969	0.99969	Lot0181040.1|Lot0127860.1|Lot0008750.1|Lot0052570.1|Lot0090600.1|Lot0088310.1|Lot0035710.1|Novel00708	dre:404209|dre:798498|dre:562469|dre:102216338|dre:387298|dre:114550|dre:735302|dre:569344|	404209|798498|562469|102216338|387298|114550|735302|569344|	http://www.genome.jp/kegg-bin/show_pathway?dre04080/dre:102216338%09red/dre:569344%09red/dre:798498%09red/dre:735302%09red/dre:387298%09red/dre:114550%09red/dre:562469%09red/dre:404209%09red

## Sheet: L12povsL12PBS_down genes_GO
#Term	Database	ID	Input number	Background number	P-Value	Corrected P-Value	Input	KEGG_ID/KO	Entrez_ID	Hyperlink
Phosphatidylinositol signaling system	KEGG PATHWAY	dre04070	15	90	4.94626e-05	0.00529249	Lot0117180.1|Lot0136860.1|Lot0063500.1|Lot0189330.1|Lot0116960.1|Lot0061470.1|Lot0178140.1|Lot0062590.1|Lot0171660.1|Lot0074090.1|Lot0098980.1|Lot0135620.1|Lot0180490.1|Lot0171960.1|Lot0079120.1	dre:571356|dre:555443|dre:100137124|dre:563201|dre:562585|dre:565669|dre:553380|dre:337690|dre:404211|dre:567938|dre:100001532|dre:560360|dre:560360|dre:568288|dre:100137124|	571356|555443|100137124|563201|562585|565669|553380|337690|404211|567938|100001532|560360|560360|568288|100137124|	http://www.genome.jp/kegg-bin/show_pathway?dre04070/dre:100001532%09red/dre:563201%09red/dre:555443%09red/dre:567938%09red/dre:404211%09red/dre:553380%09red/dre:337690%09red/dre:560360%09red/dre:571356%09red/dre:568288%09red/dre:562585%09red/dre:100137124%09red/dre:565669%09red
Adherens junction	KEGG PATHWAY	dre04520	14	104	0.000629585	0.0336828	Lot0112380.1|Lot0077450.1|Lot0172650.1|Lot0082060.1|Lot0194810.1|Lot0001560.1|Lot0003560.1|Lot0179070.1|Lot0157580.1|Lot0170860.1|Lot0028680.1|Lot0203310.1|Lot0051670.1|Lot0028610.1	dre:407620|dre:245699|dre:799867|dre:386966|dre:566841|dre:245701|dre:58092|dre:565612|dre:405892|dre:567490|dre:100150664|dre:58092|dre:140819|dre:100149130|	407620|245699|799867|386966|566841|245701|58092|565612|405892|567490|100150664|58092|140819|100149130|	http://www.genome.jp/kegg-bin/show_pathway?dre04520/dre:565612%09red/dre:386966%09red/dre:100150664%09red/dre:407620%09red/dre:100149130%09red/dre:140819%09red/dre:58092%09red/dre:567490%09red/dre:566841%09red/dre:245701%09red/dre:799867%09red/dre:245699%09red/dre:405892%09red
Focal adhesion	KEGG PATHWAY	dre04510	23	251	0.0021251	0.0436443	Lot0148950.1|Lot0052160.1|Lot0171660.1|Lot0163860.1|Lot0069180.1|Lot0130600.1|Lot0061960.1|Lot0039630.1|Lot0043910.1|Lot0199280.1|Novel02275|Lot0028680.1|Lot0063300.1|Lot0171240.1|Lot0034410.1|Lot0082060.1|Lot0128180.1|Lot0018970.1|Lot0071520.1|Lot0001560.1|Lot0111530.1|Lot0042660.1|Lot0027080.1	dre:558958|dre:554230|dre:404211|dre:100004299|dre:142986|dre:100331333|dre:100005469|dre:30716|dre:30121|dre:561901|dre:492576|dre:100150664|dre:563556|dre:394012|dre:399546|dre:386966|dre:559145|dre:558154|dre:317747|dre:245701|dre:100329779|dre:559529|dre:260303|	558958|554230|404211|100004299|142986|100331333|100005469|30716|30121|561901|492576|100150664|563556|394012|399546|386966|559145|558154|317747|245701|100329779|559529|260303|	http://www.genome.jp/kegg-bin/show_pathway?dre04510/dre:100329779%09red/dre:142986%09red/dre:260303%09red/dre:100005469%09red/dre:245701%09red/dre:30716%09red/dre:100331333%09red/dre:559529%09red/dre:563556%09red/dre:394012%09red/dre:399546%09red/dre:317747%09red/dre:100150664%09red/dre:561901%09red/dre:492576%09red/dre:558958%09red/dre:386966%09red/dre:554230%09red/dre:404211%09red/dre:559145%09…
Notch signaling pathway	KEGG PATHWAY	dre04330	9	58	0.00243987	0.0436443	Lot0194810.1|Lot0007780.1|Lot0016930.1|Lot0179070.1|Lot0127190.1|Lot0198110.1|Lot0064860.1|Lot0192630.1|Lot0172900.1	dre:566841|dre:30718|dre:140422|dre:565612|dre:402914|dre:140423|dre:30158|dre:58066|dre:497616|	566841|30718|140422|565612|402914|140423|30158|58066|497616|	http://www.genome.jp/kegg-bin/show_pathway?dre04330/dre:565612%09red/dre:30158%09red/dre:58066%09red/dre:140422%09red/dre:140423%09red/dre:497616%09red/dre:566841%09red/dre:402914%09red/dre:30718%09red
Glycerolipid metabolism	KEGG PATHWAY	dre00561	9	59	0.00270573	0.0436443	Lot0063500.1|Lot0034210.1|Lot0178140.1|Lot0006760.1|Lot0045890.1|Lot0018880.1|Lot0154130.1|Lot0079120.1|Lot0040450.1	dre:100137124|dre:558422|dre:553380|dre:406554|dre:558422|dre:560638|dre:436610|dre:100137124|dre:565316|	100137124|558422|553380|406554|558422|560638|436610|100137124|565316|	http://www.genome.jp/kegg-bin/show_pathway?dre00561/dre:560638%09red/dre:565316%09red/dre:406554%09red/dre:558422%09red/dre:553380%09red/dre:100137124%09red/dre:436610%09red
Inositol phosphate metabolism	KEGG PATHWAY	dre00562	10	71	0.00271315	0.0436443	Lot0117180.1|Lot0136860.1|Lot0189330.1|Lot0061470.1|Lot0062590.1|Lot0074090.1|Lot0098980.1|Lot0135620.1|Lot0180490.1|Lot0171960.1	dre:571356|dre:555443|dre:563201|dre:565669|dre:337690|dre:567938|dre:100001532|dre:560360|dre:560360|dre:568288|	571356|555443|563201|565669|337690|567938|100001532|560360|560360|568288|	http://www.genome.jp/kegg-bin/show_pathway?dre00562/dre:100001532%09red/dre:563201%09red/dre:555443%09red/dre:567938%09red/dre:337690%09red/dre:560360%09red/dre:571356%09red/dre:568288%09red/dre:565669%09red
TGF-beta signaling pathway	KEGG PATHWAY	dre04350	12	97	0.00285524	0.0436443	Lot0161460.1|Lot0146260.1|Lot0125660.1|Lot0199280.1|Lot0194810.1|Lot0111530.1|Lot0179070.1|Lot0003560.1|Lot0055190.1|Lot0129120.1|Lot0203310.1|Lot0003580.1	dre:369194|dre:30183|dre:553359|dre:561901|dre:566841|dre:100329779|dre:565612|dre:58092|dre:30742|dre:555655|dre:58092|dre:564395|	369194|30183|553359|561901|566841|100329779|565612|58092|30742|555655|58092|564395|	http://www.genome.jp/kegg-bin/show_pathway?dre04350/dre:565612%09red/dre:564395%09red/dre:553359%09red/dre:369194%09red/dre:58092%09red/dre:561901%09red/dre:30183%09red/dre:30742%09red/dre:566841%09red/dre:100329779%09red/dre:555655%09red
ECM-receptor interaction	KEGG PATHWAY	dre04512	10	80	0.00582873	0.0779592	Lot0063300.1|Lot0171240.1|Lot0148950.1|Lot0199280.1|Lot0215680.1|Lot0028200.1|Lot0027080.1|Lot0130600.1|Lot0039010.1|Lot0061960.1	dre:563556|dre:394012|dre:558958|dre:561901|dre:565373|dre:561693|dre:260303|dre:100331333|dre:286829|dre:100005469|	563556|394012|558958|561901|565373|561693|260303|100331333|286829|100005469|	http://www.genome.jp/kegg-bin/show_pathway?dre04512/dre:100331333%09red/dre:561693%09red/dre:565373%09red/dre:558958%09red/dre:563556%09red/dre:286829%09red/dre:561901%09red/dre:394012%09red/dre:260303%09red/dre:100005469%09red
ABC transporters	KEGG PATHWAY	dre02010	6	36	0.00935606	0.103323	Lot0073280.1|Lot0212130.1|Lot0160470.1|Lot0115050.1|Lot0168460.1|Lot0201990.1	dre:100136868|dre:558924|dre:566367|dre:558924|dre:561160|dre:393561|	100136868|558924|566367|558924|561160|393561|	http://www.genome.jp/kegg-bin/show_pathway?dre02010/dre:561160%09red/dre:100136868%09red/dre:558924%09red/dre:566367%09red/dre:393561%09red
Regulation of actin cytoskeleton	KEGG PATHWAY	dre04810	22	271	0.00965635	0.103323	Lot0161820.1|Lot0214380.1|Lot0062590.1|Lot0171660.1|Lot0163860.1|Lot0034410.1|Lot0061960.1|Lot0130600.1|Lot0039630.1|Lot0071520.1|Novel02275|Lot0063300.1|Lot0171240.1|Lot0069180.1|Lot0060480.1|Lot0094760.1|Lot0128180.1|Lot0180490.1|Lot0187350.1|Lot0111530.1|Lot0042660.1|Lot0135620.1	dre:494081|dre:352940|dre:337690|dre:404211|dre:100004299|dre:399546|dre:100005469|dre:100331333|dre:30716|dre:317747|dre:492576|dre:563556|dre:394012|dre:142986|dre:386762|dre:352938|dre:559145|dre:560360|dre:100000160|dre:100329779|dre:559529|dre:560360|	494081|352940|337690|404211|100004299|399546|100005469|100331333|30716|317747|492576|563556|394012|142986|386762|352938|559145|560360|100000160|100329779|559529|560360|	http://www.genome.jp/kegg-bin/show_pathway?dre04810/dre:492576%09red/dre:100331333%09red/dre:30716%09red/dre:317747%09red/dre:100000160%09red/dre:559529%09red/dre:404211%09red/dre:559145%09red/dre:563556%09red/dre:352940%09red/dre:142986%09red/dre:394012%09red/dre:337690%09red/dre:560360%09red/dre:399546%09red/dre:100329779%09red/dre:352938%09red/dre:386762%09red/dre:100004299%09red/dre:494081%09…
Lysine degradation	KEGG PATHWAY	dre00310	8	65	0.0140885	0.137043	Lot0175700.1|Lot0163330.1|Lot0139500.1|Lot0173200.1|Lot0181220.1|Lot0094390.1|Lot0043070.1|Lot0010380.1	dre:564575|dre:560793|dre:566825|dre:569041|dre:402830|dre:325395|dre:556086|dre:402830|	564575|560793|566825|569041|402830|325395|556086|402830|	http://www.genome.jp/kegg-bin/show_pathway?dre00310/dre:566825%09red/dre:325395%09red/dre:564575%09red/dre:556086%09red/dre:402830%09red/dre:560793%09red/dre:569041%09red
Cytokine-cytokine receptor interaction	KEGG PATHWAY	dre04060	14	161	0.0214571	0.191326	Lot0043910.1|Lot0161460.1|Lot0146260.1|Lot0125660.1|Lot0052160.1|Novel00873|Lot0008550.1|Lot0099020.1|Lot0028680.1|Lot0042660.1|Lot0020010.1|Lot0018970.1|Lot0055190.1|Lot0129120.1	dre:30121|dre:369194|dre:30183|dre:553359|dre:554230|dre:100535003|dre:100001424|dre:100034523|dre:100150664|dre:559529|dre:559725|dre:558154|dre:30742|dre:555655|	30121|369194|30183|553359|554230|100535003|100001424|100034523|100150664|559529|559725|558154|30742|555655|	http://www.genome.jp/kegg-bin/show_pathway?dre04060/dre:553359%09red/dre:554230%09red/dre:559529%09red/dre:369194%09red/dre:559725%09red/dre:100150664%09red/dre:100535003%09red/dre:30183%09red/dre:30742%09red/dre:100001424%09red/dre:558154%09red/dre:100034523%09red/dre:555655%09red/dre:30121%09red
Tryptophan metabolism	KEGG PATHWAY	dre00380	6	49	0.032211	0.265122	Lot0167820.1|Lot0162280.1|Lot0128640.1|Lot0096890.1|Lot0113720.1|Lot0086960.1	dre:570457|dre:140634|dre:406651|dre:100008541|dre:100150054|dre:404730|	570457|140634|406651|100008541|100150054|404730|	http://www.genome.jp/kegg-bin/show_pathway?dre00380/dre:570457%09red/dre:140634%09red/dre:100150054%09red/dre:100008541%09red/dre:404730%09red/dre:406651%09red
Vascular smooth muscle contraction	KEGG PATHWAY	dre04270	12	143	0.0393386	0.281097	Lot0072500.1|Lot0010860.1|Lot0071520.1|Novel02275|Lot0116960.1|Lot0111530.1|Lot0138360.1|Lot0141270.1|Lot0098980.1|Lot0104720.1|Lot0061590.1|Lot0039630.1	dre:794575|dre:570108|dre:317747|dre:492576|dre:562585|dre:100329779|dre:565268|dre:100149100|dre:100001532|dre:100333702|dre:445508|dre:30716|	794575|570108|317747|492576|562585|100329779|565268|100149100|100001532|100333702|445508|30716|	http://www.genome.jp/kegg-bin/show_pathway?dre04270/dre:100001532%09red/dre:492576%09red/dre:317747%09red/dre:794575%09red/dre:565268%09red/dre:445508%09red/dre:100333702%09red/dre:100329779%09red/dre:30716%09red/dre:100149100%09red/dre:562585%09red/dre:570108%09red
Insulin signaling pathway	KEGG PATHWAY	dre04910	14	176	0.0394061	0.281097	Lot0003950.1|Lot0196400.1|Lot0077450.1|Lot0172650.1|Lot0089730.1|Lot0171660.1|Lot0056520.1|Lot0154220.1|Lot0050240.1|Lot0149550.1|Lot0180880.1|Lot0082840.1|Lot0051670.1|Lot0039630.1	dre:563432|dre:562062|dre:245699|dre:799867|dre:100330617|dre:404211|dre:327285|dre:373082|dre:492762|dre:393807|dre:559403|dre:559001|dre:140819|dre:30716|	563432|562062|245699|799867|100330617|404211|327285|373082|492762|393807|559403|559001|140819|30716|	http://www.genome.jp/kegg-bin/show_pathway?dre04910/dre:799867%09red/dre:373082%09red/dre:492762%09red/dre:404211%09red/dre:327285%09red/dre:563432%09red/dre:140819%09red/dre:100330617%09red/dre:393807%09red/dre:30716%09red/dre:559001%09red/dre:562062%09red/dre:245699%09red/dre:559403%09red
Glycerophospholipid metabolism	KEGG PATHWAY	dre00564	9	97	0.0423911	0.283491	Lot0015630.1|Lot0063500.1|Lot0034210.1|Lot0178140.1|Lot0006760.1|Lot0045890.1|Lot0010250.1|Lot0018880.1|Lot0079120.1	dre:561832|dre:100137124|dre:558422|dre:553380|dre:406554|dre:558422|dre:560986|dre:560638|dre:100137124|	561832|100137124|558422|553380|406554|558422|560986|560638|100137124|	http://www.genome.jp/kegg-bin/show_pathway?dre00564/dre:560638%09red/dre:561832%09red/dre:406554%09red/dre:558422%09red/dre:553380%09red/dre:100137124%09red/dre:560986%09red
Glycosaminoglycan biosynthesis - keratan sulfate	KEGG PATHWAY	dre00533	3	16	0.0478727	0.301316	Lot0137530.1|Lot0017390.1|Lot0198320.1	dre:445562|dre:797512|dre:407659|	445562|797512|407659|	http://www.genome.jp/kegg-bin/show_pathway?dre00533/dre:407659%09red/dre:797512%09red/dre:445562%09red
Endocytosis	KEGG PATHWAY	dre04144	19	286	0.0770576	0.458064	Lot0075040.1|Lot0141330.1|Lot0161460.1|Lot0018440.1|Lot0214380.1|Lot0021360.1|Lot0103530.1|Lot0092800.1|Lot0001560.1|Lot0052160.1|Lot0003560.1|Lot0118200.1|Lot0055270.1|Lot0177270.1|Novel02317|Lot0028680.1|Lot0203310.1|Lot0003580.1|Lot0187350.1	dre:560761|dre:394099|dre:369194|dre:562949|dre:352940|dre:100332526|dre:797187|dre:436806|dre:245701|dre:554230|dre:58092|dre:794862|dre:567190|dre:567452|dre:557199|dre:100150664|dre:58092|dre:564395|dre:100000160|	560761|394099|369194|562949|352940|100332526|797187|436806|245701|554230|58092|794862|567190|567452|557199|100150664|58092|564395|100000160|	http://www.genome.jp/kegg-bin/show_pathway?dre04144/dre:564395%09red/dre:797187%09red/dre:567190%09red/dre:567452%09red/dre:794862%09red/dre:369194%09red/dre:58092%09red/dre:554230%09red/dre:352940%09red/dre:100150664%09red/dre:394099%09red/dre:100000160%09red/dre:100332526%09red/dre:557199%09red/dre:245701%09red/dre:560761%09red/dre:562949%09red/dre:436806%09red
FoxO signaling pathway	KEGG PATHWAY	dre04068	12	170	0.102672	0.571666	Lot0161460.1|Lot0077450.1|Lot0106430.1|Lot0007630.1|Lot0171660.1|Lot0001560.1|Lot0003560.1|Lot0179070.1|Lot0157580.1|Lot0194810.1|Lot0203310.1|Lot0039630.1	dre:369194|dre:245699|dre:553661|dre:266794|dre:404211|dre:245701|dre:58092|dre:565612|dre:405892|dre:566841|dre:58092|dre:30716|	369194|245699|553661|266794|404211|245701|58092|565612|405892|566841|58092|30716|	http://www.genome.jp/kegg-bin/show_pathway?dre04068/dre:565612%09red/dre:369194%09red/dre:58092%09red/dre:266794%09red/dre:404211%09red/dre:566841%09red/dre:245701%09red/dre:30716%09red/dre:553661%09red/dre:245699%09red/dre:405892%09red
Wnt signaling pathway	KEGG PATHWAY	dre04310	12	173	0.112167	0.571666	Lot0101670.1|Lot0060480.1|Lot0071520.1|Lot0194810.1|Lot0049760.1|Lot0179070.1|Lot0029860.1|Lot0157580.1|Lot0098980.1|Lot0071280.1|Lot0034870.1|Lot0051070.1	dre:560060|dre:386762|dre:317747|dre:566841|dre:57931|dre:565612|dre:568518|dre:405892|dre:100001532|dre:798465|dre:368250|dre:560294|	560060|386762|317747|566841|57931|565612|568518|405892|100001532|798465|368250|560294|	http://www.genome.jp/kegg-bin/show_pathway?dre04310/dre:100001532%09red/dre:560294%09red/dre:317747%09red/dre:565612%09red/dre:368250%09red/dre:386762%09red/dre:798465%09red/dre:57931%09red/dre:568518%09red/dre:566841%09red/dre:560060%09red/dre:405892%09red
Histidine metabolism	KEGG PATHWAY	dre00340	3	24	0.112196	0.571666	Lot0128640.1|Lot0086960.1|Lot0146060.1	dre:406651|dre:404730|dre:445242|	406651|404730|445242|	http://www.genome.jp/kegg-bin/show_pathway?dre00340/dre:404730%09red/dre:445242%09red/dre:406651%09red
Propanoate metabolism	KEGG PATHWAY	dre00640	3	28	0.152238	0.740431	Lot0141820.1|Lot0180880.1|Lot0047050.1	dre:560020|dre:559403|dre:560020|	560020|559403|560020|	http://www.genome.jp/kegg-bin/show_pathway?dre00640/dre:560020%09red/dre:559403%09red
Sphingolipid metabolism	KEGG PATHWAY	dre00600	5	62	0.168708	0.784861	Lot0113510.1|Lot0160380.1|Lot0045620.1|Lot0095900.1|Lot0134470.1	dre:100037312|dre:558496|dre:394114|dre:559240|dre:100003745|	100037312|558496|394114|559240|100003745|	http://www.genome.jp/kegg-bin/show_pathway?dre00600/dre:100003745%09red/dre:558496%09red/dre:100037312%09red/dre:559240%09red/dre:394114%09red
Fatty acid biosynthesis	KEGG PATHWAY	dre00061	2	17	0.200883	0.791524	Lot0082840.1|Lot0180880.1	dre:559001|dre:559403|	559001|559403|	http://www.genome.jp/kegg-bin/show_pathway?dre00061/dre:559001%09red/dre:559403%09red
Phenylalanine metabolism	KEGG PATHWAY	dre00360	2	17	0.200883	0.791524	Lot0128640.1|Lot0086960.1	dre:406651|dre:404730|	406651|404730|	http://www.genome.jp/kegg-bin/show_pathway?dre00360/dre:404730%09red/dre:406651%09red
Tyrosine metabolism	KEGG PATHWAY	dre00350	3	33	0.207391	0.791524	Lot0167820.1|Lot0128640.1|Lot0086960.1	dre:570457|dre:406651|dre:404730|	570457|406651|404730|	http://www.genome.jp/kegg-bin/show_pathway?dre00350/dre:570457%09red/dre:404730%09red/dre:406651%09red
Cell cycle	KEGG PATHWAY	dre04110	9	141	0.210677	0.791524	Lot0161460.1|Lot0112120.1|Lot0194810.1|Lot0149780.1|Lot0179070.1|Lot0003560.1|Lot0073040.1|Lot0036800.1|Lot0203310.1	dre:369194|dre:562283|dre:566841|dre:568795|dre:565612|dre:58092|dre:192333|dre:559665|dre:58092|	369194|562283|566841|568795|565612|58092|192333|559665|58092|	http://www.genome.jp/kegg-bin/show_pathway?dre04110/dre:565612%09red/dre:562283%09red/dre:369194%09red/dre:58092%09red/dre:568795%09red/dre:559665%09red/dre:566841%09red/dre:192333%09red
PPAR signaling pathway	KEGG PATHWAY	dre03320	5	68	0.214397	0.791524	Lot0111770.1|Lot0050560.1|Lot0027840.1|Lot0029360.1|Lot0002760.1	dre:394148|dre:436617|dre:557714|dre:560000|dre:548341|	394148|436617|557714|560000|548341|	http://www.genome.jp/kegg-bin/show_pathway?dre03320/dre:548341%09red/dre:394148%09red/dre:436617%09red/dre:560000%09red/dre:557714%09red
VEGF signaling pathway	KEGG PATHWAY	dre04370	6	86	0.214525	0.791524	Lot0034410.1|Lot0052160.1|Lot0171660.1|Lot0069180.1|Lot0018970.1|Lot0039630.1	dre:399546|dre:554230|dre:404211|dre:142986|dre:558154|dre:30716|	399546|554230|404211|142986|558154|30716|	http://www.genome.jp/kegg-bin/show_pathway?dre04370/dre:554230%09red/dre:142986%09red/dre:404211%09red/dre:558154%09red/dre:30716%09red/dre:399546%09red
Calcium signaling pathway	KEGG PATHWAY	dre04020	15	263	0.23672	0.844302	Lot0072500.1|Lot0061470.1|Lot0141270.1|Lot0136860.1|Lot0134600.1|Lot0116960.1|Lot0094760.1|Lot0065400.1|Lot0010860.1|Novel02275|Lot0042660.1|Lot0098980.1|Lot0104720.1|Lot0082060.1|Lot0171960.1	dre:794575|dre:565669|dre:100149100|dre:555443|dre:102216340|dre:562585|dre:352938|dre:560875|dre:570108|dre:492576|dre:559529|dre:100001532|dre:100333702|dre:386966|dre:568288|	794575|565669|100149100|555443|102216340|562585|352938|560875|570108|492576|559529|100001532|100333702|386966|568288|	http://www.genome.jp/kegg-bin/show_pathway?dre04020/dre:100001532%09red/dre:492576%09red/dre:386966%09red/dre:100149100%09red/dre:559529%09red/dre:555443%09red/dre:794575%09red/dre:560875%09red/dre:100333702%09red/dre:568288%09red/dre:352938%09red/dre:562585%09red/dre:570108%09red/dre:102216340%09red/dre:565669%09red
Melanogenesis	KEGG PATHWAY	dre04916	8	137	0.301525	0.980254	Lot0125970.1|Lot0194810.1|Lot0010860.1|Lot0191580.1|Lot0179070.1|Lot0098980.1|Lot0104720.1|Lot0039630.1	dre:791169|dre:566841|dre:570108|dre:100333318|dre:565612|dre:100001532|dre:100333702|dre:30716|	791169|566841|570108|100333318|565612|100001532|100333702|30716|	http://www.genome.jp/kegg-bin/show_pathway?dre04916/dre:100001532%09red/dre:565612%09red/dre:791169%09red/dre:566841%09red/dre:100333318%09red/dre:30716%09red/dre:570108%09red/dre:100333702%09red
Retinol metabolism	KEGG PATHWAY	dre00830	3	41	0.302321	0.980254	Lot0162280.1|Lot0167820.1|Lot0099860.1	dre:140634|dre:570457|dre:84039|	140634|570457|84039|	http://www.genome.jp/kegg-bin/show_pathway?dre00830/dre:84039%09red/dre:570457%09red/dre:140634%09red
Steroid hormone biosynthesis	KEGG PATHWAY	dre00140	3	41	0.302321	0.980254	Lot0162280.1|Lot0113720.1|Lot0111770.1	dre:140634|dre:100150054|dre:394148|	140634|100150054|394148|	http://www.genome.jp/kegg-bin/show_pathway?dre00140/dre:100150054%09red/dre:394148%09red/dre:140634%09red
Pyruvate metabolism	KEGG PATHWAY	dre00620	3	45	0.350802	0.997791	Lot0141820.1|Lot0180880.1|Lot0047050.1	dre:560020|dre:559403|dre:560020|	560020|559403|560020|	http://www.genome.jp/kegg-bin/show_pathway?dre00620/dre:560020%09red/dre:559403%09red
Vitamin B6 metabolism	KEGG PATHWAY	dre00750	1	9	0.360707	0.997791	Lot0167820.1	dre:570457|	570457|	http://www.genome.jp/kegg-bin/show_pathway?dre00750/dre:570457%09red
Taurine and hypotaurine metabolism	KEGG PATHWAY	dre00430	1	9	0.360707	0.997791	Lot0128930.1	dre:492476|	492476|	http://www.genome.jp/kegg-bin/show_pathway?dre00430/dre:492476%09red
Glycosphingolipid biosynthesis - globo series	KEGG PATHWAY	dre00603	1	9	0.360707	0.997791	Lot0137530.1	dre:445562|	445562|	http://www.genome.jp/kegg-bin/show_pathway?dre00603/dre:445562%09red
Mucin type O-Glycan biosynthesis	KEGG PATHWAY	dre00512	2	27	0.364149	0.997791	Lot0137530.1|Lot0155040.1	dre:445562|dre:799387|	445562|799387|	http://www.genome.jp/kegg-bin/show_pathway?dre00512/dre:799387%09red/dre:445562%09red
Dorso-ventral axis formation	KEGG PATHWAY	dre04320	2	27	0.364149	0.997791	Lot0007780.1|Lot0192630.1	dre:30718|dre:58066|	30718|58066|	http://www.genome.jp/kegg-bin/show_pathway?dre04320/dre:58066%09red/dre:30718%09red
Regulation of autophagy	KEGG PATHWAY	dre04140	2	28	0.380028	0.997791	Lot0168820.1|Lot0098020.1	dre:415193|dre:558848|	415193|558848|	http://www.genome.jp/kegg-bin/show_pathway?dre04140/dre:415193%09red/dre:558848%09red
Progesterone-mediated oocyte maturation	KEGG PATHWAY	dre04914	6	110	0.397234	0.997791	Lot0171660.1|Lot0149780.1|Lot0001560.1|Lot0003950.1|Lot0104720.1|Lot0039630.1	dre:404211|dre:568795|dre:245701|dre:563432|dre:100333702|dre:30716|	404211|568795|245701|563432|100333702|30716|	http://www.genome.jp/kegg-bin/show_pathway?dre04914/dre:568795%09red/dre:563432%09red/dre:404211%09red/dre:100333702%09red/dre:245701%09red/dre:30716%09red
N-Glycan biosynthesis	KEGG PATHWAY	dre00510	3	49	0.39889	0.997791	Lot0099990.1|Lot0197230.1|Lot0017390.1	dre:100333987|dre:100333987|dre:797512|	100333987|100333987|797512|	http://www.genome.jp/kegg-bin/show_pathway?dre00510/dre:797512%09red/dre:100333987%09red
mRNA surveillance pathway	KEGG PATHWAY	dre03015	5	90	0.402166	0.997791	Lot0158640.1|Lot0148760.1|Lot0101380.1|Lot0059730.1|Lot0096040.1	dre:368893|dre:569006|dre:557208|dre:327263|dre:327495|	368893|569006|557208|327263|327495|	http://www.genome.jp/kegg-bin/show_pathway?dre03015/dre:327263%09red/dre:557208%09red/dre:569006%09red/dre:368893%09red/dre:327495%09red
Adrenergic signaling in cardiomyocytes	KEGG PATHWAY	dre04261	10	199	0.431692	0.997791	Lot0072500.1|Lot0125970.1|Lot0101380.1|Lot0171660.1|Lot0010860.1|Lot0191580.1|Lot0141270.1|Lot0098980.1|Lot0104720.1|Lot0059730.1	dre:794575|dre:791169|dre:557208|dre:404211|dre:570108|dre:100333318|dre:100149100|dre:100001532|dre:100333702|dre:327263|	794575|791169|557208|404211|570108|100333318|100149100|100001532|100333702|327263|	http://www.genome.jp/kegg-bin/show_pathway?dre04261/dre:100001532%09red/dre:327263%09red/dre:100149100%09red/dre:404211%09red/dre:794575%09red/dre:791169%09red/dre:100333702%09red/dre:557208%09red/dre:570108%09red/dre:100333318%09red
Ubiquitin mediated proteolysis	KEGG PATHWAY	dre04120	7	137	0.44277	0.997791	Lot0086090.1|Lot0064310.1|Lot0166460.1|Lot0149780.1|Lot0003170.1|Lot0202210.1|Lot0078430.1	dre:100003587|dre:564991|dre:550328|dre:568795|dre:569603|dre:100330952|dre:100006147|	100003587|564991|550328|568795|569603|100330952|100006147|	http://www.genome.jp/kegg-bin/show_pathway?dre04120/dre:100006147%09red/dre:564991%09red/dre:568795%09red/dre:550328%09red/dre:100330952%09red/dre:569603%09red/dre:100003587%09red
mTOR signaling pathway	KEGG PATHWAY	dre04150	4	74	0.446415	0.997791	Lot0089730.1|Lot0098020.1|Lot0171660.1|Lot0018970.1	dre:100330617|dre:558848|dre:404211|dre:558154|	100330617|558848|404211|558154|	http://www.genome.jp/kegg-bin/show_pathway?dre04150/dre:100330617%09red/dre:558848%09red/dre:558154%09red/dre:404211%09red
Oocyte meiosis	KEGG PATHWAY	dre04114	7	138	0.449935	0.997791	Lot0101380.1|Lot0116960.1|Lot0036800.1|Lot0149780.1|Lot0001560.1|Lot0095660.1|Lot0104720.1	dre:557208|dre:562585|dre:559665|dre:568795|dre:245701|dre:100005148|dre:100333702|	557208|562585|559665|568795|245701|100005148|100333702|	http://www.genome.jp/kegg-bin/show_pathway?dre04114/dre:568795%09red/dre:559665%09red/dre:100333702%09red/dre:245701%09red/dre:557208%09red/dre:562585%09red/dre:100005148%09red
Jak-STAT signaling pathway	KEGG PATHWAY	dre04630	6	122	0.490628	0.997791	Lot0196400.1|Lot0194810.1|Lot0171660.1|Lot0179070.1|Lot0008550.1|Lot0188790.1	dre:562062|dre:566841|dre:404211|dre:565612|dre:100001424|dre:393426|	562062|566841|404211|565612|100001424|393426|	http://www.genome.jp/kegg-bin/show_pathway?dre04630/dre:393426%09red/dre:565612%09red/dre:100001424%09red/dre:404211%09red/dre:566841%09red/dre:562062%09red
Fatty acid metabolism	KEGG PATHWAY	dre01212	3	57	0.491478	0.997791	Lot0082840.1|Lot0180880.1|Lot0029360.1	dre:559001|dre:559403|dre:560000|	559001|559403|560000|	http://www.genome.jp/kegg-bin/show_pathway?dre01212/dre:559001%09red/dre:560000%09red/dre:559403%09red
Renin-angiotensin system	KEGG PATHWAY	dre04614	1	15	0.511297	0.997791	Lot0072500.1	dre:794575|	794575|	http://www.genome.jp/kegg-bin/show_pathway?dre04614/dre:794575%09red
Glycosphingolipid biosynthesis - ganglio series	KEGG PATHWAY	dre00604	1	15	0.511297	0.997791	Lot0137530.1	dre:445562|	445562|	http://www.genome.jp/kegg-bin/show_pathway?dre00604/dre:445562%09red
Non-homologous end-joining	KEGG PATHWAY	dre03450	1	16	0.532699	0.997791	Lot0112120.1	dre:562283|	562283|	http://www.genome.jp/kegg-bin/show_pathway?dre03450/dre:562283%09red
Gap junction	KEGG PATHWAY	dre04540	6	128	0.535612	0.997791	Lot0116960.1|Lot0010860.1|Lot0042660.1|Lot0098980.1|Lot0104720.1|Lot0039630.1	dre:562585|dre:570108|dre:559529|dre:100001532|dre:100333702|dre:30716|	562585|570108|559529|100001532|100333702|30716|	http://www.genome.jp/kegg-bin/show_pathway?dre04540/dre:100001532%09red/dre:559529%09red/dre:100333702%09red/dre:30716%09red/dre:562585%09red/dre:570108%09red
Drug metabolism - cytochrome P450	KEGG PATHWAY	dre00982	2	39	0.540816	0.997791	Lot0167820.1|Lot0086960.1	dre:570457|dre:404730|	570457|404730|	http://www.genome.jp/kegg-bin/show_pathway?dre00982/dre:570457%09red/dre:404730%09red
Other types of O-glycan biosynthesis	KEGG PATHWAY	dre00514	2	39	0.540816	0.997791	Lot0064860.1|Lot0198320.1	dre:30158|dre:407659|	30158|407659|	http://www.genome.jp/kegg-bin/show_pathway?dre00514/dre:407659%09red/dre:30158%09red
Adipocytokine signaling pathway	KEGG PATHWAY	dre04920	4	84	0.540899	0.997791	Lot0050560.1|Lot0027840.1|Lot0029360.1|Lot0188790.1	dre:436617|dre:557714|dre:560000|dre:393426|	436617|557714|560000|393426|	http://www.genome.jp/kegg-bin/show_pathway?dre04920/dre:393426%09red/dre:436617%09red/dre:560000%09red/dre:557714%09red
Alanine, aspartate and glutamate metabolism	KEGG PATHWAY	dre00250	2	41	0.566813	0.997791	Lot0185830.1|Lot0201000.1	dre:394133|dre:619269|	394133|619269|	http://www.genome.jp/kegg-bin/show_pathway?dre00250/dre:394133%09red/dre:619269%09red
Metabolism of xenobiotics by cytochrome P450	KEGG PATHWAY	dre00980	2	42	0.579408	0.997791	Lot0162280.1|Lot0113720.1	dre:140634|dre:100150054|	140634|100150054|	http://www.genome.jp/kegg-bin/show_pathway?dre00980/dre:100150054%09red/dre:140634%09red
Cell adhesion molecules (CAMs)	KEGG PATHWAY	dre04514	6	135	0.585839	0.997791	Lot0171240.1|Lot0172650.1|Lot0180110.1|Lot0130600.1|Lot0051670.1|Lot0083200.1	dre:394012|dre:799867|dre:436897|dre:100331333|dre:140819|dre:556747|	394012|799867|436897|100331333|140819|556747|	http://www.genome.jp/kegg-bin/show_pathway?dre04514/dre:100331333%09red/dre:799867%09red/dre:436897%09red/dre:394012%09red/dre:556747%09red/dre:140819%09red
Folate biosynthesis	KEGG PATHWAY	dre00790	1	19	0.591451	0.997791	Lot0055460.1	dre:406746|	406746|	http://www.genome.jp/kegg-bin/show_pathway?dre00790/dre:406746%09red
Primary bile acid biosynthesis	KEGG PATHWAY	dre00120	1	19	0.591451	0.997791	Lot0111770.1	dre:394148|	394148|	http://www.genome.jp/kegg-bin/show_pathway?dre00120/dre:394148%09red
One carbon pool by folate	KEGG PATHWAY	dre00670	1	19	0.591451	0.997791	Lot0036680.1	dre:567547|	567547|	http://www.genome.jp/kegg-bin/show_pathway?dre00670/dre:567547%09red
Basal transcription factors	KEGG PATHWAY	dre03022	2	43	0.591732	0.997791	Lot0069200.1|Lot0114830.1	dre:325123|dre:334055|	325123|334055|	http://www.genome.jp/kegg-bin/show_pathway?dre03022/dre:325123%09red/dre:334055%09red
Glycosaminoglycan biosynthesis - chondroitin sulfate / dermatan sulfate	KEGG PATHWAY	dre00532	1	21	0.626463	0.997791	Lot0182810.1	dre:565671|	565671|	http://www.genome.jp/kegg-bin/show_pathway?dre00532/dre:565671%09red
Glycine, serine and threonine metabolism	KEGG PATHWAY	dre00260	2	46	0.627078	0.997791	Lot0201000.1|Lot0086960.1	dre:619269|dre:404730|	619269|404730|	http://www.genome.jp/kegg-bin/show_pathway?dre00260/dre:404730%09red/dre:619269%09red
Steroid biosynthesis	KEGG PATHWAY	dre00100	1	22	0.642829	0.997791	Lot0147440.1	dre:793309|	793309|	http://www.genome.jp/kegg-bin/show_pathway?dre00100/dre:793309%09red
GnRH signaling pathway	KEGG PATHWAY	dre04912	5	121	0.650601	0.997791	Lot0039630.1|Lot0010860.1|Lot0098980.1|Lot0104720.1|Lot0116960.1	dre:30716|dre:570108|dre:100001532|dre:100333702|dre:562585|	30716|570108|100001532|100333702|562585|	http://www.genome.jp/kegg-bin/show_pathway?dre04912/dre:100001532%09red/dre:30716%09red/dre:562585%09red/dre:100333702%09red/dre:570108%09red
p53 signaling pathway	KEGG PATHWAY	dre04115	3	73	0.652053	0.997791	Lot0007630.1|Lot0199280.1|Lot0194180.1	dre:266794|dre:561901|dre:436933|	266794|561901|436933|	http://www.genome.jp/kegg-bin/show_pathway?dre04115/dre:561901%09red/dre:266794%09red/dre:436933%09red
Tight junction	KEGG PATHWAY	dre04530	7	174	0.683381	0.997791	Lot0112380.1|Lot0039250.1|Lot0074570.1|Lot0140520.1|Lot0180110.1|Lot0059730.1|Lot0048990.1	dre:407620|dre:474349|dre:333938|dre:569390|dre:436897|dre:327263|dre:751760|	407620|474349|333938|569390|436897|327263|751760|	http://www.genome.jp/kegg-bin/show_pathway?dre04530/dre:327263%09red/dre:569390%09red/dre:407620%09red/dre:333938%09red/dre:751760%09red/dre:474349%09red/dre:436897%09red
Other glycan degradation	KEGG PATHWAY	dre00511	1	25	0.687755	0.997791	Lot0095900.1	dre:559240|	559240|	http://www.genome.jp/kegg-bin/show_pathway?dre00511/dre:559240%09red
MAPK signaling pathway	KEGG PATHWAY	dre04010	13	320	0.702997	0.997791	Lot0141330.1|Lot0073500.1|Lot0161460.1|Lot0170240.1|Lot0214380.1|Lot0065400.1|Lot0187350.1|Lot0157580.1|Novel02138|Lot0089160.1|Lot0042660.1|Lot0063630.1|Lot0039630.1	dre:394099|dre:30093|dre:369194|dre:30431|dre:352940|dre:560875|dre:100000160|dre:405892|dre:798408|dre:557063|dre:559529|dre:100004003|dre:30716|	394099|30093|369194|30431|352940|560875|100000160|405892|798408|557063|559529|100004003|30716|	http://www.genome.jp/kegg-bin/show_pathway?dre04010/dre:100004003%09red/dre:559529%09red/dre:369194%09red/dre:560875%09red/dre:352940%09red/dre:30093%09red/dre:394099%09red/dre:798408%09red/dre:557063%09red/dre:100000160%09red/dre:30431%09red/dre:30716%09red/dre:405892%09red
RNA degradation	KEGG PATHWAY	dre03018	3	81	0.717474	0.997791	Lot0177030.1|Lot0147130.1|Lot0186510.1	dre:406245|dre:386629|dre:100126012|	406245|386629|100126012|	http://www.genome.jp/kegg-bin/show_pathway?dre03018/dre:386629%09red/dre:406245%09red/dre:100126012%09red
ErbB signaling pathway	KEGG PATHWAY	dre04012	4	107	0.721364	0.997791	Lot0082060.1|Lot0171660.1|Lot0069180.1|Lot0039630.1	dre:386966|dre:404211|dre:142986|dre:30716|	386966|404211|142986|30716|	http://www.genome.jp/kegg-bin/show_pathway?dre04012/dre:30716%09red/dre:142986%09red/dre:404211%09red/dre:386966%09red
Herpes simplex infection	KEGG PATHWAY	dre05168	7	182	0.725771	0.997791	Lot0134530.1|Lot0194810.1|Lot0179070.1|Lot0068040.1|Lot0096550.1|Lot0188790.1|Lot0114830.1	dre:559564|dre:566841|dre:565612|dre:30140|dre:406204|dre:393426|dre:334055|	559564|566841|565612|30140|406204|393426|334055|	http://www.genome.jp/kegg-bin/show_pathway?dre05168/dre:393426%09red/dre:565612%09red/dre:334055%09red/dre:30140%09red/dre:566841%09red/dre:559564%09red/dre:406204%09red
Homologous recombination	KEGG PATHWAY	dre03440	1	28	0.72704	0.997791	Lot0128450.1	dre:553395|	553395|	http://www.genome.jp/kegg-bin/show_pathway?dre03440/dre:553395%09red
Glycosphingolipid biosynthesis - lacto and neolacto series	KEGG PATHWAY	dre00601	1	28	0.72704	0.997791	Lot0198320.1	dre:407659|	407659|	http://www.genome.jp/kegg-bin/show_pathway?dre00601/dre:407659%09red
Nicotinate and nicotinamide metabolism	KEGG PATHWAY	dre00760	1	29	0.739006	0.997791	Lot0167820.1	dre:570457|	570457|	http://www.genome.jp/kegg-bin/show_pathway?dre00760/dre:570457%09red
Glycosaminoglycan biosynthesis - heparan sulfate / heparin	KEGG PATHWAY	dre00534	1	30	0.750448	0.997791	Lot0017330.1	dre:493783|	493783|	http://www.genome.jp/kegg-bin/show_pathway?dre00534/dre:493783%09red
Base excision repair	KEGG PATHWAY	dre03410	1	38	0.825681	0.997791	Lot0062020.1	dre:558045|	558045|	http://www.genome.jp/kegg-bin/show_pathway?dre03410/dre:558045%09red
Intestinal immune network for IgA production	KEGG PATHWAY	dre04672	1	38	0.825681	0.997791	Lot0130600.1	dre:100331333|	100331333|	http://www.genome.jp/kegg-bin/show_pathway?dre04672/dre:100331333%09red
Ether lipid metabolism	KEGG PATHWAY	dre00565	1	39	0.833328	0.997791	Lot0020770.1	dre:394247|	394247|	http://www.genome.jp/kegg-bin/show_pathway?dre00565/dre:394247%09red
DNA replication	KEGG PATHWAY	dre03030	1	39	0.833328	0.997791	Lot0073040.1	dre:192333|	192333|	http://www.genome.jp/kegg-bin/show_pathway?dre03030/dre:192333%09red
Salmonella infection	KEGG PATHWAY	dre05132	3	101	0.839141	0.997791	Lot0146670.1|Lot0111530.1|Lot0071520.1	dre:560840|dre:100329779|dre:317747|	560840|100329779|317747|	http://www.genome.jp/kegg-bin/show_pathway?dre05132/dre:560840%09red/dre:317747%09red/dre:100329779%09red
Arginine and proline metabolism	KEGG PATHWAY	dre00330	2	72	0.840625	0.997791	Lot0185830.1|Lot0086960.1	dre:394133|dre:404730|	394133|404730|	http://www.genome.jp/kegg-bin/show_pathway?dre00330/dre:394133%09red/dre:404730%09red
Phototransduction	KEGG PATHWAY	dre04744	1	40	0.840641	0.997791	Lot0141330.1	dre:394099|	394099|	http://www.genome.jp/kegg-bin/show_pathway?dre04744/dre:394099%09red
Glycolysis / Gluconeogenesis	KEGG PATHWAY	dre00010	2	74	0.851278	0.997791	Lot0141820.1|Lot0047050.1	dre:560020|dre:560020|	560020|560020|	http://www.genome.jp/kegg-bin/show_pathway?dre00010/dre:560020%09red
Fatty acid degradation	KEGG PATHWAY	dre00071	1	43	0.860713	0.997791	Lot0029360.1	dre:560000|	560000|	http://www.genome.jp/kegg-bin/show_pathway?dre00071/dre:560000%09red
SNARE interactions in vesicular transport	KEGG PATHWAY	dre04130	1	43	0.860713	0.997791	Lot0206540.1	dre:58038|	58038|	http://www.genome.jp/kegg-bin/show_pathway?dre04130/dre:58038%09red
Cysteine and methionine metabolism	KEGG PATHWAY	dre00270	1	44	0.866826	0.997791	Lot0132560.1	dre:553189|	553189|	http://www.genome.jp/kegg-bin/show_pathway?dre00270/dre:553189%09red
Starch and sucrose metabolism	KEGG PATHWAY	dre00500	1	47	0.883605	0.997791	Lot0154220.1	dre:373082|	373082|	http://www.genome.jp/kegg-bin/show_pathway?dre00500/dre:373082%09red
NOD-like receptor signaling pathway	KEGG PATHWAY	dre04621	1	48	0.888715	0.997791	Lot0198620.1	dre:566547|	566547|	http://www.genome.jp/kegg-bin/show_pathway?dre04621/dre:566547%09red
Valine, leucine and isoleucine degradation	KEGG PATHWAY	dre00280	1	49	0.893602	0.997791	Lot0167820.1	dre:570457|	570457|	http://www.genome.jp/kegg-bin/show_pathway?dre00280/dre:570457%09red
Fanconi anemia pathway	KEGG PATHWAY	dre03460	1	52	0.907012	0.997791	Lot0121400.1	dre:569100|	569100|	http://www.genome.jp/kegg-bin/show_pathway?dre03460/dre:569100%09red
Carbon metabolism	KEGG PATHWAY	dre01200	3	123	0.918075	0.997791	Lot0141820.1|Lot0047050.1|Lot0036680.1	dre:560020|dre:560020|dre:567547|	560020|560020|567547|	http://www.genome.jp/kegg-bin/show_pathway?dre01200/dre:560020%09red/dre:567547%09red
RNA transport	KEGG PATHWAY	dre03013	4	155	0.921759	0.997791	Lot0145260.1|Lot0158640.1|Lot0148760.1|Lot0096040.1	dre:572435|dre:368893|dre:569006|dre:327495|	572435|368893|569006|327495|	http://www.genome.jp/kegg-bin/show_pathway?dre03013/dre:327495%09red/dre:569006%09red/dre:368893%09red/dre:572435%09red
Apoptosis	KEGG PATHWAY	dre04210	2	98	0.937049	0.997791	Lot0171660.1|Lot0098130.1	dre:404211|dre:114461|	404211|114461|	http://www.genome.jp/kegg-bin/show_pathway?dre04210/dre:114461%09red/dre:404211%09red
Phagosome	KEGG PATHWAY	dre04145	4	164	0.939901	0.997791	Lot0063300.1|Lot0062590.1|Lot0045970.1|Lot0199280.1	dre:563556|dre:337690|dre:559502|dre:561901|	563556|337690|559502|561901|	http://www.genome.jp/kegg-bin/show_pathway?dre04145/dre:563556%09red/dre:561901%09red/dre:559502%09red/dre:337690%09red
Hedgehog signaling pathway	KEGG PATHWAY	dre04340	1	62	0.940667	0.997791	Lot0152690.1	dre:326102|	326102|	http://www.genome.jp/kegg-bin/show_pathway?dre04340/dre:326102%09red
Metabolic pathways	KEGG PATHWAY	dre01100	47	1269	0.9455	0.997791	Lot0036680.1|Lot0162280.1|Lot0045890.1|Lot0132560.1|Lot0111770.1|Lot0095900.1|Lot0147440.1|Lot0117180.1|Lot0045620.1|Lot0136860.1|Lot0201000.1|Lot0063500.1|Lot0061470.1|Lot0178140.1|Lot0047050.1|Lot0096890.1|Lot0198320.1|Lot0020770.1|Lot0099860.1|Lot0113510.1|Lot0155040.1|Lot0082840.1|Lot0017390.1|Lot0086960.1|Lot0017330.1|Lot0128640.1|Lot0034210.1|Lot0055460.1|Lot0006760.1|Lot0141820.1|Lot019723…	dre:567547|dre:140634|dre:558422|dre:553189|dre:394148|dre:559240|dre:793309|dre:571356|dre:394114|dre:555443|dre:619269|dre:100137124|dre:565669|dre:553380|dre:560020|dre:100008541|dre:407659|dre:394247|dre:84039|dre:100037312|dre:799387|dre:559001|dre:797512|dre:404730|dre:493783|dre:406651|dre:558422|dre:406746|dre:406554|dre:560020|dre:100333987|dre:560638|dre:559403|dre:100001532|dre:568288|…	567547|140634|558422|553189|394148|559240|793309|571356|394114|555443|619269|100137124|565669|553380|560020|100008541|407659|394247|84039|100037312|799387|559001|797512|404730|493783|406651|558422|406746|406554|560020|100333987|560638|559403|100001532|568288|100333987|570457|492476|563201|394133|567938|445562|569100|436610|100137124|557708|565316|	http://www.genome.jp/kegg-bin/show_pathway?dre01100/dre:100001532%09red/dre:394247%09red/dre:140634%09red/dre:559240%09red/dre:797512%09red/dre:619269%09red/dre:553380%09red/dre:100137124%09red/dre:406746%09red/dre:406651%09red/dre:565669%09red/dre:570457%09red/dre:565316%09red/dre:555443%09red/dre:569100%09red/dre:436610%09red/dre:394114%09red/dre:100008541%09red/dre:394133%09red/dre:404730%09re…
Lysosome	KEGG PATHWAY	dre04142	3	144	0.958702	0.997791	Lot0017260.1|Lot0216280.1|Lot0119800.1	dre:557061|dre:192340|dre:192340|	557061|192340|192340|	http://www.genome.jp/kegg-bin/show_pathway?dre04142/dre:557061%09red/dre:192340%09red
Purine metabolism	KEGG PATHWAY	dre00230	4	187	0.97023	0.997791	Lot0021370.1|Lot0003950.1|Lot0129510.1|Lot0104720.1	dre:561338|dre:563432|dre:557708|dre:100333702|	561338|563432|557708|100333702|	http://www.genome.jp/kegg-bin/show_pathway?dre00230/dre:563432%09red/dre:100333702%09red/dre:557708%09red/dre:561338%09red
Neuroactive ligand-receptor interaction	KEGG PATHWAY	dre04080	11	416	0.981913	0.997791	Lot0072500.1|Lot0169270.1|Lot0141270.1|Lot0156770.1|Lot0094760.1|Lot0044400.1|Lot0202500.1|Lot0008550.1|Lot0134600.1|Lot0061590.1|Lot0120480.1	dre:794575|dre:100333578|dre:100149100|dre:30607|dre:352938|dre:553740|dre:100330299|dre:100001424|dre:102216340|dre:445508|dre:553740|	794575|100333578|100149100|30607|352938|553740|100330299|100001424|102216340|445508|553740|	http://www.genome.jp/kegg-bin/show_pathway?dre04080/dre:100149100%09red/dre:794575%09red/dre:445508%09red/dre:100001424%09red/dre:100333578%09red/dre:100330299%09red/dre:102216340%09red/dre:352938%09red/dre:553740%09red/dre:30607%09red
Peroxisome	KEGG PATHWAY	dre04146	1	89	0.982394	0.997791	Lot0160470.1	dre:566367|	566367|	http://www.genome.jp/kegg-bin/show_pathway?dre04146/dre:566367%09red
Spliceosome	KEGG PATHWAY	dre03040	2	136	0.985105	0.997791	Lot0158640.1|Lot0096040.1	dre:368893|dre:327495|	368893|327495|	http://www.genome.jp/kegg-bin/show_pathway?dre03040/dre:327495%09red/dre:368893%09red
Toll-like receptor signaling pathway	KEGG PATHWAY	dre04620	1	103	0.990633	0.997791	Lot0171660.1	dre:404211|	404211|	http://www.genome.jp/kegg-bin/show_pathway?dre04620/dre:404211%09red
Pyrimidine metabolism	KEGG PATHWAY	dre00240	1	105	0.991441	0.997791	Lot0129510.1	dre:557708|	557708|	http://www.genome.jp/kegg-bin/show_pathway?dre00240/dre:557708%09red
Protein processing in endoplasmic reticulum	KEGG PATHWAY	dre04141	2	184	0.997791	0.997791	Lot0134530.1|Lot0166460.1	dre:559564|dre:550328|	559564|550328|	http://www.genome.jp/kegg-bin/show_pathway?dre04141/dre:550328%09red/dre:559564%09red

## Sheet: L48povsL48PBS_up genes_GO
#Term	Database	ID	Input number	Background number	P-Value	Corrected P-Value	Input	KEGG_ID/KO	Entrez_ID	Hyperlink
Ribosome	KEGG PATHWAY	dre03010	74	135	4.0632e-26	5.16027e-24	Lot0059240.1|Lot0004580.1|Novel03704|Lot0069370.1|Lot0090470.1|Lot0074730.1|Lot0101800.1|Lot0024410.1|Lot0030900.1|Lot0110410.1|Lot0061060.1|Lot0108770.1|Lot0183320.1|Lot0191220.1|Lot0039060.1|Lot0158960.1|Lot0118140.1|Lot0164790.1|Lot0030650.1|Lot0053800.1|Lot0003880.1|Lot0022820.1|Lot0048080.1|Lot0151710.1|Lot0089030.1|Lot0033580.1|Lot0162790.1|Novel02374|Lot0083610.1|Lot0035870.1|Lot0186050.1|…	dre:336812|dre:327089|dre:393738|dre:751730|dre:553284|dre:336764|dre:393710|dre:393723|dre:436674|dre:751640|dre:394036|dre:192300|dre:336702|dre:325618|dre:556556|dre:572109|dre:550391|dre:436759|dre:100093703|dre:641289|dre:558312|dre:445038|dre:406489|dre:557397|dre:449547|dre:100000341|dre:336712|dre:415159|dre:335539|dre:450009|dre:335629|dre:336713|dre:415229|dre:677758|dre:560828|dre:3367…	336812|327089|393738|751730|553284|336764|393710|393723|436674|751640|394036|192300|336702|325618|556556|572109|550391|436759|100093703|641289|558312|445038|406489|557397|449547|100000341|336712|415159|335539|450009|335629|336713|415229|677758|560828|336726|337240|554155|677758|337007|323365|767765|436760|336710|336687|195819|336641|337148|192297|337148|394194|405888|323305|405889|569841|192301|1…	http://www.genome.jp/kegg-bin/show_pathway?dre03010/dre:751730%09red/dre:337240%09red/dre:406565%09red/dre:445040%09red/dre:393725%09red/dre:326961%09red/dre:553555%09red/dre:553284%09red/dre:406387%09red/dre:323305%09red/dre:641289%09red/dre:192300%09red/dre:192301%09red/dre:336710%09red/dre:336713%09red/dre:336712%09red/dre:415159%09red/dre:337010%09red/dre:394036%09red/dre:323365%09red/dre:336…
Proteasome	KEGG PATHWAY	dre03050	43	56	1.22366e-19	7.77025e-18	Lot0108680.1|Lot0175030.1|Lot0180480.1|Lot0117090.1|Lot0005320.1|Lot0047580.1|Lot0033890.1|Lot0172970.1|Lot0018060.1|Lot0001240.1|Lot0045700.1|Lot0172140.1|Lot0076360.1|Lot0005940.1|Lot0026960.1|Lot0201400.1|Lot0055770.1|Lot0005930.1|Lot0108690.1|Lot0134080.1|Lot0031330.1|Lot0108700.1|Lot0099810.1|Lot0075730.1|Lot0035560.1|Lot0017650.1|Lot0018020.1|Lot0156620.1|Lot0167350.1|Lot0069360.1|Lot020082…	dre:30666|dre:322265|dre:573095|dre:445033|dre:393922|dre:393544|dre:436820|dre:83917|dre:336786|dre:799058|dre:406445|dre:30649|dre:445285|dre:321947|dre:326687|dre:30647|dre:64278|dre:445413|dre:64280|dre:564370|dre:415202|dre:64279|dre:445030|dre:321898|dre:403011|dre:321585|dre:436862|dre:322269|dre:321947|dre:554153|dre:436882|dre:30648|dre:393941|dre:550499|dre:326884|dre:327330|dre:393261|…	30666|322265|573095|445033|393922|393544|436820|83917|336786|799058|406445|30649|445285|321947|326687|30647|64278|445413|64280|564370|415202|64279|445030|321898|403011|321585|436862|322269|321947|554153|436882|30648|393941|550499|326884|327330|393261|415202|415221|30665|30387|30388|326687|	http://www.genome.jp/kegg-bin/show_pathway?dre03050/dre:406445%09red/dre:799058%09red/dre:321898%09red/dre:436820%09red/dre:436862%09red/dre:321585%09red/dre:321947%09red/dre:550499%09red/dre:326687%09red/dre:30649%09red/dre:436882%09red/dre:445413%09red/dre:393941%09red/dre:322265%09red/dre:415221%09red/dre:564370%09red/dre:64279%09red/dre:64278%09red/dre:415202%09red/dre:336786%09red/dre:322269…
Spliceosome	KEGG PATHWAY	dre03040	49	136	3.60274e-12	1.52516e-10	Lot0080790.1|Lot0118380.1|Lot0032590.1|Lot0151130.1|Lot0031570.1|Lot0037340.1|Lot0093850.1|Lot0048110.1|Lot0097470.1|Lot0185530.1|Lot0073410.1|Lot0196440.1|Lot0174420.1|Lot0111510.1|Lot0205520.1|Lot0095220.1|Lot0078800.1|Lot0179110.1|Lot0199020.1|Lot0147970.1|Lot0017950.1|Lot0030480.1|Lot0122630.1|Lot0032170.1|Lot0038730.1|Lot0064680.1|Lot0042430.1|Lot0162960.1|Lot0178920.1|Lot0073750.1|Lot018037…	dre:286774|dre:406691|dre:393505|dre:493614|dre:446168|dre:798846|dre:393292|dre:393480|dre:327011|dre:436976|dre:393979|dre:445404|dre:192331|dre:373077|dre:324121|dre:415140|dre:402972|dre:445383|dre:192330|dre:570205|dre:334490|dre:449780|dre:394053|dre:192318|dre:336645|dre:100004402|dre:321544|dre:447922|dre:560127|dre:558042|dre:560127|dre:492495|dre:402896|dre:192328|dre:100005893|dre:1001…	286774|406691|393505|493614|446168|798846|393292|393480|327011|436976|393979|445404|192331|373077|324121|415140|402972|445383|192330|570205|334490|449780|394053|192318|336645|100004402|321544|447922|560127|558042|560127|492495|402896|192328|100005893|100145909|393476|393467|415167|573047|793027|321114|431751|492511|402966|550244|550373|503767|322206|	http://www.genome.jp/kegg-bin/show_pathway?dre03040/dre:431751%09red/dre:406691%09red/dre:550244%09red/dre:402966%09red/dre:445383%09red/dre:373077%09red/dre:393467%09red/dre:327011%09red/dre:192328%09red/dre:100005893%09red/dre:447922%09red/dre:322206%09red/dre:324121%09red/dre:393292%09red/dre:493614%09red/dre:558042%09red/dre:321544%09red/dre:393476%09red/dre:394053%09red/dre:436976%09red/dre:…
Ribosome biogenesis in eukaryotes	KEGG PATHWAY	dre03008	35	78	3.98225e-11	1.26436e-09	Lot0140170.1|Lot0139630.1|Lot0023420.1|Lot0185580.1|Lot0062120.1|Lot0069530.1|Lot0034560.1|Lot0092820.1|Lot0134240.1|Lot0091900.1|Lot0097360.1|Lot0064810.1|Lot0129080.1|Lot0027160.1|Lot0130240.1|Lot0151400.1|Lot0086700.1|Lot0090130.1|Lot0114750.1|Lot0173620.1|Lot0165930.1|Lot0205720.1|Lot0125380.1|Lot0118720.1|Lot0072620.1|Lot0081530.1|Lot0028850.1|Lot0141290.1|Lot0153270.1|Lot0047660.1|Lot000952…	dre:442932|dre:415254|dre:678588|dre:407084|dre:553498|dre:406275|dre:394196|dre:393107|dre:613144|dre:436798|dre:445388|dre:564551|dre:494152|dre:393617|dre:30572|dre:386850|dre:368478|dre:415208|dre:561138|dre:266990|dre:406571|dre:550264|dre:442932|dre:550241|dre:751738|dre:321114|dre:393291|dre:100003787|dre:406268|dre:767797|dre:325106|dre:436992|dre:323426|dre:445391|dre:406805|	442932|415254|678588|407084|553498|406275|394196|393107|613144|436798|445388|564551|494152|393617|30572|386850|368478|415208|561138|266990|406571|550264|442932|550241|751738|321114|393291|100003787|406268|767797|325106|436992|323426|445391|406805|	http://www.genome.jp/kegg-bin/show_pathway?dre03008/dre:550241%09red/dre:445388%09red/dre:406275%09red/dre:751738%09red/dre:436992%09red/dre:393107%09red/dre:561138%09red/dre:368478%09red/dre:767797%09red/dre:393291%09red/dre:386850%09red/dre:30572%09red/dre:553498%09red/dre:393617%09red/dre:436798%09red/dre:415208%09red/dre:406268%09red/dre:321114%09red/dre:494152%09red/dre:394196%09red/dre:4065…
Pyrimidine metabolism	KEGG PATHWAY	dre00240	35	105	2.22099e-08	5.64132e-07	Lot0187820.1|Lot0064300.1|Lot0077600.1|Lot0134780.1|Lot0031650.1|Lot0104250.1|Lot0052800.1|Lot0173960.1|Lot0091390.1|Lot0165550.1|Lot0004570.1|Lot0166590.1|Lot0004060.1|Lot0052120.1|Lot0038870.1|Lot0077010.1|Lot0106300.1|Lot0034620.1|Lot0203750.1|Lot0006960.1|Lot0105110.1|Lot0147870.1|Lot0082600.1|Lot0157360.1|Lot0182080.1|Lot0166650.1|Lot0113700.1|Lot0178970.1|Lot0130320.1|Lot0060920.1|Lot009341…	dre:553733|dre:393744|dre:445170|dre:550263|dre:322089|dre:30440|dre:30086|dre:406383|dre:393113|dre:334669|dre:393774|dre:437016|dre:553705|dre:557834|dre:558466|dre:553610|dre:393257|dre:436595|dre:449992|dre:192320|dre:30740|dre:554099|dre:30083|dre:30085|dre:562627|dre:393538|dre:325603|dre:436749|dre:324088|dre:447928|dre:402856|dre:692256|dre:436789|dre:322059|dre:407653|	553733|393744|445170|550263|322089|30440|30086|406383|393113|334669|393774|437016|553705|557834|558466|553610|393257|436595|449992|192320|30740|554099|30083|30085|562627|393538|325603|436749|324088|447928|402856|692256|436789|322059|407653|	http://www.genome.jp/kegg-bin/show_pathway?dre00240/dre:324088%09red/dre:554099%09red/dre:192320%09red/dre:393257%09red/dre:325603%09red/dre:393538%09red/dre:334669%09red/dre:393774%09red/dre:393744%09red/dre:445170%09red/dre:322059%09red/dre:553733%09red/dre:557834%09red/dre:553610%09red/dre:30440%09red/dre:562627%09red/dre:558466%09red/dre:402856%09red/dre:692256%09red/dre:30740%09red/dre:43674…
RNA transport	KEGG PATHWAY	dre03013	38	155	3.88762e-06	8.2288e-05	Lot0178390.1|Lot0092960.1|Lot0122630.1|Lot0101610.1|Lot0034830.1|Lot0012170.1|Novel02929|Lot0115730.1|Lot0116430.1|Lot0091900.1|Lot0016230.1|Lot0111510.1|Lot0188690.1|Lot0178310.1|Lot0178920.1|Lot0125070.1|Lot0138260.1|Lot0130240.1|Lot0114750.1|Lot0057670.1|Lot0065290.1|Lot0135220.1|Lot0053320.1|Lot0017430.1|Lot0137380.1|Lot0180370.1|Lot0184640.1|Lot0009610.1|Lot0178080.1|Lot0072620.1|Lot0169530.…	dre:322599|dre:445027|dre:394053|dre:405839|dre:445035|dre:550549|dre:394189|dre:393732|dre:394189|dre:436798|dre:405828|dre:373077|dre:324365|dre:327341|dre:560127|dre:393973|dre:399484|dre:30572|dre:561138|dre:445231|dre:796380|dre:393273|dre:100005893|dre:321564|dre:30172|dre:560127|dre:406438|dre:445110|dre:393693|dre:751738|dre:445490|dre:436892|dre:767677|dre:767677|dre:79380|dre:503767|dre…	322599|445027|394053|405839|445035|550549|394189|393732|394189|436798|405828|373077|324365|327341|560127|393973|399484|30572|561138|445231|796380|393273|100005893|321564|30172|560127|406438|445110|393693|751738|445490|436892|767677|767677|79380|503767|557270|393856|	http://www.genome.jp/kegg-bin/show_pathway?dre03013/dre:405828%09red/dre:322599%09red/dre:394189%09red/dre:751738%09red/dre:445027%09red/dre:373077%09red/dre:324365%09red/dre:393693%09red/dre:561138%09red/dre:560127%09red/dre:327341%09red/dre:399484%09red/dre:100005893%09red/dre:405839%09red/dre:767677%09red/dre:393732%09red/dre:79380%09red/dre:436798%09red/dre:394053%09red/dre:321564%09red/dre:4…
DNA replication	KEGG PATHWAY	dre03030	16	39	1.94814e-05	0.000321613	Lot0157130.1|Lot0025210.1|Lot0006960.1|Lot0160810.1|Lot0112980.1|Lot0033910.1|Lot0099740.1|Lot0104250.1|Lot0047210.1|Lot0156910.1|Lot0004570.1|Lot0184230.1|Lot0044910.1|Lot0125980.1|Lot0077010.1|Lot0159020.1	dre:286747|dre:65226|dre:192320|dre:503748|dre:407653|dre:192338|dre:386707|dre:30440|dre:692256|dre:393196|dre:393774|dre:322059|dre:337598|dre:550504|dre:553610|dre:566409|	286747|65226|192320|503748|407653|192338|386707|30440|692256|393196|393774|322059|337598|550504|553610|566409|	http://www.genome.jp/kegg-bin/show_pathway?dre03030/dre:393774%09red/dre:322059%09red/dre:692256%09red/dre:386707%09red/dre:566409%09red/dre:553610%09red/dre:192320%09red/dre:393196%09red/dre:337598%09red/dre:286747%09red/dre:550504%09red/dre:503748%09red/dre:65226%09red/dre:407653%09red/dre:30440%09red/dre:192338%09red
Herpes simplex infection	KEGG PATHWAY	dre05168	40	182	2.02591e-05	0.000321613	Lot0118380.1|Lot0139630.1|Lot0109400.1|Lot0109430.1|Lot0064620.1|Lot0201420.1|Lot0089820.1|Lot0113280.1|Lot0065880.1|Lot0017430.1|Lot0121970.1|Lot0055030.1|Lot0187670.1|Lot0108720.1|Lot0196340.1|Lot0078800.1|Lot0178920.1|Lot0065860.1|Lot0024910.1|Novel01666|Novel01351|Lot0102350.1|Lot0012910.1|Lot0168150.1|Lot0180370.1|Lot0053290.1|Lot0066710.1|Lot0134170.1|Lot0198010.1|Lot0110610.1|Lot0040030.1|…	dre:406691|dre:415254|dre:64885|dre:393557|dre:403126|dre:403013|dre:565774|dre:393287|dre:321046|dre:321564|dre:553788|dre:557526|dre:415158|dre:368771|dre:692289|dre:402972|dre:560127|dre:321046|dre:100333043|dre:564854|dre:566841|dre:566604|dre:768248|dre:565759|dre:560127|dre:404615|dre:641491|dre:445119|dre:100001092|dre:100145909|dre:334619|dre:100536675|dre:360134|dre:30768|dre:406596|dre:…	406691|415254|64885|393557|403126|403013|565774|393287|321046|321564|553788|557526|415158|368771|692289|402972|560127|321046|100333043|564854|566841|566604|768248|565759|560127|404615|641491|445119|100001092|100145909|334619|100536675|360134|30768|406596|406596|322404|415158|566604|556710|	http://www.genome.jp/kegg-bin/show_pathway?dre05168/dre:403126%09red/dre:334619%09red/dre:393557%09red/dre:406691%09red/dre:566604%09red/dre:100001092%09red/dre:692289%09red/dre:100536675%09red/dre:415158%09red/dre:560127%09red/dre:321564%09red/dre:404615%09red/dre:322404%09red/dre:402972%09red/dre:403013%09red/dre:360134%09red/dre:564854%09red/dre:100145909%09red/dre:445119%09red/dre:64885%09red…
RNA polymerase	KEGG PATHWAY	dre03020	13	29	5.69072e-05	0.000803023	Lot0113700.1|Lot0178970.1|Lot0203750.1|Lot0130320.1|Lot0147870.1|Lot0165550.1|Lot0093410.1|Lot0077600.1|Lot0187820.1|Lot0134780.1|Lot0106300.1|Lot0004060.1|Lot0166650.1	dre:325603|dre:436749|dre:449992|dre:324088|dre:554099|dre:334669|dre:402856|dre:445170|dre:553733|dre:550263|dre:393257|dre:553705|dre:393538|	325603|436749|449992|324088|554099|334669|402856|445170|553733|550263|393257|553705|393538|	http://www.genome.jp/kegg-bin/show_pathway?dre03020/dre:324088%09red/dre:449992%09red/dre:553705%09red/dre:445170%09red/dre:402856%09red/dre:553733%09red/dre:554099%09red/dre:550263%09red/dre:393257%09red/dre:325603%09red/dre:393538%09red/dre:436749%09red/dre:334669%09red
Purine metabolism	KEGG PATHWAY	dre00230	35	187	0.000905746	0.011503	Lot0187820.1|Lot0001260.1|Lot0077600.1|Lot0134780.1|Lot0104250.1|Lot0052800.1|Lot0074070.1|Lot0105110.1|Lot0165550.1|Lot0004570.1|Lot0004060.1|Lot0052120.1|Lot0077010.1|Lot0106300.1|Lot0034620.1|Lot0097350.1|Lot0126670.1|Lot0203750.1|Lot0006960.1|Lot0186490.1|Lot0147870.1|Lot0082600.1|Lot0157360.1|Lot0072180.1|Lot0182080.1|Lot0166650.1|Lot0113700.1|Lot0178970.1|Lot0130320.1|Lot0112980.1|Lot009341…	dre:553733|dre:140622|dre:445170|dre:550263|dre:30440|dre:30086|dre:100331277|dre:30740|dre:334669|dre:393774|dre:553705|dre:557834|dre:553610|dre:393257|dre:436595|dre:406404|dre:317745|dre:449992|dre:192320|dre:557735|dre:554099|dre:30083|dre:30085|dre:406259|dre:562627|dre:393538|dre:325603|dre:436749|dre:324088|dre:407653|dre:402856|dre:415208|dre:692256|dre:436789|dre:322059|	553733|140622|445170|550263|30440|30086|100331277|30740|334669|393774|553705|557834|553610|393257|436595|406404|317745|449992|192320|557735|554099|30083|30085|406259|562627|393538|325603|436749|324088|407653|402856|415208|692256|436789|322059|	http://www.genome.jp/kegg-bin/show_pathway?dre00230/dre:100331277%09red/dre:557735%09red/dre:324088%09red/dre:406259%09red/dre:406404%09red/dre:192320%09red/dre:393257%09red/dre:325603%09red/dre:393538%09red/dre:334669%09red/dre:393774%09red/dre:402856%09red/dre:322059%09red/dre:553733%09red/dre:557834%09red/dre:553610%09red/dre:415208%09red/dre:562627%09red/dre:140622%09red/dre:445170%09red/dre:…
Cytosolic DNA-sensing pathway	KEGG PATHWAY	dre04623	12	39	0.00170417	0.0196754	Lot0178970.1|Lot0196340.1|Novel01666|Lot0048420.1|Lot0022440.1|Lot0077600.1|Lot0113280.1|Lot0134780.1|Lot0106300.1|Lot0004060.1|Lot0206530.1|Lot0166650.1	dre:436749|dre:692289|dre:564854|dre:360134|dre:58119|dre:445170|dre:393287|dre:550263|dre:393257|dre:553705|dre:57933|dre:393538|	436749|692289|564854|360134|58119|445170|393287|550263|393257|553705|57933|393538|	http://www.genome.jp/kegg-bin/show_pathway?dre04623/dre:393287%09red/dre:436749%09red/dre:553705%09red/dre:445170%09red/dre:360134%09red/dre:57933%09red/dre:393257%09red/dre:550263%09red/dre:564854%09red/dre:393538%09red/dre:58119%09red/dre:692289%09red
RIG-I-like receptor signaling pathway	KEGG PATHWAY	dre04622	15	59	0.00239565	0.025354	Lot0037200.1|Lot0049250.1|Lot0196340.1|Novel01666|Novel00793|Lot0180270.1|Lot0113280.1|Lot0168150.1|Lot0053440.1|Lot0048420.1|Lot0075510.1|Lot0168110.1|Lot0134170.1|Lot0121970.1|Lot0055030.1	dre:65237|dre:100148871|dre:692289|dre:564854|dre:393144|dre:393144|dre:393287|dre:565759|dre:561108|dre:360134|dre:100002946|dre:767660|dre:445119|dre:553788|dre:557526|	65237|100148871|692289|564854|393144|393144|393287|565759|561108|360134|100002946|767660|445119|553788|557526|	http://www.genome.jp/kegg-bin/show_pathway?dre04622/dre:393287%09red/dre:557526%09red/dre:445119%09red/dre:767660%09red/dre:561108%09red/dre:100002946%09red/dre:393144%09red/dre:553788%09red/dre:565759%09red/dre:564854%09red/dre:360134%09red/dre:65237%09red/dre:100148871%09red/dre:692289%09red
Protein processing in endoplasmic reticulum	KEGG PATHWAY	dre04141	32	184	0.0039995	0.039072	Lot0101360.1|Lot0179040.1|Lot0126120.1|Lot0152540.1|Lot0037340.1|Lot0001060.1|Lot0101370.1|Lot0055720.1|Lot0155720.1|Lot0055030.1|Lot0185620.1|Lot0135670.1|Lot0114360.1|Lot0049600.1|Lot0201110.1|Novel03633|Lot0009310.1|Lot0046580.1|Lot0118040.1|Lot0048680.1|Lot0050100.1|Lot0014480.1|Lot0198010.1|Lot0017430.1|Lot0036890.1|Lot0069310.1|Lot0161030.1|Lot0106650.1|Lot0156460.1|Lot0068470.1|Novel00626|…	dre:30591|dre:449846|dre:386590|dre:567913|dre:798846|dre:735249|dre:565155|dre:554093|dre:324855|dre:557526|dre:327197|dre:554998|dre:323922|dre:58081|dre:559775|dre:791986|dre:436724|dre:321315|dre:445177|dre:338155|dre:394028|dre:324015|dre:100001092|dre:321564|dre:326701|dre:406753|dre:368488|dre:378851|dre:100537232|dre:445100|dre:335444|dre:406408|	30591|449846|386590|567913|798846|735249|565155|554093|324855|557526|327197|554998|323922|58081|559775|791986|436724|321315|445177|338155|394028|324015|100001092|321564|326701|406753|368488|378851|100537232|445100|335444|406408|	http://www.genome.jp/kegg-bin/show_pathway?dre04141/dre:406408%09red/dre:445177%09red/dre:323922%09red/dre:791986%09red/dre:445100%09red/dre:326701%09red/dre:30591%09red/dre:100001092%09red/dre:335444%09red/dre:554998%09red/dre:394028%09red/dre:321564%09red/dre:567913%09red/dre:58081%09red/dre:327197%09red/dre:559775%09red/dre:386590%09red/dre:100537232%09red/dre:406753%09red/dre:321315%09red/dre…
Oxidative phosphorylation	KEGG PATHWAY	dre00190	26	145	0.00634549	0.0575626	Lot0037450.1|Lot0154270.1|Lot0078060.1|Lot0023340.1|Novel00047|Lot0106390.1|Novel01694|Lot0094930.1|Lot0125850.1|Lot0173520.1|Lot0043090.1|Lot0102620.1|Lot0044460.1|Lot0022320.1|Lot0188640.1|Lot0110400.1|Lot0152490.1|Lot0027230.1|Lot0011730.1|Lot0086920.1|Lot0077840.1|Lot0145510.1|Lot0107100.1|Lot0118680.1|Lot0065820.1|Lot0140950.1	dre:449787|dre:541328|dre:100333135|dre:393478|dre:436968|dre:554101|dre:559659|dre:554125|dre:336957|dre:406726|dre:335191|dre:100000992|dre:436768|dre:541390|dre:798291|dre:562149|dre:393781|dre:554101|dre:336118|dre:447914|dre:335709|dre:445500|dre:100334857|dre:393943|dre:393821|dre:326975|	449787|541328|100333135|393478|436968|554101|559659|554125|336957|406726|335191|100000992|436768|541390|798291|562149|393781|554101|336118|447914|335709|445500|100334857|393943|393821|326975|	http://www.genome.jp/kegg-bin/show_pathway?dre00190/dre:100000992%09red/dre:406726%09red/dre:554101%09red/dre:393478%09red/dre:336957%09red/dre:798291%09red/dre:393943%09red/dre:393821%09red/dre:541390%09red/dre:559659%09red/dre:554125%09red/dre:335191%09red/dre:447914%09red/dre:336118%09red/dre:393781%09red/dre:326975%09red/dre:100333135%09red/dre:436968%09red/dre:541328%09red/dre:335709%09red/d…
RNA degradation	KEGG PATHWAY	dre03018	17	81	0.00691096	0.0585128	Lot0075480.1|Lot0152760.1|Lot0073220.1|Lot0177280.1|Lot0182330.1|Lot0162060.1|Lot0137550.1|Lot0107460.1|Lot0123990.1|Lot0040360.1|Lot0109570.1|Lot0077500.1|Lot0024310.1|Lot0021750.1|Lot0045070.1|Lot0191080.1|Lot0032200.1	dre:450057|dre:415167|dre:565000|dre:445157|dre:550234|dre:568678|dre:326786|dre:445224|dre:323016|dre:492479|dre:550247|dre:573047|dre:100007313|dre:751632|dre:393712|dre:100332172|dre:393856|	450057|415167|565000|445157|550234|568678|326786|445224|323016|492479|550247|573047|100007313|751632|393712|100332172|393856|	http://www.genome.jp/kegg-bin/show_pathway?dre03018/dre:393856%09red/dre:323016%09red/dre:573047%09red/dre:550247%09red/dre:415167%09red/dre:450057%09red/dre:326786%09red/dre:100332172%09red/dre:445224%09red/dre:393712%09red/dre:568678%09red/dre:751632%09red/dre:550234%09red/dre:492479%09red/dre:565000%09red/dre:100007313%09red/dre:445157%09red
Base excision repair	KEGG PATHWAY	dre03410	10	38	0.00998103	0.0792244	Lot0041270.1|Lot0154450.1|Lot0070010.1|Lot0099740.1|Lot0047210.1|Lot0004570.1|Lot0151760.1|Lot0078330.1|Lot0077010.1|Lot0006960.1	dre:563276|dre:406730|dre:445480|dre:386707|dre:692256|dre:393774|dre:335495|dre:321622|dre:553610|dre:192320|	563276|406730|445480|386707|692256|393774|335495|321622|553610|192320|	http://www.genome.jp/kegg-bin/show_pathway?dre03410/dre:563276%09red/dre:393774%09red/dre:445480%09red/dre:692256%09red/dre:386707%09red/dre:406730%09red/dre:335495%09red/dre:553610%09red/dre:192320%09red/dre:321622%09red
p53 signaling pathway	KEGG PATHWAY	dre04115	15	73	0.0126018	0.0941431	Lot0187670.1|Lot0127020.1|Lot0154700.1|Lot0002690.1|Lot0012910.1|Lot0155610.1|Novel02001|Lot0008600.1|Lot0117580.1|Lot0049600.1|Novel01018|Lot0028410.1|Lot0174300.1|Lot0102360.1|Lot0102350.1	dre:415158|dre:368221|dre:796473|dre:30222|dre:768248|dre:100136840|dre:431763|dre:402991|dre:559425|dre:58081|dre:415158|dre:30222|dre:393548|dre:566604|dre:566604|	415158|368221|796473|30222|768248|100136840|431763|402991|559425|58081|415158|30222|393548|566604|566604|	http://www.genome.jp/kegg-bin/show_pathway?dre04115/dre:796473%09red/dre:415158%09red/dre:431763%09red/dre:402991%09red/dre:768248%09red/dre:58081%09red/dre:30222%09red/dre:368221%09red/dre:566604%09red/dre:100136840%09red/dre:393548%09red/dre:559425%09red
Mismatch repair	KEGG PATHWAY	dre03430	7	23	0.0160105	0.112963	Lot0082040.1|Lot0166700.1|Lot0160810.1|Lot0047210.1|Lot0156910.1|Lot0025210.1|Lot0125980.1	dre:406845|dre:393632|dre:503748|dre:692256|dre:393196|dre:65226|dre:550504|	406845|393632|503748|692256|393196|65226|550504|	http://www.genome.jp/kegg-bin/show_pathway?dre03430/dre:393632%09red/dre:692256%09red/dre:393196%09red/dre:550504%09red/dre:503748%09red/dre:406845%09red/dre:65226%09red
Glutathione metabolism	KEGG PATHWAY	dre00480	11	50	0.0204755	0.136863	Lot0063460.1|Lot0071340.1|Lot0064450.1|Lot0105110.1|Lot0030290.1|Lot0150490.1|Lot0009150.1|Lot0196560.1|Lot0036930.1|Lot0212490.1|Lot0113140.1	dre:100006589|dre:114426|dre:562854|dre:30740|dre:564619|dre:324900|dre:767682|dre:394009|dre:570579|dre:352929|dre:326857|	100006589|114426|562854|30740|564619|324900|767682|394009|570579|352929|326857|	http://www.genome.jp/kegg-bin/show_pathway?dre00480/dre:394009%09red/dre:324900%09red/dre:570579%09red/dre:30740%09red/dre:767682%09red/dre:326857%09red/dre:100006589%09red/dre:352929%09red/dre:114426%09red/dre:564619%09red/dre:562854%09red
Cell cycle	KEGG PATHWAY	dre04110	23	141	0.0241595	0.153413	Lot0060700.1|Lot0179040.1|Lot0133500.1|Novel02001|Lot0039180.1|Lot0009250.1|Lot0101500.1|Lot0028020.1|Lot0157130.1|Lot0077110.1|Lot0033910.1|Lot0174300.1|Novel01351|Lot0159020.1|Lot0193350.1|Lot0070700.1|Lot0129490.1|Lot0091980.1|Lot0137350.1|Lot0008600.1|Lot0002690.1|Lot0028410.1|Lot0044910.1	dre:445501|dre:449846|dre:403012|dre:431763|dre:406419|dre:406695|dre:369195|dre:399483|dre:286747|dre:555797|dre:192338|dre:393548|dre:566841|dre:566409|dre:554509|dre:192302|dre:406462|dre:799015|dre:569473|dre:402991|dre:30222|dre:30222|dre:337598|	445501|449846|403012|431763|406419|406695|369195|399483|286747|555797|192338|393548|566841|566409|554509|192302|406462|799015|569473|402991|30222|30222|337598|	http://www.genome.jp/kegg-bin/show_pathway?dre04110/dre:406695%09red/dre:406462%09red/dre:799015%09red/dre:554509%09red/dre:192302%09red/dre:399483%09red/dre:369195%09red/dre:566409%09red/dre:30222%09red/dre:393548%09red/dre:431763%09red/dre:403012%09red/dre:449846%09red/dre:569473%09red/dre:286747%09red/dre:406419%09red/dre:192338%09red/dre:445501%09red/dre:402991%09red/dre:566841%09red/dre:3375…
Ubiquitin mediated proteolysis	KEGG PATHWAY	dre04120	22	137	0.0309042	0.186897	Lot0060700.1|Lot0179040.1|Lot0078660.1|Lot0083620.1|Lot0072600.1|Lot0165570.1|Lot0102760.1|Lot0109790.1|Lot0042430.1|Lot0103850.1|Lot0058600.1|Lot0148440.1|Lot0048040.1|Lot0167970.1|Lot0014480.1|Lot0029530.1|Lot0178760.1|Lot0081800.1|Lot0019440.1|Lot0068470.1|Lot0137350.1|Novel00626	dre:445501|dre:449846|dre:415148|dre:373107|dre:373108|dre:564527|dre:30100|dre:100001302|dre:321544|dre:406776|dre:445073|dre:415162|dre:436602|dre:325470|dre:324015|dre:406672|dre:406596|dre:406596|dre:557513|dre:445100|dre:569473|dre:335444|	445501|449846|415148|373107|373108|564527|30100|100001302|321544|406776|445073|415162|436602|325470|324015|406672|406596|406596|557513|445100|569473|335444|	http://www.genome.jp/kegg-bin/show_pathway?dre04120/dre:324015%09red/dre:373107%09red/dre:415162%09red/dre:557513%09red/dre:30100%09red/dre:415148%09red/dre:569473%09red/dre:449846%09red/dre:406672%09red/dre:100001302%09red/dre:436602%09red/dre:406596%09red/dre:321544%09red/dre:335444%09red/dre:445100%09red/dre:445501%09red/dre:406776%09red/dre:564527%09red/dre:373108%09red/dre:445073%09red/dre:3…
Homologous recombination	KEGG PATHWAY	dre03440	7	28	0.0356035	0.205529	Lot0156620.1|Lot0025210.1|Lot0161220.1|Lot0047210.1|Lot0156910.1|Lot0125980.1|Lot0051640.1	dre:322269|dre:65226|dre:450081|dre:692256|dre:393196|dre:550504|dre:394119|	322269|65226|450081|692256|393196|550504|394119|	http://www.genome.jp/kegg-bin/show_pathway?dre03440/dre:394119%09red/dre:450081%09red/dre:692256%09red/dre:550504%09red/dre:393196%09red/dre:322269%09red/dre:65226%09red
Apoptosis	KEGG PATHWAY	dre04210	16	98	0.0531846	0.293671	Lot0065840.1|Lot0172000.1|Lot0187670.1|Lot0049590.1|Lot0083620.1|Lot0085890.1|Lot0113280.1|Lot0136730.1|Lot0117580.1|Lot0072600.1|Novel01018|Lot0049600.1|Lot0012910.1|Lot0102360.1|Lot0102350.1|Lot0055030.1	dre:564064|dre:553634|dre:415158|dre:100004261|dre:373107|dre:552927|dre:393287|dre:100002293|dre:559425|dre:373108|dre:415158|dre:58081|dre:768248|dre:566604|dre:566604|dre:557526|	564064|553634|415158|100004261|373107|552927|393287|100002293|559425|373108|415158|58081|768248|566604|566604|557526|	http://www.genome.jp/kegg-bin/show_pathway?dre04210/dre:373107%09red/dre:393287%09red/dre:557526%09red/dre:552927%09red/dre:58081%09red/dre:768248%09red/dre:373108%09red/dre:553634%09red/dre:566604%09red/dre:100004261%09red/dre:559425%09red/dre:100002293%09red/dre:564064%09red/dre:415158%09red
Nucleotide excision repair	KEGG PATHWAY	dre03420	9	46	0.0587193	0.310723	Lot0047210.1|Lot0179040.1|Lot0025210.1|Lot0006960.1|Lot0160810.1|Lot0078630.1|Lot0156910.1|Lot0004570.1|Lot0077010.1	dre:692256|dre:449846|dre:65226|dre:192320|dre:503748|dre:393900|dre:393196|dre:393774|dre:553610|	692256|449846|65226|192320|503748|393900|393196|393774|553610|	http://www.genome.jp/kegg-bin/show_pathway?dre03420/dre:393774%09red/dre:692256%09red/dre:449846%09red/dre:393900%09red/dre:553610%09red/dre:192320%09red/dre:393196%09red/dre:503748%09red/dre:65226%09red
Primary bile acid biosynthesis	KEGG PATHWAY	dre00120	5	19	0.0612575	0.311188	Lot0111390.1|Lot0111370.1|Lot0111350.1|Lot0111340.1|Lot0080500.1	dre:445281|dre:445281|dre:445281|dre:445281|dre:494109|	445281|445281|445281|445281|494109|	http://www.genome.jp/kegg-bin/show_pathway?dre00120/dre:445281%09red/dre:494109%09red
Drug metabolism - other enzymes	KEGG PATHWAY	dre00983	8	40	0.0661631	0.323181	Lot0126670.1|Lot0091390.1|Lot0060920.1|Lot0162090.1|Lot0052120.1|Lot0166590.1|Lot0038870.1|Lot0072180.1	dre:317745|dre:393113|dre:447928|dre:445194|dre:557834|dre:437016|dre:558466|dre:406259|	317745|393113|447928|445194|557834|437016|558466|406259|	http://www.genome.jp/kegg-bin/show_pathway?dre00983/dre:558466%09red/dre:437016%09red/dre:317745%09red/dre:557834%09red/dre:406259%09red/dre:447928%09red/dre:445194%09red/dre:393113%09red
NOD-like receptor signaling pathway	KEGG PATHWAY	dre04621	9	48	0.0707907	0.332978	Lot0037200.1|Lot0101360.1|Lot0126120.1|Lot0113280.1|Lot0083620.1|Lot0075510.1|Lot0206530.1|Lot0101370.1|Lot0121970.1	dre:65237|dre:30591|dre:386590|dre:393287|dre:373107|dre:100002946|dre:57933|dre:565155|dre:553788|	65237|30591|386590|393287|373107|100002946|57933|565155|553788|	http://www.genome.jp/kegg-bin/show_pathway?dre04621/dre:386590%09red/dre:393287%09red/dre:373107%09red/dre:565155%09red/dre:100002946%09red/dre:57933%09red/dre:553788%09red/dre:30591%09red/dre:65237%09red
Jak-STAT signaling pathway	KEGG PATHWAY	dre04630	18	122	0.0844051	0.382838	Lot0167880.1|Lot0178760.1|Lot0058600.1|Lot0084720.1|Lot0177780.1|Lot0037020.1|Lot0115800.1|Lot0056000.1|Lot0134960.1|Lot0050130.1|Lot0002690.1|Lot0081800.1|Lot0048420.1|Lot0035420.1|Lot0201420.1|Lot0028410.1|Lot0150980.1|Novel01351	dre:30768|dre:406596|dre:445073|dre:368326|dre:100134971|dre:337413|dre:797527|dre:100006778|dre:563674|dre:100536675|dre:30222|dre:406596|dre:360134|dre:553957|dre:403013|dre:30222|dre:572469|dre:566841|	30768|406596|445073|368326|100134971|337413|797527|100006778|563674|100536675|30222|406596|360134|553957|403013|30222|572469|566841|	http://www.genome.jp/kegg-bin/show_pathway?dre04630/dre:368326%09red/dre:337413%09red/dre:797527%09red/dre:100006778%09red/dre:403013%09red/dre:572469%09red/dre:360134%09red/dre:406596%09red/dre:100134971%09red/dre:30222%09red/dre:566841%09red/dre:100536675%09red/dre:563674%09red/dre:553957%09red/dre:445073%09red/dre:30768%09red
mRNA surveillance pathway	KEGG PATHWAY	dre03015	14	90	0.0884995	0.387567	Lot0071660.1|Lot0180370.1|Lot0135290.1|Lot0033520.1|Lot0178080.1|Lot0072620.1|Lot0178920.1|Lot0017880.1|Lot0122630.1|Lot0053320.1|Lot0058010.1|Lot0082160.1|Lot0025070.1|Lot0032200.1	dre:393100|dre:560127|dre:406543|dre:321614|dre:393693|dre:751738|dre:560127|dre:324554|dre:394053|dre:100005893|dre:325284|dre:394111|dre:503767|dre:393856|	393100|560127|406543|321614|393693|751738|560127|324554|394053|100005893|325284|394111|503767|393856|	http://www.genome.jp/kegg-bin/show_pathway?dre03015/dre:393856%09red/dre:325284%09red/dre:321614%09red/dre:751738%09red/dre:394111%09red/dre:406543%09red/dre:394053%09red/dre:393693%09red/dre:324554%09red/dre:393100%09red/dre:560127%09red/dre:503767%09red/dre:100005893%09red
Citrate cycle (TCA cycle)	KEGG PATHWAY	dre00020	6	34	0.151727	0.642311	Lot0063460.1|Lot0185150.1|Lot0110400.1|Lot0034740.1|Lot0145510.1|Lot0004800.1	dre:100006589|dre:393926|dre:562149|dre:415247|dre:445500|dre:393926|	100006589|393926|562149|415247|445500|393926|	http://www.genome.jp/kegg-bin/show_pathway?dre00020/dre:393926%09red/dre:415247%09red/dre:100006589%09red/dre:562149%09red/dre:445500%09red
2-Oxocarboxylic acid metabolism	KEGG PATHWAY	dre01210	4	20	0.16934	0.693748	Lot0034740.1|Lot0004800.1|Lot0185150.1|Lot0063460.1	dre:415247|dre:393926|dre:393926|dre:100006589|	415247|393926|393926|100006589|	http://www.genome.jp/kegg-bin/show_pathway?dre01210/dre:393926%09red/dre:415247%09red/dre:100006589%09red
Aminoacyl-tRNA biosynthesis	KEGG PATHWAY	dre00970	9	62	0.194314	0.771182	Lot0004410.1|Lot0136900.1|Lot0009850.1|Lot0027830.1|Lot0039300.1|Lot0095120.1|Lot0016700.1|Lot0089210.1|Lot0007310.1	dre:280647|dre:337230|dre:449661|dre:100534736|dre:394188|dre:337070|dre:393589|dre:558898|dre:393745|	280647|337230|449661|100534736|394188|337070|393589|558898|393745|	http://www.genome.jp/kegg-bin/show_pathway?dre00970/dre:393589%09red/dre:337070%09red/dre:394188%09red/dre:558898%09red/dre:449661%09red/dre:337230%09red/dre:100534736%09red/dre:280647%09red/dre:393745%09red
Protein export	KEGG PATHWAY	dre03060	4	22	0.207393	0.79815	Lot0092460.1|Lot0140150.1|Lot0181830.1|Novel03633	dre:405884|dre:606666|dre:619260|dre:791986|	405884|606666|619260|791986|	http://www.genome.jp/kegg-bin/show_pathway?dre03060/dre:791986%09red/dre:405884%09red/dre:606666%09red/dre:619260%09red
alpha-Linolenic acid metabolism	KEGG PATHWAY	dre00592	3	18	0.297764	1	Lot0085910.1|Lot0184100.1|Lot0170520.1	dre:402802|dre:100330001|dre:100330001|	402802|100330001|100330001|	http://www.genome.jp/kegg-bin/show_pathway?dre00592/dre:402802%09red/dre:100330001%09red
Sulfur metabolism	KEGG PATHWAY	dre00920	2	10	0.299389	1	Novel01018|Lot0187670.1	dre:415158|dre:415158|	415158|415158|	http://www.genome.jp/kegg-bin/show_pathway?dre00920/dre:415158%09red
Metabolic pathways	KEGG PATHWAY	dre01100	132	1269	0.343195	1	Lot0037450.1|Lot0124950.1|Lot0066260.1|Lot0077600.1|Lot0111390.1|Lot0091390.1|Lot0052100.1|Lot0034740.1|Lot0051900.1|Lot0187950.1|Lot0044080.1|Lot0077010.1|Lot0102620.1|Lot0064450.1|Lot0186490.1|Lot0147870.1|Lot0157360.1|Lot0070780.1|Lot0126670.1|Lot0178970.1|Lot0177820.1|Lot0072100.1|Lot0130320.1|Lot0112980.1|Lot0196560.1|Lot0145510.1|Lot0107100.1|Lot0152540.1|Lot0146540.1|Lot0001260.1|Lot012417…	dre:449787|dre:323020|dre:100002302|dre:445170|dre:445281|dre:393113|dre:323994|dre:415247|dre:570443|dre:562840|dre:550369|dre:553610|dre:100000992|dre:562854|dre:557735|dre:554099|dre:30085|dre:678540|dre:317745|dre:436749|dre:322513|dre:436733|dre:324088|dre:407653|dre:394009|dre:445500|dre:100334857|dre:567913|dre:321928|dre:140622|dre:406696|dre:567592|dre:114426|dre:402802|dre:30086|dre:445…	449787|323020|100002302|445170|445281|393113|323994|415247|570443|562840|550369|553610|100000992|562854|557735|554099|30085|678540|317745|436749|322513|436733|324088|407653|394009|445500|100334857|567913|321928|140622|406696|567592|114426|402802|30086|445281|322055|406383|436968|30430|336957|406726|393774|437016|324052|557834|558466|492781|560006|449992|192320|554125|30083|30381|541390|565971|393…	http://www.genome.jp/kegg-bin/show_pathway?dre01100/dre:394188%09red/dre:406726%09red/dre:402802%09red/dre:559736%09red/dre:393257%09red/dre:415208%09red/dre:323020%09red/dre:553610%09red/dre:393943%09red/dre:323994%09red/dre:560006%09red/dre:100136853%09red/dre:558466%09red/dre:393549%09red/dre:317745%09red/dre:692256%09red/dre:393781%09red/dre:30381%09red/dre:447928%09red/dre:100148744%09red/dr…
Toll-like receptor signaling pathway	KEGG PATHWAY	dre04620	12	103	0.353508	1	Lot0167880.1|Lot0037200.1|Lot0196340.1|Novel01666|Lot0064620.1|Lot0037810.1|Lot0113280.1|Lot0099240.1|Lot0048420.1|Lot0075510.1|Lot0134170.1|Lot0121970.1	dre:30768|dre:65237|dre:692289|dre:564854|dre:403126|dre:100270764|dre:393287|dre:563727|dre:360134|dre:100002946|dre:445119|dre:553788|	30768|65237|692289|564854|403126|100270764|393287|563727|360134|100002946|445119|553788|	http://www.genome.jp/kegg-bin/show_pathway?dre04620/dre:393287%09red/dre:445119%09red/dre:403126%09red/dre:360134%09red/dre:563727%09red/dre:100002946%09red/dre:564854%09red/dre:553788%09red/dre:100270764%09red/dre:65237%09red/dre:30768%09red/dre:692289%09red
Terpenoid backbone biosynthesis	KEGG PATHWAY	dre00900	3	21	0.375178	1	Lot0181130.1|Lot0071540.1|Lot0140860.1	dre:334380|dre:436624|dre:492781|	334380|436624|492781|	http://www.genome.jp/kegg-bin/show_pathway?dre00900/dre:492781%09red/dre:436624%09red/dre:334380%09red
Phagosome	KEGG PATHWAY	dre04145	18	164	0.391222	1	Novel03633|Lot0108720.1|Lot0045930.1|Lot0112820.1|Lot0162480.1|Lot0109400.1|Lot0109430.1|Lot0046580.1|Lot0065860.1|Lot0024910.1|Lot0035080.1|Lot0171930.1|Lot0173900.1|Lot0065880.1|Lot0140870.1|Lot0178230.1|Lot0015040.1|Lot0065010.1	dre:791986|dre:368771|dre:558942|dre:641561|dre:373080|dre:64885|dre:393557|dre:321315|dre:321046|dre:100333043|dre:393902|dre:386807|dre:327277|dre:321046|dre:393551|dre:336681|dre:336681|dre:57935|	791986|368771|558942|641561|373080|64885|393557|321315|321046|100333043|393902|386807|327277|321046|393551|336681|336681|57935|	http://www.genome.jp/kegg-bin/show_pathway?dre04145/dre:386807%09red/dre:64885%09red/dre:373080%09red/dre:791986%09red/dre:558942%09red/dre:393557%09red/dre:321046%09red/dre:321315%09red/dre:336681%09red/dre:393902%09red/dre:100333043%09red/dre:641561%09red/dre:327277%09red/dre:57935%09red/dre:368771%09red/dre:393551%09red
Glycosylphosphatidylinositol(GPI)-anchor biosynthesis	KEGG PATHWAY	dre00563	3	22	0.400694	1	Lot0141080.1|Lot0051900.1|Lot0052100.1	dre:100136853|dre:570443|dre:323994|	100136853|570443|323994|	http://www.genome.jp/kegg-bin/show_pathway?dre00563/dre:100136853%09red/dre:323994%09red/dre:570443%09red
Linoleic acid metabolism	KEGG PATHWAY	dre00591	3	23	0.425908	1	Lot0085910.1|Lot0184100.1|Lot0170520.1	dre:402802|dre:100330001|dre:100330001|	402802|100330001|100330001|	http://www.genome.jp/kegg-bin/show_pathway?dre00591/dre:402802%09red/dre:100330001%09red
Fanconi anemia pathway	KEGG PATHWAY	dre03460	6	52	0.43491	1	Lot0096300.1|Lot0025210.1|Lot0049790.1|Lot0161220.1|Lot0156910.1|Lot0166700.1	dre:100001845|dre:65226|dre:563218|dre:450081|dre:393196|dre:393632|	100001845|65226|563218|450081|393196|393632|	http://www.genome.jp/kegg-bin/show_pathway?dre03460/dre:393632%09red/dre:563218%09red/dre:450081%09red/dre:100001845%09red/dre:393196%09red/dre:65226%09red
Caffeine metabolism	KEGG PATHWAY	dre00232	1	5	0.435893	1	Lot0162090.1	dre:445194|	445194|	http://www.genome.jp/kegg-bin/show_pathway?dre00232/dre:445194%09red
SNARE interactions in vesicular transport	KEGG PATHWAY	dre04130	5	43	0.446	1	Lot0165150.1|Lot0072330.1|Lot0173900.1|Lot0189470.1|Lot0049570.1	dre:323735|dre:393236|dre:327277|dre:325484|dre:324569|	323735|393236|327277|325484|324569|	http://www.genome.jp/kegg-bin/show_pathway?dre04130/dre:393236%09red/dre:327277%09red/dre:323735%09red/dre:325484%09red/dre:324569%09red
Cysteine and methionine metabolism	KEGG PATHWAY	dre00270	5	44	0.464277	1	Lot0066260.1|Lot0152470.1|Lot0052400.1|Lot0196560.1|Lot0050200.1	dre:100002302|dre:393526|dre:322055|dre:394009|dre:30430|	100002302|393526|322055|394009|30430|	http://www.genome.jp/kegg-bin/show_pathway?dre00270/dre:322055%09red/dre:394009%09red/dre:393526%09red/dre:30430%09red/dre:100002302%09red
PPAR signaling pathway	KEGG PATHWAY	dre03320	7	68	0.530142	1	Lot0111370.1|Novel01270|Lot0076920.1|Lot0041970.1|Lot0111340.1|Lot0111390.1|Lot0111350.1	dre:445281|dre:777766|dre:100331214|dre:393543|dre:445281|dre:445281|dre:445281|	445281|777766|100331214|393543|445281|445281|445281|	http://www.genome.jp/kegg-bin/show_pathway?dre03320/dre:445281%09red/dre:777766%09red/dre:393543%09red/dre:100331214%09red
Notch signaling pathway	KEGG PATHWAY	dre04330	6	58	0.532364	1	Lot0070700.1|Lot0049620.1|Lot0139490.1|Lot0004680.1|Lot0147290.1|Novel01351	dre:192302|dre:30158|dre:402810|dre:386808|dre:334026|dre:566841|	192302|30158|402810|386808|334026|566841|	http://www.genome.jp/kegg-bin/show_pathway?dre04330/dre:30158%09red/dre:386808%09red/dre:566841%09red/dre:402810%09red/dre:334026%09red/dre:192302%09red
Intestinal immune network for IgA production	KEGG PATHWAY	dre04672	4	38	0.539175	1	Lot0037810.1|Lot0113890.1|Lot0049590.1|Lot0035420.1	dre:100270764|dre:352944|dre:100004261|dre:553957|	100270764|352944|100004261|553957|	http://www.genome.jp/kegg-bin/show_pathway?dre04672/dre:100270764%09red/dre:553957%09red/dre:100004261%09red/dre:352944%09red
N-Glycan biosynthesis	KEGG PATHWAY	dre00510	5	49	0.552318	1	Lot0141640.1|Lot0161290.1|Lot0072100.1|Lot0152540.1|Lot0041840.1	dre:406408|dre:445202|dre:436733|dre:567913|dre:393598|	406408|445202|436733|567913|393598|	http://www.genome.jp/kegg-bin/show_pathway?dre00510/dre:567913%09red/dre:445202%09red/dre:406408%09red/dre:436733%09red/dre:393598%09red
Ether lipid metabolism	KEGG PATHWAY	dre00565	4	39	0.558265	1	Lot0085910.1|Lot0184100.1|Lot0142330.1|Lot0170520.1	dre:402802|dre:100330001|dre:557680|dre:100330001|	402802|100330001|557680|100330001|	http://www.genome.jp/kegg-bin/show_pathway?dre00565/dre:402802%09red/dre:100330001%09red/dre:557680%09red
One carbon pool by folate	KEGG PATHWAY	dre00670	2	19	0.581794	1	Lot0001260.1|Lot0069750.1	dre:140622|dre:81882|	140622|81882|	http://www.genome.jp/kegg-bin/show_pathway?dre00670/dre:140622%09red/dre:81882%09red
Retinol metabolism	KEGG PATHWAY	dre00830	4	41	0.595118	1	Lot0076570.1|Lot0187950.1|Lot0088590.1|Lot0088460.1	dre:30381|dre:562840|dre:553501|dre:324188|	30381|562840|553501|324188|	http://www.genome.jp/kegg-bin/show_pathway?dre00830/dre:553501%09red/dre:30381%09red/dre:562840%09red/dre:324188%09red
Sulfur relay system	KEGG PATHWAY	dre04122	1	9	0.614931	1	Lot0152940.1	dre:445166|	445166|	http://www.genome.jp/kegg-bin/show_pathway?dre04122/dre:445166%09red
Basal transcription factors	KEGG PATHWAY	dre03022	4	43	0.630076	1	Lot0078630.1|Lot0066710.1|Lot0104030.1|Lot0127120.1	dre:393900|dre:641491|dre:436821|dre:556710|	393900|641491|436821|556710|	http://www.genome.jp/kegg-bin/show_pathway?dre03022/dre:556710%09red/dre:641491%09red/dre:393900%09red/dre:436821%09red
Cardiac muscle contraction	KEGG PATHWAY	dre04260	9	97	0.636111	1	Lot0044460.1|Lot0027230.1|Lot0078060.1|Lot0106390.1|Lot0011730.1|Lot0107100.1|Lot0023340.1|Novel00047|Lot0140950.1	dre:436768|dre:554101|dre:100333135|dre:554101|dre:336118|dre:100334857|dre:393478|dre:436968|dre:326975|	436768|554101|100333135|554101|336118|100334857|393478|436968|326975|	http://www.genome.jp/kegg-bin/show_pathway?dre04260/dre:393478%09red/dre:100334857%09red/dre:326975%09red/dre:100333135%09red/dre:336118%09red/dre:436968%09red/dre:436768%09red/dre:554101%09red
Riboflavin metabolism	KEGG PATHWAY	dre00740	1	10	0.649995	1	Lot0007530.1	dre:560915|	560915|	http://www.genome.jp/kegg-bin/show_pathway?dre00740/dre:560915%09red
Ubiquinone and other terpenoid-quinone biosynthesis	KEGG PATHWAY	dre00130	1	10	0.649995	1	Lot0074750.1	dre:559504|	559504|	http://www.genome.jp/kegg-bin/show_pathway?dre00130/dre:559504%09red
Steroid biosynthesis	KEGG PATHWAY	dre00100	2	22	0.655566	1	Lot0044080.1|Lot0181320.1	dre:550369|dre:573994|	550369|573994|	http://www.genome.jp/kegg-bin/show_pathway?dre00100/dre:573994%09red/dre:550369%09red
Glycine, serine and threonine metabolism	KEGG PATHWAY	dre00260	4	46	0.678745	1	Lot0146540.1|Lot0157150.1|Lot0004420.1|Lot0052400.1	dre:321928|dre:402822|dre:436852|dre:322055|	321928|402822|436852|322055|	http://www.genome.jp/kegg-bin/show_pathway?dre00260/dre:436852%09red/dre:322055%09red/dre:402822%09red/dre:321928%09red
Arachidonic acid metabolism	KEGG PATHWAY	dre00590	4	49	0.722761	1	Lot0085910.1|Lot0184100.1|Lot0170520.1|Lot0035940.1	dre:402802|dre:100330001|dre:100330001|dre:406605|	402802|100330001|100330001|406605|	http://www.genome.jp/kegg-bin/show_pathway?dre00590/dre:402802%09red/dre:100330001%09red/dre:406605%09red
Mucin type O-Glycan biosynthesis	KEGG PATHWAY	dre00512	2	27	0.75493	1	Lot0192020.1|Lot0044490.1	dre:559736|dre:324052|	559736|324052|	http://www.genome.jp/kegg-bin/show_pathway?dre00512/dre:559736%09red/dre:324052%09red
Dorso-ventral axis formation	KEGG PATHWAY	dre04320	2	27	0.75493	1	Lot0038200.1|Lot0107620.1	dre:100009655|dre:326672|	100009655|326672|	http://www.genome.jp/kegg-bin/show_pathway?dre04320/dre:326672%09red/dre:100009655%09red
Selenocompound metabolism	KEGG PATHWAY	dre00450	1	14	0.761117	1	Lot0052400.1	dre:322055|	322055|	http://www.genome.jp/kegg-bin/show_pathway?dre00450/dre:322055%09red
Biosynthesis of amino acids	KEGG PATHWAY	dre01230	7	87	0.763129	1	Lot0063460.1|Lot0185150.1|Lot0146540.1|Lot0124170.1|Lot0034740.1|Lot0004800.1|Lot0052400.1	dre:100006589|dre:393926|dre:321928|dre:406696|dre:415247|dre:393926|dre:322055|	100006589|393926|321928|406696|415247|393926|322055|	http://www.genome.jp/kegg-bin/show_pathway?dre01230/dre:393926%09red/dre:406696%09red/dre:322055%09red/dre:100006589%09red/dre:415247%09red/dre:321928%09red
Regulation of autophagy	KEGG PATHWAY	dre04140	2	28	0.771547	1	Lot0111790.1|Lot0048420.1	dre:641330|dre:360134|	641330|360134|	http://www.genome.jp/kegg-bin/show_pathway?dre04140/dre:641330%09red/dre:360134%09red
Renin-angiotensin system	KEGG PATHWAY	dre04614	1	15	0.782877	1	Lot0122280.1	dre:436628|	436628|	http://www.genome.jp/kegg-bin/show_pathway?dre04614/dre:436628%09red
Nicotinate and nicotinamide metabolism	KEGG PATHWAY	dre00760	2	29	0.787173	1	Lot0174980.1|Lot0182080.1	dre:100330160|dre:562627|	100330160|562627|	http://www.genome.jp/kegg-bin/show_pathway?dre00760/dre:100330160%09red/dre:562627%09red
Non-homologous end-joining	KEGG PATHWAY	dre03450	1	16	0.802657	1	Lot0099740.1	dre:386707|	386707|	http://www.genome.jp/kegg-bin/show_pathway?dre03450/dre:386707%09red
Phenylalanine metabolism	KEGG PATHWAY	dre00360	1	17	0.820636	1	Lot0177580.1	dre:393778|	393778|	http://www.genome.jp/kegg-bin/show_pathway?dre00360/dre:393778%09red
Glycerolipid metabolism	KEGG PATHWAY	dre00561	4	59	0.836972	1	Lot0009580.1|Lot0076920.1|Lot0142330.1|Lot0181320.1	dre:567414|dre:100331214|dre:557680|dre:573994|	567414|100331214|557680|573994|	http://www.genome.jp/kegg-bin/show_pathway?dre00561/dre:100331214%09red/dre:557680%09red/dre:567414%09red/dre:573994%09red
Folate biosynthesis	KEGG PATHWAY	dre00790	1	19	0.851833	1	Lot0069750.1	dre:81882|	81882|	http://www.genome.jp/kegg-bin/show_pathway?dre00790/dre:81882%09red
Carbon metabolism	KEGG PATHWAY	dre01200	9	123	0.859253	1	Lot0063460.1|Lot0185150.1|Lot0146540.1|Lot0110400.1|Lot0124170.1|Lot0034740.1|Lot0036930.1|Lot0145510.1|Lot0004800.1	dre:100006589|dre:393926|dre:321928|dre:562149|dre:406696|dre:415247|dre:570579|dre:445500|dre:393926|	100006589|393926|321928|562149|406696|415247|570579|445500|393926|	http://www.genome.jp/kegg-bin/show_pathway?dre01200/dre:393926%09red/dre:406696%09red/dre:321928%09red/dre:445500%09red/dre:570579%09red/dre:100006589%09red/dre:415247%09red/dre:562149%09red
Cell adhesion molecules (CAMs)	KEGG PATHWAY	dre04514	10	135	0.860248	1	Lot0109400.1|Lot0109430.1|Lot0083940.1|Lot0040870.1|Lot0079440.1|Lot0037810.1|Novel00301|Lot0107840.1|Lot0107850.1|Lot0079450.1	dre:64885|dre:393557|dre:323696|dre:569217|dre:100333863|dre:100270764|dre:560014|dre:81582|dre:100333863|dre:81580|	64885|393557|323696|569217|100333863|100270764|560014|81582|100333863|81580|	http://www.genome.jp/kegg-bin/show_pathway?dre04514/dre:323696%09red/dre:64885%09red/dre:393557%09red/dre:81582%09red/dre:81580%09red/dre:100333863%09red/dre:569217%09red/dre:560014%09red/dre:100270764%09red
Sphingolipid metabolism	KEGG PATHWAY	dre00600	4	62	0.862427	1	Lot0124950.1|Lot0142330.1|Lot0064560.1|Lot0091170.1	dre:323020|dre:557680|dre:393549|dre:567592|	323020|557680|393549|567592|	http://www.genome.jp/kegg-bin/show_pathway?dre00600/dre:393549%09red/dre:557680%09red/dre:567592%09red/dre:323020%09red
Salmonella infection	KEGG PATHWAY	dre05132	7	101	0.871681	1	Lot0037200.1|Lot0056080.1|Lot0035080.1|Lot0075510.1|Lot0206530.1|Lot0142000.1|Lot0065010.1	dre:65237|dre:415204|dre:393902|dre:100002946|dre:57933|dre:321383|dre:57935|	65237|415204|393902|100002946|57933|321383|57935|	http://www.genome.jp/kegg-bin/show_pathway?dre05132/dre:57933%09red/dre:57935%09red/dre:100002946%09red/dre:65237%09red/dre:321383%09red/dre:393902%09red/dre:415204%09red
ABC transporters	KEGG PATHWAY	dre02010	2	36	0.872374	1	Lot0024910.1|Lot0108720.1	dre:100333043|dre:368771|	100333043|368771|	http://www.genome.jp/kegg-bin/show_pathway?dre02010/dre:100333043%09red/dre:368771%09red
Cytokine-cytokine receptor interaction	KEGG PATHWAY	dre04060	12	161	0.873213	1	Lot0012910.1|Lot0035420.1|Lot0177780.1|Lot0115800.1|Lot0113890.1|Lot0134960.1|Lot0037810.1|Lot0101500.1|Lot0075510.1|Lot0056000.1|Lot0119170.1|Lot0048420.1	dre:768248|dre:553957|dre:100134971|dre:797527|dre:352944|dre:563674|dre:100270764|dre:369195|dre:100002946|dre:100006778|dre:407674|dre:360134|	768248|553957|100134971|797527|352944|563674|100270764|369195|100002946|100006778|407674|360134|	http://www.genome.jp/kegg-bin/show_pathway?dre04060/dre:100006778%09red/dre:797527%09red/dre:369195%09red/dre:100002946%09red/dre:360134%09red/dre:768248%09red/dre:352944%09red/dre:100134971%09red/dre:563674%09red/dre:407674%09red/dre:100270764%09red/dre:553957%09red
Glycosaminoglycan degradation	KEGG PATHWAY	dre00531	1	24	0.908117	1	Lot0033440.1	dre:100330444|	100330444|	http://www.genome.jp/kegg-bin/show_pathway?dre00531/dre:100330444%09red
FoxO signaling pathway	KEGG PATHWAY	dre04068	12	170	0.910628	1	Lot0037200.1|Lot0174300.1|Novel02001|Lot0113280.1|Lot0008600.1|Lot0101500.1|Lot0035420.1|Lot0002690.1|Lot0028410.1|Lot0188720.1|Lot0058510.1|Novel01351	dre:65237|dre:393548|dre:431763|dre:393287|dre:402991|dre:369195|dre:553957|dre:30222|dre:30222|dre:570956|dre:321974|dre:566841|	65237|393548|431763|393287|402991|369195|553957|30222|30222|570956|321974|566841|	http://www.genome.jp/kegg-bin/show_pathway?dre04068/dre:393287%09red/dre:321974%09red/dre:369195%09red/dre:431763%09red/dre:402991%09red/dre:570956%09red/dre:30222%09red/dre:566841%09red/dre:553957%09red/dre:65237%09red/dre:393548%09red
Glycerophospholipid metabolism	KEGG PATHWAY	dre00564	6	97	0.916284	1	Lot0184100.1|Lot0009580.1|Lot0160530.1|Lot0085910.1|Lot0142330.1|Lot0170520.1	dre:100330001|dre:567414|dre:565971|dre:402802|dre:557680|dre:100330001|	100330001|567414|565971|402802|557680|100330001|	http://www.genome.jp/kegg-bin/show_pathway?dre00564/dre:402802%09red/dre:565971%09red/dre:557680%09red/dre:100330001%09red/dre:567414%09red
Other glycan degradation	KEGG PATHWAY	dre00511	1	25	0.916493	1	Lot0190710.1	dre:561239|	561239|	http://www.genome.jp/kegg-bin/show_pathway?dre00511/dre:561239%09red
Metabolism of xenobiotics by cytochrome P450	KEGG PATHWAY	dre00980	2	42	0.919104	1	Lot0035820.1|Lot0030290.1	dre:436642|dre:564619|	436642|564619|	http://www.genome.jp/kegg-bin/show_pathway?dre00980/dre:436642%09red/dre:564619%09red
Arginine and proline metabolism	KEGG PATHWAY	dre00330	4	72	0.924138	1	Lot0084580.1|Lot0071340.1|Lot0064450.1|Lot0196560.1	dre:431716|dre:114426|dre:562854|dre:394009|	431716|114426|562854|394009|	http://www.genome.jp/kegg-bin/show_pathway?dre00330/dre:562854%09red/dre:431716%09red/dre:114426%09red/dre:394009%09red
Amino sugar and nucleotide sugar metabolism	KEGG PATHWAY	dre00520	3	59	0.929853	1	Lot0177820.1|Lot0070780.1|Novel01448	dre:322513|dre:678540|dre:406819|	322513|678540|406819|	http://www.genome.jp/kegg-bin/show_pathway?dre00520/dre:406819%09red/dre:678540%09red/dre:322513%09red
mTOR signaling pathway	KEGG PATHWAY	dre04150	4	74	0.932978	1	Lot0097040.1|Lot0012170.1|Lot0115730.1|Lot0122000.1	dre:79380|dre:550549|dre:393732|dre:570568|	79380|550549|393732|570568|	http://www.genome.jp/kegg-bin/show_pathway?dre04150/dre:393732%09red/dre:570568%09red/dre:79380%09red/dre:550549%09red
Glycosphingolipid biosynthesis - lacto and neolacto series	KEGG PATHWAY	dre00601	1	28	0.937315	1	Lot0021170.1	dre:504044|	504044|	http://www.genome.jp/kegg-bin/show_pathway?dre00601/dre:504044%09red
Hedgehog signaling pathway	KEGG PATHWAY	dre04340	3	62	0.942945	1	Lot0065840.1|Lot0130060.1|Lot0009860.1	dre:564064|dre:100334765|dre:796318|	564064|100334765|796318|	http://www.genome.jp/kegg-bin/show_pathway?dre04340/dre:100334765%09red/dre:564064%09red/dre:796318%09red
Pentose phosphate pathway	KEGG PATHWAY	dre00030	1	31	0.952948	1	Lot0036930.1	dre:570579|	570579|	http://www.genome.jp/kegg-bin/show_pathway?dre00030/dre:570579%09red
Wnt signaling pathway	KEGG PATHWAY	dre04310	11	173	0.953556	1	Lot0065840.1|Lot0179040.1|Lot0139630.1|Lot0130060.1|Lot0151990.1|Lot0121970.1|Lot0069120.1|Lot0002690.1|Lot0028410.1|Lot0046260.1|Novel01351	dre:564064|dre:449846|dre:415254|dre:100334765|dre:317679|dre:553788|dre:30265|dre:30222|dre:30222|dre:405823|dre:566841|	564064|449846|415254|100334765|317679|553788|30265|30222|30222|405823|566841|	http://www.genome.jp/kegg-bin/show_pathway?dre04310/dre:30265%09red/dre:100334765%09red/dre:553788%09red/dre:317679%09red/dre:405823%09red/dre:449846%09red/dre:30222%09red/dre:415254%09red/dre:566841%09red/dre:564064%09red
Tight junction	KEGG PATHWAY	dre04530	11	174	0.955624	1	Lot0139630.1|Lot0107840.1|Lot0083940.1|Lot0034200.1|Lot0040870.1|Lot0079440.1|Lot0215350.1|Lot0069120.1|Lot0107850.1|Lot0065010.1|Lot0079450.1	dre:415254|dre:81582|dre:323696|dre:406493|dre:569217|dre:100333863|dre:559247|dre:30265|dre:100333863|dre:57935|dre:81580|	415254|81582|323696|406493|569217|100333863|559247|30265|100333863|57935|81580|	http://www.genome.jp/kegg-bin/show_pathway?dre04530/dre:323696%09red/dre:559247%09red/dre:30265%09red/dre:57935%09red/dre:81582%09red/dre:81580%09red/dre:406493%09red/dre:415254%09red/dre:100333863%09red/dre:569217%09red
Progesterone-mediated oocyte maturation	KEGG PATHWAY	dre04914	6	110	0.958986	1	Lot0037200.1|Lot0065840.1|Lot0060700.1|Lot0137350.1|Lot0101370.1|Lot0101360.1	dre:65237|dre:564064|dre:445501|dre:569473|dre:565155|dre:30591|	65237|564064|445501|569473|565155|30591|	http://www.genome.jp/kegg-bin/show_pathway?dre04914/dre:565155%09red/dre:445501%09red/dre:569473%09red/dre:30591%09red/dre:65237%09red/dre:564064%09red
Glyoxylate and dicarboxylate metabolism	KEGG PATHWAY	dre00630	1	33	0.96114	1	Lot0004420.1	dre:436852|	436852|	http://www.genome.jp/kegg-bin/show_pathway?dre00630/dre:436852%09red
Fatty acid elongation	KEGG PATHWAY	dre00062	1	33	0.96114	1	Lot0009330.1	dre:406325|	406325|	http://www.genome.jp/kegg-bin/show_pathway?dre00062/dre:406325%09red
beta-Alanine metabolism	KEGG PATHWAY	dre00410	1	33	0.96114	1	Lot0196560.1	dre:394009|	394009|	http://www.genome.jp/kegg-bin/show_pathway?dre00410/dre:394009%09red
TGF-beta signaling pathway	KEGG PATHWAY	dre04350	5	97	0.961209	1	Lot0179040.1|Lot0125190.1|Lot0088150.1|Novel01351|Lot0101500.1	dre:449846|dre:30493|dre:30628|dre:566841|dre:369195|	449846|30493|30628|566841|369195|	http://www.genome.jp/kegg-bin/show_pathway?dre04350/dre:30628%09red/dre:566841%09red/dre:449846%09red/dre:369195%09red/dre:30493%09red
Adipocytokine signaling pathway	KEGG PATHWAY	dre04920	4	84	0.964675	1	Lot0113280.1|Lot0178760.1|Lot0081800.1|Lot0055030.1	dre:393287|dre:406596|dre:406596|dre:557526|	393287|406596|406596|557526|	http://www.genome.jp/kegg-bin/show_pathway?dre04920/dre:393287%09red/dre:557526%09red/dre:406596%09red
Porphyrin and chlorophyll metabolism	KEGG PATHWAY	dre00860	1	34	0.964685	1	Lot0019400.1	dre:338290|	338290|	http://www.genome.jp/kegg-bin/show_pathway?dre00860/dre:338290%09red
Gap junction	KEGG PATHWAY	dre04540	7	128	0.967782	1	Lot0065840.1|Lot0112820.1|Lot0162480.1|Lot0056380.1|Lot0178230.1|Lot0015040.1|Novel00336	dre:564064|dre:641561|dre:373080|dre:570108|dre:336681|dre:336681|dre:445232|	564064|641561|373080|570108|336681|336681|445232|	http://www.genome.jp/kegg-bin/show_pathway?dre04540/dre:373080%09red/dre:445232%09red/dre:336681%09red/dre:641561%09red/dre:570108%09red/dre:564064%09red
Galactose metabolism	KEGG PATHWAY	dre00052	1	35	0.967907	1	Lot0070780.1	dre:678540|	678540|	http://www.genome.jp/kegg-bin/show_pathway?dre00052/dre:678540%09red
Vascular smooth muscle contraction	KEGG PATHWAY	dre04270	8	143	0.970203	1	Lot0065840.1|Lot0013910.1|Lot0056380.1|Lot0034200.1|Lot0088310.1|Lot0085910.1|Lot0164860.1|Novel00336	dre:564064|dre:368217|dre:570108|dre:406493|dre:114550|dre:402802|dre:326825|dre:445232|	564064|368217|570108|406493|114550|402802|326825|445232|	http://www.genome.jp/kegg-bin/show_pathway?dre04270/dre:445232%09red/dre:402802%09red/dre:326825%09red/dre:368217%09red/dre:406493%09red/dre:114550%09red/dre:570108%09red/dre:564064%09red
MAPK signaling pathway	KEGG PATHWAY	dre04010	22	320	0.971383	1	Lot0065840.1|Novel02001|Lot0037340.1|Lot0113280.1|Lot0099240.1|Lot0101500.1|Lot0079420.1|Lot0121970.1|Lot0055030.1|Lot0037200.1|Lot0053740.1|Lot0049590.1|Lot0215350.1|Lot0174300.1|Lot0012910.1|Lot0182970.1|Lot0039990.1|Lot0102350.1|Lot0044410.1|Lot0008600.1|Lot0203890.1|Lot0102360.1	dre:564064|dre:431763|dre:798846|dre:393287|dre:563727|dre:369195|dre:541536|dre:553788|dre:557526|dre:65237|dre:564873|dre:100004261|dre:559247|dre:393548|dre:768248|dre:553597|dre:368243|dre:566604|dre:393733|dre:402991|dre:100006516|dre:566604|	564064|431763|798846|393287|563727|369195|541536|553788|557526|65237|564873|100004261|559247|393548|768248|553597|368243|566604|393733|402991|100006516|566604|	http://www.genome.jp/kegg-bin/show_pathway?dre04010/dre:393287%09red/dre:557526%09red/dre:393548%09red/dre:369195%09red/dre:563727%09red/dre:402991%09red/dre:393733%09red/dre:431763%09red/dre:768248%09red/dre:798846%09red/dre:100004261%09red/dre:553788%09red/dre:564873%09red/dre:368243%09red/dre:566604%09red/dre:541536%09red/dre:100006516%09red/dre:559247%09red/dre:65237%09red/dre:564064%09red/dr…
Peroxisome	KEGG PATHWAY	dre04146	4	89	0.974653	1	Lot0094480.1|Lot0150080.1|Lot0053720.1|Lot0063460.1	dre:334644|dre:541344|dre:436840|dre:100006589|	334644|541344|436840|100006589|	http://www.genome.jp/kegg-bin/show_pathway?dre04146/dre:334644%09red/dre:436840%09red/dre:541344%09red/dre:100006589%09red
Adherens junction	KEGG PATHWAY	dre04520	5	104	0.974828	1	Lot0065010.1|Lot0121970.1|Lot0139630.1|Novel01351|Lot0069120.1	dre:57935|dre:553788|dre:415254|dre:566841|dre:30265|	57935|553788|415254|566841|30265|	http://www.genome.jp/kegg-bin/show_pathway?dre04520/dre:57935%09red/dre:415254%09red/dre:566841%09red/dre:30265%09red/dre:553788%09red
Drug metabolism - cytochrome P450	KEGG PATHWAY	dre00982	1	39	0.978112	1	Lot0030290.1	dre:564619|	564619|	http://www.genome.jp/kegg-bin/show_pathway?dre00982/dre:564619%09red
Other types of O-glycan biosynthesis	KEGG PATHWAY	dre00514	1	39	0.978112	1	Lot0049620.1	dre:30158|	30158|	http://www.genome.jp/kegg-bin/show_pathway?dre00514/dre:30158%09red
Phototransduction	KEGG PATHWAY	dre04744	1	40	0.98011	1	Lot0013910.1	dre:368217|	368217|	http://www.genome.jp/kegg-bin/show_pathway?dre04744/dre:368217%09red
Oocyte meiosis	KEGG PATHWAY	dre04114	7	138	0.981702	1	Lot0065840.1|Lot0179040.1|Lot0013910.1|Lot0060700.1|Lot0039180.1|Lot0036460.1|Lot0137350.1	dre:564064|dre:449846|dre:368217|dre:445501|dre:406419|dre:445246|dre:569473|	564064|449846|368217|445501|406419|445246|569473|	http://www.genome.jp/kegg-bin/show_pathway?dre04114/dre:445501%09red/dre:449846%09red/dre:445246%09red/dre:368217%09red/dre:569473%09red/dre:406419%09red/dre:564064%09red
Fatty acid degradation	KEGG PATHWAY	dre00071	1	43	0.985074	1	Lot0009330.1	dre:406325|	406325|	http://www.genome.jp/kegg-bin/show_pathway?dre00071/dre:406325%09red
Fructose and mannose metabolism	KEGG PATHWAY	dre00051	1	44	0.986437	1	Lot0181260.1	dre:445172|	445172|	http://www.genome.jp/kegg-bin/show_pathway?dre00051/dre:445172%09red
Valine, leucine and isoleucine degradation	KEGG PATHWAY	dre00280	1	49	0.991597	1	Lot0009330.1	dre:406325|	406325|	http://www.genome.jp/kegg-bin/show_pathway?dre00280/dre:406325%09red
Tryptophan metabolism	KEGG PATHWAY	dre00380	1	49	0.991597	1	Lot0113760.1	dre:101885014|	101885014|	http://www.genome.jp/kegg-bin/show_pathway?dre00380/dre:101885014%09red
GnRH signaling pathway	KEGG PATHWAY	dre04912	5	121	0.99165	1	Lot0037200.1|Lot0065840.1|Novel00336|Lot0013910.1|Lot0056380.1	dre:65237|dre:564064|dre:445232|dre:368217|dre:570108|	65237|564064|445232|368217|570108|	http://www.genome.jp/kegg-bin/show_pathway?dre04912/dre:368217%09red/dre:570108%09red/dre:65237%09red/dre:564064%09red/dre:445232%09red
Melanogenesis	KEGG PATHWAY	dre04916	6	137	0.991996	1	Lot0065840.1|Lot0013910.1|Lot0056380.1|Lot0069120.1|Novel00336|Novel01351	dre:564064|dre:368217|dre:570108|dre:30265|dre:445232|dre:566841|	564064|368217|570108|30265|445232|566841|	http://www.genome.jp/kegg-bin/show_pathway?dre04916/dre:30265%09red/dre:445232%09red/dre:368217%09red/dre:566841%09red/dre:570108%09red/dre:564064%09red
Inositol phosphate metabolism	KEGG PATHWAY	dre00562	2	71	0.992262	1	Lot0088240.1|Novel01867	dre:560006|dre:100148744|	560006|100148744|	http://www.genome.jp/kegg-bin/show_pathway?dre00562/dre:100148744%09red/dre:560006%09red
Phosphatidylinositol signaling system	KEGG PATHWAY	dre04070	3	90	0.992686	1	Lot0088240.1|Lot0013910.1|Novel01867	dre:560006|dre:368217|dre:100148744|	560006|368217|100148744|	http://www.genome.jp/kegg-bin/show_pathway?dre04070/dre:100148744%09red/dre:560006%09red/dre:368217%09red
Insulin signaling pathway	KEGG PATHWAY	dre04910	8	176	0.995459	1	Lot0065840.1|Lot0081800.1|Lot0013910.1|Lot0178760.1|Lot0115730.1|Lot0058600.1|Lot0012170.1|Lot0097040.1	dre:564064|dre:406596|dre:368217|dre:406596|dre:393732|dre:445073|dre:550549|dre:79380|	564064|406596|368217|406596|393732|445073|550549|79380|	http://www.genome.jp/kegg-bin/show_pathway?dre04910/dre:550549%09red/dre:393732%09red/dre:368217%09red/dre:406596%09red/dre:79380%09red/dre:445073%09red/dre:564064%09red
Fatty acid metabolism	KEGG PATHWAY	dre01212	1	57	0.996095	1	Lot0009330.1	dre:406325|	406325|	http://www.genome.jp/kegg-bin/show_pathway?dre01212/dre:406325%09red
ECM-receptor interaction	KEGG PATHWAY	dre04512	2	80	0.996381	1	Lot0216350.1|Lot0115980.1	dre:564005|dre:556874|	564005|556874|	http://www.genome.jp/kegg-bin/show_pathway?dre04512/dre:556874%09red/dre:564005%09red
Endocytosis	KEGG PATHWAY	dre04144	15	286	0.997547	1	Lot0133290.1|Lot0133660.1|Lot0081500.1|Lot0069720.1|Lot0151490.1|Lot0171930.1|Lot0109400.1|Lot0037340.1|Lot0035080.1|Lot0045630.1|Lot0101500.1|Lot0109430.1|Lot0163870.1|Lot0165060.1|Lot0066590.1	dre:445397|dre:407684|dre:100002190|dre:386994|dre:406766|dre:386807|dre:64885|dre:798846|dre:393902|dre:393880|dre:369195|dre:393557|dre:100148085|dre:321938|dre:777731|	445397|407684|100002190|386994|406766|386807|64885|798846|393902|393880|369195|393557|100148085|321938|777731|	http://www.genome.jp/kegg-bin/show_pathway?dre04144/dre:386807%09red/dre:64885%09red/dre:369195%09red/dre:393557%09red/dre:100148085%09red/dre:393880%09red/dre:445397%09red/dre:798846%09red/dre:386994%09red/dre:406766%09red/dre:321938%09red/dre:407684%09red/dre:393902%09red/dre:777731%09red/dre:100002190%09red
VEGF signaling pathway	KEGG PATHWAY	dre04370	2	86	0.997833	1	Lot0037200.1|Lot0039990.1	dre:65237|dre:368243|	65237|368243|	http://www.genome.jp/kegg-bin/show_pathway?dre04370/dre:368243%09red/dre:65237%09red
Glycolysis / Gluconeogenesis	KEGG PATHWAY	dre00010	1	74	0.999235	1	Lot0124170.1	dre:406696|	406696|	http://www.genome.jp/kegg-bin/show_pathway?dre00010/dre:406696%09red
Adrenergic signaling in cardiomyocytes	KEGG PATHWAY	dre04261	7	199	0.999627	1	Lot0037200.1|Lot0065840.1|Lot0071660.1|Lot0013910.1|Lot0056380.1|Lot0203890.1|Novel00336	dre:65237|dre:564064|dre:393100|dre:368217|dre:570108|dre:100006516|dre:445232|	65237|564064|393100|368217|570108|100006516|445232|	http://www.genome.jp/kegg-bin/show_pathway?dre04261/dre:445232%09red/dre:368217%09red/dre:393100%09red/dre:100006516%09red/dre:570108%09red/dre:65237%09red/dre:564064%09red
Focal adhesion	KEGG PATHWAY	dre04510	10	251	0.999716	1	Lot0216350.1|Lot0002690.1|Lot0115980.1|Lot0034200.1|Lot0041970.1|Lot0083620.1|Lot0069120.1|Lot0072600.1|Lot0028410.1|Lot0065010.1	dre:564005|dre:30222|dre:556874|dre:406493|dre:393543|dre:373107|dre:30265|dre:373108|dre:30222|dre:57935|	564005|30222|556874|406493|393543|373107|30265|373108|30222|57935|	http://www.genome.jp/kegg-bin/show_pathway?dre04510/dre:373107%09red/dre:30265%09red/dre:556874%09red/dre:57935%09red/dre:564005%09red/dre:393543%09red/dre:373108%09red/dre:30222%09red/dre:406493%09red
Lysosome	KEGG PATHWAY	dre04142	3	144	0.999906	1	Lot0096280.1|Lot0064560.1|Lot0145320.1	dre:100000085|dre:393549|dre:447897|	100000085|393549|447897|	http://www.genome.jp/kegg-bin/show_pathway?dre04142/dre:393549%09red/dre:447897%09red/dre:100000085%09red
Calcium signaling pathway	KEGG PATHWAY	dre04020	8	263	0.999986	1	Lot0065840.1|Lot0013910.1|Lot0056380.1|Lot0206110.1|Lot0090600.1|Lot0088310.1|Novel00336|Lot0084450.1	dre:564064|dre:368217|dre:570108|dre:322126|dre:387298|dre:114550|dre:445232|dre:192321|	564064|368217|570108|322126|387298|114550|445232|192321|	http://www.genome.jp/kegg-bin/show_pathway?dre04020/dre:445232%09red/dre:322126%09red/dre:368217%09red/dre:192321%09red/dre:387298%09red/dre:114550%09red/dre:570108%09red/dre:564064%09red
Regulation of actin cytoskeleton	KEGG PATHWAY	dre04810	7	271	0.999998	1	Lot0072040.1|Lot0056080.1|Lot0034200.1|Lot0044410.1|Lot0142000.1|Lot0164860.1|Lot0065010.1	dre:321496|dre:415204|dre:406493|dre:393733|dre:321383|dre:326825|dre:57935|	321496|415204|406493|393733|321383|326825|57935|	http://www.genome.jp/kegg-bin/show_pathway?dre04810/dre:393733%09red/dre:326825%09red/dre:406493%09red/dre:321383%09red/dre:57935%09red/dre:321496%09red/dre:415204%09red
Neuroactive ligand-receptor interaction	KEGG PATHWAY	dre04080	3	416	1	1	Lot0092630.1|Lot0088310.1|Lot0090600.1	dre:492350|dre:114550|dre:387298|	492350|114550|387298|	http://www.genome.jp/kegg-bin/show_pathway?dre04080/dre:114550%09red/dre:492350%09red/dre:387298%09red

## Sheet: L48povsL48PBS_down genes_GO
#Term	Database	ID	Input number	Background number	P-Value	Corrected P-Value	Input	KEGG_ID/KO	Entrez_ID	Hyperlink
ECM-receptor interaction	KEGG PATHWAY	dre04512	22	80	4.90597e-06	0.000627964	Lot0148950.1|Novel01159|Lot0009300.1|Lot0001250.1|Lot0061960.1|Lot0121350.1|Lot0117860.1|Lot0038070.1|Lot0036190.1|Lot0188810.1|Lot0028200.1|Lot0063300.1|Lot0216100.1|Lot0153640.1|Lot0156430.1|Lot0016480.1|Lot0089100.1|Lot0158920.1|Lot0130600.1|Lot0216110.1|Lot0027080.1|Lot0039010.1	dre:558958|dre:286832|dre:798998|dre:100005469|dre:100005469|dre:566796|dre:286830|dre:565429|dre:503730|dre:565373|dre:561693|dre:563556|dre:565373|dre:286832|dre:321243|dre:561901|dre:323561|dre:567771|dre:100331333|dre:565373|dre:260303|dre:286829|	558958|286832|798998|100005469|100005469|566796|286830|565429|503730|565373|561693|563556|565373|286832|321243|561901|323561|567771|100331333|565373|260303|286829|	http://www.genome.jp/kegg-bin/show_pathway?dre04512/dre:503730%09red/dre:798998%09red/dre:561693%09red/dre:565373%09red/dre:100331333%09red/dre:563556%09red/dre:286829%09red/dre:561901%09red/dre:286830%09red/dre:323561%09red/dre:286832%09red/dre:565429%09red/dre:260303%09red/dre:566796%09red/dre:100005469%09red/dre:567771%09red/dre:558958%09red/dre:321243%09red
ABC transporters	KEGG PATHWAY	dre02010	12	36	0.000159768	0.0102252	Lot0073280.1|Lot0168460.1|Lot0115050.1|Lot0152970.1|Lot0129370.1|Lot0086070.1|Lot0177010.1|Lot0201990.1|Lot0043420.1|Lot0153850.1|Lot0129270.1|Lot0191280.1	dre:100136868|dre:561160|dre:558924|dre:100136850|dre:368620|dre:735312|dre:100002010|dre:393561|dre:336147|dre:564842|dre:571189|dre:564344|	100136868|561160|558924|100136850|368620|735312|100002010|393561|336147|564842|571189|564344|	http://www.genome.jp/kegg-bin/show_pathway?dre02010/dre:561160%09red/dre:393561%09red/dre:336147%09red/dre:100136868%09red/dre:564344%09red/dre:571189%09red/dre:100002010%09red/dre:564842%09red/dre:100136850%09red/dre:735312%09red/dre:558924%09red/dre:368620%09red
Regulation of actin cytoskeleton	KEGG PATHWAY	dre04810	38	271	0.00162211	0.0674478	Lot0036180.1|Lot0214380.1|Lot0062590.1|Lot0171660.1|Lot0180490.1|Lot0061960.1|Lot0032610.1|Lot0001250.1|Lot0116150.1|Lot0019940.1|Lot0130600.1|Lot0044790.1|Lot0176980.1|Lot0060480.1|Lot0071520.1|Lot0179380.1|Lot0196950.1|Lot0174270.1|Lot0063300.1|Lot0059720.1|Lot0069180.1|Lot0154930.1|Lot0042400.1|Lot0094760.1|Lot0192930.1|Lot0024220.1|Lot0053590.1|Lot0053230.1|Lot0179620.1|Lot0163860.1|Lot013224…	dre:556951|dre:352940|dre:337690|dre:404211|dre:560360|dre:100005469|dre:795135|dre:100005469|dre:571837|dre:568935|dre:100331333|dre:558288|dre:572187|dre:386762|dre:317747|dre:566764|dre:565130|dre:406363|dre:563556|dre:321099|dre:142986|dre:561670|dre:101886694|dre:352938|dre:404231|dre:571031|dre:386856|dre:323285|dre:403065|dre:100004299|dre:557797|dre:492576|dre:559529|dre:556029|dre:100009…	556951|352940|337690|404211|560360|100005469|795135|100005469|571837|568935|100331333|558288|572187|386762|317747|566764|565130|406363|563556|321099|142986|561670|101886694|352938|404231|571031|386856|323285|403065|100004299|557797|492576|559529|556029|100009637|556029|431769|557176|	http://www.genome.jp/kegg-bin/show_pathway?dre04810/dre:556951%09red/dre:403065%09red/dre:404211%09red/dre:321099%09red/dre:100005469%09red/dre:404231%09red/dre:100331333%09red/dre:386856%09red/dre:559529%09red/dre:572187%09red/dre:563556%09red/dre:556029%09red/dre:100004299%09red/dre:406363%09red/dre:492576%09red/dre:100009637%09red/dre:142986%09red/dre:317747%09red/dre:795135%09red/dre:352940%0…
Phosphatidylinositol signaling system	KEGG PATHWAY	dre04070	17	90	0.00237957	0.0674478	Lot0171660.1|Lot0018050.1|Lot0075780.1|Lot0178140.1|Lot0062590.1|Lot0116960.1|Lot0074090.1|Lot0171060.1|Lot0147220.1|Lot0013760.1|Lot0095480.1|Lot0098980.1|Lot0180490.1|Lot0153230.1|Lot0102050.1|Lot0098050.1|Lot0163610.1	dre:404211|dre:368217|dre:497384|dre:553380|dre:337690|dre:562585|dre:567938|dre:559103|dre:100149388|dre:641571|dre:562919|dre:100001532|dre:560360|dre:437018|dre:100001532|dre:557176|dre:792527|	404211|368217|497384|553380|337690|562585|567938|559103|100149388|641571|562919|100001532|560360|437018|100001532|557176|792527|	http://www.genome.jp/kegg-bin/show_pathway?dre04070/dre:100001532%09red/dre:100149388%09red/dre:567938%09red/dre:437018%09red/dre:404211%09red/dre:368217%09red/dre:553380%09red/dre:497384%09red/dre:562919%09red/dre:560360%09red/dre:559103%09red/dre:792527%09red/dre:557176%09red/dre:562585%09red/dre:337690%09red/dre:641571%09red
Focal adhesion	KEGG PATHWAY	dre04510	35	251	0.00263468	0.0674478	Lot0117860.1|Novel01159|Lot0171660.1|Lot0171770.1|Lot0163860.1|Lot0001250.1|Lot0061960.1|Lot0130600.1|Lot0148950.1|Lot0176980.1|Lot0149070.1|Lot0075780.1|Novel02275|Lot0196950.1|Lot0036190.1|Lot0053590.1|Lot0116150.1|Lot0028680.1|Lot0063300.1|Lot0069180.1|Lot0153640.1|Lot0156430.1|Lot0016480.1|Lot0089100.1|Lot0158920.1|Lot0043910.1|Lot0121350.1|Lot0179620.1|Lot0071520.1|Novel00167|Lot0042660.1|Lo…	dre:286830|dre:286832|dre:404211|dre:403049|dre:100004299|dre:100005469|dre:100005469|dre:100331333|dre:558958|dre:572187|dre:494453|dre:497384|dre:492576|dre:565130|dre:503730|dre:386856|dre:571837|dre:100150664|dre:563556|dre:142986|dre:286832|dre:321243|dre:561901|dre:323561|dre:567771|dre:30121|dre:566796|dre:403065|dre:317747|dre:494453|dre:559529|dre:561670|dre:260303|dre:431769|dre:557176|	286830|286832|404211|403049|100004299|100005469|100005469|100331333|558958|572187|494453|497384|492576|565130|503730|386856|571837|100150664|563556|142986|286832|321243|561901|323561|567771|30121|566796|403065|317747|494453|559529|561670|260303|431769|557176|	http://www.genome.jp/kegg-bin/show_pathway?dre04510/dre:494453%09red/dre:403049%09red/dre:142986%09red/dre:286830%09red/dre:286832%09red/dre:260303%09red/dre:566796%09red/dre:100005469%09red/dre:567771%09red/dre:503730%09red/dre:386856%09red/dre:559529%09red/dre:100004299%09red/dre:563556%09red/dre:100150664%09red/dre:497384%09red/dre:492576%09red/dre:403065%09red/dre:317747%09red/dre:100331333%0…
Lysine degradation	KEGG PATHWAY	dre00310	13	65	0.00489604	0.0952276	Lot0100700.1|Lot0031080.1|Lot0091380.1|Lot0163330.1|Lot0139500.1|Lot0173200.1|Lot0058710.1|Lot0192470.1|Lot0094390.1|Lot0128460.1|Lot0043070.1|Lot0010380.1|Lot0022500.1	dre:556229|dre:563799|dre:794199|dre:560793|dre:566825|dre:569041|dre:492710|dre:565862|dre:325395|dre:560793|dre:556086|dre:402830|dre:563799|	556229|563799|794199|560793|566825|569041|492710|565862|325395|560793|556086|402830|563799|	http://www.genome.jp/kegg-bin/show_pathway?dre00310/dre:566825%09red/dre:794199%09red/dre:325395%09red/dre:556086%09red/dre:563799%09red/dre:402830%09red/dre:556229%09red/dre:492710%09red/dre:560793%09red/dre:565862%09red/dre:569041%09red
Nicotinate and nicotinamide metabolism	KEGG PATHWAY	dre00760	8	29	0.00520776	0.0952276	Lot0167820.1|Lot0124020.1|Lot0095780.1|Lot0077330.1|Lot0005600.1|Lot0136440.1|Lot0066690.1|Lot0000550.1	dre:570457|dre:393330|dre:791647|dre:100538223|dre:386710|dre:101886891|dre:557972|dre:798974|	570457|393330|791647|100538223|386710|101886891|557972|798974|	http://www.genome.jp/kegg-bin/show_pathway?dre00760/dre:570457%09red/dre:100538223%09red/dre:557972%09red/dre:798974%09red/dre:393330%09red/dre:386710%09red/dre:101886891%09red/dre:791647%09red
Cytokine-cytokine receptor interaction	KEGG PATHWAY	dre04060	23	161	0.010317	0.165073	Lot0092120.1|Lot0125660.1|Lot0171770.1|Lot0163560.1|Lot0186500.1|Lot0043910.1|Lot0161460.1|Lot0094870.1|Novel00873|Lot0099020.1|Lot0118970.1|Lot0024150.1|Lot0020010.1|Lot0028680.1|Lot0053900.1|Novel00841|Lot0129120.1|Lot0075530.1|Lot0053590.1|Lot0042660.1|Lot0055190.1|Lot0039690.1|Lot0136290.1	dre:100135755|dre:553359|dre:403049|dre:100001424|dre:566708|dre:30121|dre:369194|dre:64274|dre:100535003|dre:100034523|dre:751109|dre:791973|dre:559725|dre:100150664|dre:567241|dre:566708|dre:555655|dre:100002946|dre:386856|dre:559529|dre:30742|dre:557567|dre:445381|	100135755|553359|403049|100001424|566708|30121|369194|64274|100535003|100034523|751109|791973|559725|100150664|567241|566708|555655|100002946|386856|559529|30742|557567|445381|	http://www.genome.jp/kegg-bin/show_pathway?dre04060/dre:445381%09red/dre:403049%09red/dre:100034523%09red/dre:751109%09red/dre:567241%09red/dre:386856%09red/dre:559529%09red/dre:369194%09red/dre:100001424%09red/dre:64274%09red/dre:100135755%09red/dre:100150664%09red/dre:30742%09red/dre:555655%09red/dre:566708%09red/dre:553359%09red/dre:559725%09red/dre:100002946%09red/dre:557567%09red/dre:1005350…
Notch signaling pathway	KEGG PATHWAY	dre04330	11	58	0.0128359	0.182555	Lot0209540.1|Novel00505|Lot0080730.1|Lot0194810.1|Lot0145600.1|Lot0104710.1|Lot0179070.1|Lot0078250.1|Lot0082500.1|Lot0007780.1|Lot0192630.1	dre:563920|dre:561503|dre:559273|dre:566841|dre:563942|dre:567111|dre:565612|dre:58065|dre:414848|dre:30718|dre:58066|	563920|561503|559273|566841|563942|567111|565612|58065|414848|30718|58066|	http://www.genome.jp/kegg-bin/show_pathway?dre04330/dre:565612%09red/dre:58065%09red/dre:563942%09red/dre:567111%09red/dre:566841%09red/dre:30718%09red/dre:414848%09red/dre:58066%09red/dre:559273%09red/dre:563920%09red/dre:561503%09red
Starch and sucrose metabolism	KEGG PATHWAY	dre00500	9	47	0.0221241	0.283189	Lot0141030.1|Lot0123870.1|Lot0065540.1|Lot0057210.1|Lot0146120.1|Lot0154220.1|Lot0006100.1|Lot0015190.1|Lot0020310.1	dre:100535236|dre:562316|dre:100332784|dre:100002366|dre:641488|dre:373082|dre:321224|dre:334420|dre:100148922|	100535236|562316|100332784|100002366|641488|373082|321224|334420|100148922|	http://www.genome.jp/kegg-bin/show_pathway?dre00500/dre:373082%09red/dre:641488%09red/dre:321224%09red/dre:100535236%09red/dre:562316%09red/dre:100332784%09red/dre:334420%09red/dre:100148922%09red/dre:100002366%09red
Glycerolipid metabolism	KEGG PATHWAY	dre00561	10	59	0.031618	0.356872	Lot0056560.1|Lot0116140.1|Lot0178140.1|Lot0160120.1|Lot0045890.1|Lot0018880.1|Lot0058710.1|Lot0033530.1|Lot0171870.1|Lot0015090.1	dre:436958|dre:436610|dre:553380|dre:692278|dre:558422|dre:560638|dre:492710|dre:570678|dre:100332911|dre:406734|	436958|436610|553380|692278|558422|560638|492710|570678|100332911|406734|	http://www.genome.jp/kegg-bin/show_pathway?dre00561/dre:560638%09red/dre:406734%09red/dre:558422%09red/dre:553380%09red/dre:436958%09red/dre:436610%09red/dre:492710%09red/dre:692278%09red/dre:570678%09red/dre:100332911%09red
Vascular smooth muscle contraction	KEGG PATHWAY	dre04270	19	143	0.0334568	0.356872	Lot0205830.1|Lot0141270.1|Lot0018050.1|Lot0075780.1|Novel02275|Lot0104190.1|Lot0010860.1|Lot0179620.1|Lot0102050.1|Lot0147220.1|Lot0116960.1|Lot0138360.1|Lot0004270.1|Lot0098980.1|Lot0104720.1|Lot0116150.1|Lot0024220.1|Lot0071520.1|Lot0043020.1	dre:493613|dre:100149100|dre:368217|dre:497384|dre:492576|dre:570652|dre:570108|dre:403065|dre:100001532|dre:100149388|dre:562585|dre:565268|dre:100331961|dre:100001532|dre:100333702|dre:571837|dre:571031|dre:317747|dre:492486|	493613|100149100|368217|497384|492576|570652|570108|403065|100001532|100149388|562585|565268|100331961|100001532|100333702|571837|571031|317747|492486|	http://www.genome.jp/kegg-bin/show_pathway?dre04270/dre:100001532%09red/dre:571837%09red/dre:565268%09red/dre:100149100%09red/dre:100149388%09red/dre:492576%09red/dre:403065%09red/dre:368217%09red/dre:497384%09red/dre:493613%09red/dre:570652%09red/dre:100333702%09red/dre:492486%09red/dre:100331961%09red/dre:317747%09red/dre:562585%09red/dre:570108%09red/dre:571031%09red
Insulin signaling pathway	KEGG PATHWAY	dre04910	22	176	0.0397888	0.37589	Lot0059680.1|Lot0089000.1|Lot0171660.1|Lot0143020.1|Lot0003950.1|Lot0057480.1|Lot0128380.1|Lot0135350.1|Novel00580|Lot0154220.1|Lot0006100.1|Lot0001480.1|Lot0041140.1|Lot0172650.1|Lot0144330.1|Lot0018050.1|Lot0179620.1|Lot0066170.1|Lot0098050.1|Lot0181530.1|Lot0143160.1|Lot0154930.1	dre:100330617|dre:572183|dre:404211|dre:100170795|dre:563432|dre:793274|dre:570761|dre:406473|dre:553319|dre:373082|dre:321224|dre:556199|dre:556277|dre:799867|dre:373121|dre:368217|dre:403065|dre:100537489|dre:557176|dre:324254|dre:541523|dre:561670|	100330617|572183|404211|100170795|563432|793274|570761|406473|553319|373082|321224|556199|556277|799867|373121|368217|403065|100537489|557176|324254|541523|561670|	http://www.genome.jp/kegg-bin/show_pathway?dre04910/dre:403065%09red/dre:321224%09red/dre:570761%09red/dre:404211%09red/dre:556277%09red/dre:793274%09red/dre:556199%09red/dre:563432%09red/dre:100170795%09red/dre:572183%09red/dre:324254%09red/dre:373121%09red/dre:368217%09red/dre:406473%09red/dre:561670%09red/dre:557176%09red/dre:799867%09red/dre:373082%09red/dre:100330617%09red/dre:553319%09red/d…
Inositol phosphate metabolism	KEGG PATHWAY	dre00562	11	71	0.041113	0.37589	Lot0163610.1|Lot0062590.1|Lot0074090.1|Lot0171060.1|Lot0013760.1|Lot0095480.1|Lot0153230.1|Lot0180490.1|Lot0098980.1|Lot0101910.1|Lot0102050.1	dre:792527|dre:337690|dre:567938|dre:559103|dre:641571|dre:562919|dre:437018|dre:560360|dre:100001532|dre:436647|dre:100001532|	792527|337690|567938|559103|641571|562919|437018|560360|100001532|436647|100001532|	http://www.genome.jp/kegg-bin/show_pathway?dre00562/dre:100001532%09red/dre:567938%09red/dre:437018%09red/dre:562919%09red/dre:337690%09red/dre:560360%09red/dre:559103%09red/dre:792527%09red/dre:436647%09red/dre:641571%09red
Steroid biosynthesis	KEGG PATHWAY	dre00100	5	22	0.0470923	0.399602	Lot0149970.1|Lot0000540.1|Lot0036290.1|Lot0051990.1|Lot0108530.1	dre:768185|dre:378446|dre:564424|dre:494102|dre:406828|	768185|378446|564424|494102|406828|	http://www.genome.jp/kegg-bin/show_pathway?dre00100/dre:378446%09red/dre:564424%09red/dre:406828%09red/dre:768185%09red/dre:494102%09red
mTOR signaling pathway	KEGG PATHWAY	dre04150	11	74	0.0512808	0.399602	Lot0059680.1|Lot0171660.1|Lot0075780.1|Lot0179620.1|Lot0066170.1|Lot0140440.1|Lot0098050.1|Novel01171|Lot0181530.1|Lot0143160.1|Lot0098020.1	dre:100330617|dre:404211|dre:497384|dre:403065|dre:100537489|dre:553214|dre:557176|dre:378866|dre:324254|dre:541523|dre:558848|	100330617|404211|497384|403065|100537489|553214|557176|378866|324254|541523|558848|	http://www.genome.jp/kegg-bin/show_pathway?dre04150/dre:403065%09red/dre:553214%09red/dre:558848%09red/dre:404211%09red/dre:497384%09red/dre:100330617%09red/dre:324254%09red/dre:541523%09red/dre:557176%09red/dre:100537489%09red/dre:378866%09red
Other types of O-glycan biosynthesis	KEGG PATHWAY	dre00514	7	39	0.0530721	0.399602	Lot0174870.1|Lot0039370.1|Lot0086510.1|Lot0216480.1|Lot0192470.1|Novel01470|Lot0082500.1	dre:556315|dre:101886595|dre:403116|dre:563878|dre:565862|dre:445376|dre:414848|	556315|101886595|403116|563878|565862|445376|414848|	http://www.genome.jp/kegg-bin/show_pathway?dre00514/dre:556315%09red/dre:445376%09red/dre:403116%09red/dre:101886595%09red/dre:563878%09red/dre:414848%09red/dre:565862%09red
Glycerophospholipid metabolism	KEGG PATHWAY	dre00564	13	97	0.0665453	0.473211	Lot0056560.1|Lot0189990.1|Lot0170670.1|Lot0178140.1|Lot0160120.1|Lot0121760.1|Lot0045890.1|Lot0010250.1|Lot0018880.1|Lot0048130.1|Lot0015090.1|Lot0029550.1|Lot0171870.1	dre:436958|dre:553683|dre:114549|dre:553380|dre:692278|dre:556641|dre:558422|dre:560986|dre:560638|dre:100002812|dre:406734|dre:335008|dre:100332911|	436958|553683|114549|553380|692278|556641|558422|560986|560638|100002812|406734|335008|100332911|	http://www.genome.jp/kegg-bin/show_pathway?dre00564/dre:335008%09red/dre:556641%09red/dre:560638%09red/dre:406734%09red/dre:558422%09red/dre:553380%09red/dre:436958%09red/dre:553683%09red/dre:114549%09red/dre:692278%09red/dre:100332911%09red/dre:560986%09red/dre:100002812%09red
Galactose metabolism	KEGG PATHWAY	dre00052	6	35	0.0823309	0.531772	Lot0152600.1|Lot0065540.1|Lot0057210.1|Lot0006100.1|Lot0015190.1|Lot0020310.1	dre:548343|dre:100332784|dre:100002366|dre:321224|dre:334420|dre:100148922|	548343|100332784|100002366|321224|334420|100148922|	http://www.genome.jp/kegg-bin/show_pathway?dre00052/dre:548343%09red/dre:321224%09red/dre:100332784%09red/dre:334420%09red/dre:100148922%09red/dre:100002366%09red
GnRH signaling pathway	KEGG PATHWAY	dre04912	15	121	0.0831294	0.531772	Lot0205830.1|Lot0140250.1|Lot0010860.1|Lot0018050.1|Lot0116960.1|Lot0104190.1|Lot0191380.1|Lot0121760.1|Lot0147220.1|Lot0098980.1|Lot0154930.1|Lot0104720.1|Lot0096000.1|Lot0102050.1|Lot0149730.1	dre:493613|dre:65237|dre:570108|dre:368217|dre:562585|dre:570652|dre:65239|dre:556641|dre:100149388|dre:100001532|dre:561670|dre:100333702|dre:373882|dre:100001532|dre:402917|	493613|65237|570108|368217|562585|570652|65239|556641|100149388|100001532|561670|100333702|373882|100001532|402917|	http://www.genome.jp/kegg-bin/show_pathway?dre04912/dre:100001532%09red/dre:556641%09red/dre:100149388%09red/dre:368217%09red/dre:373882%09red/dre:493613%09red/dre:570652%09red/dre:65239%09red/dre:561670%09red/dre:402917%09red/dre:562585%09red/dre:570108%09red/dre:65237%09red/dre:100333702%09red
Jak-STAT signaling pathway	KEGG PATHWAY	dre04630	15	122	0.0872438	0.531772	Lot0092120.1|Lot0080730.1|Lot0171660.1|Lot0097170.1|Lot0041140.1|Lot0194810.1|Lot0104710.1|Lot0179070.1|Lot0082740.1|Lot0118970.1|Lot0154930.1|Lot0053900.1|Lot0136290.1|Lot0098050.1|Lot0163560.1	dre:100135755|dre:559273|dre:404211|dre:30307|dre:556277|dre:566841|dre:567111|dre:565612|dre:369197|dre:751109|dre:561670|dre:567241|dre:445381|dre:557176|dre:100001424|	100135755|559273|404211|30307|556277|566841|567111|565612|369197|751109|561670|567241|445381|557176|100001424|	http://www.genome.jp/kegg-bin/show_pathway?dre04630/dre:565612%09red/dre:567241%09red/dre:369197%09red/dre:404211%09red/dre:100001424%09red/dre:567111%09red/dre:445381%09red/dre:751109%09red/dre:30307%09red/dre:561670%09red/dre:566841%09red/dre:557176%09red/dre:556277%09red/dre:100135755%09red/dre:559273%09red
Melanogenesis	KEGG PATHWAY	dre04916	16	137	0.107975	0.628219	Lot0191580.1|Lot0080730.1|Lot0010860.1|Lot0018050.1|Lot0075780.1|Lot0104190.1|Lot0102050.1|Lot0203060.1|Lot0021470.1|Lot0094700.1|Lot0104710.1|Lot0098980.1|Lot0179070.1|Lot0104720.1|Lot0194810.1|Lot0193690.1	dre:100333318|dre:559273|dre:570108|dre:368217|dre:497384|dre:570652|dre:100001532|dre:58073|dre:58023|dre:393946|dre:567111|dre:100001532|dre:565612|dre:100333702|dre:566841|dre:58073|	100333318|559273|570108|368217|497384|570652|100001532|58073|58023|393946|567111|100001532|565612|100333702|566841|58073|	http://www.genome.jp/kegg-bin/show_pathway?dre04916/dre:100001532%09red/dre:565612%09red/dre:58073%09red/dre:559273%09red/dre:567111%09red/dre:368217%09red/dre:497384%09red/dre:570652%09red/dre:566841%09red/dre:58023%09red/dre:100333318%09red/dre:393946%09red/dre:570108%09red/dre:100333702%09red
Glycosaminoglycan biosynthesis - heparan sulfate / heparin	KEGG PATHWAY	dre00534	5	30	0.116822	0.650142	Lot0109690.1|Lot0072960.1|Lot0080170.1|Novel02115|Lot0180040.1	dre:497281|dre:565201|dre:558084|dre:497280|dre:497280|	497281|565201|558084|497280|497280|	http://www.genome.jp/kegg-bin/show_pathway?dre00534/dre:558084%09red/dre:497281%09red/dre:497280%09red/dre:565201%09red
Pentose and glucuronate interconversions	KEGG PATHWAY	dre00040	5	32	0.139256	0.742697	Lot0141030.1|Lot0146120.1|Lot0015190.1|Lot0058710.1|Lot0123870.1	dre:100535236|dre:641488|dre:334420|dre:492710|dre:562316|	100535236|641488|334420|492710|562316|	http://www.genome.jp/kegg-bin/show_pathway?dre00040/dre:562316%09red/dre:334420%09red/dre:492710%09red/dre:641488%09red/dre:100535236%09red
Glycosphingolipid biosynthesis - ganglio series	KEGG PATHWAY	dre00604	3	15	0.147148	0.753399	Lot0050750.1|Lot0039370.1|Lot0152600.1	dre:563594|dre:101886595|dre:548343|	563594|101886595|548343|	http://www.genome.jp/kegg-bin/show_pathway?dre00604/dre:101886595%09red/dre:548343%09red/dre:563594%09red
Other glycan degradation	KEGG PATHWAY	dre00511	4	25	0.167692	0.76175	Lot0176540.1|Lot0068380.1|Lot0152600.1|Lot0022520.1	dre:100331766|dre:541519|dre:548343|dre:559072|	100331766|541519|548343|559072|	http://www.genome.jp/kegg-bin/show_pathway?dre00511/dre:548343%09red/dre:559072%09red/dre:541519%09red/dre:100331766%09red
Gap junction	KEGG PATHWAY	dre04540	14	128	0.175236	0.76175	Lot0205830.1|Lot0010860.1|Lot0075780.1|Lot0104190.1|Lot0102050.1|Lot0116960.1|Lot0053590.1|Lot0147220.1|Lot0094700.1|Lot0042660.1|Lot0098980.1|Lot0036480.1|Lot0104720.1|Lot0154930.1	dre:493613|dre:570108|dre:497384|dre:570652|dre:100001532|dre:562585|dre:386856|dre:100149388|dre:393946|dre:559529|dre:100001532|dre:558552|dre:100333702|dre:561670|	493613|570108|497384|570652|100001532|562585|386856|100149388|393946|559529|100001532|558552|100333702|561670|	http://www.genome.jp/kegg-bin/show_pathway?dre04540/dre:100001532%09red/dre:386856%09red/dre:100149388%09red/dre:559529%09red/dre:558552%09red/dre:497384%09red/dre:493613%09red/dre:570652%09red/dre:100333702%09red/dre:561670%09red/dre:393946%09red/dre:562585%09red/dre:570108%09red
TGF-beta signaling pathway	KEGG PATHWAY	dre04350	11	97	0.182984	0.76175	Lot0080730.1|Lot0161460.1|Lot0125660.1|Lot0194810.1|Lot0104710.1|Lot0179070.1|Lot0039690.1|Lot0055190.1|Lot0129120.1|Lot0006770.1|Lot0016480.1	dre:559273|dre:369194|dre:553359|dre:566841|dre:567111|dre:565612|dre:557567|dre:30742|dre:555655|dre:30612|dre:561901|	559273|369194|553359|566841|567111|565612|557567|30742|555655|30612|561901|	http://www.genome.jp/kegg-bin/show_pathway?dre04350/dre:565612%09red/dre:553359%09red/dre:369194%09red/dre:567111%09red/dre:561901%09red/dre:30742%09red/dre:30612%09red/dre:566841%09red/dre:557567%09red/dre:555655%09red/dre:559273%09red
Wnt signaling pathway	KEGG PATHWAY	dre04310	18	173	0.183631	0.76175	Lot0080730.1|Lot0101670.1|Lot0060480.1|Lot0075780.1|Lot0194810.1|Lot0102050.1|Lot0071520.1|Lot0021470.1|Lot0179070.1|Lot0188170.1|Lot0104710.1|Lot0049760.1|Lot0155680.1|Lot0098980.1|Lot0193690.1|Lot0203060.1|Lot0071280.1|Lot0034870.1	dre:559273|dre:560060|dre:386762|dre:497384|dre:566841|dre:100001532|dre:317747|dre:58023|dre:565612|dre:561682|dre:567111|dre:57931|dre:794574|dre:100001532|dre:58073|dre:58073|dre:798465|dre:368250|	559273|560060|386762|497384|566841|100001532|317747|58023|565612|561682|567111|57931|794574|100001532|58073|58073|798465|368250|	http://www.genome.jp/kegg-bin/show_pathway?dre04310/dre:100001532%09red/dre:565612%09red/dre:317747%09red/dre:368250%09red/dre:386762%09red/dre:798465%09red/dre:58073%09red/dre:57931%09red/dre:497384%09red/dre:561682%09red/dre:566841%09red/dre:58023%09red/dre:560060%09red/dre:794574%09red/dre:559273%09red/dre:567111%09red
Nitrogen metabolism	KEGG PATHWAY	dre00910	3	17	0.184664	0.76175	Lot0111850.1|Lot0136530.1|Lot0045530.1	dre:30331|dre:30331|dre:336473|	30331|30331|336473|	http://www.genome.jp/kegg-bin/show_pathway?dre00910/dre:336473%09red/dre:30331%09red
Calcium signaling pathway	KEGG PATHWAY	dre04020	26	263	0.187181	0.76175	Lot0089000.1|Lot0095480.1|Lot0155680.1|Lot0104720.1|Lot0021820.1|Lot0018050.1|Lot0075780.1|Novel02275|Lot0047130.1|Lot0102050.1|Lot0136440.1|Lot0001480.1|Lot0205830.1|Lot0141270.1|Lot0132000.1|Lot0094760.1|Lot0010860.1|Lot0098980.1|Lot0126320.1|Lot0053590.1|Lot0074140.1|Lot0116960.1|Lot0147220.1|Lot0042660.1|Lot0134600.1|Lot0043020.1	dre:572183|dre:562919|dre:794574|dre:100333702|dre:570245|dre:368217|dre:497384|dre:492576|dre:492467|dre:100001532|dre:101886891|dre:556199|dre:493613|dre:100149100|dre:566370|dre:352938|dre:570108|dre:100001532|dre:378746|dre:386856|dre:378746|dre:562585|dre:100149388|dre:559529|dre:102216340|dre:492486|	572183|562919|794574|100333702|570245|368217|497384|492576|492467|100001532|101886891|556199|493613|100149100|566370|352938|570108|100001532|378746|386856|378746|562585|100149388|559529|102216340|492486|	http://www.genome.jp/kegg-bin/show_pathway?dre04020/dre:100001532%09red/dre:492486%09red/dre:492467%09red/dre:386856%09red/dre:100149100%09red/dre:559529%09red/dre:794574%09red/dre:497384%09red/dre:493613%09red/dre:378746%09red/dre:100149388%09red/dre:368217%09red/dre:100333702%09red/dre:101886891%09red/dre:570108%09red/dre:102216340%09red/dre:492576%09red/dre:556199%09red/dre:570245%09red/dre:56…
Glycine, serine and threonine metabolism	KEGG PATHWAY	dre00260	6	46	0.190438	0.76175	Lot0097250.1|Novel01451|Lot0033530.1|Lot0149180.1|Lot0126820.1|Lot0182990.1	dre:394103|dre:100144628|dre:570678|dre:100141496|dre:64607|dre:563642|	394103|100144628|570678|100141496|64607|563642|	http://www.genome.jp/kegg-bin/show_pathway?dre00260/dre:100144628%09red/dre:64607%09red/dre:563642%09red/dre:570678%09red/dre:394103%09red/dre:100141496%09red
Dorso-ventral axis formation	KEGG PATHWAY	dre04320	4	27	0.198403	0.769563	Lot0078250.1|Lot0007780.1|Lot0154930.1|Lot0192630.1	dre:58065|dre:30718|dre:561670|dre:58066|	58065|30718|561670|58066|	http://www.genome.jp/kegg-bin/show_pathway?dre04320/dre:561670%09red/dre:58066%09red/dre:58065%09red/dre:30718%09red
Lysosome	KEGG PATHWAY	dre04142	15	144	0.209207	0.787601	Lot0141030.1|Lot0111590.1|Lot0152600.1|Lot0065540.1|Lot0057210.1|Lot0176540.1|Lot0068380.1|Lot0119800.1|Lot0209110.1|Lot0022520.1|Lot0029550.1|Lot0017260.1|Lot0009390.1|Lot0109650.1|Lot0162570.1	dre:100535236|dre:553330|dre:548343|dre:100332784|dre:100002366|dre:100331766|dre:541519|dre:192340|dre:565588|dre:559072|dre:335008|dre:557061|dre:323579|dre:100126133|dre:678623|	100535236|553330|548343|100332784|100002366|100331766|541519|192340|565588|559072|335008|557061|323579|100126133|678623|	http://www.genome.jp/kegg-bin/show_pathway?dre04142/dre:335008%09red/dre:548343%09red/dre:541519%09red/dre:100126133%09red/dre:565588%09red/dre:559072%09red/dre:192340%09red/dre:100535236%09red/dre:557061%09red/dre:100332784%09red/dre:100331766%09red/dre:553330%09red/dre:100002366%09red/dre:323579%09red/dre:678623%09red
One carbon pool by folate	KEGG PATHWAY	dre00670	3	19	0.224332	0.805418	Lot0000980.1|Lot0105840.1|Novel01451	dre:100332843|dre:101886265|dre:100144628|	100332843|101886265|100144628|	http://www.genome.jp/kegg-bin/show_pathway?dre00670/dre:100332843%09red/dre:100144628%09red/dre:101886265%09red
N-Glycan biosynthesis	KEGG PATHWAY	dre00510	6	49	0.226524	0.805418	Lot0099990.1|Lot0176050.1|Lot0086510.1|Lot0010350.1|Novel01470|Lot0017390.1	dre:100333987|dre:724006|dre:403116|dre:556237|dre:445376|dre:797512|	100333987|724006|403116|556237|445376|797512|	http://www.genome.jp/kegg-bin/show_pathway?dre00510/dre:724006%09red/dre:556237%09red/dre:445376%09red/dre:797512%09red/dre:100333987%09red/dre:403116%09red
FoxO signaling pathway	KEGG PATHWAY	dre04068	17	170	0.234127	0.809953	Lot0140250.1|Lot0104710.1|Lot0161460.1|Lot0154930.1|Lot0128380.1|Lot0179620.1|Lot0194810.1|Lot0135350.1|Novel00580|Lot0080730.1|Lot0143020.1|Lot0154630.1|Lot0007630.1|Lot0171660.1|Lot0179070.1|Lot0194060.1|Lot0098050.1	dre:65237|dre:567111|dre:369194|dre:561670|dre:570761|dre:403065|dre:566841|dre:406473|dre:553319|dre:559273|dre:100170795|dre:494532|dre:266794|dre:404211|dre:565612|dre:403037|dre:557176|	65237|567111|369194|561670|570761|403065|566841|406473|553319|559273|100170795|494532|266794|404211|565612|403037|557176|	http://www.genome.jp/kegg-bin/show_pathway?dre04068/dre:565612%09red/dre:266794%09red/dre:369194%09red/dre:559273%09red/dre:567111%09red/dre:403065%09red/dre:404211%09red/dre:406473%09red/dre:553319%09red/dre:570761%09red/dre:566841%09red/dre:561670%09red/dre:403037%09red/dre:557176%09red/dre:100170795%09red/dre:65237%09red/dre:494532%09red
Adherens junction	KEGG PATHWAY	dre04520	11	104	0.240463	0.809981	Lot0080730.1|Lot0172650.1|Lot0194810.1|Lot0104710.1|Lot0186410.1|Lot0129560.1|Lot0100630.1|Lot0179070.1|Lot0170860.1|Lot0028680.1|Lot0028610.1	dre:559273|dre:799867|dre:566841|dre:567111|dre:563632|dre:558359|dre:100009637|dre:565612|dre:567490|dre:100150664|dre:100149130|	559273|799867|566841|567111|563632|558359|100009637|565612|567490|100150664|100149130|	http://www.genome.jp/kegg-bin/show_pathway?dre04520/dre:565612%09red/dre:100009637%09red/dre:799867%09red/dre:558359%09red/dre:100150664%09red/dre:567111%09red/dre:563632%09red/dre:100149130%09red/dre:567490%09red/dre:566841%09red/dre:559273%09red
Steroid hormone biosynthesis	KEGG PATHWAY	dre00140	5	41	0.258609	0.82817	Lot0149970.1|Lot0162280.1|Lot0123150.1|Lot0012960.1|Lot0146120.1	dre:768185|dre:140634|dre:550398|dre:399692|dre:641488|	768185|140634|550398|399692|641488|	http://www.genome.jp/kegg-bin/show_pathway?dre00140/dre:399692%09red/dre:550398%09red/dre:641488%09red/dre:140634%09red/dre:768185%09red
Adipocytokine signaling pathway	KEGG PATHWAY	dre04920	9	84	0.258803	0.82817	Lot0109230.1|Lot0097170.1|Lot0128380.1|Lot0135350.1|Novel00580|Lot0143020.1|Lot0102380.1|Lot0053900.1|Lot0181530.1	dre:30530|dre:30307|dre:570761|dre:406473|dre:553319|dre:100170795|dre:555308|dre:567241|dre:324254|	30530|30307|570761|406473|553319|100170795|555308|567241|324254|	http://www.genome.jp/kegg-bin/show_pathway?dre04920/dre:567241%09red/dre:324254%09red/dre:30530%09red/dre:406473%09red/dre:553319%09red/dre:570761%09red/dre:30307%09red/dre:555308%09red/dre:100170795%09red
Biosynthesis of amino acids	KEGG PATHWAY	dre01230	9	87	0.289392	0.884568	Lot0038370.1|Lot0098700.1|Lot0140550.1|Novel01451|Lot0045530.1|Lot0042480.1|Lot0160550.1|Lot0165760.1|Lot0182990.1	dre:378713|dre:58068|dre:335817|dre:100144628|dre:336473|dre:321664|dre:337412|dre:561410|dre:563642|	378713|58068|335817|100144628|336473|321664|337412|561410|563642|	http://www.genome.jp/kegg-bin/show_pathway?dre01230/dre:335817%09red/dre:337412%09red/dre:100144628%09red/dre:563642%09red/dre:58068%09red/dre:378713%09red/dre:321664%09red/dre:561410%09red/dre:336473%09red
Cysteine and methionine metabolism	KEGG PATHWAY	dre00270	5	44	0.302874	0.884568	Lot0016340.1|Lot0165760.1|Lot0141840.1|Lot0132560.1|Lot0182990.1	dre:553187|dre:561410|dre:321084|dre:553189|dre:563642|	553187|561410|321084|553189|563642|	http://www.genome.jp/kegg-bin/show_pathway?dre00270/dre:561410%09red/dre:553187%09red/dre:321084%09red/dre:553189%09red/dre:563642%09red
Pantothenate and CoA biosynthesis	KEGG PATHWAY	dre00770	2	13	0.310405	0.884568	Lot0151650.1|Lot0160550.1	dre:393487|dre:337412|	393487|337412|	http://www.genome.jp/kegg-bin/show_pathway?dre00770/dre:337412%09red/dre:393487%09red
Porphyrin and chlorophyll metabolism	KEGG PATHWAY	dre00860	4	34	0.315572	0.884568	Lot0141030.1|Lot0146120.1|Lot0126820.1|Lot0060260.1	dre:100535236|dre:641488|dre:64607|dre:58215|	100535236|641488|64607|58215|	http://www.genome.jp/kegg-bin/show_pathway?dre00860/dre:58215%09red/dre:64607%09red/dre:641488%09red/dre:100535236%09red
Citrate cycle (TCA cycle)	KEGG PATHWAY	dre00020	4	34	0.315572	0.884568	Lot0098700.1|Lot0135350.1|Lot0171950.1|Lot0048370.1	dre:58068|dre:406473|dre:436922|dre:436922|	58068|406473|436922|436922|	http://www.genome.jp/kegg-bin/show_pathway?dre00020/dre:436922%09red/dre:58068%09red/dre:406473%09red
Pyruvate metabolism	KEGG PATHWAY	dre00620	5	45	0.317892	0.884568	Lot0140550.1|Lot0098700.1|Lot0135350.1|Lot0149260.1|Lot0058710.1	dre:335817|dre:58068|dre:406473|dre:541435|dre:492710|	335817|58068|406473|541435|492710|	http://www.genome.jp/kegg-bin/show_pathway?dre00620/dre:335817%09red/dre:541435%09red/dre:492710%09red/dre:58068%09red/dre:406473%09red
Glycosaminoglycan degradation	KEGG PATHWAY	dre00531	3	24	0.328389	0.894335	Lot0141030.1|Lot0126750.1|Lot0152600.1	dre:100535236|dre:100004557|dre:548343|	100535236|100004557|548343|	http://www.genome.jp/kegg-bin/show_pathway?dre00531/dre:548343%09red/dre:100004557%09red/dre:100535236%09red
Selenocompound metabolism	KEGG PATHWAY	dre00450	2	14	0.338671	0.903123	Lot0012890.1|Lot0154000.1	dre:80939|dre:352924|	80939|352924|	http://www.genome.jp/kegg-bin/show_pathway?dre00450/dre:352924%09red/dre:80939%09red
Adrenergic signaling in cardiomyocytes	KEGG PATHWAY	dre04261	18	199	0.357964	0.929755	Lot0140250.1|Lot0141270.1|Lot0171660.1|Lot0126320.1|Lot0018050.1|Lot0104190.1|Lot0102050.1|Lot0010860.1|Lot0191580.1|Lot0074140.1|Lot0094700.1|Lot0104200.1|Lot0190490.1|Lot0098980.1|Lot0104720.1|Lot0032610.1|Lot0098050.1|Lot0043020.1	dre:65237|dre:100149100|dre:404211|dre:378746|dre:368217|dre:570652|dre:100001532|dre:570108|dre:100333318|dre:378746|dre:393946|dre:565158|dre:30324|dre:100001532|dre:100333702|dre:795135|dre:557176|dre:492486|	65237|100149100|404211|378746|368217|570652|100001532|570108|100333318|378746|393946|565158|30324|100001532|100333702|795135|557176|492486|	http://www.genome.jp/kegg-bin/show_pathway?dre04261/dre:100001532%09red/dre:100149100%09red/dre:795135%09red/dre:565158%09red/dre:368217%09red/dre:404211%09red/dre:570652%09red/dre:100333702%09red/dre:492486%09red/dre:393946%09red/dre:557176%09red/dre:30324%09red/dre:570108%09red/dre:65237%09red/dre:100333318%09red/dre:378746%09red
Renin-angiotensin system	KEGG PATHWAY	dre04614	2	15	0.366569	0.929755	Lot0199480.1|Lot0185550.1	dre:565980|dre:322814|	565980|322814|	http://www.genome.jp/kegg-bin/show_pathway?dre04614/dre:565980%09red/dre:322814%09red
Cyanoamino acid metabolism	KEGG PATHWAY	dre00460	1	5	0.372687	0.929755	Novel01451	dre:100144628|	100144628|	http://www.genome.jp/kegg-bin/show_pathway?dre00460/dre:100144628%09red
ErbB signaling pathway	KEGG PATHWAY	dre04012	10	107	0.377713	0.929755	Lot0171660.1|Lot0069180.1|Lot0041140.1|Lot0075780.1|Lot0181530.1|Lot0179620.1|Lot0082740.1|Lot0154930.1|Lot0078700.1|Lot0098050.1	dre:404211|dre:142986|dre:556277|dre:497384|dre:324254|dre:403065|dre:369197|dre:561670|dre:431769|dre:557176|	404211|142986|556277|497384|324254|403065|369197|561670|431769|557176|	http://www.genome.jp/kegg-bin/show_pathway?dre04012/dre:324254%09red/dre:403065%09red/dre:404211%09red/dre:142986%09red/dre:431769%09red/dre:497384%09red/dre:369197%09red/dre:561670%09red/dre:557176%09red/dre:556277%09red
Regulation of autophagy	KEGG PATHWAY	dre04140	3	28	0.411905	0.961985	Lot0134010.1|Lot0139820.1|Lot0098020.1	dre:407686|dre:564088|dre:558848|	407686|564088|558848|	http://www.genome.jp/kegg-bin/show_pathway?dre04140/dre:407686%09red/dre:564088%09red/dre:558848%09red
Phenylalanine, tyrosine and tryptophan biosynthesis	KEGG PATHWAY	dre00400	1	6	0.419606	0.961985	Lot0165760.1	dre:561410|	561410|	http://www.genome.jp/kegg-bin/show_pathway?dre00400/dre:561410%09red
Butirosin and neomycin biosynthesis	KEGG PATHWAY	dre00524	1	6	0.419606	0.961985	Lot0006100.1	dre:321224|	321224|	http://www.genome.jp/kegg-bin/show_pathway?dre00524/dre:321224%09red
Phenylalanine metabolism	KEGG PATHWAY	dre00360	2	17	0.420868	0.961985	Lot0165760.1|Lot0128650.1	dre:561410|dre:406651|	561410|406651|	http://www.genome.jp/kegg-bin/show_pathway?dre00360/dre:561410%09red/dre:406651%09red
Tight junction	KEGG PATHWAY	dre04530	15	174	0.443849	0.996713	Lot0074780.1|Lot0075780.1|Lot0038090.1|Lot0140520.1|Lot0094700.1|Novel03804|Lot0139650.1|Lot0068150.1|Lot0180110.1|Novel01421|Lot0124120.1|Lot0129560.1|Lot0031080.1|Lot0048990.1|Lot0022500.1	dre:554168|dre:497384|dre:561689|dre:569390|dre:393946|dre:368723|dre:100329282|dre:333938|dre:436897|dre:100124652|dre:562525|dre:558359|dre:563799|dre:751760|dre:563799|	554168|497384|561689|569390|393946|368723|100329282|333938|436897|100124652|562525|558359|563799|751760|563799|	http://www.genome.jp/kegg-bin/show_pathway?dre04530/dre:368723%09red/dre:554168%09red/dre:561689%09red/dre:558359%09red/dre:569390%09red/dre:436897%09red/dre:100329282%09red/dre:333938%09red/dre:751760%09red/dre:563799%09red/dre:497384%09red/dre:562525%09red/dre:393946%09red/dre:100124652%09red
PPAR signaling pathway	KEGG PATHWAY	dre03320	6	68	0.480357	0.999992	Lot0109230.1|Lot0135350.1|Lot0114540.1|Lot0102380.1|Lot0180710.1|Lot0093870.1	dre:30530|dre:406473|dre:30708|dre:555308|dre:492647|dre:171478|	30530|406473|30708|555308|492647|171478|	http://www.genome.jp/kegg-bin/show_pathway?dre03320/dre:30530%09red/dre:492647%09red/dre:406473%09red/dre:171478%09red/dre:555308%09red/dre:30708%09red
Fructose and mannose metabolism	KEGG PATHWAY	dre00051	4	44	0.487408	0.999992	Lot0151940.1|Lot0042480.1|Lot0005500.1|Lot0006100.1	dre:386663|dre:321664|dre:436909|dre:321224|	386663|321664|436909|321224|	http://www.genome.jp/kegg-bin/show_pathway?dre00051/dre:436909%09red/dre:321224%09red/dre:321664%09red/dre:386663%09red
Glyoxylate and dicarboxylate metabolism	KEGG PATHWAY	dre00630	3	33	0.511078	0.999992	Novel01451|Lot0033530.1|Lot0045530.1	dre:100144628|dre:570678|dre:336473|	100144628|570678|336473|	http://www.genome.jp/kegg-bin/show_pathway?dre00630/dre:336473%09red/dre:570678%09red/dre:100144628%09red
Tyrosine metabolism	KEGG PATHWAY	dre00350	3	33	0.511078	0.999992	Lot0167820.1|Lot0165760.1|Lot0128650.1	dre:570457|dre:561410|dre:406651|	570457|561410|406651|	http://www.genome.jp/kegg-bin/show_pathway?dre00350/dre:561410%09red/dre:570457%09red/dre:406651%09red
Vitamin B6 metabolism	KEGG PATHWAY	dre00750	1	9	0.540357	0.999992	Lot0167820.1	dre:570457|	570457|	http://www.genome.jp/kegg-bin/show_pathway?dre00750/dre:570457%09red
Taurine and hypotaurine metabolism	KEGG PATHWAY	dre00430	1	9	0.540357	0.999992	Lot0128930.1	dre:492476|	492476|	http://www.genome.jp/kegg-bin/show_pathway?dre00430/dre:492476%09red
Ascorbate and aldarate metabolism	KEGG PATHWAY	dre00053	2	22	0.544868	0.999992	Lot0146120.1|Lot0058710.1	dre:641488|dre:492710|	641488|492710|	http://www.genome.jp/kegg-bin/show_pathway?dre00053/dre:492710%09red/dre:641488%09red
VEGF signaling pathway	KEGG PATHWAY	dre04370	7	86	0.549286	0.999992	Lot0140250.1|Lot0069180.1|Lot0075780.1|Lot0196950.1|Lot0171660.1|Lot0155680.1|Lot0098050.1	dre:65237|dre:142986|dre:497384|dre:565130|dre:404211|dre:794574|dre:557176|	65237|142986|497384|565130|404211|794574|557176|	http://www.genome.jp/kegg-bin/show_pathway?dre04370/dre:794574%09red/dre:142986%09red/dre:497384%09red/dre:404211%09red/dre:565130%09red/dre:557176%09red/dre:65237%09red
Purine metabolism	KEGG PATHWAY	dre00230	15	187	0.549946	0.999992	Lot0128030.1|Novel00643|Lot0003950.1|Lot0095780.1|Lot0053920.1|Lot0012890.1|Lot0104190.1|Lot0021370.1|Lot0098670.1|Lot0177730.1|Lot0104720.1|Lot0066690.1|Lot0129510.1|Lot0140550.1|Lot0182160.1	dre:100151215|dre:571355|dre:563432|dre:791647|dre:406590|dre:80939|dre:570652|dre:561338|dre:553270|dre:570437|dre:100333702|dre:557972|dre:557708|dre:335817|dre:571011|	100151215|571355|563432|791647|406590|80939|570652|561338|553270|570437|100333702|557972|557708|335817|571011|	http://www.genome.jp/kegg-bin/show_pathway?dre00230/dre:80939%09red/dre:335817%09red/dre:100151215%09red/dre:557708%09red/dre:406590%09red/dre:563432%09red/dre:570437%09red/dre:570652%09red/dre:100333702%09red/dre:561338%09red/dre:571355%09red/dre:557972%09red/dre:791647%09red/dre:571011%09red/dre:553270%09red
Glycolysis / Gluconeogenesis	KEGG PATHWAY	dre00010	6	74	0.55787	0.999992	Lot0140550.1|Lot0135350.1|Lot0149260.1|Lot0042480.1|Lot0006100.1|Lot0058710.1	dre:335817|dre:406473|dre:541435|dre:321664|dre:321224|dre:492710|	335817|406473|541435|321664|321224|492710|	http://www.genome.jp/kegg-bin/show_pathway?dre00010/dre:335817%09red/dre:541435%09red/dre:321224%09red/dre:406473%09red/dre:492710%09red/dre:321664%09red
Valine, leucine and isoleucine degradation	KEGG PATHWAY	dre00280	4	49	0.566897	0.999992	Lot0167820.1|Lot0101910.1|Lot0058710.1|Lot0160550.1	dre:570457|dre:436647|dre:492710|dre:337412|	570457|436647|492710|337412|	http://www.genome.jp/kegg-bin/show_pathway?dre00280/dre:570457%09red/dre:492710%09red/dre:337412%09red/dre:436647%09red
Tryptophan metabolism	KEGG PATHWAY	dre00380	4	49	0.566897	0.999992	Lot0162280.1|Lot0167820.1|Lot0128650.1|Lot0058710.1	dre:140634|dre:570457|dre:406651|dre:492710|	140634|570457|406651|492710|	http://www.genome.jp/kegg-bin/show_pathway?dre00380/dre:570457%09red/dre:492710%09red/dre:140634%09red/dre:406651%09red
Sulfur metabolism	KEGG PATHWAY	dre00920	1	10	0.574746	0.999992	Lot0012890.1	dre:80939|	80939|	http://www.genome.jp/kegg-bin/show_pathway?dre00920/dre:80939%09red
Ubiquinone and other terpenoid-quinone biosynthesis	KEGG PATHWAY	dre00130	1	10	0.574746	0.999992	Lot0165760.1	dre:561410|	561410|	http://www.genome.jp/kegg-bin/show_pathway?dre00130/dre:561410%09red
Histidine metabolism	KEGG PATHWAY	dre00340	2	24	0.589018	0.999992	Lot0128650.1|Lot0058710.1	dre:406651|dre:492710|	406651|492710|	http://www.genome.jp/kegg-bin/show_pathway?dre00340/dre:492710%09red/dre:406651%09red
Retinol metabolism	KEGG PATHWAY	dre00830	3	41	0.648991	0.999992	Lot0162280.1|Lot0167820.1|Lot0146120.1	dre:140634|dre:570457|dre:641488|	140634|570457|641488|	http://www.genome.jp/kegg-bin/show_pathway?dre00830/dre:570457%09red/dre:641488%09red/dre:140634%09red
Cell adhesion molecules (CAMs)	KEGG PATHWAY	dre04514	10	135	0.65107	0.999992	Lot0172650.1|Lot0003310.1|Lot0122420.1|Lot0027470.1|Lot0180110.1|Lot0132240.1|Novel02021|Lot0124120.1|Lot0130600.1|Novel01346	dre:799867|dre:266983|dre:561971|dre:353150|dre:436897|dre:557797|dre:556718|dre:562525|dre:100331333|dre:282667|	799867|266983|561971|353150|436897|557797|556718|562525|100331333|282667|	http://www.genome.jp/kegg-bin/show_pathway?dre04514/dre:100331333%09red/dre:799867%09red/dre:266983%09red/dre:557797%09red/dre:436897%09red/dre:556718%09red/dre:353150%09red/dre:562525%09red/dre:282667%09red/dre:561971%09red
Carbon metabolism	KEGG PATHWAY	dre01200	9	123	0.661683	0.999992	Lot0140550.1|Lot0098700.1|Lot0038370.1|Novel01451|Lot0149260.1|Lot0042480.1|Lot0006100.1|Lot0101910.1|Lot0182990.1	dre:335817|dre:58068|dre:378713|dre:100144628|dre:541435|dre:321664|dre:321224|dre:436647|dre:563642|	335817|58068|378713|100144628|541435|321664|321224|436647|563642|	http://www.genome.jp/kegg-bin/show_pathway?dre01200/dre:335817%09red/dre:541435%09red/dre:100144628%09red/dre:563642%09red/dre:58068%09red/dre:378713%09red/dre:321224%09red/dre:436647%09red/dre:321664%09red
Progesterone-mediated oocyte maturation	KEGG PATHWAY	dre04914	8	110	0.664464	0.999992	Lot0140250.1|Lot0003950.1|Lot0179620.1|Lot0104190.1|Lot0171660.1|Lot0094700.1|Lot0104720.1|Lot0098050.1	dre:65237|dre:563432|dre:403065|dre:570652|dre:404211|dre:393946|dre:100333702|dre:557176|	65237|563432|403065|570652|404211|393946|100333702|557176|	http://www.genome.jp/kegg-bin/show_pathway?dre04914/dre:563432%09red/dre:403065%09red/dre:404211%09red/dre:570652%09red/dre:100333702%09red/dre:393946%09red/dre:557176%09red/dre:65237%09red
Propanoate metabolism	KEGG PATHWAY	dre00640	2	28	0.667545	0.999992	Lot0101910.1|Lot0149260.1	dre:436647|dre:541435|	436647|541435|	http://www.genome.jp/kegg-bin/show_pathway?dre00640/dre:541435%09red/dre:436647%09red
Basal transcription factors	KEGG PATHWAY	dre03022	3	43	0.678797	0.999992	Lot0069200.1|Lot0095190.1|Lot0050970.1	dre:325123|dre:555452|dre:100150678|	325123|555452|100150678|	http://www.genome.jp/kegg-bin/show_pathway?dre03022/dre:325123%09red/dre:100150678%09red/dre:555452%09red
Metabolic pathways	KEGG PATHWAY	dre01100	98	1269	0.691896	0.999992	Lot0000980.1|Novel00643|Lot0045890.1|Lot0095480.1|Lot0042480.1|Lot0180040.1|Lot0105840.1|Lot0102380.1|Lot0058710.1|Lot0066690.1|Novel02115|Lot0095780.1|Lot0012890.1|Lot0146120.1|Lot0086510.1|Lot0151650.1|Lot0149180.1|Lot0097250.1|Lot0039370.1|Lot0124020.1|Lot0128930.1|Lot0074090.1|Lot0016340.1|Lot0010350.1|Lot0005500.1|Lot0051990.1|Lot0116140.1|Lot0113510.1|Lot0048370.1|Lot0132560.1|Lot0182990.1|…	dre:100332843|dre:571355|dre:558422|dre:562919|dre:321664|dre:497280|dre:101886265|dre:555308|dre:492710|dre:557972|dre:497280|dre:791647|dre:80939|dre:641488|dre:403116|dre:393487|dre:100141496|dre:394103|dre:101886595|dre:393330|dre:492476|dre:567938|dre:553187|dre:556237|dre:436909|dre:494102|dre:436610|dre:100037312|dre:436922|dre:553189|dre:563642|dre:548343|dre:641571|dre:724006|dre:570678|…	100332843|571355|558422|562919|321664|497280|101886265|555308|492710|557972|497280|791647|80939|641488|403116|393487|100141496|394103|101886595|393330|492476|567938|553187|556237|436909|494102|436610|100037312|436922|553189|563642|548343|641571|724006|570678|321224|563594|797914|797512|64607|378713|553683|557708|541435|336473|436958|378446|556280|140634|445376|798974|556229|335817|406590|553380|3…	http://www.genome.jp/kegg-bin/show_pathway?dre01100/dre:100001532%09red/dre:140634%09red/dre:64607%09red/dre:321224%09red/dre:100332784%09red/dre:101886265%09red/dre:563594%09red/dre:497281%09red/dre:497280%09red/dre:101886891%09red/dre:378446%09red/dre:394133%09red/dre:557972%09red/dre:557708%09red/dre:406734%09red/dre:641488%09red/dre:570678%09red/dre:492476%09red/dre:436909%09red/dre:724006%09…
p53 signaling pathway	KEGG PATHWAY	dre04115	5	73	0.702563	0.999992	Lot0007630.1|Lot0201950.1|Lot0066170.1|Lot0016480.1|Lot0194180.1	dre:266794|dre:100004133|dre:100537489|dre:561901|dre:436933|	266794|100004133|100537489|561901|436933|	http://www.genome.jp/kegg-bin/show_pathway?dre04115/dre:266794%09red/dre:561901%09red/dre:100537489%09red/dre:100004133%09red/dre:436933%09red
RIG-I-like receptor signaling pathway	KEGG PATHWAY	dre04622	4	59	0.702927	0.999992	Lot0075530.1|Lot0140250.1|Novel00703|Lot0162020.1	dre:100002946|dre:65237|dre:557335|dre:556823|	100002946|65237|557335|556823|	http://www.genome.jp/kegg-bin/show_pathway?dre04622/dre:556823%09red/dre:557335%09red/dre:100002946%09red/dre:65237%09red
Pentose phosphate pathway	KEGG PATHWAY	dre00030	2	31	0.718128	0.999992	Lot0038370.1|Lot0042480.1	dre:378713|dre:321664|	378713|321664|	http://www.genome.jp/kegg-bin/show_pathway?dre00030/dre:378713%09red/dre:321664%09red
mRNA surveillance pathway	KEGG PATHWAY	dre03015	6	90	0.73254	0.999992	Novel01713|Lot0096040.1|Lot0123650.1|Lot0153610.1|Lot0158640.1|Lot0180790.1	dre:368893|dre:327495|dre:100334020|dre:565575|dre:368893|dre:394084|	368893|327495|100334020|565575|368893|394084|	http://www.genome.jp/kegg-bin/show_pathway?dre03015/dre:394084%09red/dre:565575%09red/dre:327495%09red/dre:368893%09red/dre:100334020%09red
Non-homologous end-joining	KEGG PATHWAY	dre03450	1	16	0.733341	0.999992	Lot0112120.1	dre:562283|	562283|	http://www.genome.jp/kegg-bin/show_pathway?dre03450/dre:562283%09red
Glycosaminoglycan biosynthesis - keratan sulfate	KEGG PATHWAY	dre00533	1	16	0.733341	0.999992	Lot0017390.1	dre:797512|	797512|	http://www.genome.jp/kegg-bin/show_pathway?dre00533/dre:797512%09red
Sphingolipid metabolism	KEGG PATHWAY	dre00600	4	62	0.73711	0.999992	Lot0113510.1|Lot0022520.1|Lot0186110.1|Lot0152600.1	dre:100037312|dre:559072|dre:797914|dre:548343|	100037312|559072|797914|548343|	http://www.genome.jp/kegg-bin/show_pathway?dre00600/dre:797914%09red/dre:548343%09red/dre:559072%09red/dre:100037312%09red
Fatty acid elongation	KEGG PATHWAY	dre00062	2	33	0.748129	0.999992	Lot0019080.1|Lot0109650.1	dre:335732|dre:100126133|	335732|100126133|	http://www.genome.jp/kegg-bin/show_pathway?dre00062/dre:100126133%09red/dre:335732%09red
beta-Alanine metabolism	KEGG PATHWAY	dre00410	2	33	0.748129	0.999992	Lot0101910.1|Lot0058710.1	dre:436647|dre:492710|	436647|492710|	http://www.genome.jp/kegg-bin/show_pathway?dre00410/dre:492710%09red/dre:436647%09red
Fatty acid biosynthesis	KEGG PATHWAY	dre00061	1	17	0.753302	0.999992	Lot0102380.1	dre:555308|	555308|	http://www.genome.jp/kegg-bin/show_pathway?dre00061/dre:555308%09red
Ubiquitin mediated proteolysis	KEGG PATHWAY	dre04120	9	137	0.77213	0.999992	Lot0086090.1|Lot0064310.1|Lot0041140.1|Lot0052920.1|Lot0003170.1|Lot0013550.1|Lot0201950.1|Lot0099400.1|Lot0163660.1	dre:100003587|dre:564991|dre:556277|dre:558479|dre:569603|dre:796547|dre:100004133|dre:564527|dre:792398|	100003587|564991|556277|558479|569603|796547|100004133|564527|792398|	http://www.genome.jp/kegg-bin/show_pathway?dre04120/dre:564991%09red/dre:569603%09red/dre:796547%09red/dre:558479%09red/dre:100004133%09red/dre:564527%09red/dre:556277%09red/dre:100003587%09red/dre:792398%09red
2-Oxocarboxylic acid metabolism	KEGG PATHWAY	dre01210	1	20	0.804667	0.999992	Lot0160550.1	dre:337412|	337412|	http://www.genome.jp/kegg-bin/show_pathway?dre01210/dre:337412%09red
Drug metabolism - cytochrome P450	KEGG PATHWAY	dre00982	2	39	0.822135	0.999992	Lot0167820.1|Lot0146120.1	dre:570457|dre:641488|	570457|641488|	http://www.genome.jp/kegg-bin/show_pathway?dre00982/dre:570457%09red/dre:641488%09red
Ether lipid metabolism	KEGG PATHWAY	dre00565	2	39	0.822135	0.999992	Lot0189990.1|Lot0121760.1	dre:553683|dre:556641|	553683|556641|	http://www.genome.jp/kegg-bin/show_pathway?dre00565/dre:556641%09red/dre:553683%09red
Phototransduction	KEGG PATHWAY	dre04744	2	40	0.832379	0.999992	Lot0141330.1|Lot0018050.1	dre:394099|dre:368217|	394099|368217|	http://www.genome.jp/kegg-bin/show_pathway?dre04744/dre:368217%09red/dre:394099%09red
Drug metabolism - other enzymes	KEGG PATHWAY	dre00983	2	40	0.832379	0.999992	Lot0141030.1|Lot0146120.1	dre:100535236|dre:641488|	100535236|641488|	http://www.genome.jp/kegg-bin/show_pathway?dre00983/dre:641488%09red/dre:100535236%09red
Toll-like receptor signaling pathway	KEGG PATHWAY	dre04620	6	103	0.833626	0.999992	Lot0140250.1|Lot0191380.1|Lot0171660.1|Novel00053|Lot0075530.1|Lot0098050.1	dre:65237|dre:65239|dre:404211|dre:100534776|dre:100002946|dre:557176|	65237|65239|404211|100534776|100002946|557176|	http://www.genome.jp/kegg-bin/show_pathway?dre04620/dre:100534776%09red/dre:100002946%09red/dre:404211%09red/dre:65239%09red/dre:557176%09red/dre:65237%09red
Alanine, aspartate and glutamate metabolism	KEGG PATHWAY	dre00250	2	41	0.842087	0.999992	Lot0185830.1|Lot0045530.1	dre:394133|dre:336473|	394133|336473|	http://www.genome.jp/kegg-bin/show_pathway?dre00250/dre:394133%09red/dre:336473%09red
Linoleic acid metabolism	KEGG PATHWAY	dre00591	1	23	0.845346	0.999992	Lot0177770.1	dre:100034366|	100034366|	http://www.genome.jp/kegg-bin/show_pathway?dre00591/dre:100034366%09red
Metabolism of xenobiotics by cytochrome P450	KEGG PATHWAY	dre00980	2	42	0.851282	0.999992	Lot0162280.1|Lot0146120.1	dre:140634|dre:641488|	140634|641488|	http://www.genome.jp/kegg-bin/show_pathway?dre00980/dre:641488%09red/dre:140634%09red
Fatty acid degradation	KEGG PATHWAY	dre00071	2	43	0.859986	0.999992	Lot0102380.1|Lot0058710.1	dre:555308|dre:492710|	555308|492710|	http://www.genome.jp/kegg-bin/show_pathway?dre00071/dre:492710%09red/dre:555308%09red
Endocytosis	KEGG PATHWAY	dre04144	18	286	0.878165	0.999992	Lot0113490.1|Lot0141330.1|Lot0179480.1|Lot0161460.1|Lot0041140.1|Lot0094870.1|Lot0214380.1|Lot0121760.1|Lot0018440.1|Lot0148690.1|Lot0053590.1|Lot0177270.1|Lot0028680.1|Novel01421|Lot0009390.1|Lot0019940.1|Lot0021360.1|Lot0065780.1	dre:30512|dre:394099|dre:100151196|dre:369194|dre:556277|dre:64274|dre:352940|dre:556641|dre:562949|dre:569403|dre:386856|dre:567452|dre:100150664|dre:100124652|dre:323579|dre:568935|dre:100332526|dre:559334|	30512|394099|100151196|369194|556277|64274|352940|556641|562949|569403|386856|567452|100150664|100124652|323579|568935|100332526|559334|	http://www.genome.jp/kegg-bin/show_pathway?dre04144/dre:556641%09red/dre:30512%09red/dre:567452%09red/dre:369194%09red/dre:352940%09red/dre:100150664%09red/dre:559334%09red/dre:394099%09red/dre:100332526%09red/dre:569403%09red/dre:386856%09red/dre:100151196%09red/dre:64274%09red/dre:323579%09red/dre:556277%09red/dre:568935%09red/dre:562949%09red/dre:100124652%09red
Nucleotide excision repair	KEGG PATHWAY	dre03420	2	46	0.883373	0.999992	Lot0201950.1|Lot0051230.1	dre:100004133|dre:562839|	100004133|562839|	http://www.genome.jp/kegg-bin/show_pathway?dre03420/dre:562839%09red/dre:100004133%09red
Apoptosis	KEGG PATHWAY	dre04210	5	98	0.892148	0.999992	Lot0171660.1|Lot0127380.1|Lot0155680.1|Lot0171290.1|Lot0098050.1	dre:404211|dre:373093|dre:794574|dre:393417|dre:557176|	404211|373093|794574|393417|557176|	http://www.genome.jp/kegg-bin/show_pathway?dre04210/dre:557176%09red/dre:393417%09red/dre:404211%09red/dre:373093%09red/dre:794574%09red
NOD-like receptor signaling pathway	KEGG PATHWAY	dre04621	2	48	0.896897	0.999992	Lot0140250.1|Lot0075530.1	dre:65237|dre:100002946|	65237|100002946|	http://www.genome.jp/kegg-bin/show_pathway?dre04621/dre:100002946%09red/dre:65237%09red
Arachidonic acid metabolism	KEGG PATHWAY	dre00590	2	49	0.903098	0.999992	Lot0085850.1|Lot0177770.1	dre:556280|dre:100034366|	556280|100034366|	http://www.genome.jp/kegg-bin/show_pathway?dre00590/dre:100034366%09red/dre:556280%09red
Salmonella infection	KEGG PATHWAY	dre05132	5	101	0.905726	0.999992	Lot0100630.1|Lot0140250.1|Lot0075530.1|Lot0146670.1|Lot0071520.1	dre:100009637|dre:65237|dre:100002946|dre:560840|dre:317747|	100009637|65237|100002946|560840|317747|	http://www.genome.jp/kegg-bin/show_pathway?dre05132/dre:560840%09red/dre:317747%09red/dre:100009637%09red/dre:100002946%09red/dre:65237%09red
Fanconi anemia pathway	KEGG PATHWAY	dre03460	2	52	0.919672	0.999992	Lot0063040.1|Lot0096180.1	dre:570043|dre:566857|	570043|566857|	http://www.genome.jp/kegg-bin/show_pathway?dre03460/dre:570043%09red/dre:566857%09red
Pyrimidine metabolism	KEGG PATHWAY	dre00240	5	105	0.921496	0.999992	Lot0027380.1|Lot0066690.1|Lot0129510.1|Lot0095780.1|Lot0154000.1	dre:678543|dre:557972|dre:557708|dre:791647|dre:352924|	678543|557972|557708|791647|352924|	http://www.genome.jp/kegg-bin/show_pathway?dre00240/dre:557972%09red/dre:791647%09red/dre:352924%09red/dre:557708%09red/dre:678543%09red
Oocyte meiosis	KEGG PATHWAY	dre04114	7	138	0.923786	0.999992	Lot0018050.1|Lot0116960.1|Lot0104190.1|Lot0147220.1|Lot0155680.1|Lot0194420.1|Lot0104720.1	dre:368217|dre:562585|dre:570652|dre:100149388|dre:794574|dre:568838|dre:100333702|	368217|562585|570652|100149388|794574|568838|100333702|	http://www.genome.jp/kegg-bin/show_pathway?dre04114/dre:568838%09red/dre:100149388%09red/dre:794574%09red/dre:368217%09red/dre:570652%09red/dre:100333702%09red/dre:562585%09red
Peroxisome	KEGG PATHWAY	dre04146	4	89	0.924433	0.999992	Lot0091910.1|Lot0102380.1|Lot0023750.1|Lot0109640.1	dre:553204|dre:555308|dre:394131|dre:447855|	553204|555308|394131|447855|	http://www.genome.jp/kegg-bin/show_pathway?dre04146/dre:394131%09red/dre:553204%09red/dre:447855%09red/dre:555308%09red
Arginine and proline metabolism	KEGG PATHWAY	dre00330	3	72	0.926422	0.999992	Lot0185830.1|Lot0058710.1|Lot0045530.1	dre:394133|dre:492710|dre:336473|	394133|492710|336473|	http://www.genome.jp/kegg-bin/show_pathway?dre00330/dre:492710%09red/dre:336473%09red/dre:394133%09red
Fatty acid metabolism	KEGG PATHWAY	dre01212	2	57	0.941507	0.999992	Lot0102380.1|Lot0109650.1	dre:555308|dre:100126133|	555308|100126133|	http://www.genome.jp/kegg-bin/show_pathway?dre01212/dre:100126133%09red/dre:555308%09red
Amino sugar and nucleotide sugar metabolism	KEGG PATHWAY	dre00520	2	59	0.948553	0.999992	Lot0015190.1|Lot0006100.1	dre:334420|dre:321224|	334420|321224|	http://www.genome.jp/kegg-bin/show_pathway?dre00520/dre:334420%09red/dre:321224%09red
Phagosome	KEGG PATHWAY	dre04145	8	164	0.949531	0.999992	Lot0063300.1|Lot0174380.1|Lot0062590.1|Lot0016480.1|Lot0036480.1|Lot0045970.1|Lot0132240.1|Lot0173230.1	dre:563556|dre:368907|dre:337690|dre:561901|dre:558552|dre:559502|dre:557797|dre:100002113|	563556|368907|337690|561901|558552|559502|557797|100002113|	http://www.genome.jp/kegg-bin/show_pathway?dre04145/dre:368907%09red/dre:557797%09red/dre:558552%09red/dre:563556%09red/dre:561901%09red/dre:100002113%09red/dre:337690%09red/dre:559502%09red
Intestinal immune network for IgA production	KEGG PATHWAY	dre04672	1	38	0.951924	0.999992	Lot0130600.1	dre:100331333|	100331333|	http://www.genome.jp/kegg-bin/show_pathway?dre04672/dre:100331333%09red
Base excision repair	KEGG PATHWAY	dre03410	1	38	0.951924	0.999992	Lot0062020.1	dre:558045|	558045|	http://www.genome.jp/kegg-bin/show_pathway?dre03410/dre:558045%09red
RNA degradation	KEGG PATHWAY	dre03018	3	81	0.955771	0.999992	Lot0138000.1|Lot0027370.1|Lot0178990.1	dre:114432|dre:569055|dre:100007655|	114432|569055|100007655|	http://www.genome.jp/kegg-bin/show_pathway?dre03018/dre:100007655%09red/dre:114432%09red/dre:569055%09red
Protein processing in endoplasmic reticulum	KEGG PATHWAY	dre04141	9	184	0.957011	0.999992	Lot0208960.1|Lot0134130.1|Lot0148090.1|Lot0016260.1|Lot0171290.1|Lot0010350.1|Lot0042150.1|Lot0051230.1|Lot0065270.1	dre:100149925|dre:406774|dre:266638|dre:555703|dre:393417|dre:556237|dre:556580|dre:562839|dre:567021|	100149925|406774|266638|555703|393417|556237|556580|562839|567021|	http://www.genome.jp/kegg-bin/show_pathway?dre04141/dre:100149925%09red/dre:266638%09red/dre:556237%09red/dre:567021%09red/dre:556580%09red/dre:555703%09red/dre:562839%09red/dre:406774%09red/dre:393417%09red
Hedgehog signaling pathway	KEGG PATHWAY	dre04340	2	62	0.957623	0.999992	Lot0006770.1|Lot0152690.1	dre:30612|dre:326102|	30612|326102|	http://www.genome.jp/kegg-bin/show_pathway?dre04340/dre:30612%09red/dre:326102%09red
Cell cycle	KEGG PATHWAY	dre04110	6	141	0.967938	0.999992	Lot0080730.1|Lot0161460.1|Lot0112120.1|Lot0194810.1|Lot0104710.1|Lot0179070.1	dre:559273|dre:369194|dre:562283|dre:566841|dre:567111|dre:565612|	559273|369194|562283|566841|567111|565612|	http://www.genome.jp/kegg-bin/show_pathway?dre04110/dre:565612%09red/dre:562283%09red/dre:369194%09red/dre:567111%09red/dre:566841%09red/dre:559273%09red
MAPK signaling pathway	KEGG PATHWAY	dre04010	17	320	0.971591	0.999992	Lot0141330.1|Lot0016260.1|Lot0161460.1|Lot0075780.1|Lot0214380.1|Lot0191380.1|Lot0179620.1|Lot0144330.1|Lot0104200.1|Lot0063630.1|Lot0042660.1|Lot0155680.1|Lot0053590.1|Lot0192930.1|Lot0140250.1|Lot0123640.1|Lot0154930.1	dre:394099|dre:555703|dre:369194|dre:497384|dre:352940|dre:65239|dre:403065|dre:373121|dre:565158|dre:100004003|dre:559529|dre:794574|dre:386856|dre:404231|dre:65237|dre:100004576|dre:561670|	394099|555703|369194|497384|352940|65239|403065|373121|565158|100004003|559529|794574|386856|404231|65237|100004576|561670|	http://www.genome.jp/kegg-bin/show_pathway?dre04010/dre:386856%09red/dre:559529%09red/dre:369194%09red/dre:794574%09red/dre:352940%09red/dre:403065%09red/dre:373121%09red/dre:497384%09red/dre:394099%09red/dre:65239%09red/dre:561670%09red/dre:100004003%09red/dre:565158%09red/dre:555703%09red/dre:100004576%09red/dre:65237%09red/dre:404231%09red
Herpes simplex infection	KEGG PATHWAY	dre05168	8	182	0.976649	0.999992	Lot0208960.1|Lot0080730.1|Lot0097170.1|Lot0050970.1|Lot0194810.1|Lot0104710.1|Lot0068040.1|Lot0179070.1	dre:100149925|dre:559273|dre:30307|dre:100150678|dre:566841|dre:567111|dre:30140|dre:565612|	100149925|559273|30307|100150678|566841|567111|30140|565612|	http://www.genome.jp/kegg-bin/show_pathway?dre05168/dre:565612%09red/dre:100149925%09red/dre:30140%09red/dre:30307%09red/dre:100150678%09red/dre:566841%09red/dre:559273%09red/dre:567111%09red
Cardiac muscle contraction	KEGG PATHWAY	dre04260	3	97	0.982822	0.999992	Lot0190490.1|Lot0032610.1|Lot0104200.1	dre:30324|dre:795135|dre:565158|	30324|795135|565158|	http://www.genome.jp/kegg-bin/show_pathway?dre04260/dre:565158%09red/dre:30324%09red/dre:795135%09red
RNA transport	KEGG PATHWAY	dre03013	6	155	0.983789	0.999992	Novel01713|Lot0096040.1|Lot0158640.1|Lot0140440.1|Lot0143160.1|Lot0012310.1	dre:368893|dre:327495|dre:368893|dre:553214|dre:541523|dre:558662|	368893|327495|368893|553214|541523|558662|	http://www.genome.jp/kegg-bin/show_pathway?dre03013/dre:327495%09red/dre:558662%09red/dre:541523%09red/dre:368893%09red/dre:553214%09red
Proteasome	KEGG PATHWAY	dre03050	1	56	0.988191	0.999992	Lot0171130.1	dre:553346|	553346|	http://www.genome.jp/kegg-bin/show_pathway?dre03050/dre:553346%09red
Spliceosome	KEGG PATHWAY	dre03040	4	136	0.9943	0.999992	Lot0158640.1|Lot0096040.1|Novel01713|Lot0084740.1	dre:368893|dre:327495|dre:368893|dre:100037380|	368893|327495|368893|100037380|	http://www.genome.jp/kegg-bin/show_pathway?dre03040/dre:100037380%09red/dre:327495%09red/dre:368893%09red
Oxidative phosphorylation	KEGG PATHWAY	dre00190	2	145	0.999867	0.999992	Lot0033270.1|Lot0174380.1	dre:100003066|dre:368907|	100003066|368907|	http://www.genome.jp/kegg-bin/show_pathway?dre00190/dre:368907%09red/dre:100003066%09red
Neuroactive ligand-receptor interaction	KEGG PATHWAY	dre04080	12	416	0.999992	0.999992	Lot0044400.1|Lot0141270.1|Lot0156770.1|Lot0148990.1|Lot0094760.1|Lot0008130.1|Lot0134600.1|Lot0053900.1|Lot0163560.1|Lot0120480.1|Lot0149730.1|Lot0043020.1	dre:553740|dre:100149100|dre:30607|dre:562469|dre:352938|dre:448841|dre:102216340|dre:567241|dre:100001424|dre:553740|dre:402917|dre:492486|	553740|100149100|30607|562469|352938|448841|102216340|567241|100001424|553740|402917|492486|	http://www.genome.jp/kegg-bin/show_pathway?dre04080/dre:567241%09red/dre:100149100%09red/dre:100001424%09red/dre:102216340%09red/dre:448841%09red/dre:492486%09red/dre:402917%09red/dre:352938%09red/dre:553740%09red/dre:30607%09red/dre:562469%09red

## Sheet: S12povsS12PBS_up genes_GO
#Term	Database	ID	Input number	Background number	P-Value	Corrected P-Value	Input	KEGG_ID/KO	Entrez_ID	Hyperlink
RIG-I-like receptor signaling pathway	KEGG PATHWAY	dre04622	15	59	1.01343e-10	7.39807e-09	Lot0018030.1|Lot0049250.1|Lot0168150.1|Novel01666|Lot0128700.1|Novel00793|Lot0180270.1|Lot0187630.1|Lot0113280.1|Novel01736|Lot0053440.1|Lot0159050.1|Lot0055030.1|Lot0048420.1|Lot0026810.1	dre:406463|dre:100148871|dre:565759|dre:564854|dre:406377|dre:393144|dre:393144|dre:557302|dre:393287|dre:445373|dre:561108|dre:58022|dre:557526|dre:360134|dre:393650|	406463|100148871|565759|564854|406377|393144|393144|557302|393287|445373|561108|58022|557526|360134|393650|	http://www.genome.jp/kegg-bin/show_pathway?dre04622/dre:393287%09red/dre:557526%09red/dre:393650%09red/dre:561108%09red/dre:557302%09red/dre:406463%09red/dre:564854%09red/dre:445373%09red/dre:58022%09red/dre:565759%09red/dre:406377%09red/dre:360134%09red/dre:393144%09red/dre:100148871%09red
Herpes simplex infection	KEGG PATHWAY	dre05168	23	182	3.29391e-10	1.20228e-08	Lot0109430.1|Lot0113280.1|Novel01736|Lot0159050.1|Lot0086680.1|Lot0055030.1|Lot0108720.1|Lot0024910.1|Novel01666|Lot0115820.1|Lot0064520.1|Lot0026810.1|Lot0018030.1|Lot0012910.1|Lot0168150.1|Lot0115790.1|Lot0198010.1|Lot0201420.1|Lot0102350.1|Lot0048420.1|Lot0167880.1|Lot0187630.1|Lot0102360.1	dre:393557|dre:393287|dre:445373|dre:58022|dre:30768|dre:557526|dre:368771|dre:100333043|dre:564854|dre:777653|dre:140621|dre:393650|dre:406463|dre:768248|dre:565759|dre:619391|dre:100001092|dre:403013|dre:566604|dre:360134|dre:30768|dre:557302|dre:566604|	393557|393287|445373|58022|30768|557526|368771|100333043|564854|777653|140621|393650|406463|768248|565759|619391|100001092|403013|566604|360134|30768|557302|566604|	http://www.genome.jp/kegg-bin/show_pathway?dre05168/dre:393287%09red/dre:140621%09red/dre:393650%09red/dre:777653%09red/dre:393557%09red/dre:360134%09red/dre:557302%09red/dre:768248%09red/dre:406463%09red/dre:564854%09red/dre:619391%09red/dre:100333043%09red/dre:557526%09red/dre:566604%09red/dre:58022%09red/dre:403013%09red/dre:368771%09red/dre:565759%09red/dre:100001092%09red/dre:445373%09red/dr…
Apoptosis	KEGG PATHWAY	dre04210	16	98	6.97887e-09	1.69819e-07	Lot0018030.1|Lot0012910.1|Lot0172000.1|Lot0117580.1|Lot0113280.1|Lot0072600.1|Lot0187630.1|Lot0196580.1|Lot0083620.1|Lot0159050.1|Lot0049600.1|Lot0130400.1|Lot0064520.1|Lot0102360.1|Lot0102350.1|Lot0055030.1	dre:406463|dre:768248|dre:553634|dre:559425|dre:393287|dre:373108|dre:557302|dre:436904|dre:373107|dre:58022|dre:58081|dre:373114|dre:140621|dre:566604|dre:566604|dre:557526|	406463|768248|553634|559425|393287|373108|557302|436904|373107|58022|58081|373114|140621|566604|566604|557526|	http://www.genome.jp/kegg-bin/show_pathway?dre04210/dre:373107%09red/dre:393287%09red/dre:140621%09red/dre:373114%09red/dre:58081%09red/dre:557302%09red/dre:768248%09red/dre:436904%09red/dre:406463%09red/dre:373108%09red/dre:553634%09red/dre:557526%09red/dre:566604%09red/dre:58022%09red/dre:559425%09red
Toll-like receptor signaling pathway	KEGG PATHWAY	dre04620	14	103	4.70869e-07	8.59336e-06	Lot0167880.1|Lot0018030.1|Lot0113280.1|Lot0115790.1|Lot0037810.1|Lot0187630.1|Novel01666|Novel01736|Lot0099240.1|Lot0159050.1|Lot0115820.1|Lot0086680.1|Lot0048420.1|Lot0026810.1	dre:30768|dre:406463|dre:393287|dre:619391|dre:100270764|dre:557302|dre:564854|dre:445373|dre:563727|dre:58022|dre:777653|dre:30768|dre:360134|dre:393650|	30768|406463|393287|619391|100270764|557302|564854|445373|563727|58022|777653|30768|360134|393650|	http://www.genome.jp/kegg-bin/show_pathway?dre04620/dre:393287%09red/dre:445373%09red/dre:393650%09red/dre:563727%09red/dre:777653%09red/dre:360134%09red/dre:557302%09red/dre:406463%09red/dre:564854%09red/dre:619391%09red/dre:58022%09red/dre:100270764%09red/dre:30768%09red
p53 signaling pathway	KEGG PATHWAY	dre04115	10	73	1.97569e-05	0.000288451	Lot0012910.1|Lot0045800.1|Lot0117580.1|Novel02001|Lot0187630.1|Lot0159050.1|Lot0064520.1|Lot0049600.1|Lot0102360.1|Lot0102350.1	dre:768248|dre:403079|dre:559425|dre:431763|dre:557302|dre:58022|dre:140621|dre:58081|dre:566604|dre:566604|	768248|403079|559425|431763|557302|58022|140621|58081|566604|566604|	http://www.genome.jp/kegg-bin/show_pathway?dre04115/dre:140621%09red/dre:403079%09red/dre:431763%09red/dre:58081%09red/dre:557302%09red/dre:768248%09red/dre:566604%09red/dre:58022%09red/dre:559425%09red
NOD-like receptor signaling pathway	KEGG PATHWAY	dre04621	8	48	3.89889e-05	0.000474364	Lot0018030.1|Lot0101360.1|Lot0113280.1|Lot0187630.1|Lot0173850.1|Lot0193640.1|Lot0083620.1|Lot0159050.1	dre:406463|dre:30591|dre:393287|dre:557302|dre:373874|dre:561595|dre:373107|dre:58022|	406463|30591|393287|557302|373874|561595|373107|58022|	http://www.genome.jp/kegg-bin/show_pathway?dre04621/dre:373107%09red/dre:393287%09red/dre:373874%09red/dre:561595%09red/dre:557302%09red/dre:406463%09red/dre:58022%09red/dre:30591%09red
Jak-STAT signaling pathway	KEGG PATHWAY	dre04630	12	122	6.09696e-05	0.000635826	Lot0167880.1|Lot0058600.1|Lot0115800.1|Lot0201420.1|Novel01736|Lot0035420.1|Lot0115820.1|Lot0115790.1|Lot0086680.1|Lot0049320.1|Lot0048420.1|Lot0033500.1	dre:30768|dre:445073|dre:797527|dre:403013|dre:445373|dre:553957|dre:777653|dre:619391|dre:30768|dre:30767|dre:360134|dre:767678|	30768|445073|797527|403013|445373|553957|777653|619391|30768|30767|360134|767678|	http://www.genome.jp/kegg-bin/show_pathway?dre04630/dre:445373%09red/dre:797527%09red/dre:30767%09red/dre:777653%09red/dre:360134%09red/dre:619391%09red/dre:767678%09red/dre:403013%09red/dre:553957%09red/dre:445073%09red/dre:30768%09red
Cytosolic DNA-sensing pathway	KEGG PATHWAY	dre04623	6	39	0.000541205	0.0049385	Lot0018030.1|Lot0113280.1|Lot0022440.1|Novel01666|Lot0048420.1|Lot0026810.1	dre:406463|dre:393287|dre:58119|dre:564854|dre:360134|dre:393650|	406463|393287|58119|564854|360134|393650|	http://www.genome.jp/kegg-bin/show_pathway?dre04623/dre:393287%09red/dre:393650%09red/dre:360134%09red/dre:406463%09red/dre:564854%09red/dre:58119%09red
Cytokine-cytokine receptor interaction	KEGG PATHWAY	dre04060	11	161	0.00211799	0.0171793	Lot0012910.1|Lot0115800.1|Lot0201150.1|Lot0037810.1|Novel01736|Lot0024160.1|Lot0035420.1|Lot0115820.1|Lot0115790.1|Lot0119170.1|Lot0048420.1	dre:768248|dre:797527|dre:561268|dre:100270764|dre:445373|dre:654692|dre:553957|dre:777653|dre:619391|dre:407674|dre:360134|	768248|797527|561268|100270764|445373|654692|553957|777653|619391|407674|360134|	http://www.genome.jp/kegg-bin/show_pathway?dre04060/dre:445373%09red/dre:797527%09red/dre:777653%09red/dre:654692%09red/dre:360134%09red/dre:561268%09red/dre:768248%09red/dre:619391%09red/dre:407674%09red/dre:100270764%09red/dre:553957%09red
Proteasome	KEGG PATHWAY	dre03050	6	56	0.00294879	0.0215261	Lot0201400.1|Lot0035560.1|Lot0033890.1|Lot0172970.1|Lot0108710.1|Lot0069360.1	dre:30647|dre:403011|dre:436820|dre:83917|dre:30665|dre:554153|	30647|403011|436820|83917|30665|554153|	http://www.genome.jp/kegg-bin/show_pathway?dre03050/dre:83917%09red/dre:403011%09red/dre:30665%09red/dre:30647%09red/dre:554153%09red/dre:436820%09red
Drug metabolism - other enzymes	KEGG PATHWAY	dre00983	5	40	0.00359441	0.0238538	Lot0126670.1|Lot0060920.1|Lot0038870.1|Lot0162090.1|Lot0166590.1	dre:317745|dre:447928|dre:558466|dre:445194|dre:437016|	317745|447928|558466|445194|437016|	http://www.genome.jp/kegg-bin/show_pathway?dre00983/dre:445194%09red/dre:558466%09red/dre:317745%09red/dre:437016%09red/dre:447928%09red
Ubiquitin mediated proteolysis	KEGG PATHWAY	dre04120	8	137	0.0189728	0.115418	Lot0058600.1|Lot0019440.1|Lot0068470.1|Lot0167970.1|Lot0056040.1|Lot0083620.1|Lot0072600.1|Lot0109790.1	dre:445073|dre:557513|dre:445100|dre:325470|dre:100000479|dre:373107|dre:373108|dre:100001302|	445073|557513|445100|325470|100000479|373107|373108|100001302|	http://www.genome.jp/kegg-bin/show_pathway?dre04120/dre:373107%09red/dre:445100%09red/dre:100001302%09red/dre:373108%09red/dre:100000479%09red/dre:325470%09red/dre:557513%09red/dre:445073%09red
Protein processing in endoplasmic reticulum	KEGG PATHWAY	dre04141	9	184	0.0346922	0.191056	Lot0101360.1|Lot0056040.1|Lot0117780.1|Lot0010590.1|Lot0106650.1|Lot0068470.1|Lot0198010.1|Lot0049600.1|Lot0055030.1	dre:30591|dre:100000479|dre:326710|dre:334337|dre:378851|dre:445100|dre:100001092|dre:58081|dre:557526|	30591|100000479|326710|334337|378851|445100|100001092|58081|557526|	http://www.genome.jp/kegg-bin/show_pathway?dre04141/dre:445100%09red/dre:58081%09red/dre:334337%09red/dre:326710%09red/dre:100000479%09red/dre:557526%09red/dre:30591%09red/dre:100001092%09red/dre:378851%09red
Nicotinate and nicotinamide metabolism	KEGG PATHWAY	dre00760	3	29	0.036641	0.191056	Lot0174980.1|Lot0167820.1|Lot0074010.1	dre:100330160|dre:570457|dre:324211|	100330160|570457|324211|	http://www.genome.jp/kegg-bin/show_pathway?dre00760/dre:570457%09red/dre:324211%09red/dre:100330160%09red
MAPK signaling pathway	KEGG PATHWAY	dre04010	13	320	0.0447648	0.217855	Lot0037560.1|Lot0149500.1|Lot0012910.1|Novel02001|Lot0113280.1|Lot0215350.1|Lot0140050.1|Lot0064520.1|Lot0099240.1|Novel00869|Lot0102360.1|Lot0102350.1|Lot0055030.1	dre:405791|dre:415100|dre:768248|dre:431763|dre:393287|dre:559247|dre:790934|dre:140621|dre:563727|dre:795414|dre:566604|dre:566604|dre:557526|	405791|415100|768248|431763|393287|559247|790934|140621|563727|795414|566604|566604|557526|	http://www.genome.jp/kegg-bin/show_pathway?dre04010/dre:559247%09red/dre:140621%09red/dre:790934%09red/dre:431763%09red/dre:393287%09red/dre:563727%09red/dre:768248%09red/dre:415100%09red/dre:557526%09red/dre:566604%09red/dre:405791%09red/dre:795414%09red
ABC transporters	KEGG PATHWAY	dre02010	3	36	0.0601109	0.274256	Lot0024910.1|Lot0108720.1|Lot0086070.1	dre:100333043|dre:368771|dre:735312|	100333043|368771|735312|	http://www.genome.jp/kegg-bin/show_pathway?dre02010/dre:368771%09red/dre:735312%09red/dre:100333043%09red
Intestinal immune network for IgA production	KEGG PATHWAY	dre04672	3	38	0.0678404	0.291315	Lot0037810.1|Lot0201150.1|Lot0035420.1	dre:100270764|dre:561268|dre:553957|	100270764|561268|553957|	http://www.genome.jp/kegg-bin/show_pathway?dre04672/dre:100270764%09red/dre:553957%09red/dre:561268%09red
Primary bile acid biosynthesis	KEGG PATHWAY	dre00120	2	19	0.0832816	0.337753	Lot0080500.1|Lot0173390.1	dre:494109|dre:327462|	494109|327462|	http://www.genome.jp/kegg-bin/show_pathway?dre00120/dre:494109%09red/dre:327462%09red
Ribosome biogenesis in eukaryotes	KEGG PATHWAY	dre03008	4	78	0.120401	0.462592	Lot0143460.1|Lot0072620.1|Lot0129080.1|Lot0013610.1	dre:394008|dre:751738|dre:494152|dre:406805|	394008|751738|494152|406805|	http://www.genome.jp/kegg-bin/show_pathway?dre03008/dre:751738%09red/dre:494152%09red/dre:406805%09red/dre:394008%09red
Caffeine metabolism	KEGG PATHWAY	dre00232	1	5	0.13046	0.476177	Lot0162090.1	dre:445194|	445194|	http://www.genome.jp/kegg-bin/show_pathway?dre00232/dre:445194%09red
Dorso-ventral axis formation	KEGG PATHWAY	dre04320	2	27	0.143163	0.480755	Lot0204640.1|Lot0038200.1	dre:114444|dre:100009655|	114444|100009655|	http://www.genome.jp/kegg-bin/show_pathway?dre04320/dre:100009655%09red/dre:114444%09red
Adipocytokine signaling pathway	KEGG PATHWAY	dre04920	4	84	0.144885	0.480755	Lot0018030.1|Lot0113280.1|Lot0049320.1|Lot0055030.1	dre:406463|dre:393287|dre:30767|dre:557526|	406463|393287|30767|557526|	http://www.genome.jp/kegg-bin/show_pathway?dre04920/dre:393287%09red/dre:557526%09red/dre:406463%09red/dre:30767%09red
Vitamin B6 metabolism	KEGG PATHWAY	dre00750	1	9	0.207864	0.659741	Lot0167820.1	dre:570457|	570457|	http://www.genome.jp/kegg-bin/show_pathway?dre00750/dre:570457%09red
FoxO signaling pathway	KEGG PATHWAY	dre04068	6	170	0.220227	0.669857	Lot0155910.1|Novel02001|Lot0113280.1|Lot0035420.1|Lot0049320.1|Lot0019170.1	dre:564523|dre:431763|dre:393287|dre:553957|dre:30767|dre:324140|	564523|431763|393287|553957|30767|324140|	http://www.genome.jp/kegg-bin/show_pathway?dre04068/dre:393287%09red/dre:324140%09red/dre:431763%09red/dre:30767%09red/dre:553957%09red/dre:564523%09red
Retinol metabolism	KEGG PATHWAY	dre00830	2	41	0.2605	0.760661	Lot0167820.1|Lot0187950.1	dre:570457|dre:562840|	570457|562840|	http://www.genome.jp/kegg-bin/show_pathway?dre00830/dre:570457%09red/dre:562840%09red
RNA degradation	KEGG PATHWAY	dre03018	3	81	0.305176	0.85684	Lot0143460.1|Lot0162060.1|Lot0191080.1	dre:394008|dre:568678|dre:100332172|	394008|568678|100332172|	http://www.genome.jp/kegg-bin/show_pathway?dre03018/dre:100332172%09red/dre:394008%09red/dre:568678%09red
Tryptophan metabolism	KEGG PATHWAY	dre00380	2	49	0.328886	0.88921	Lot0167820.1|Lot0113760.1	dre:570457|dre:101885014|	570457|101885014|	http://www.genome.jp/kegg-bin/show_pathway?dre00380/dre:101885014%09red/dre:570457%09red
mRNA surveillance pathway	KEGG PATHWAY	dre03015	3	90	0.362056	0.943931	Lot0068020.1|Lot0072620.1|Lot0034480.1	dre:450021|dre:751738|dre:541389|	450021|751738|541389|	http://www.genome.jp/kegg-bin/show_pathway?dre03015/dre:751738%09red/dre:450021%09red/dre:541389%09red
Pyrimidine metabolism	KEGG PATHWAY	dre00240	3	105	0.454737	0.998349	Lot0060920.1|Lot0038870.1|Lot0166590.1	dre:447928|dre:558466|dre:437016|	447928|558466|437016|	http://www.genome.jp/kegg-bin/show_pathway?dre00240/dre:558466%09red/dre:437016%09red/dre:447928%09red
Regulation of autophagy	KEGG PATHWAY	dre04140	1	28	0.491498	0.998349	Lot0048420.1	dre:360134|	360134|	http://www.genome.jp/kegg-bin/show_pathway?dre04140/dre:360134%09red
Phagosome	KEGG PATHWAY	dre04145	4	164	0.543558	0.998349	Lot0024910.1|Lot0109430.1|Lot0108720.1|Lot0116930.1	dre:100333043|dre:393557|dre:368771|dre:562943|	100333043|393557|368771|562943|	http://www.genome.jp/kegg-bin/show_pathway?dre04145/dre:368771%09red/dre:393557%09red/dre:562943%09red/dre:100333043%09red
Tyrosine metabolism	KEGG PATHWAY	dre00350	1	33	0.547536	0.998349	Lot0167820.1	dre:570457|	570457|	http://www.genome.jp/kegg-bin/show_pathway?dre00350/dre:570457%09red
Porphyrin and chlorophyll metabolism	KEGG PATHWAY	dre00860	1	34	0.557982	0.998349	Lot0136000.1	dre:84702|	84702|	http://www.genome.jp/kegg-bin/show_pathway?dre00860/dre:84702%09red
ECM-receptor interaction	KEGG PATHWAY	dre04512	2	80	0.566615	0.998349	Lot0216350.1|Lot0151350.1	dre:564005|dre:568593|	564005|568593|	http://www.genome.jp/kegg-bin/show_pathway?dre04512/dre:568593%09red/dre:564005%09red
Base excision repair	KEGG PATHWAY	dre03410	1	38	0.597418	0.998349	Lot0147350.1	dre:570901|	570901|	http://www.genome.jp/kegg-bin/show_pathway?dre03410/dre:570901%09red
Ether lipid metabolism	KEGG PATHWAY	dre00565	1	39	0.606717	0.998349	Lot0181820.1	dre:571938|	571938|	http://www.genome.jp/kegg-bin/show_pathway?dre00565/dre:571938%09red
Drug metabolism - cytochrome P450	KEGG PATHWAY	dre00982	1	39	0.606717	0.998349	Lot0167820.1	dre:570457|	570457|	http://www.genome.jp/kegg-bin/show_pathway?dre00982/dre:570457%09red
DNA replication	KEGG PATHWAY	dre03030	1	39	0.606717	0.998349	Lot0150250.1	dre:564982|	564982|	http://www.genome.jp/kegg-bin/show_pathway?dre03030/dre:564982%09red
Cell adhesion molecules (CAMs)	KEGG PATHWAY	dre04514	3	135	0.61961	0.998349	Lot0109430.1|Lot0037810.1|Lot0151350.1	dre:393557|dre:100270764|dre:568593|	393557|100270764|568593|	http://www.genome.jp/kegg-bin/show_pathway?dre04514/dre:100270764%09red/dre:393557%09red/dre:568593%09red
Peroxisome	KEGG PATHWAY	dre04146	2	89	0.623468	0.998349	Lot0094480.1|Lot0055380.1	dre:334644|dre:449545|	334644|449545|	http://www.genome.jp/kegg-bin/show_pathway?dre04146/dre:334644%09red/dre:449545%09red
Phosphatidylinositol signaling system	KEGG PATHWAY	dre04070	2	90	0.629417	0.998349	Lot0024710.1|Novel01867	dre:557324|dre:100148744|	557324|100148744|	http://www.genome.jp/kegg-bin/show_pathway?dre04070/dre:100148744%09red/dre:557324%09red
Cell cycle	KEGG PATHWAY	dre04110	3	141	0.648255	0.998349	Lot0189130.1|Lot0150250.1|Novel02001	dre:101885420|dre:564982|dre:431763|	101885420|564982|431763|	http://www.genome.jp/kegg-bin/show_pathway?dre04110/dre:101885420%09red/dre:564982%09red/dre:431763%09red
Cysteine and methionine metabolism	KEGG PATHWAY	dre00270	1	44	0.650094	0.998349	Lot0066260.1	dre:100002302|	100002302|	http://www.genome.jp/kegg-bin/show_pathway?dre00270/dre:100002302%09red
Cardiac muscle contraction	KEGG PATHWAY	dre04260	2	97	0.669026	0.998349	Lot0037560.1|Lot0000180.1	dre:405791|dre:30324|	405791|30324|	http://www.genome.jp/kegg-bin/show_pathway?dre04260/dre:30324%09red/dre:405791%09red
Glycerophospholipid metabolism	KEGG PATHWAY	dre00564	2	97	0.669026	0.998349	Lot0024710.1|Lot0181820.1	dre:557324|dre:571938|	557324|571938|	http://www.genome.jp/kegg-bin/show_pathway?dre00564/dre:571938%09red/dre:557324%09red
Valine, leucine and isoleucine degradation	KEGG PATHWAY	dre00280	1	49	0.688702	0.998349	Lot0167820.1	dre:570457|	570457|	http://www.genome.jp/kegg-bin/show_pathway?dre00280/dre:570457%09red
N-Glycan biosynthesis	KEGG PATHWAY	dre00510	1	49	0.688702	0.998349	Lot0060890.1	dre:474331|	474331|	http://www.genome.jp/kegg-bin/show_pathway?dre00510/dre:474331%09red
Salmonella infection	KEGG PATHWAY	dre05132	2	101	0.690088	0.998349	Lot0095750.1|Lot0141630.1	dre:562365|dre:564823|	562365|564823|	http://www.genome.jp/kegg-bin/show_pathway?dre05132/dre:562365%09red/dre:564823%09red
Glutathione metabolism	KEGG PATHWAY	dre00480	1	50	0.695899	0.998349	Lot0151000.1	dre:450084|	450084|	http://www.genome.jp/kegg-bin/show_pathway?dre00480/dre:450084%09red
RNA transport	KEGG PATHWAY	dre03013	3	155	0.709027	0.998349	Lot0072620.1|Lot0009610.1|Lot0179020.1	dre:751738|dre:445110|dre:767677|	751738|445110|767677|	http://www.genome.jp/kegg-bin/show_pathway?dre03013/dre:751738%09red/dre:445110%09red/dre:767677%09red
Fanconi anemia pathway	KEGG PATHWAY	dre03460	1	52	0.709798	0.998349	Lot0037120.1	dre:565685|	565685|	http://www.genome.jp/kegg-bin/show_pathway?dre03460/dre:565685%09red
Notch signaling pathway	KEGG PATHWAY	dre04330	1	58	0.74781	0.998349	Lot0147290.1	dre:334026|	334026|	http://www.genome.jp/kegg-bin/show_pathway?dre04330/dre:334026%09red
Glycerolipid metabolism	KEGG PATHWAY	dre00561	1	59	0.753644	0.998349	Lot0024710.1	dre:557324|	557324|	http://www.genome.jp/kegg-bin/show_pathway?dre00561/dre:557324%09red
Amino sugar and nucleotide sugar metabolism	KEGG PATHWAY	dre00520	1	59	0.753644	0.998349	Novel01448	dre:406819|	406819|	http://www.genome.jp/kegg-bin/show_pathway?dre00520/dre:406819%09red
Sphingolipid metabolism	KEGG PATHWAY	dre00600	1	62	0.770352	0.998349	Lot0091170.1	dre:567592|	567592|	http://www.genome.jp/kegg-bin/show_pathway?dre00600/dre:567592%09red
Aminoacyl-tRNA biosynthesis	KEGG PATHWAY	dre00970	1	62	0.770352	0.998349	Lot0136900.1	dre:337230|	337230|	http://www.genome.jp/kegg-bin/show_pathway?dre00970/dre:337230%09red
Endocytosis	KEGG PATHWAY	dre04144	5	286	0.804369	0.998349	Lot0133290.1|Lot0109430.1|Lot0189550.1|Lot0116930.1|Lot0193500.1	dre:445397|dre:393557|dre:559483|dre:562943|dre:404040|	445397|393557|559483|562943|404040|	http://www.genome.jp/kegg-bin/show_pathway?dre04144/dre:404040%09red/dre:393557%09red/dre:445397%09red/dre:562943%09red/dre:559483%09red
Inositol phosphate metabolism	KEGG PATHWAY	dre00562	1	71	0.813998	0.998349	Novel01867	dre:100148744|	100148744|	http://www.genome.jp/kegg-bin/show_pathway?dre00562/dre:100148744%09red
Vascular smooth muscle contraction	KEGG PATHWAY	dre04270	2	143	0.850842	0.998349	Lot0037560.1|Lot0088310.1	dre:405791|dre:114550|	405791|114550|	http://www.genome.jp/kegg-bin/show_pathway?dre04270/dre:114550%09red/dre:405791%09red
Calcium signaling pathway	KEGG PATHWAY	dre04020	4	263	0.867288	0.998349	Lot0037560.1|Lot0035710.1|Lot0088310.1|Lot0090600.1	dre:405791|dre:735302|dre:114550|dre:387298|	405791|735302|114550|387298|	http://www.genome.jp/kegg-bin/show_pathway?dre04020/dre:114550%09red/dre:405791%09red/dre:387298%09red/dre:735302%09red
VEGF signaling pathway	KEGG PATHWAY	dre04370	1	86	0.869144	0.998349	Lot0140050.1	dre:790934|	790934|	http://www.genome.jp/kegg-bin/show_pathway?dre04370/dre:790934%09red
TGF-beta signaling pathway	KEGG PATHWAY	dre04350	1	97	0.898917	0.998349	Lot0088150.1	dre:30628|	30628|	http://www.genome.jp/kegg-bin/show_pathway?dre04350/dre:30628%09red
Progesterone-mediated oocyte maturation	KEGG PATHWAY	dre04914	1	110	0.925519	0.998349	Lot0101360.1	dre:30591|	30591|	http://www.genome.jp/kegg-bin/show_pathway?dre04914/dre:30591%09red
Purine metabolism	KEGG PATHWAY	dre00230	2	187	0.934607	0.998349	Lot0126670.1|Lot0065490.1	dre:317745|dre:565706|	317745|565706|	http://www.genome.jp/kegg-bin/show_pathway?dre00230/dre:565706%09red/dre:317745%09red
Focal adhesion	KEGG PATHWAY	dre04510	3	251	0.934998	0.998349	Lot0216350.1|Lot0083620.1|Lot0072600.1	dre:564005|dre:373107|dre:373108|	564005|373107|373108|	http://www.genome.jp/kegg-bin/show_pathway?dre04510/dre:373107%09red/dre:564005%09red/dre:373108%09red
GnRH signaling pathway	KEGG PATHWAY	dre04912	1	121	0.942495	0.998349	Lot0037560.1	dre:405791|	405791|	http://www.genome.jp/kegg-bin/show_pathway?dre04912/dre:405791%09red
Adrenergic signaling in cardiomyocytes	KEGG PATHWAY	dre04261	2	199	0.948172	0.998349	Lot0037560.1|Lot0000180.1	dre:405791|dre:30324|	405791|30324|	http://www.genome.jp/kegg-bin/show_pathway?dre04261/dre:30324%09red/dre:405791%09red
Lysosome	KEGG PATHWAY	dre04142	1	144	0.966542	0.998349	Lot0096280.1	dre:100000085|	100000085|	http://www.genome.jp/kegg-bin/show_pathway?dre04142/dre:100000085%09red
Tight junction	KEGG PATHWAY	dre04530	1	174	0.983517	0.998349	Lot0215350.1	dre:559247|	559247|	http://www.genome.jp/kegg-bin/show_pathway?dre04530/dre:559247%09red
Insulin signaling pathway	KEGG PATHWAY	dre04910	1	176	0.984278	0.998349	Lot0058600.1	dre:445073|	445073|	http://www.genome.jp/kegg-bin/show_pathway?dre04910/dre:445073%09red
Neuroactive ligand-receptor interaction	KEGG PATHWAY	dre04080	3	416	0.996921	0.998349	Lot0035710.1|Lot0088310.1|Lot0090600.1	dre:735302|dre:114550|dre:387298|	735302|114550|387298|	http://www.genome.jp/kegg-bin/show_pathway?dre04080/dre:114550%09red/dre:387298%09red/dre:735302%09red
Metabolic pathways	KEGG PATHWAY	dre01100	17	1269	0.997043	0.998349	Lot0126670.1|Lot0167820.1|Lot0113760.1|Lot0181820.1|Lot0066260.1|Lot0060920.1|Lot0151000.1|Lot0162090.1|Lot0091170.1|Lot0024710.1|Lot0074010.1|Lot0166590.1|Lot0174980.1|Lot0187950.1|Lot0038870.1|Lot0173390.1|Novel01867	dre:317745|dre:570457|dre:101885014|dre:571938|dre:100002302|dre:447928|dre:450084|dre:445194|dre:567592|dre:557324|dre:324211|dre:437016|dre:100330160|dre:562840|dre:558466|dre:327462|dre:100148744|	317745|570457|101885014|571938|100002302|447928|450084|445194|567592|557324|324211|437016|100330160|562840|558466|327462|100148744|	http://www.genome.jp/kegg-bin/show_pathway?dre01100/dre:101885014%09red/dre:570457%09red/dre:558466%09red/dre:437016%09red/dre:317745%09red/dre:557324%09red/dre:324211%09red/dre:567592%09red/dre:447928%09red/dre:445194%09red/dre:100148744%09red/dre:571938%09red/dre:562840%09red/dre:327462%09red/dre:450084%09red/dre:100330160%09red/dre:100002302%09red
Regulation of actin cytoskeleton	KEGG PATHWAY	dre04810	1	271	0.998349	0.998349	Lot0053230.1	dre:323285|	323285|	http://www.genome.jp/kegg-bin/show_pathway?dre04810/dre:323285%09red

## Sheet: S12povsS12PBS_down genes_GO
#Term	Database	ID	Input number	Background number	P-Value	Corrected P-Value	Input	KEGG_ID/KO	Entrez_ID	Hyperlink
Focal adhesion	KEGG PATHWAY	dre04510	43	251	3.81682e-13	3.3588e-11	Lot0203720.1|Novel01159|Novel02942|Lot0033620.1|Lot0032040.1|Lot0163860.1|Lot0198120.1|Lot0101070.1|Lot0121350.1|Lot0157800.1|Lot0167930.1|Lot0061960.1|Lot0065010.1|Lot0103950.1|Novel00167|Lot0068070.1|Lot0148840.1|Lot0071520.1|Novel02275|Lot0052160.1|Lot0203020.1|Lot0067610.1|Lot0206230.1|Lot0016570.1|Lot0171240.1|Lot0111600.1|Lot0153640.1|Lot0115970.1|Lot0006670.1|Lot0043910.1|Lot0018970.1|Lot0…	dre:550487|dre:286832|dre:323818|dre:100048921|dre:386705|dre:100004299|dre:100535241|dre:799608|dre:566796|dre:337158|dre:553355|dre:100005469|dre:57935|dre:101885790|dre:494453|dre:323588|dre:100334431|dre:317747|dre:492576|dre:554230|dre:386787|dre:798657|dre:101885790|dre:100049705|dre:394012|dre:378478|dre:286832|dre:556874|dre:574422|dre:30121|dre:558154|dre:286830|dre:562496|dre:386787|dre…	550487|286832|323818|100048921|386705|100004299|100535241|799608|566796|337158|553355|100005469|57935|101885790|494453|323588|100334431|317747|492576|554230|386787|798657|101885790|100049705|394012|378478|286832|556874|574422|30121|558154|286830|562496|386787|567771|100001836|322221|336471|569755|541320|554269|561901|570288|	http://www.genome.jp/kegg-bin/show_pathway?dre04510/dre:101885790%09red/dre:798657%09red/dre:799608%09red/dre:569755%09red/dre:286830%09red/dre:286832%09red/dre:100535241%09red/dre:566796%09red/dre:100005469%09red/dre:567771%09red/dre:336471%09red/dre:317747%09red/dre:554269%09red/dre:100048921%09red/dre:322221%09red/dre:337158%09red/dre:386705%09red/dre:554230%09red/dre:394012%09red/dre:574422%0…
ECM-receptor interaction	KEGG PATHWAY	dre04512	23	80	2.34858e-11	1.03338e-09	Novel01159|Lot0198120.1|Lot0121350.1|Lot0157800.1|Lot0167930.1|Lot0061960.1|Lot0203020.1|Lot0016570.1|Lot0171240.1|Lot0153640.1|Lot0115970.1|Lot0158920.1|Lot0148840.1|Lot0168510.1|Lot0104120.1|Lot0091450.1|Lot0076030.1|Lot0093250.1|Lot0215680.1|Lot0158910.1|Lot0171400.1|Lot0167910.1|Lot0016480.1	dre:286832|dre:100535241|dre:566796|dre:337158|dre:553355|dre:100005469|dre:386787|dre:100049705|dre:394012|dre:286832|dre:556874|dre:567771|dre:100334431|dre:286830|dre:562496|dre:386787|dre:100001836|dre:336471|dre:565373|dre:569755|dre:541320|dre:554269|dre:561901|	286832|100535241|566796|337158|553355|100005469|386787|100049705|394012|286832|556874|567771|100334431|286830|562496|386787|100001836|336471|565373|569755|541320|554269|561901|	http://www.genome.jp/kegg-bin/show_pathway?dre04512/dre:100001836%09red/dre:386787%09red/dre:562496%09red/dre:556874%09red/dre:565373%09red/dre:100049705%09red/dre:337158%09red/dre:286830%09red/dre:569755%09red/dre:561901%09red/dre:394012%09red/dre:100535241%09red/dre:286832%09red/dre:553355%09red/dre:541320%09red/dre:566796%09red/dre:100005469%09red/dre:567771%09red/dre:100334431%09red/dre:33647…
Vascular smooth muscle contraction	KEGG PATHWAY	dre04270	21	143	4.06845e-06	0.000119341	Lot0114190.1|Lot0114550.1|Lot0103950.1|Lot0141270.1|Lot0027410.1|Lot0071520.1|Novel02275|Lot0132410.1|Lot0061590.1|Lot0099840.1|Novel02697|Lot0065240.1|Lot0098980.1|Lot0147220.1|Lot0104720.1|Lot0206230.1|Lot0163930.1|Lot0036950.1|Lot0131810.1|Lot0105430.1|Lot0097740.1	dre:568614|dre:100150304|dre:101885790|dre:100149100|dre:322909|dre:317747|dre:492576|dre:562619|dre:445508|dre:436966|dre:563724|dre:503589|dre:100001532|dre:100149388|dre:100333702|dre:101885790|dre:561406|dre:560807|dre:100332055|dre:561701|dre:560653|	568614|100150304|101885790|100149100|322909|317747|492576|562619|445508|436966|563724|503589|100001532|100149388|100333702|101885790|561406|560807|100332055|561701|560653|	http://www.genome.jp/kegg-bin/show_pathway?dre04270/dre:100001532%09red/dre:492576%09red/dre:101885790%09red/dre:317747%09red/dre:100149388%09red/dre:560653%09red/dre:503589%09red/dre:563724%09red/dre:560807%09red/dre:100332055%09red/dre:100150304%09red/dre:100333702%09red/dre:100149100%09red/dre:568614%09red/dre:322909%09red/dre:561406%09red/dre:436966%09red/dre:562619%09red/dre:445508%09red/dre…
Regulation of actin cytoskeleton	KEGG PATHWAY	dre04810	26	271	0.000262778	0.00578111	Lot0161820.1|Lot0059720.1|Lot0032040.1|Lot0105950.1|Lot0061960.1|Lot0065010.1|Lot0103950.1|Lot0068070.1|Lot0071520.1|Novel02275|Lot0001780.1|Lot0112010.1|Lot0203020.1|Lot0067610.1|Lot0206230.1|Lot0171240.1|Lot0111600.1|Lot0065240.1|Lot0091450.1|Lot0076030.1|Lot0078770.1|Lot0187350.1|Lot0069650.1|Lot0163860.1|Lot0171400.1|Lot0014520.1	dre:494081|dre:321099|dre:386705|dre:30705|dre:100005469|dre:57935|dre:101885790|dre:323588|dre:317747|dre:492576|dre:100002928|dre:559017|dre:386787|dre:798657|dre:101885790|dre:394012|dre:378478|dre:503589|dre:386787|dre:100001836|dre:322221|dre:100000160|dre:563030|dre:100004299|dre:541320|dre:571679|	494081|321099|386705|30705|100005469|57935|101885790|323588|317747|492576|100002928|559017|386787|798657|101885790|394012|378478|503589|386787|100001836|322221|100000160|563030|100004299|541320|571679|	http://www.genome.jp/kegg-bin/show_pathway?dre04810/dre:101885790%09red/dre:798657%09red/dre:100005469%09red/dre:494081%09red/dre:322221%09red/dre:100004299%09red/dre:386705%09red/dre:394012%09red/dre:559017%09red/dre:100001836%09red/dre:386787%09red/dre:321099%09red/dre:317747%09red/dre:323588%09red/dre:541320%09red/dre:30705%09red/dre:503589%09red/dre:492576%09red/dre:100002928%09red/dre:57935%…
Cytokine-cytokine receptor interaction	KEGG PATHWAY	dre04060	18	161	0.000451884	0.00795316	Lot0186500.1|Lot0099020.1|Lot0043910.1|Lot0190090.1|Lot0094870.1|Lot0010810.1|Lot0060600.1|Novel00873|Lot0128610.1|Lot0091370.1|Lot0111600.1|Lot0149700.1|Lot0020010.1|Lot0067610.1|Lot0018970.1|Lot0052160.1|Lot0194760.1|Lot0068950.1	dre:566708|dre:100034523|dre:30121|dre:369195|dre:64274|dre:30742|dre:334010|dre:100535003|dre:100005081|dre:572204|dre:378478|dre:58145|dre:559725|dre:798657|dre:558154|dre:554230|dre:352944|dre:30739|	566708|100034523|30121|369195|64274|30742|334010|100535003|100005081|572204|378478|58145|559725|798657|558154|554230|352944|30739|	http://www.genome.jp/kegg-bin/show_pathway?dre04060/dre:572204%09red/dre:554230%09red/dre:369195%09red/dre:798657%09red/dre:559725%09red/dre:58145%09red/dre:100005081%09red/dre:566708%09red/dre:30742%09red/dre:30739%09red/dre:100535003%09red/dre:352944%09red/dre:334010%09red/dre:558154%09red/dre:100034523%09red/dre:30121%09red/dre:378478%09red/dre:64274%09red
Gap junction	KEGG PATHWAY	dre04540	13	128	0.00568571	0.0833904	Lot0114550.1|Lot0111600.1|Lot0067610.1|Novel02697|Lot0132410.1|Lot0036950.1|Lot0166520.1|Lot0012860.1|Lot0147220.1|Lot0184820.1|Lot0098980.1|Lot0104720.1|Lot0060560.1	dre:100150304|dre:378478|dre:798657|dre:563724|dre:562619|dre:560807|dre:80973|dre:394005|dre:100149388|dre:30236|dre:100001532|dre:100333702|dre:368461|	100150304|378478|798657|563724|562619|560807|80973|394005|100149388|30236|100001532|100333702|368461|	http://www.genome.jp/kegg-bin/show_pathway?dre04540/dre:100001532%09red/dre:563724%09red/dre:100149388%09red/dre:798657%09red/dre:394005%09red/dre:560807%09red/dre:100150304%09red/dre:368461%09red/dre:30236%09red/dre:80973%09red/dre:378478%09red/dre:562619%09red/dre:100333702%09red
Adherens junction	KEGG PATHWAY	dre04520	11	104	0.00807167	0.101472	Lot0001780.1|Lot0112380.1|Lot0078770.1|Lot0111070.1|Lot0006670.1|Lot0105950.1|Lot0093050.1|Lot0111600.1|Lot0113530.1|Lot0068950.1|Lot0065010.1	dre:100002928|dre:407620|dre:322221|dre:494038|dre:574422|dre:30705|dre:799867|dre:378478|dre:100002756|dre:30739|dre:57935|	100002928|407620|322221|494038|574422|30705|799867|378478|100002756|30739|57935|	http://www.genome.jp/kegg-bin/show_pathway?dre04520/dre:322221%09red/dre:799867%09red/dre:100002928%09red/dre:407620%09red/dre:57935%09red/dre:100002756%09red/dre:574422%09red/dre:30739%09red/dre:30705%09red/dre:494038%09red/dre:378478%09red
TGF-beta signaling pathway	KEGG PATHWAY	dre04350	10	97	0.0131402	0.144542	Lot0006770.1|Lot0137980.1|Lot0190090.1|Lot0099670.1|Lot0068950.1|Lot0010810.1|Lot0149700.1|Lot0016480.1|Lot0009630.1|Lot0003580.1	dre:30612|dre:64698|dre:369195|dre:503761|dre:30739|dre:30742|dre:58145|dre:561901|dre:100004116|dre:564395|	30612|64698|369195|503761|30739|30742|58145|561901|100004116|564395|	http://www.genome.jp/kegg-bin/show_pathway?dre04350/dre:564395%09red/dre:369195%09red/dre:58145%09red/dre:561901%09red/dre:30742%09red/dre:30739%09red/dre:100004116%09red/dre:30612%09red/dre:503761%09red/dre:64698%09red
Glycerolipid metabolism	KEGG PATHWAY	dre00561	7	59	0.0189396	0.185187	Lot0051260.1|Lot0117960.1|Lot0050350.1|Lot0102940.1|Lot0198130.1|Lot0009690.1|Lot0043350.1	dre:799805|dre:559124|dre:563806|dre:724010|dre:406265|dre:393096|dre:450083|	799805|559124|563806|724010|406265|393096|450083|	http://www.genome.jp/kegg-bin/show_pathway?dre00561/dre:724010%09red/dre:450083%09red/dre:393096%09red/dre:559124%09red/dre:799805%09red/dre:563806%09red/dre:406265%09red
Phosphatidylinositol signaling system	KEGG PATHWAY	dre04070	9	90	0.0213516	0.187894	Lot0068070.1|Lot0171960.1|Lot0061470.1|Lot0102940.1|Lot0147220.1|Lot0025140.1|Lot0098980.1|Lot0038710.1|Lot0136860.1	dre:323588|dre:568288|dre:565669|dre:724010|dre:100149388|dre:563543|dre:100001532|dre:373867|dre:555443|	323588|568288|565669|724010|100149388|563543|100001532|373867|555443|	http://www.genome.jp/kegg-bin/show_pathway?dre04070/dre:100001532%09red/dre:724010%09red/dre:563543%09red/dre:100149388%09red/dre:323588%09red/dre:555443%09red/dre:373867%09red/dre:568288%09red/dre:565669%09red
Mucin type O-Glycan biosynthesis	KEGG PATHWAY	dre00512	4	27	0.0377285	0.301828	Lot0093680.1|Novel01052|Lot0192020.1|Lot0005860.1	dre:503760|dre:100332076|dre:559736|dre:570248|	503760|100332076|559736|570248|	http://www.genome.jp/kegg-bin/show_pathway?dre00512/dre:559736%09red/dre:570248%09red/dre:503760%09red/dre:100332076%09red
Calcium signaling pathway	KEGG PATHWAY	dre04020	18	263	0.0444745	0.326147	Lot0114190.1|Lot0141270.1|Lot0171960.1|Novel02697|Novel02275|Lot0176370.1|Lot0147220.1|Lot0105430.1|Lot0061470.1|Lot0111600.1|Lot0098980.1|Lot0104720.1|Lot0038710.1|Lot0136860.1|Lot0108260.1|Lot0010870.1|Novel00184|Lot0014520.1	dre:568614|dre:100149100|dre:568288|dre:563724|dre:492576|dre:560561|dre:100149388|dre:561701|dre:565669|dre:378478|dre:100001532|dre:100333702|dre:373867|dre:555443|dre:565838|dre:556160|dre:101882621|dre:571679|	568614|100149100|568288|563724|492576|560561|100149388|561701|565669|378478|100001532|100333702|373867|555443|565838|556160|101882621|571679|	http://www.genome.jp/kegg-bin/show_pathway?dre04020/dre:100001532%09red/dre:492576%09red/dre:556160%09red/dre:100149100%09red/dre:563724%09red/dre:378478%09red/dre:560561%09red/dre:555443%09red/dre:571679%09red/dre:373867%09red/dre:100149388%09red/dre:100333702%09red/dre:568614%09red/dre:568288%09red/dre:101882621%09red/dre:565838%09red/dre:565669%09red/dre:561701%09red
Endocytosis	KEGG PATHWAY	dre04144	19	286	0.0501291	0.339336	Lot0047430.1|Lot0089260.1|Lot0039590.1|Lot0190090.1|Lot0018440.1|Lot0094870.1|Lot0003580.1|Lot0187350.1|Lot0128610.1|Lot0052160.1|Lot0111600.1|Lot0118200.1|Lot0068950.1|Lot0025050.1|Lot0073190.1|Lot0108260.1|Lot0185930.1|Lot0065780.1|Lot0079610.1	dre:100537448|dre:793882|dre:100148736|dre:369195|dre:562949|dre:64274|dre:564395|dre:100000160|dre:100005081|dre:554230|dre:378478|dre:794862|dre:30739|dre:30546|dre:558931|dre:565838|dre:100148736|dre:559334|dre:337401|	100537448|793882|100148736|369195|562949|64274|564395|100000160|100005081|554230|378478|794862|30739|30546|558931|565838|100148736|559334|337401|	http://www.genome.jp/kegg-bin/show_pathway?dre04144/dre:565838%09red/dre:564395%09red/dre:562949%09red/dre:337401%09red/dre:554230%09red/dre:794862%09red/dre:100148736%09red/dre:369195%09red/dre:378478%09red/dre:100005081%09red/dre:559334%09red/dre:30739%09red/dre:30546%09red/dre:793882%09red/dre:64274%09red/dre:100000160%09red/dre:100537448%09red/dre:558931%09red
Progesterone-mediated oocyte maturation	KEGG PATHWAY	dre04914	9	110	0.0585172	0.367822	Lot0020980.1|Novel02697|Lot0132410.1|Lot0176720.1|Lot0166520.1|Lot0068070.1|Lot0007180.1|Lot0104720.1|Lot0036950.1	dre:567051|dre:563724|dre:562619|dre:57925|dre:80973|dre:323588|dre:571285|dre:100333702|dre:560807|	567051|563724|562619|57925|80973|323588|571285|100333702|560807|	http://www.genome.jp/kegg-bin/show_pathway?dre04914/dre:563724%09red/dre:323588%09red/dre:571285%09red/dre:560807%09red/dre:57925%09red/dre:567051%09red/dre:100333702%09red/dre:562619%09red/dre:80973%09red
Glycosphingolipid biosynthesis - globo series	KEGG PATHWAY	dre00603	2	9	0.0734879	0.420377	Lot0098350.1|Lot0043350.1	dre:323613|dre:450083|	323613|450083|	http://www.genome.jp/kegg-bin/show_pathway?dre00603/dre:323613%09red/dre:450083%09red
Galactose metabolism	KEGG PATHWAY	dre00052	4	35	0.0764321	0.420377	Lot0043350.1|Lot0111740.1|Lot0015190.1|Lot0143970.1	dre:450083|dre:100148828|dre:334420|dre:561416|	450083|100148828|334420|561416|	http://www.genome.jp/kegg-bin/show_pathway?dre00052/dre:334420%09red/dre:100148828%09red/dre:561416%09red/dre:450083%09red
Inositol phosphate metabolism	KEGG PATHWAY	dre00562	6	71	0.09906	0.484644	Lot0136860.1|Lot0061470.1|Lot0025140.1|Lot0098980.1|Lot0038710.1|Lot0171960.1	dre:555443|dre:565669|dre:563543|dre:100001532|dre:373867|dre:568288|	555443|565669|563543|100001532|373867|568288|	http://www.genome.jp/kegg-bin/show_pathway?dre00562/dre:100001532%09red/dre:563543%09red/dre:555443%09red/dre:373867%09red/dre:568288%09red/dre:565669%09red
Glycosaminoglycan degradation	KEGG PATHWAY	dre00531	3	24	0.0991317	0.484644	Lot0098350.1|Lot0066320.1|Lot0033430.1	dre:323613|dre:563849|dre:664772|	323613|563849|664772|	http://www.genome.jp/kegg-bin/show_pathway?dre00531/dre:664772%09red/dre:563849%09red/dre:323613%09red
Glycosphingolipid biosynthesis - ganglio series	KEGG PATHWAY	dre00604	2	15	0.154795	0.681324	Lot0098350.1|Lot0039370.1	dre:323613|dre:101886595|	323613|101886595|	http://www.genome.jp/kegg-bin/show_pathway?dre00604/dre:101886595%09red/dre:323613%09red
GnRH signaling pathway	KEGG PATHWAY	dre04912	8	121	0.166132	0.681324	Lot0111600.1|Novel02697|Lot0132410.1|Lot0147220.1|Lot0098980.1|Lot0104720.1|Lot0036950.1|Lot0043770.1	dre:378478|dre:563724|dre:562619|dre:100149388|dre:100001532|dre:100333702|dre:560807|dre:797938|	378478|563724|562619|100149388|100001532|100333702|560807|797938|	http://www.genome.jp/kegg-bin/show_pathway?dre04912/dre:100001532%09red/dre:797938%09red/dre:563724%09red/dre:100149388%09red/dre:560807%09red/dre:100333702%09red/dre:562619%09red/dre:378478%09red
Glycosaminoglycan biosynthesis - keratan sulfate	KEGG PATHWAY	dre00533	2	16	0.169615	0.681324	Lot0156100.1|Lot0111740.1	dre:100006249|dre:100148828|	100006249|100148828|	http://www.genome.jp/kegg-bin/show_pathway?dre00533/dre:100148828%09red/dre:100006249%09red
Phenylalanine metabolism	KEGG PATHWAY	dre00360	2	17	0.184658	0.681324	Lot0058850.1|Lot0142420.1	dre:541429|dre:393778|	541429|393778|	http://www.genome.jp/kegg-bin/show_pathway?dre00360/dre:541429%09red/dre:393778%09red
Phagosome	KEGG PATHWAY	dre04145	10	164	0.185333	0.681324	Lot0091450.1|Lot0076030.1|Lot0016480.1|Lot0048180.1|Lot0198120.1|Lot0045970.1|Lot0186330.1|Lot0084540.1|Lot0065010.1|Lot0203020.1	dre:386787|dre:100001836|dre:561901|dre:100004793|dre:100535241|dre:559502|dre:337583|dre:337583|dre:57935|dre:386787|	386787|100001836|561901|100004793|100535241|559502|337583|337583|57935|386787|	http://www.genome.jp/kegg-bin/show_pathway?dre04145/dre:100001836%09red/dre:386787%09red/dre:57935%09red/dre:561901%09red/dre:100535241%09red/dre:337583%09red/dre:100004793%09red/dre:559502%09red
Fatty acid elongation	KEGG PATHWAY	dre00062	3	33	0.185816	0.681324	Lot0200770.1|Lot0113150.1|Lot0025190.1	dre:406648|dre:393425|dre:550550|	406648|393425|550550|	http://www.genome.jp/kegg-bin/show_pathway?dre00062/dre:393425%09red/dre:550550%09red/dre:406648%09red
Cell adhesion molecules (CAMs)	KEGG PATHWAY	dre04514	8	135	0.241165	0.770794	Lot0171240.1|Lot0041520.1|Novel01613|Lot0182670.1|Lot0051590.1|Lot0171400.1|Lot0093050.1|Lot0122420.1	dre:394012|dre:30447|dre:100005261|dre:100141490|dre:30291|dre:541320|dre:799867|dre:561971|	394012|30447|100005261|100141490|30291|541320|799867|561971|	http://www.genome.jp/kegg-bin/show_pathway?dre04514/dre:799867%09red/dre:100005261%09red/dre:394012%09red/dre:541320%09red/dre:30291%09red/dre:30447%09red/dre:100141490%09red/dre:561971%09red
Glycosaminoglycan biosynthesis - chondroitin sulfate / dermatan sulfate	KEGG PATHWAY	dre00532	2	21	0.246237	0.770794	Lot0014260.1|Lot0065280.1	dre:565523|dre:407076|	565523|407076|	http://www.genome.jp/kegg-bin/show_pathway?dre00532/dre:565523%09red/dre:407076%09red
Other types of O-glycan biosynthesis	KEGG PATHWAY	dre00514	3	39	0.251437	0.770794	Lot0064860.1|Lot0039370.1|Lot0111740.1	dre:30158|dre:101886595|dre:100148828|	30158|101886595|100148828|	http://www.genome.jp/kegg-bin/show_pathway?dre00514/dre:30158%09red/dre:100148828%09red/dre:101886595%09red
Melanogenesis	KEGG PATHWAY	dre04916	8	137	0.25273	0.770794	Lot0130810.1|Novel02697|Lot0132410.1|Lot0019650.1|Lot0098980.1|Lot0104720.1|Lot0049390.1|Lot0036950.1	dre:30369|dre:563724|dre:562619|dre:30363|dre:100001532|dre:100333702|dre:30370|dre:560807|	30369|563724|562619|30363|100001532|100333702|30370|560807|	http://www.genome.jp/kegg-bin/show_pathway?dre04916/dre:100001532%09red/dre:30370%09red/dre:563724%09red/dre:30363%09red/dre:30369%09red/dre:560807%09red/dre:100333702%09red/dre:562619%09red
Adrenergic signaling in cardiomyocytes	KEGG PATHWAY	dre04261	11	199	0.254012	0.770794	Lot0114190.1|Lot0068070.1|Novel02697|Lot0138100.1|Lot0036950.1|Lot0141270.1|Lot0098980.1|Lot0104720.1|Lot0132410.1|Lot0108260.1|Novel00184	dre:568614|dre:323588|dre:563724|dre:561434|dre:560807|dre:100149100|dre:100001532|dre:100333702|dre:562619|dre:565838|dre:101882621|	568614|323588|563724|561434|560807|100149100|100001532|100333702|562619|565838|101882621|	http://www.genome.jp/kegg-bin/show_pathway?dre04261/dre:100001532%09red/dre:561434%09red/dre:563724%09red/dre:323588%09red/dre:560807%09red/dre:100333702%09red/dre:568614%09red/dre:101882621%09red/dre:100149100%09red/dre:562619%09red/dre:565838%09red
MAPK signaling pathway	KEGG PATHWAY	dre04010	16	320	0.318118	0.866411	Lot0033620.1|Lot0111600.1|Lot0025050.1|Lot0190090.1|Lot0017530.1|Lot0138100.1|Lot0187350.1|Lot0176720.1|Lot0007180.1|Lot0105950.1|Lot0065240.1|Lot0067610.1|Lot0028320.1|Lot0179740.1|Lot0068950.1|Lot0009110.1	dre:100048921|dre:378478|dre:30546|dre:369195|dre:100034609|dre:561434|dre:100000160|dre:57925|dre:571285|dre:30705|dre:503589|dre:798657|dre:353314|dre:570288|dre:30739|dre:445057|	100048921|378478|30546|369195|100034609|561434|100000160|57925|571285|30705|503589|798657|353314|570288|30739|445057|	http://www.genome.jp/kegg-bin/show_pathway?dre04010/dre:561434%09red/dre:369195%09red/dre:798657%09red/dre:353314%09red/dre:571285%09red/dre:445057%09red/dre:57925%09red/dre:570288%09red/dre:30739%09red/dre:30705%09red/dre:100000160%09red/dre:503589%09red/dre:30546%09red/dre:100034609%09red/dre:378478%09red/dre:100048921%09red
VEGF signaling pathway	KEGG PATHWAY	dre04370	5	86	0.324713	0.866411	Lot0032040.1|Lot0018970.1|Lot0052160.1|Lot0068070.1|Lot0038710.1	dre:386705|dre:558154|dre:554230|dre:323588|dre:373867|	386705|558154|554230|323588|373867|	http://www.genome.jp/kegg-bin/show_pathway?dre04370/dre:386705%09red/dre:373867%09red/dre:554230%09red/dre:558154%09red/dre:323588%09red
ErbB signaling pathway	KEGG PATHWAY	dre04012	6	107	0.326351	0.866411	Lot0111600.1|Novel02942|Lot0032040.1|Lot0068070.1|Lot0038710.1|Lot0043770.1	dre:378478|dre:323818|dre:386705|dre:323588|dre:373867|dre:797938|	378478|323818|386705|323588|373867|797938|	http://www.genome.jp/kegg-bin/show_pathway?dre04012/dre:797938%09red/dre:323818%09red/dre:323588%09red/dre:386705%09red/dre:373867%09red/dre:378478%09red
Dorso-ventral axis formation	KEGG PATHWAY	dre04320	2	27	0.339206	0.866411	Lot0007780.1|Lot0111600.1	dre:30718|dre:378478|	30718|378478|	http://www.genome.jp/kegg-bin/show_pathway?dre04320/dre:378478%09red/dre:30718%09red
Wnt signaling pathway	KEGG PATHWAY	dre04310	9	173	0.341021	0.866411	Lot0101670.1|Lot0071520.1|Lot0019650.1|Novel00399|Lot0130810.1|Lot0098980.1|Lot0049390.1|Lot0101070.1|Lot0071280.1	dre:560060|dre:317747|dre:30363|dre:402843|dre:30369|dre:100001532|dre:30370|dre:799608|dre:798465|	560060|317747|30363|402843|30369|100001532|30370|799608|798465|	http://www.genome.jp/kegg-bin/show_pathway?dre04310/dre:100001532%09red/dre:30370%09red/dre:317747%09red/dre:30363%09red/dre:799608%09red/dre:798465%09red/dre:30369%09red/dre:560060%09red/dre:402843%09red
Neuroactive ligand-receptor interaction	KEGG PATHWAY	dre04080	20	416	0.350324	0.866411	Lot0181040.1|Lot0114190.1|Lot0202500.1|Lot0141270.1|Lot0014700.1|Lot0060560.1|Lot0120270.1|Lot0185810.1|Lot0072370.1|Lot0088620.1|Lot0148990.1|Lot0000230.1|Lot0203770.1|Lot0061590.1|Lot0163930.1|Lot0127730.1|Lot0108260.1|Lot0074430.1|Lot0014520.1|Lot0105430.1	dre:404209|dre:568614|dre:100330299|dre:100149100|dre:65088|dre:368461|dre:403044|dre:100331190|dre:794698|dre:795311|dre:562469|dre:100535037|dre:100000959|dre:445508|dre:561406|dre:30713|dre:565838|dre:492350|dre:571679|dre:561701|	404209|568614|100330299|100149100|65088|368461|403044|100331190|794698|795311|562469|100535037|100000959|445508|561406|30713|565838|492350|571679|561701|	http://www.genome.jp/kegg-bin/show_pathway?dre04080/dre:565838%09red/dre:100000959%09red/dre:100149100%09red/dre:403044%09red/dre:100535037%09red/dre:794698%09red/dre:795311%09red/dre:65088%09red/dre:571679%09red/dre:445508%09red/dre:368461%09red/dre:100330299%09red/dre:568614%09red/dre:100331190%09red/dre:561406%09red/dre:492350%09red/dre:30713%09red/dre:562469%09red/dre:404209%09red/dre:561701%…
Glycosphingolipid biosynthesis - lacto and neolacto series	KEGG PATHWAY	dre00601	2	28	0.354441	0.866411	Lot0111740.1|Lot0127520.1	dre:100148828|dre:100003996|	100148828|100003996|	http://www.genome.jp/kegg-bin/show_pathway?dre00601/dre:100148828%09red/dre:100003996%09red
Oocyte meiosis	KEGG PATHWAY	dre04114	7	138	0.39423	0.937628	Novel02697|Lot0132410.1|Lot0166520.1|Lot0147220.1|Lot0007180.1|Lot0104720.1|Lot0036950.1	dre:563724|dre:562619|dre:80973|dre:100149388|dre:571285|dre:100333702|dre:560807|	563724|562619|80973|100149388|571285|100333702|560807|	http://www.genome.jp/kegg-bin/show_pathway?dre04114/dre:563724%09red/dre:100149388%09red/dre:571285%09red/dre:560807%09red/dre:80973%09red/dre:562619%09red/dre:100333702%09red
Pentose and glucuronate interconversions	KEGG PATHWAY	dre00040	2	32	0.41397	0.94255	Lot0051260.1|Lot0015190.1	dre:799805|dre:334420|	799805|334420|	http://www.genome.jp/kegg-bin/show_pathway?dre00040/dre:334420%09red/dre:799805%09red
Purine metabolism	KEGG PATHWAY	dre00230	9	187	0.423937	0.94255	Lot0114550.1|Lot0020980.1|Novel02697|Lot0132410.1|Lot0036950.1|Lot0097740.1|Lot0104720.1|Lot0181270.1|Lot0050110.1	dre:100150304|dre:567051|dre:563724|dre:562619|dre:560807|dre:560653|dre:100333702|dre:447905|dre:565706|	100150304|567051|563724|562619|560807|560653|100333702|447905|565706|	http://www.genome.jp/kegg-bin/show_pathway?dre00230/dre:563724%09red/dre:560653%09red/dre:447905%09red/dre:560807%09red/dre:565706%09red/dre:100150304%09red/dre:567051%09red/dre:562619%09red/dre:100333702%09red
beta-Alanine metabolism	KEGG PATHWAY	dre00410	2	33	0.428432	0.94255	Lot0058850.1|Lot0105450.1	dre:541429|dre:322660|	541429|322660|	http://www.genome.jp/kegg-bin/show_pathway?dre00410/dre:322660%09red/dre:541429%09red
Pantothenate and CoA biosynthesis	KEGG PATHWAY	dre00770	1	13	0.446953	0.953429	Lot0105450.1	dre:322660|	322660|	http://www.genome.jp/kegg-bin/show_pathway?dre00770/dre:322660%09red
Fatty acid metabolism	KEGG PATHWAY	dre01212	3	57	0.455046	0.953429	Lot0200770.1|Lot0113150.1|Lot0025190.1	dre:406648|dre:393425|dre:550550|	406648|393425|550550|	http://www.genome.jp/kegg-bin/show_pathway?dre01212/dre:393425%09red/dre:550550%09red/dre:406648%09red
Sphingolipid metabolism	KEGG PATHWAY	dre00600	3	62	0.508245	0.998215	Lot0043350.1|Lot0117960.1|Lot0050350.1	dre:450083|dre:559124|dre:563806|	450083|559124|563806|	http://www.genome.jp/kegg-bin/show_pathway?dre00600/dre:559124%09red/dre:450083%09red/dre:563806%09red
Ether lipid metabolism	KEGG PATHWAY	dre00565	2	39	0.510925	0.998215	Lot0117960.1|Lot0050350.1	dre:559124|dre:563806|	559124|563806|	http://www.genome.jp/kegg-bin/show_pathway?dre00565/dre:559124%09red/dre:563806%09red
Drug metabolism - other enzymes	KEGG PATHWAY	dre00983	2	40	0.523899	0.998215	Lot0140280.1|Lot0105450.1	dre:402979|dre:322660|	402979|322660|	http://www.genome.jp/kegg-bin/show_pathway?dre00983/dre:322660%09red/dre:402979%09red
PPAR signaling pathway	KEGG PATHWAY	dre03320	3	68	0.568299	0.998215	Lot0055790.1|Lot0035780.1|Lot0113530.1	dre:568883|dre:557037|dre:100002756|	568883|557037|100002756|	http://www.genome.jp/kegg-bin/show_pathway?dre03320/dre:557037%09red/dre:100002756%09red/dre:568883%09red
Fructose and mannose metabolism	KEGG PATHWAY	dre00051	2	44	0.573435	0.998215	Lot0143970.1|Novel00266	dre:561416|dre:564852|	561416|564852|	http://www.genome.jp/kegg-bin/show_pathway?dre00051/dre:564852%09red/dre:561416%09red
Lysosome	KEGG PATHWAY	dre04142	6	144	0.592599	0.998215	Lot0098350.1|Lot0119800.1|Lot0066320.1|Lot0200770.1|Lot0043350.1|Lot0136320.1	dre:323613|dre:192340|dre:563849|dre:406648|dre:450083|dre:445244|	323613|192340|563849|406648|450083|445244|	http://www.genome.jp/kegg-bin/show_pathway?dre04142/dre:192340%09red/dre:450083%09red/dre:445244%09red/dre:563849%09red/dre:323613%09red/dre:406648%09red
Glycerophospholipid metabolism	KEGG PATHWAY	dre00564	4	97	0.606748	0.998215	Lot0117960.1|Lot0102940.1|Lot0050350.1|Lot0198130.1	dre:559124|dre:724010|dre:563806|dre:406265|	559124|724010|563806|406265|	http://www.genome.jp/kegg-bin/show_pathway?dre00564/dre:724010%09red/dre:559124%09red/dre:406265%09red/dre:563806%09red
Starch and sucrose metabolism	KEGG PATHWAY	dre00500	2	47	0.608058	0.998215	Lot0015190.1|Lot0096320.1	dre:334420|dre:553655|	334420|553655|	http://www.genome.jp/kegg-bin/show_pathway?dre00500/dre:334420%09red/dre:553655%09red
p53 signaling pathway	KEGG PATHWAY	dre04115	3	73	0.614753	0.998215	Lot0101070.1|Lot0166520.1|Lot0016480.1	dre:799608|dre:80973|dre:561901|	799608|80973|561901|	http://www.genome.jp/kegg-bin/show_pathway?dre04115/dre:799608%09red/dre:561901%09red/dre:80973%09red
Biosynthesis of unsaturated fatty acids	KEGG PATHWAY	dre01040	1	22	0.622217	0.998215	Lot0113150.1	dre:393425|	393425|	http://www.genome.jp/kegg-bin/show_pathway?dre01040/dre:393425%09red
mTOR signaling pathway	KEGG PATHWAY	dre04150	3	74	0.623629	0.998215	Lot0018970.1|Lot0068070.1|Lot0007180.1	dre:558154|dre:323588|dre:571285|	558154|323588|571285|	http://www.genome.jp/kegg-bin/show_pathway?dre04150/dre:571285%09red/dre:558154%09red/dre:323588%09red
Tight junction	KEGG PATHWAY	dre04530	7	174	0.626841	0.998215	Lot0074780.1|Novel01613|Lot0112380.1|Lot0074570.1|Lot0078770.1|Lot0131810.1|Lot0065010.1	dre:554168|dre:100005261|dre:407620|dre:333938|dre:322221|dre:100332055|dre:57935|	554168|100005261|407620|333938|322221|100332055|57935|	http://www.genome.jp/kegg-bin/show_pathway?dre04530/dre:554168%09red/dre:322221%09red/dre:407620%09red/dre:57935%09red/dre:333938%09red/dre:100005261%09red/dre:100332055%09red
Arachidonic acid metabolism	KEGG PATHWAY	dre00590	2	49	0.629929	0.998215	Lot0109930.1|Lot0053380.1	dre:559148|dre:552981|	559148|552981|	http://www.genome.jp/kegg-bin/show_pathway?dre00590/dre:552981%09red/dre:559148%09red
Salmonella infection	KEGG PATHWAY	dre05132	4	101	0.637351	0.998215	Lot0179740.1|Lot0033620.1|Lot0065010.1|Lot0071520.1	dre:570288|dre:100048921|dre:57935|dre:317747|	570288|100048921|57935|317747|	http://www.genome.jp/kegg-bin/show_pathway?dre05132/dre:57935%09red/dre:570288%09red/dre:317747%09red/dre:100048921%09red
Other glycan degradation	KEGG PATHWAY	dre00511	1	25	0.667308	0.998215	Lot0098350.1	dre:323613|	323613|	http://www.genome.jp/kegg-bin/show_pathway?dre00511/dre:323613%09red
Notch signaling pathway	KEGG PATHWAY	dre04330	2	58	0.716657	0.998215	Lot0064860.1|Lot0007780.1	dre:30158|dre:30718|	30158|30718|	http://www.genome.jp/kegg-bin/show_pathway?dre04330/dre:30158%09red/dre:30718%09red
Amino sugar and nucleotide sugar metabolism	KEGG PATHWAY	dre00520	2	59	0.725157	0.998215	Lot0098350.1|Lot0015190.1	dre:323613|dre:334420|	323613|334420|	http://www.genome.jp/kegg-bin/show_pathway?dre00520/dre:334420%09red/dre:323613%09red
Cell cycle	KEGG PATHWAY	dre04110	5	141	0.728172	0.998215	Lot0101070.1|Lot0176720.1|Lot0166520.1|Lot0190090.1|Lot0007150.1	dre:799608|dre:57925|dre:80973|dre:369195|dre:568846|	799608|57925|80973|369195|568846|	http://www.genome.jp/kegg-bin/show_pathway?dre04110/dre:799608%09red/dre:80973%09red/dre:369195%09red/dre:568846%09red/dre:57925%09red
Glycosaminoglycan biosynthesis - heparan sulfate / heparin	KEGG PATHWAY	dre00534	1	30	0.730839	0.998215	Lot0119100.1	dre:558084|	558084|	http://www.genome.jp/kegg-bin/show_pathway?dre00534/dre:558084%09red
Pentose phosphate pathway	KEGG PATHWAY	dre00030	1	31	0.742011	0.998215	Lot0143970.1	dre:561416|	561416|	http://www.genome.jp/kegg-bin/show_pathway?dre00030/dre:561416%09red
Hedgehog signaling pathway	KEGG PATHWAY	dre04340	2	62	0.749374	0.998215	Lot0006770.1|Lot0175350.1	dre:30612|dre:30225|	30612|30225|	http://www.genome.jp/kegg-bin/show_pathway?dre04340/dre:30612%09red/dre:30225%09red
Tyrosine metabolism	KEGG PATHWAY	dre00350	1	33	0.762985	0.998215	Lot0058850.1	dre:541429|	541429|	http://www.genome.jp/kegg-bin/show_pathway?dre00350/dre:541429%09red
Insulin signaling pathway	KEGG PATHWAY	dre04910	6	176	0.77018	0.998215	Lot0020980.1|Novel02942|Lot0093050.1|Lot0113530.1|Lot0068070.1|Lot0096320.1	dre:567051|dre:323818|dre:799867|dre:100002756|dre:323588|dre:553655|	567051|323818|799867|100002756|323588|553655|	http://www.genome.jp/kegg-bin/show_pathway?dre04910/dre:799867%09red/dre:323818%09red/dre:323588%09red/dre:100002756%09red/dre:567051%09red/dre:553655%09red
Jak-STAT signaling pathway	KEGG PATHWAY	dre04630	4	122	0.771521	0.998215	Lot0101070.1|Lot0068070.1|Lot0060600.1|Novel00287	dre:799608|dre:323588|dre:334010|dre:798229|	799608|323588|334010|798229|	http://www.genome.jp/kegg-bin/show_pathway?dre04630/dre:334010%09red/dre:799608%09red/dre:798229%09red/dre:323588%09red
Lysine degradation	KEGG PATHWAY	dre00310	2	65	0.771734	0.998215	Lot0156070.1|Lot0036750.1	dre:100036767|dre:777635|	100036767|777635|	http://www.genome.jp/kegg-bin/show_pathway?dre00310/dre:777635%09red/dre:100036767%09red
Citrate cycle (TCA cycle)	KEGG PATHWAY	dre00020	1	34	0.772824	0.998215	Lot0171950.1	dre:436922|	436922|	http://www.genome.jp/kegg-bin/show_pathway?dre00020/dre:436922%09red
ABC transporters	KEGG PATHWAY	dre02010	1	36	0.791298	0.998215	Lot0073280.1	dre:100136868|	100136868|	http://www.genome.jp/kegg-bin/show_pathway?dre02010/dre:100136868%09red
Intestinal immune network for IgA production	KEGG PATHWAY	dre04672	1	38	0.808271	0.998215	Lot0194760.1	dre:352944|	352944|	http://www.genome.jp/kegg-bin/show_pathway?dre04672/dre:352944%09red
Glycolysis / Gluconeogenesis	KEGG PATHWAY	dre00010	2	74	0.828667	0.998215	Lot0051260.1|Lot0143970.1	dre:799805|dre:561416|	799805|561416|	http://www.genome.jp/kegg-bin/show_pathway?dre00010/dre:799805%09red/dre:561416%09red
Retinol metabolism	KEGG PATHWAY	dre00830	1	41	0.831183	0.998215	Lot0051500.1	dre:100004076|	100004076|	http://www.genome.jp/kegg-bin/show_pathway?dre00830/dre:100004076%09red
Steroid hormone biosynthesis	KEGG PATHWAY	dre00140	1	41	0.831183	0.998215	Lot0008460.1	dre:393335|	393335|	http://www.genome.jp/kegg-bin/show_pathway?dre00140/dre:393335%09red
Cysteine and methionine metabolism	KEGG PATHWAY	dre00270	1	44	0.851361	0.998215	Lot0132560.1	dre:553189|	553189|	http://www.genome.jp/kegg-bin/show_pathway?dre00270/dre:553189%09red
FoxO signaling pathway	KEGG PATHWAY	dre04068	5	170	0.855663	0.998215	Lot0101070.1|Lot0111600.1|Lot0068070.1|Lot0068950.1|Lot0190090.1	dre:799608|dre:378478|dre:323588|dre:30739|dre:369195|	799608|378478|323588|30739|369195|	http://www.genome.jp/kegg-bin/show_pathway?dre04068/dre:30739%09red/dre:799608%09red/dre:378478%09red/dre:369195%09red/dre:323588%09red
Glycine, serine and threonine metabolism	KEGG PATHWAY	dre00260	1	46	0.863458	0.998215	Lot0058850.1	dre:541429|	541429|	http://www.genome.jp/kegg-bin/show_pathway?dre00260/dre:541429%09red
N-Glycan biosynthesis	KEGG PATHWAY	dre00510	1	49	0.879784	0.998215	Lot0111740.1	dre:100148828|	100148828|	http://www.genome.jp/kegg-bin/show_pathway?dre00510/dre:100148828%09red
Glutathione metabolism	KEGG PATHWAY	dre00480	1	50	0.884782	0.998215	Lot0053380.1	dre:552981|	552981|	http://www.genome.jp/kegg-bin/show_pathway?dre00480/dre:552981%09red
Apoptosis	KEGG PATHWAY	dre04210	2	98	0.923276	0.999588	Lot0068070.1|Lot0025050.1	dre:323588|dre:30546|	323588|30546|	http://www.genome.jp/kegg-bin/show_pathway?dre04210/dre:30546%09red/dre:323588%09red
Pyrimidine metabolism	KEGG PATHWAY	dre00240	2	105	0.939805	0.999588	Lot0140280.1|Lot0105450.1	dre:402979|dre:322660|	402979|322660|	http://www.genome.jp/kegg-bin/show_pathway?dre00240/dre:322660%09red/dre:402979%09red
Arginine and proline metabolism	KEGG PATHWAY	dre00330	1	72	0.954763	0.999588	Lot0014560.1	dre:100003675|	100003675|	http://www.genome.jp/kegg-bin/show_pathway?dre00330/dre:100003675%09red
Biosynthesis of amino acids	KEGG PATHWAY	dre01230	1	87	0.976108	0.999588	Lot0143970.1	dre:561416|	561416|	http://www.genome.jp/kegg-bin/show_pathway?dre01230/dre:561416%09red
Cardiac muscle contraction	KEGG PATHWAY	dre04260	1	97	0.984396	0.999588	Lot0138100.1	dre:561434|	561434|	http://www.genome.jp/kegg-bin/show_pathway?dre04260/dre:561434%09red
Oxidative phosphorylation	KEGG PATHWAY	dre00190	2	145	0.985704	0.999588	Lot0186330.1|Lot0084540.1	dre:337583|dre:337583|	337583|337583|	http://www.genome.jp/kegg-bin/show_pathway?dre00190/dre:337583%09red
Toll-like receptor signaling pathway	KEGG PATHWAY	dre04620	1	103	0.987918	0.999588	Lot0068070.1	dre:323588|	323588|	http://www.genome.jp/kegg-bin/show_pathway?dre04620/dre:323588%09red
Metabolic pathways	KEGG PATHWAY	dre01100	38	1269	0.994443	0.999588	Lot0009690.1|Novel01052|Lot0005860.1|Lot0143970.1|Lot0132560.1|Lot0066320.1|Lot0008460.1|Lot0096320.1|Lot0050350.1|Lot0058850.1|Lot0171960.1|Lot0061470.1|Lot0140280.1|Lot0014560.1|Lot0117960.1|Lot0015190.1|Lot0038710.1|Lot0109930.1|Lot0098350.1|Lot0111740.1|Lot0142420.1|Lot0171950.1|Lot0051260.1|Lot0105450.1|Lot0098980.1|Lot0200770.1|Lot0136860.1|Lot0039370.1|Lot0186330.1|Lot0192020.1|Lot0102940.…	dre:393096|dre:100332076|dre:570248|dre:561416|dre:553189|dre:563849|dre:393335|dre:553655|dre:563806|dre:541429|dre:568288|dre:565669|dre:402979|dre:100003675|dre:559124|dre:334420|dre:373867|dre:559148|dre:323613|dre:100148828|dre:393778|dre:436922|dre:799805|dre:322660|dre:100001532|dre:406648|dre:555443|dre:101886595|dre:337583|dre:559736|dre:724010|dre:406265|dre:563543|dre:550550|dre:503760…	393096|100332076|570248|561416|553189|563849|393335|553655|563806|541429|568288|565669|402979|100003675|559124|334420|373867|559148|323613|100148828|393778|436922|799805|322660|100001532|406648|555443|101886595|337583|559736|724010|406265|563543|550550|503760|100003996|337583|664772|	http://www.genome.jp/kegg-bin/show_pathway?dre01100/dre:100001532%09red/dre:664772%09red/dre:570248%09red/dre:100003996%09red/dre:100332076%09red/dre:393335%09red/dre:550550%09red/dre:565669%09red/dre:724010%09red/dre:555443%09red/dre:559736%09red/dre:563849%09red/dre:393778%09red/dre:563806%09red/dre:337583%09red/dre:503760%09red/dre:568288%09red/dre:322660%09red/dre:334420%09red/dre:393096%09re…
Carbon metabolism	KEGG PATHWAY	dre01200	1	123	0.994854	0.999588	Lot0143970.1	dre:561416|	561416|	http://www.genome.jp/kegg-bin/show_pathway?dre01200/dre:561416%09red
Herpes simplex infection	KEGG PATHWAY	dre05168	1	182	0.999588	0.999588	Lot0166520.1	dre:80973|	80973|	http://www.genome.jp/kegg-bin/show_pathway?dre05168/dre:80973%09red

## Sheet: S48povsS48PBS_up genes_GO
#Term	Database	ID	Input number	Background number	P-Value	Corrected P-Value	Input	KEGG_ID/KO	Entrez_ID	Hyperlink
Proteasome	KEGG PATHWAY	dre03050	34	56	1.70345e-17	2.14634e-15	Novel01098|Lot0108680.1|Lot0180480.1|Lot0117090.1|Lot0005320.1|Lot0047580.1|Lot0033890.1|Lot0172970.1|Lot0001240.1|Lot0045700.1|Lot0172140.1|Lot0026960.1|Lot0201400.1|Lot0055770.1|Lot0005930.1|Lot0134080.1|Lot0108700.1|Lot0099810.1|Lot0075730.1|Lot0035560.1|Lot0017650.1|Lot0018020.1|Lot0167350.1|Lot0069360.1|Lot0200820.1|Lot0135340.1|Lot0169560.1|Lot0108690.1|Lot0069960.1|Lot0029460.1|Lot0034850.…	dre:30649|dre:30666|dre:573095|dre:445033|dre:393922|dre:393544|dre:436820|dre:83917|dre:799058|dre:406445|dre:30649|dre:326687|dre:30647|dre:64278|dre:445413|dre:564370|dre:64279|dre:445030|dre:321898|dre:403011|dre:321585|dre:436862|dre:321947|dre:554153|dre:436882|dre:30648|dre:393941|dre:64280|dre:326884|dre:327330|dre:393261|dre:415202|dre:30665|dre:326687|	30649|30666|573095|445033|393922|393544|436820|83917|799058|406445|30649|326687|30647|64278|445413|564370|64279|445030|321898|403011|321585|436862|321947|554153|436882|30648|393941|64280|326884|327330|393261|415202|30665|326687|	http://www.genome.jp/kegg-bin/show_pathway?dre03050/dre:406445%09red/dre:799058%09red/dre:321898%09red/dre:436820%09red/dre:436862%09red/dre:321585%09red/dre:321947%09red/dre:393922%09red/dre:30649%09red/dre:436882%09red/dre:445413%09red/dre:393941%09red/dre:326687%09red/dre:564370%09red/dre:64279%09red/dre:64278%09red/dre:415202%09red/dre:445033%09red/dre:445030%09red/dre:393544%09red/dre:403011…
Ribosome biogenesis in eukaryotes	KEGG PATHWAY	dre03008	38	78	5.89895e-17	3.71634e-15	Lot0140170.1|Lot0023420.1|Lot0185580.1|Lot0062120.1|Lot0173930.1|Lot0069530.1|Lot0034560.1|Lot0092820.1|Lot0106450.1|Lot0097020.1|Lot0134240.1|Lot0097360.1|Lot0129080.1|Lot0090800.1|Lot0027160.1|Lot0130240.1|Lot0151400.1|Lot0086700.1|Lot0139740.1|Lot0009520.1|Lot0173620.1|Lot0165930.1|Lot0205720.1|Lot0060780.1|Lot0011800.1|Lot0072620.1|Lot0081530.1|Lot0028850.1|Lot0007670.1|Lot0141290.1|Lot004137…	dre:442932|dre:678588|dre:407084|dre:553498|dre:393237|dre:406275|dre:394196|dre:393107|dre:557254|dre:393950|dre:613144|dre:445388|dre:494152|dre:323426|dre:393617|dre:30572|dre:386850|dre:368478|dre:436813|dre:325106|dre:266990|dre:406571|dre:550264|dre:321745|dre:334362|dre:751738|dre:321114|dre:393291|dre:564551|dre:100003787|dre:393717|dre:541352|dre:406268|dre:767797|dre:436992|dre:541421|d…	442932|678588|407084|553498|393237|406275|394196|393107|557254|393950|613144|445388|494152|323426|393617|30572|386850|368478|436813|325106|266990|406571|550264|321745|334362|751738|321114|393291|564551|100003787|393717|541352|406268|767797|436992|541421|445391|406805|	http://www.genome.jp/kegg-bin/show_pathway?dre03008/dre:393237%09red/dre:445388%09red/dre:406275%09red/dre:751738%09red/dre:436992%09red/dre:393107%09red/dre:557254%09red/dre:368478%09red/dre:767797%09red/dre:541352%09red/dre:393291%09red/dre:386850%09red/dre:30572%09red/dre:553498%09red/dre:393717%09red/dre:393617%09red/dre:406268%09red/dre:321114%09red/dre:494152%09red/dre:394196%09red/dre:4065…
Herpes simplex infection	KEGG PATHWAY	dre05168	30	182	9.41753e-05	0.00336422	Lot0177590.1|Lot0064620.1|Lot0201420.1|Novel00668|Lot0113280.1|Novel01736|Lot0017430.1|Lot0026810.1|Lot0187670.1|Lot0108720.1|Lot0178920.1|Lot0024910.1|Novel01666|Lot0055030.1|Novel01351|Lot0018030.1|Lot0012910.1|Lot0168150.1|Novel00408|Lot0173000.1|Lot0198010.1|Lot0110610.1|Lot0040030.1|Lot0102350.1|Lot0048420.1|Lot0167880.1|Lot0180370.1|Lot0187630.1|Lot0099110.1|Lot0102360.1	dre:335916|dre:403126|dre:403013|dre:403128|dre:393287|dre:445373|dre:321564|dre:393650|dre:415158|dre:368771|dre:560127|dre:100333043|dre:564854|dre:557526|dre:566841|dre:406463|dre:768248|dre:565759|dre:565501|dre:322404|dre:100001092|dre:100145909|dre:334619|dre:566604|dre:360134|dre:30768|dre:560127|dre:557302|dre:100003223|dre:566604|	335916|403126|403013|403128|393287|445373|321564|393650|415158|368771|560127|100333043|564854|557526|566841|406463|768248|565759|565501|322404|100001092|100145909|334619|566604|360134|30768|560127|557302|100003223|566604|	http://www.genome.jp/kegg-bin/show_pathway?dre05168/dre:403126%09red/dre:557302%09red/dre:406463%09red/dre:403128%09red/dre:100003223%09red/dre:566604%09red/dre:100001092%09red/dre:335916%09red/dre:445373%09red/dre:415158%09red/dre:560127%09red/dre:321564%09red/dre:565501%09red/dre:322404%09red/dre:403013%09red/dre:360134%09red/dre:564854%09red/dre:100333043%09red/dre:368771%09red/dre:30768%09red…
RIG-I-like receptor signaling pathway	KEGG PATHWAY	dre04622	15	59	0.000106801	0.00336422	Lot0037200.1|Lot0018030.1|Lot0049250.1|Lot0168150.1|Novel01666|Novel00793|Lot0180270.1|Lot0187630.1|Lot0113280.1|Novel01736|Lot0053440.1|Lot0075510.1|Lot0026810.1|Lot0048420.1|Lot0055030.1	dre:65237|dre:406463|dre:100148871|dre:565759|dre:564854|dre:393144|dre:393144|dre:557302|dre:393287|dre:445373|dre:561108|dre:100002946|dre:393650|dre:360134|dre:557526|	65237|406463|100148871|565759|564854|393144|393144|557302|393287|445373|561108|100002946|393650|360134|557526|	http://www.genome.jp/kegg-bin/show_pathway?dre04622/dre:393287%09red/dre:557526%09red/dre:393650%09red/dre:561108%09red/dre:557302%09red/dre:100002946%09red/dre:406463%09red/dre:393144%09red/dre:445373%09red/dre:565759%09red/dre:564854%09red/dre:360134%09red/dre:65237%09red/dre:100148871%09red
Pyrimidine metabolism	KEGG PATHWAY	dre00240	18	105	0.00153294	0.03863	Lot0113700.1|Lot0176930.1|Lot0026370.1|Lot0038870.1|Lot0187820.1|Lot0060920.1|Lot0093410.1|Lot0188900.1|Lot0015140.1|Novel01795|Lot0134780.1|Novel01731|Lot0166590.1|Lot0157360.1|Lot0052800.1|Lot0182080.1|Lot0166650.1|Lot0031650.1	dre:325603|dre:445151|dre:100144569|dre:558466|dre:553733|dre:447928|dre:402856|dre:571834|dre:100750260|dre:436789|dre:550263|dre:445412|dre:437016|dre:30085|dre:30086|dre:562627|dre:393538|dre:322089|	325603|445151|100144569|558466|553733|447928|402856|571834|100750260|436789|550263|445412|437016|30085|30086|562627|393538|322089|	http://www.genome.jp/kegg-bin/show_pathway?dre00240/dre:571834%09red/dre:100144569%09red/dre:437016%09red/dre:402856%09red/dre:30086%09red/dre:553733%09red/dre:322089%09red/dre:447928%09red/dre:100750260%09red/dre:30085%09red/dre:558466%09red/dre:550263%09red/dre:436789%09red/dre:325603%09red/dre:445151%09red/dre:445412%09red/dre:393538%09red/dre:562627%09red
Toll-like receptor signaling pathway	KEGG PATHWAY	dre04620	17	103	0.00290488	0.0610025	Lot0167880.1|Lot0037200.1|Lot0177590.1|Novel01666|Lot0081510.1|Lot0064620.1|Lot0015990.1|Lot0187630.1|Lot0113280.1|Novel00668|Novel01736|Lot0099240.1|Lot0075510.1|Lot0037810.1|Lot0018030.1|Lot0048420.1|Lot0026810.1	dre:30768|dre:65237|dre:335916|dre:564854|dre:327204|dre:403126|dre:101910198|dre:557302|dre:393287|dre:403128|dre:445373|dre:563727|dre:100002946|dre:100270764|dre:406463|dre:360134|dre:393650|	30768|65237|335916|564854|327204|403126|101910198|557302|393287|403128|445373|563727|100002946|100270764|406463|360134|393650|	http://www.genome.jp/kegg-bin/show_pathway?dre04620/dre:101910198%09red/dre:327204%09red/dre:445373%09red/dre:403126%09red/dre:393650%09red/dre:393287%09red/dre:360134%09red/dre:563727%09red/dre:100002946%09red/dre:406463%09red/dre:403128%09red/dre:557302%09red/dre:100270764%09red/dre:564854%09red/dre:335916%09red/dre:65237%09red/dre:30768%09red
Cytosolic DNA-sensing pathway	KEGG PATHWAY	dre04623	9	39	0.00438306	0.064568	Lot0018030.1|Novel01666|Lot0113280.1|Lot0134780.1|Novel01731|Lot0048420.1|Lot0206530.1|Lot0166650.1|Lot0026810.1	dre:406463|dre:564854|dre:393287|dre:550263|dre:445412|dre:360134|dre:57933|dre:393538|dre:393650|	406463|564854|393287|550263|445412|360134|57933|393538|393650|	http://www.genome.jp/kegg-bin/show_pathway?dre04623/dre:393287%09red/dre:393650%09red/dre:445412%09red/dre:360134%09red/dre:406463%09red/dre:564854%09red/dre:550263%09red/dre:57933%09red/dre:393538%09red
alpha-Linolenic acid metabolism	KEGG PATHWAY	dre00592	6	18	0.00442516	0.064568	Lot0184090.1|Lot0184100.1|Novel00078|Lot0085910.1|Lot0136840.1|Lot0170520.1	dre:100330001|dre:100330001|dre:100330001|dre:402802|dre:431754|dre:100330001|	100330001|100330001|100330001|402802|431754|100330001|	http://www.genome.jp/kegg-bin/show_pathway?dre00592/dre:402802%09red/dre:100330001%09red/dre:431754%09red
p53 signaling pathway	KEGG PATHWAY	dre04115	13	73	0.00497697	0.064568	Lot0187670.1|Lot0045800.1|Lot0154700.1|Lot0122130.1|Lot0110600.1|Lot0155610.1|Novel02001|Lot0187630.1|Lot0012910.1|Lot0002690.1|Lot0049600.1|Lot0102360.1|Lot0102350.1	dre:415158|dre:403079|dre:796473|dre:406304|dre:100151416|dre:100136840|dre:431763|dre:557302|dre:768248|dre:30222|dre:58081|dre:566604|dre:566604|	415158|403079|796473|406304|100151416|100136840|431763|557302|768248|30222|58081|566604|566604|	http://www.genome.jp/kegg-bin/show_pathway?dre04115/dre:406304%09red/dre:796473%09red/dre:403079%09red/dre:415158%09red/dre:431763%09red/dre:58081%09red/dre:557302%09red/dre:768248%09red/dre:30222%09red/dre:566604%09red/dre:100151416%09red/dre:100136840%09red
NOD-like receptor signaling pathway	KEGG PATHWAY	dre04621	10	48	0.00512444	0.064568	Lot0037200.1|Lot0018030.1|Lot0101360.1|Lot0187630.1|Lot0113280.1|Lot0083620.1|Lot0075510.1|Lot0206530.1|Lot0101370.1|Lot0149840.1	dre:65237|dre:406463|dre:30591|dre:557302|dre:393287|dre:373107|dre:100002946|dre:57933|dre:565155|dre:492489|	65237|406463|30591|557302|393287|373107|100002946|57933|565155|492489|	http://www.genome.jp/kegg-bin/show_pathway?dre04621/dre:373107%09red/dre:393287%09red/dre:565155%09red/dre:557302%09red/dre:100002946%09red/dre:406463%09red/dre:57933%09red/dre:30591%09red/dre:492489%09red/dre:65237%09red
Apoptosis	KEGG PATHWAY	dre04210	15	98	0.00908459	0.10406	Lot0018030.1|Lot0187670.1|Lot0172000.1|Lot0012910.1|Lot0015990.1|Lot0187630.1|Lot0113280.1|Lot0196580.1|Lot0083620.1|Lot0072600.1|Lot0130400.1|Lot0049600.1|Lot0102360.1|Lot0102350.1|Lot0055030.1	dre:406463|dre:415158|dre:553634|dre:768248|dre:101910198|dre:557302|dre:393287|dre:436904|dre:373107|dre:373108|dre:373114|dre:58081|dre:566604|dre:566604|dre:557526|	406463|415158|553634|768248|101910198|557302|393287|436904|373107|373108|373114|58081|566604|566604|557526|	http://www.genome.jp/kegg-bin/show_pathway?dre04210/dre:373107%09red/dre:393287%09red/dre:557526%09red/dre:373114%09red/dre:415158%09red/dre:553634%09red/dre:101910198%09red/dre:557302%09red/dre:768248%09red/dre:436904%09red/dre:406463%09red/dre:373108%09red/dre:58081%09red/dre:566604%09red
Linoleic acid metabolism	KEGG PATHWAY	dre00591	6	23	0.0117029	0.122617	Lot0184090.1|Lot0184100.1|Lot0065200.1|Novel00078|Lot0085910.1|Lot0170520.1	dre:100330001|dre:100330001|dre:553969|dre:100330001|dre:402802|dre:100330001|	100330001|100330001|553969|100330001|402802|100330001|	http://www.genome.jp/kegg-bin/show_pathway?dre00591/dre:553969%09red/dre:402802%09red/dre:100330001%09red
Jak-STAT signaling pathway	KEGG PATHWAY	dre04630	17	122	0.0126509	0.122617	Lot0167880.1|Lot0058600.1|Lot0177780.1|Lot0098560.1|Lot0115800.1|Lot0098870.1|Lot0002690.1|Lot0015990.1|Lot0134960.1|Novel00622|Novel01736|Lot0048420.1|Lot0035420.1|Lot0201420.1|Lot0008950.1|Lot0018430.1|Novel01351	dre:30768|dre:445073|dre:100134971|dre:100004455|dre:797527|dre:799475|dre:30222|dre:101910198|dre:563674|dre:541493|dre:445373|dre:360134|dre:553957|dre:403013|dre:541493|dre:556728|dre:566841|	30768|445073|100134971|100004455|797527|799475|30222|101910198|563674|541493|445373|360134|553957|403013|541493|556728|566841|	http://www.genome.jp/kegg-bin/show_pathway?dre04630/dre:101910198%09red/dre:556728%09red/dre:799475%09red/dre:445373%09red/dre:797527%09red/dre:403013%09red/dre:360134%09red/dre:100134971%09red/dre:30222%09red/dre:566841%09red/dre:563674%09red/dre:553957%09red/dre:541493%09red/dre:100004455%09red/dre:445073%09red/dre:30768%09red
Glycerolipid metabolism	KEGG PATHWAY	dre00561	10	59	0.017137	0.154233	Lot0017910.1|Lot0002540.1|Lot0031980.1|Lot0008790.1|Novel00302|Lot0024710.1|Lot0181310.1|Lot0181320.1|Lot0038210.1|Novel00308	dre:692278|dre:393997|dre:325875|dre:569053|dre:565117|dre:557324|dre:322481|dre:573994|dre:436610|dre:573994|	692278|393997|325875|569053|565117|557324|322481|573994|436610|573994|	http://www.genome.jp/kegg-bin/show_pathway?dre00561/dre:322481%09red/dre:573994%09red/dre:393997%09red/dre:557324%09red/dre:436610%09red/dre:692278%09red/dre:325875%09red/dre:565117%09red/dre:569053%09red
RNA transport	KEGG PATHWAY	dre03013	19	155	0.0263554	0.210311	Lot0178390.1|Lot0180370.1|Lot0178920.1|Lot0092960.1|Lot0124420.1|Lot0072620.1|Lot0083280.1|Lot0065290.1|Lot0156720.1|Lot0130240.1|Lot0012170.1|Lot0111010.1|Lot0197000.1|Lot0097040.1|Lot0017430.1|Lot0032200.1|Lot0139740.1|Lot0009610.1|Lot0179020.1	dre:322599|dre:560127|dre:560127|dre:445027|dre:100529857|dre:751738|dre:541352|dre:796380|dre:406263|dre:30572|dre:550549|dre:568761|dre:541421|dre:79380|dre:321564|dre:393856|dre:436813|dre:445110|dre:767677|	322599|560127|560127|445027|100529857|751738|541352|796380|406263|30572|550549|568761|541421|79380|321564|393856|436813|445110|767677|	http://www.genome.jp/kegg-bin/show_pathway?dre03013/dre:393856%09red/dre:322599%09red/dre:550549%09red/dre:751738%09red/dre:568761%09red/dre:445027%09red/dre:445110%09red/dre:79380%09red/dre:796380%09red/dre:767677%09red/dre:321564%09red/dre:541352%09red/dre:436813%09red/dre:560127%09red/dre:406263%09red/dre:541421%09red/dre:30572%09red/dre:100529857%09red
Glycine, serine and threonine metabolism	KEGG PATHWAY	dre00260	8	46	0.0277812	0.210311	Lot0201000.1|Lot0146540.1|Lot0097980.1|Lot0009000.1|Lot0164210.1|Lot0033280.1|Lot0009010.1|Lot0045320.1	dre:619269|dre:321928|dre:572733|dre:322228|dre:266799|dre:100144628|dre:322228|dre:79378|	619269|321928|572733|322228|266799|100144628|322228|79378|	http://www.genome.jp/kegg-bin/show_pathway?dre00260/dre:266799%09red/dre:79378%09red/dre:322228%09red/dre:619269%09red/dre:572733%09red/dre:321928%09red/dre:100144628%09red
RNA polymerase	KEGG PATHWAY	dre03020	6	29	0.0283753	0.210311	Lot0113700.1|Lot0187820.1|Lot0093410.1|Lot0134780.1|Novel01731|Lot0166650.1	dre:325603|dre:553733|dre:402856|dre:550263|dre:445412|dre:393538|	325603|553733|402856|550263|445412|393538|	http://www.genome.jp/kegg-bin/show_pathway?dre03020/dre:402856%09red/dre:553733%09red/dre:445412%09red/dre:550263%09red/dre:325603%09red/dre:393538%09red
Steroid biosynthesis	KEGG PATHWAY	dre00100	5	22	0.0326293	0.223408	Novel00302|Novel00308|Lot0181310.1|Lot0181320.1|Lot0036290.1	dre:565117|dre:573994|dre:322481|dre:573994|dre:564424|	565117|573994|322481|573994|564424|	http://www.genome.jp/kegg-bin/show_pathway?dre00100/dre:322481%09red/dre:565117%09red/dre:564424%09red/dre:573994%09red
Ether lipid metabolism	KEGG PATHWAY	dre00565	7	39	0.0336884	0.223408	Lot0184090.1|Lot0184100.1|Lot0008790.1|Novel00078|Lot0085910.1|Lot0181820.1|Lot0170520.1	dre:100330001|dre:100330001|dre:569053|dre:100330001|dre:402802|dre:571938|dre:100330001|	100330001|100330001|569053|100330001|402802|571938|100330001|	http://www.genome.jp/kegg-bin/show_pathway?dre00565/dre:402802%09red/dre:100330001%09red/dre:569053%09red/dre:571938%09red
Drug metabolism - other enzymes	KEGG PATHWAY	dre00983	7	40	0.0373624	0.235383	Lot0126670.1|Lot0026370.1|Lot0060920.1|Lot0162090.1|Lot0146100.1|Lot0166590.1|Lot0038870.1	dre:317745|dre:100144569|dre:447928|dre:445194|dre:641488|dre:437016|dre:558466|	317745|100144569|447928|445194|641488|437016|558466|	http://www.genome.jp/kegg-bin/show_pathway?dre00983/dre:558466%09red/dre:100144569%09red/dre:437016%09red/dre:317745%09red/dre:641488%09red/dre:447928%09red/dre:445194%09red
Retinol metabolism	KEGG PATHWAY	dre00830	7	41	0.0412903	0.247742	Lot0187480.1|Lot0065200.1|Lot0076570.1|Lot0088460.1|Lot0146100.1|Lot0187950.1|Lot0031980.1	dre:450050|dre:553969|dre:30381|dre:324188|dre:641488|dre:562840|dre:325875|	450050|553969|30381|324188|641488|562840|325875|	http://www.genome.jp/kegg-bin/show_pathway?dre00830/dre:641488%09red/dre:30381%09red/dre:450050%09red/dre:553969%09red/dre:325875%09red/dre:324188%09red/dre:562840%09red
Spliceosome	KEGG PATHWAY	dre03040	16	136	0.0519061	0.29728	Lot0180370.1|Lot0178920.1|Lot0031570.1|Lot0037340.1|Lot0081530.1|Lot0097470.1|Lot0196440.1|Lot0001070.1|Lot0147900.1|Lot0070740.1|Lot0110610.1|Lot0123080.1|Lot0174420.1|Lot0042430.1|Lot0205520.1|Lot0073410.1	dre:560127|dre:560127|dre:446168|dre:798846|dre:321114|dre:327011|dre:445404|dre:492511|dre:402966|dre:550373|dre:100145909|dre:402896|dre:192331|dre:321544|dre:324121|dre:393979|	560127|560127|446168|798846|321114|327011|445404|492511|402966|550373|100145909|402896|192331|321544|324121|393979|	http://www.genome.jp/kegg-bin/show_pathway?dre03040/dre:321114%09red/dre:324121%09red/dre:402966%09red/dre:327011%09red/dre:560127%09red/dre:445404%09red/dre:321544%09red/dre:492511%09red/dre:393979%09red/dre:100145909%09red/dre:192331%09red/dre:446168%09red/dre:798846%09red/dre:402896%09red/dre:550373%09red
Primary bile acid biosynthesis	KEGG PATHWAY	dre00120	4	19	0.0659756	0.361432	Lot0111330.1|Lot0080500.1|Lot0111350.1|Lot0019180.1	dre:445281|dre:494109|dre:445281|dre:553543|	445281|494109|445281|553543|	http://www.genome.jp/kegg-bin/show_pathway?dre00120/dre:445281%09red/dre:494109%09red/dre:553543%09red
Cytokine-cytokine receptor interaction	KEGG PATHWAY	dre04060	17	161	0.0947174	0.497266	Lot0012910.1|Lot0035420.1|Lot0098560.1|Lot0177780.1|Lot0018430.1|Lot0201150.1|Lot0098870.1|Lot0134960.1|Lot0037810.1|Novel00622|Novel01736|Lot0075510.1|Lot0115800.1|Lot0008950.1|Lot0077020.1|Lot0119170.1|Lot0048420.1	dre:768248|dre:553957|dre:100004455|dre:100134971|dre:556728|dre:561268|dre:799475|dre:563674|dre:100270764|dre:541493|dre:445373|dre:100002946|dre:797527|dre:541493|dre:795788|dre:407674|dre:360134|	768248|553957|100004455|100134971|556728|561268|799475|563674|100270764|541493|445373|100002946|797527|541493|795788|407674|360134|	http://www.genome.jp/kegg-bin/show_pathway?dre04060/dre:553957%09red/dre:556728%09red/dre:799475%09red/dre:445373%09red/dre:797527%09red/dre:768248%09red/dre:360134%09red/dre:561268%09red/dre:100002946%09red/dre:795788%09red/dre:541493%09red/dre:100134971%09red/dre:563674%09red/dre:407674%09red/dre:100270764%09red/dre:100004455%09red
FoxO signaling pathway	KEGG PATHWAY	dre04068	17	170	0.131346	0.661983	Lot0037200.1|Lot0117410.1|Lot0122130.1|Lot0110600.1|Lot0008240.1|Lot0155910.1|Lot0015990.1|Lot0120250.1|Lot0113280.1|Lot0019170.1|Lot0172160.1|Lot0035420.1|Lot0002690.1|Lot0188720.1|Lot0058510.1|Novel02001|Novel01351	dre:65237|dre:245701|dre:406304|dre:100151416|dre:100148413|dre:564523|dre:101910198|dre:30262|dre:393287|dre:324140|dre:563180|dre:553957|dre:30222|dre:570956|dre:321974|dre:431763|dre:566841|	65237|245701|406304|100151416|100148413|564523|101910198|30262|393287|324140|563180|553957|30222|570956|321974|431763|566841|	http://www.genome.jp/kegg-bin/show_pathway?dre04068/dre:406304%09red/dre:393287%09red/dre:324140%09red/dre:321974%09red/dre:431763%09red/dre:101910198%09red/dre:570956%09red/dre:65237%09red/dre:30222%09red/dre:100148413%09red/dre:566841%09red/dre:245701%09red/dre:563180%09red/dre:553957%09red/dre:564523%09red/dre:100151416%09red/dre:30262%09red
Protein processing in endoplasmic reticulum	KEGG PATHWAY	dre04141	18	184	0.140652	0.681619	Lot0101360.1|Lot0067950.1|Lot0010590.1|Lot0167170.1|Lot0037340.1|Lot0118040.1|Lot0106650.1|Lot0048680.1|Lot0062290.1|Lot0159580.1|Lot0065440.1|Lot0198010.1|Lot0049600.1|Lot0145840.1|Lot0017430.1|Lot0101370.1|Lot0068470.1|Lot0055030.1	dre:30591|dre:406673|dre:334337|dre:553448|dre:798846|dre:445177|dre:378851|dre:338155|dre:561686|dre:562019|dre:406673|dre:100001092|dre:58081|dre:83414|dre:321564|dre:565155|dre:445100|dre:557526|	30591|406673|334337|553448|798846|445177|378851|338155|561686|562019|406673|100001092|58081|83414|321564|565155|445100|557526|	http://www.genome.jp/kegg-bin/show_pathway?dre04141/dre:338155%09red/dre:445177%09red/dre:557526%09red/dre:565155%09red/dre:83414%09red/dre:445100%09red/dre:406673%09red/dre:334337%09red/dre:798846%09red/dre:58081%09red/dre:321564%09red/dre:561686%09red/dre:30591%09red/dre:100001092%09red/dre:562019%09red/dre:378851%09red/dre:553448%09red
RNA degradation	KEGG PATHWAY	dre03018	9	81	0.154334	0.720227	Lot0075480.1|Lot0107460.1|Lot0182330.1|Lot0162060.1|Lot0137550.1|Lot0015140.1|Lot0151010.1|Lot0021750.1|Lot0032200.1	dre:450057|dre:445224|dre:550234|dre:568678|dre:326786|dre:100750260|dre:449987|dre:751632|dre:393856|	450057|445224|550234|568678|326786|100750260|449987|751632|393856|	http://www.genome.jp/kegg-bin/show_pathway?dre03018/dre:449987%09red/dre:393856%09red/dre:445224%09red/dre:450057%09red/dre:326786%09red/dre:568678%09red/dre:100750260%09red/dre:751632%09red/dre:550234%09red
Arachidonic acid metabolism	KEGG PATHWAY	dre00590	6	49	0.16609	0.747405	Lot0184090.1|Lot0184100.1|Lot0135600.1|Novel00078|Lot0085910.1|Lot0170520.1	dre:100330001|dre:100330001|dre:336492|dre:100330001|dre:402802|dre:100330001|	100330001|100330001|336492|100330001|402802|100330001|	http://www.genome.jp/kegg-bin/show_pathway?dre00590/dre:336492%09red/dre:402802%09red/dre:100330001%09red
Glutathione metabolism	KEGG PATHWAY	dre00480	6	50	0.176149	0.765335	Lot0071340.1|Lot0001540.1|Lot0001530.1|Lot0009150.1|Lot0135700.1|Lot0151000.1	dre:114426|dre:555478|dre:322533|dre:767682|dre:100151110|dre:450084|	114426|555478|322533|767682|100151110|450084|	http://www.genome.jp/kegg-bin/show_pathway?dre00480/dre:450084%09red/dre:555478%09red/dre:767682%09red/dre:114426%09red/dre:322533%09red/dre:100151110%09red
Glycerophospholipid metabolism	KEGG PATHWAY	dre00564	10	97	0.187197	0.786227	Lot0184090.1|Lot0017910.1|Lot0184100.1|Lot0008790.1|Novel00078|Lot0024710.1|Lot0160530.1|Lot0085910.1|Lot0181820.1|Lot0170520.1	dre:100330001|dre:692278|dre:100330001|dre:569053|dre:100330001|dre:557324|dre:565971|dre:402802|dre:571938|dre:100330001|	100330001|692278|100330001|569053|100330001|557324|565971|402802|571938|100330001|	http://www.genome.jp/kegg-bin/show_pathway?dre00564/dre:100330001%09red/dre:571938%09red/dre:557324%09red/dre:402802%09red/dre:565971%09red/dre:692278%09red/dre:569053%09red
Ribosome	KEGG PATHWAY	dre03010	13	135	0.202122	0.821527	Lot0068130.1|Lot0053800.1|Lot0024260.1|Novel03704|Lot0185140.1|Lot0032050.1|Lot0030900.1|Lot0018980.1|Lot0063060.1|Lot0093550.1|Lot0174230.1|Lot0165330.1|Lot0118140.1	dre:394027|dre:641289|dre:447945|dre:393738|dre:554155|dre:336719|dre:436674|dre:558080|dre:553799|dre:336283|dre:326961|dre:541330|dre:550391|	394027|641289|447945|393738|554155|336719|436674|558080|553799|336283|326961|541330|550391|	http://www.genome.jp/kegg-bin/show_pathway?dre03010/dre:394027%09red/dre:393738%09red/dre:336283%09red/dre:336719%09red/dre:326961%09red/dre:436674%09red/dre:554155%09red/dre:550391%09red/dre:553799%09red/dre:447945%09red/dre:541330%09red/dre:641289%09red/dre:558080%09red
Purine metabolism	KEGG PATHWAY	dre00230	17	187	0.219434	0.864023	Lot0113700.1|Lot0126670.1|Lot0093410.1|Lot0176930.1|Lot0187820.1|Lot0001260.1|Lot0151010.1|Lot0188900.1|Lot0015140.1|Novel01795|Lot0134780.1|Novel01731|Lot0170910.1|Lot0157360.1|Lot0052800.1|Lot0182080.1|Lot0166650.1	dre:325603|dre:317745|dre:402856|dre:445151|dre:553733|dre:140622|dre:449987|dre:571834|dre:100750260|dre:436789|dre:550263|dre:445412|dre:494056|dre:30085|dre:30086|dre:562627|dre:393538|	325603|317745|402856|445151|553733|140622|449987|571834|100750260|436789|550263|445412|494056|30085|30086|562627|393538|	http://www.genome.jp/kegg-bin/show_pathway?dre00230/dre:140622%09red/dre:449987%09red/dre:571834%09red/dre:317745%09red/dre:402856%09red/dre:30086%09red/dre:553733%09red/dre:494056%09red/dre:445412%09red/dre:100750260%09red/dre:30085%09red/dre:550263%09red/dre:436789%09red/dre:325603%09red/dre:445151%09red/dre:393538%09red/dre:562627%09red
Glycosylphosphatidylinositol(GPI)-anchor biosynthesis	KEGG PATHWAY	dre00563	3	22	0.237527	0.90692	Lot0099340.1|Lot0051900.1|Lot0052100.1	dre:393361|dre:570443|dre:323994|	393361|570443|323994|	http://www.genome.jp/kegg-bin/show_pathway?dre00563/dre:393361%09red/dre:323994%09red/dre:570443%09red
Intestinal immune network for IgA production	KEGG PATHWAY	dre04672	4	38	0.316085	0.999966	Lot0037810.1|Lot0201150.1|Lot0077020.1|Lot0035420.1	dre:100270764|dre:561268|dre:795788|dre:553957|	100270764|561268|795788|553957|	http://www.genome.jp/kegg-bin/show_pathway?dre04672/dre:100270764%09red/dre:553957%09red/dre:795788%09red/dre:561268%09red
Renin-angiotensin system	KEGG PATHWAY	dre04614	2	15	0.321261	0.999966	Lot0001540.1|Lot0001530.1	dre:555478|dre:322533|	555478|322533|	http://www.genome.jp/kegg-bin/show_pathway?dre04614/dre:555478%09red/dre:322533%09red
Caffeine metabolism	KEGG PATHWAY	dre00232	1	5	0.343308	0.999966	Lot0162090.1	dre:445194|	445194|	http://www.genome.jp/kegg-bin/show_pathway?dre00232/dre:445194%09red
Cyanoamino acid metabolism	KEGG PATHWAY	dre00460	1	5	0.343308	0.999966	Lot0033280.1	dre:100144628|	100144628|	http://www.genome.jp/kegg-bin/show_pathway?dre00460/dre:100144628%09red
mRNA surveillance pathway	KEGG PATHWAY	dre03015	8	90	0.34444	0.999966	Lot0180370.1|Lot0178920.1|Lot0072620.1|Lot0034480.1|Lot0099110.1|Lot0058010.1|Lot0160070.1|Lot0032200.1	dre:560127|dre:560127|dre:751738|dre:541389|dre:100003223|dre:325284|dre:324554|dre:393856|	560127|560127|751738|541389|100003223|325284|324554|393856|	http://www.genome.jp/kegg-bin/show_pathway?dre03015/dre:393856%09red/dre:100003223%09red/dre:751738%09red/dre:560127%09red/dre:325284%09red/dre:324554%09red/dre:541389%09red
Nicotinate and nicotinamide metabolism	KEGG PATHWAY	dre00760	3	29	0.369587	0.999966	Lot0174980.1|Lot0074010.1|Lot0182080.1	dre:100330160|dre:324211|dre:562627|	100330160|324211|562627|	http://www.genome.jp/kegg-bin/show_pathway?dre00760/dre:324211%09red/dre:100330160%09red/dre:562627%09red
PPAR signaling pathway	KEGG PATHWAY	dre03320	6	68	0.385411	0.999966	Lot0072630.1|Lot0041970.1|Lot0040120.1|Lot0111350.1|Lot0136840.1|Lot0111330.1	dre:393622|dre:393543|dre:336542|dre:445281|dre:431754|dre:445281|	393622|393543|336542|445281|431754|445281|	http://www.genome.jp/kegg-bin/show_pathway?dre03320/dre:393622%09red/dre:445281%09red/dre:336542%09red/dre:431754%09red/dre:393543%09red
Butirosin and neomycin biosynthesis	KEGG PATHWAY	dre00524	1	6	0.387772	0.999966	Lot0009560.1	dre:751668|	751668|	http://www.genome.jp/kegg-bin/show_pathway?dre00524/dre:751668%09red
Cell adhesion molecules (CAMs)	KEGG PATHWAY	dre04514	11	135	0.40134	0.999966	Novel00396|Lot0178570.1|Lot0174120.1|Lot0083940.1|Lot0041130.1|Lot0079440.1|Lot0037810.1|Novel00301|Lot0148400.1|Lot0180110.1|Lot0069150.1	dre:81581|dre:60635|dre:557209|dre:323696|dre:30194|dre:100333863|dre:100270764|dre:560014|dre:405757|dre:436897|dre:282667|	81581|60635|557209|323696|30194|100333863|100270764|560014|405757|436897|282667|	http://www.genome.jp/kegg-bin/show_pathway?dre04514/dre:323696%09red/dre:436897%09red/dre:30194%09red/dre:560014%09red/dre:100270764%09red/dre:81581%09red/dre:60635%09red/dre:100333863%09red/dre:557209%09red/dre:405757%09red/dre:282667%09red
Cysteine and methionine metabolism	KEGG PATHWAY	dre00270	4	44	0.410219	0.999966	Lot0066260.1|Lot0012250.1|Lot0009000.1|Lot0009010.1	dre:100002302|dre:334195|dre:322228|dre:322228|	100002302|334195|322228|322228|	http://www.genome.jp/kegg-bin/show_pathway?dre00270/dre:322228%09red/dre:334195%09red/dre:100002302%09red
TGF-beta signaling pathway	KEGG PATHWAY	dre04350	8	97	0.417619	0.999966	Lot0113050.1|Lot0088150.1|Lot0036370.1|Lot0125190.1|Lot0211590.1|Lot0139960.1|Lot0145220.1|Novel01351	dre:394026|dre:30628|dre:100329520|dre:30493|dre:436718|dre:406659|dre:30161|dre:566841|	394026|30628|100329520|30493|436718|406659|30161|566841|	http://www.genome.jp/kegg-bin/show_pathway?dre04350/dre:394026%09red/dre:100329520%09red/dre:30161%09red/dre:436718%09red/dre:30493%09red/dre:566841%09red/dre:30628%09red/dre:406659%09red
Ubiquitin mediated proteolysis	KEGG PATHWAY	dre04120	11	137	0.418973	0.999966	Lot0058600.1|Lot0148440.1|Lot0102760.1|Lot0019440.1|Lot0072600.1|Lot0068470.1|Lot0167970.1|Lot0083620.1|Lot0088270.1|Lot0109790.1|Lot0042430.1	dre:445073|dre:415162|dre:30100|dre:557513|dre:373108|dre:445100|dre:325470|dre:373107|dre:564991|dre:100001302|dre:321544|	445073|415162|30100|557513|373108|445100|325470|373107|564991|100001302|321544|	http://www.genome.jp/kegg-bin/show_pathway?dre04120/dre:373107%09red/dre:415162%09red/dre:564991%09red/dre:30100%09red/dre:100001302%09red/dre:321544%09red/dre:373108%09red/dre:445100%09red/dre:325470%09red/dre:557513%09red/dre:445073%09red
One carbon pool by folate	KEGG PATHWAY	dre00670	2	19	0.420609	0.999966	Lot0001260.1|Lot0033280.1	dre:140622|dre:100144628|	140622|100144628|	http://www.genome.jp/kegg-bin/show_pathway?dre00670/dre:140622%09red/dre:100144628%09red
Arginine and proline metabolism	KEGG PATHWAY	dre00330	6	72	0.434618	0.999966	Lot0071340.1|Lot0082930.1|Lot0069010.1|Lot0164210.1|Lot0007940.1|Lot0038040.1	dre:114426|dre:436664|dre:327288|dre:266799|dre:60658|dre:556522|	114426|436664|327288|266799|60658|556522|	http://www.genome.jp/kegg-bin/show_pathway?dre00330/dre:556522%09red/dre:327288%09red/dre:266799%09red/dre:436664%09red/dre:114426%09red/dre:60658%09red
Starch and sucrose metabolism	KEGG PATHWAY	dre00500	4	47	0.456458	0.999966	Lot0146100.1|Lot0046840.1|Lot0009560.1|Lot0172160.1	dre:641488|dre:406539|dre:751668|dre:563180|	641488|406539|751668|563180|	http://www.genome.jp/kegg-bin/show_pathway?dre00500/dre:563180%09red/dre:406539%09red/dre:641488%09red/dre:751668%09red
Glycosaminoglycan biosynthesis - chondroitin sulfate / dermatan sulfate	KEGG PATHWAY	dre00532	2	21	0.467468	0.999966	Lot0074720.1|Novel00996	dre:560951|dre:557218|	560951|557218|	http://www.genome.jp/kegg-bin/show_pathway?dre00532/dre:560951%09red/dre:557218%09red
Peroxisome	KEGG PATHWAY	dre04146	7	89	0.475994	0.999966	Lot0072630.1|Lot0055380.1|Lot0094480.1|Lot0053720.1|Lot0150080.1|Lot0136840.1|Lot0045320.1	dre:393622|dre:449545|dre:334644|dre:436840|dre:541344|dre:431754|dre:79378|	393622|449545|334644|436840|541344|431754|79378|	http://www.genome.jp/kegg-bin/show_pathway?dre04146/dre:79378%09red/dre:431754%09red/dre:541344%09red/dre:393622%09red/dre:436840%09red/dre:334644%09red/dre:449545%09red
Biosynthesis of unsaturated fatty acids	KEGG PATHWAY	dre01040	2	22	0.490037	0.999966	Lot0047230.1|Lot0136840.1	dre:553440|dre:431754|	553440|431754|	http://www.genome.jp/kegg-bin/show_pathway?dre01040/dre:431754%09red/dre:553440%09red
Base excision repair	KEGG PATHWAY	dre03410	3	38	0.531313	0.999966	Lot0154450.1|Lot0147350.1|Lot0188900.1	dre:406730|dre:570901|dre:571834|	406730|570901|571834|	http://www.genome.jp/kegg-bin/show_pathway?dre03410/dre:571834%09red/dre:570901%09red/dre:406730%09red
Histidine metabolism	KEGG PATHWAY	dre00340	2	24	0.53332	0.999966	Lot0146070.1|Lot0069010.1	dre:445242|dre:327288|	445242|327288|	http://www.genome.jp/kegg-bin/show_pathway?dre00340/dre:327288%09red/dre:445242%09red
Sulfur metabolism	KEGG PATHWAY	dre00920	1	10	0.537516	0.999966	Lot0187670.1	dre:415158|	415158|	http://www.genome.jp/kegg-bin/show_pathway?dre00920/dre:415158%09red
Adipocytokine signaling pathway	KEGG PATHWAY	dre04920	6	84	0.575466	0.999966	Lot0018030.1|Lot0072630.1|Lot0015990.1|Lot0113280.1|Lot0172160.1|Lot0055030.1	dre:406463|dre:393622|dre:101910198|dre:393287|dre:563180|dre:557526|	406463|393622|101910198|393287|563180|557526|	http://www.genome.jp/kegg-bin/show_pathway?dre04920/dre:563180%09red/dre:393287%09red/dre:557526%09red/dre:101910198%09red/dre:393622%09red/dre:406463%09red
Metabolic pathways	KEGG PATHWAY	dre01100	90	1269	0.606461	0.999966	Lot0001540.1|Lot0066260.1|Novel01731|Lot0038210.1|Lot0157360.1|Lot0136840.1|Lot0008790.1|Lot0002540.1|Lot0201000.1|Lot0187480.1|Lot0052100.1|Lot0024710.1|Lot0051900.1|Lot0072630.1|Lot0099340.1|Lot0086610.1|Lot0046840.1|Lot0188750.1|Lot0126670.1|Lot0074720.1|Lot0177820.1|Lot0069010.1|Lot0181310.1|Lot0146540.1|Lot0001260.1|Lot0091170.1|Novel00302|Lot0160530.1|Lot0085910.1|Lot0052800.1|Lot0111350.1|…	dre:555478|dre:100002302|dre:445412|dre:436610|dre:30085|dre:431754|dre:569053|dre:393997|dre:619269|dre:450050|dre:323994|dre:557324|dre:570443|dre:393622|dre:393361|dre:557166|dre:406539|dre:557518|dre:317745|dre:560951|dre:322513|dre:327288|dre:322481|dre:321928|dre:140622|dre:567592|dre:565117|dre:565971|dre:402802|dre:30086|dre:445281|dre:100330001|dre:571834|dre:60658|dre:562840|dre:437016|…	555478|100002302|445412|436610|30085|431754|569053|393997|619269|450050|323994|557324|570443|393622|393361|557166|406539|557518|317745|560951|322513|327288|322481|321928|140622|567592|565117|565971|402802|30086|445281|100330001|571834|60658|562840|437016|558466|560006|114426|30381|266799|100330001|563180|562627|100330001|692278|559736|100330160|402856|436789|556522|450084|100330001|100144628|3220…	http://www.genome.jp/kegg-bin/show_pathway?dre01100/dre:402856%09red/dre:393997%09red/dre:100330001%09red/dre:394188%09red/dre:327288%09red/dre:266799%09red/dre:402802%09red/dre:556522%09red/dre:100334149%09red/dre:619269%09red/dre:406539%09red/dre:324188%09red/dre:557518%09red/dre:560951%09red/dre:321928%09red/dre:325603%09red/dre:557166%09red/dre:393538%09red/dre:334195%09red/dre:100002302%09re…
Tight junction	KEGG PATHWAY	dre04530	12	174	0.610985	0.999966	Novel00396|Lot0178570.1|Lot0118090.1|Lot0174120.1|Lot0083940.1|Lot0015990.1|Lot0079440.1|Lot0148400.1|Lot0215350.1|Lot0180110.1|Lot0139960.1|Lot0211590.1	dre:81581|dre:60635|dre:724017|dre:557209|dre:323696|dre:101910198|dre:100333863|dre:405757|dre:559247|dre:436897|dre:406659|dre:436718|	81581|60635|724017|557209|323696|101910198|100333863|405757|559247|436897|406659|436718|	http://www.genome.jp/kegg-bin/show_pathway?dre04530/dre:101910198%09red/dre:323696%09red/dre:724017%09red/dre:559247%09red/dre:436718%09red/dre:81581%09red/dre:60635%09red/dre:436897%09red/dre:100333863%09red/dre:557209%09red/dre:405757%09red/dre:406659%09red
Regulation of autophagy	KEGG PATHWAY	dre04140	2	28	0.612064	0.999966	Lot0120250.1|Lot0048420.1	dre:30262|dre:360134|	30262|360134|	http://www.genome.jp/kegg-bin/show_pathway?dre04140/dre:360134%09red/dre:30262%09red
Notch signaling pathway	KEGG PATHWAY	dre04330	4	58	0.612159	0.999966	Lot0164200.1|Lot0147290.1|Novel01351|Lot0033760.1	dre:30120|dre:334026|dre:566841|dre:503870|	30120|334026|566841|503870|	http://www.genome.jp/kegg-bin/show_pathway?dre04330/dre:30120%09red/dre:566841%09red/dre:334026%09red/dre:503870%09red
Pantothenate and CoA biosynthesis	KEGG PATHWAY	dre00770	1	13	0.625279	0.999966	Lot0026370.1	dre:100144569|	100144569|	http://www.genome.jp/kegg-bin/show_pathway?dre00770/dre:100144569%09red
mTOR signaling pathway	KEGG PATHWAY	dre04150	5	74	0.626401	0.999966	Lot0097040.1|Lot0120250.1|Lot0012170.1|Lot0015990.1|Lot0122000.1	dre:79380|dre:30262|dre:550549|dre:101910198|dre:570568|	79380|30262|550549|101910198|570568|	http://www.genome.jp/kegg-bin/show_pathway?dre04150/dre:101910198%09red/dre:570568%09red/dre:79380%09red/dre:30262%09red/dre:550549%09red
Adherens junction	KEGG PATHWAY	dre04520	7	104	0.631637	0.999966	Lot0117410.1|Lot0081510.1|Lot0111070.1|Lot0139960.1|Novel01351|Lot0188230.1|Lot0211590.1	dre:245701|dre:327204|dre:494038|dre:406659|dre:566841|dre:560512|dre:436718|	245701|327204|494038|406659|566841|560512|436718|	http://www.genome.jp/kegg-bin/show_pathway?dre04520/dre:327204%09red/dre:436718%09red/dre:494038%09red/dre:560512%09red/dre:566841%09red/dre:245701%09red/dre:406659%09red
Aminoacyl-tRNA biosynthesis	KEGG PATHWAY	dre00970	4	62	0.661459	0.999966	Lot0089210.1|Lot0039300.1|Lot0095120.1|Lot0136900.1	dre:558898|dre:394188|dre:337070|dre:337230|	558898|394188|337070|337230|	http://www.genome.jp/kegg-bin/show_pathway?dre00970/dre:558898%09red/dre:337230%09red/dre:337070%09red/dre:394188%09red
Fatty acid elongation	KEGG PATHWAY	dre00062	2	33	0.695676	0.999966	Lot0047230.1|Lot0050850.1	dre:553440|dre:554145|	553440|554145|	http://www.genome.jp/kegg-bin/show_pathway?dre00062/dre:554145%09red/dre:553440%09red
Glyoxylate and dicarboxylate metabolism	KEGG PATHWAY	dre00630	2	33	0.695676	0.999966	Lot0033280.1|Lot0045320.1	dre:100144628|dre:79378|	100144628|79378|	http://www.genome.jp/kegg-bin/show_pathway?dre00630/dre:100144628%09red/dre:79378%09red
beta-Alanine metabolism	KEGG PATHWAY	dre00410	2	33	0.695676	0.999966	Lot0069010.1|Lot0026370.1	dre:327288|dre:100144569|	327288|100144569|	http://www.genome.jp/kegg-bin/show_pathway?dre00410/dre:100144569%09red/dre:327288%09red
Porphyrin and chlorophyll metabolism	KEGG PATHWAY	dre00860	2	34	0.71049	0.999966	Lot0146100.1|Lot0092690.1	dre:641488|dre:791518|	641488|791518|	http://www.genome.jp/kegg-bin/show_pathway?dre00860/dre:641488%09red/dre:791518%09red
Fatty acid biosynthesis	KEGG PATHWAY	dre00061	1	17	0.716976	0.999966	Lot0072630.1	dre:393622|	393622|	http://www.genome.jp/kegg-bin/show_pathway?dre00061/dre:393622%09red
Galactose metabolism	KEGG PATHWAY	dre00052	2	35	0.724695	0.999966	Lot0009560.1|Lot0172160.1	dre:751668|dre:563180|	751668|563180|	http://www.genome.jp/kegg-bin/show_pathway?dre00052/dre:563180%09red/dre:751668%09red
Focal adhesion	KEGG PATHWAY	dre04510	16	251	0.729653	0.999966	Lot0216350.1|Lot0177590.1|Lot0015990.1|Lot0081510.1|Lot0137270.1|Lot0002690.1|Lot0115980.1|Lot0099110.1|Lot0139960.1|Lot0028400.1|Lot0041970.1|Lot0083620.1|Lot0072600.1|Lot0139850.1|Lot0117410.1|Lot0211590.1	dre:564005|dre:335916|dre:101910198|dre:327204|dre:442922|dre:30222|dre:556874|dre:100003223|dre:406659|dre:568309|dre:393543|dre:373107|dre:373108|dre:564005|dre:245701|dre:436718|	564005|335916|101910198|327204|442922|30222|556874|100003223|406659|568309|393543|373107|373108|564005|245701|436718|	http://www.genome.jp/kegg-bin/show_pathway?dre04510/dre:373107%09red/dre:327204%09red/dre:100003223%09red/dre:556874%09red/dre:568309%09red/dre:436718%09red/dre:442922%09red/dre:564005%09red/dre:393543%09red/dre:373108%09red/dre:30222%09red/dre:245701%09red/dre:101910198%09red/dre:335916%09red/dre:406659%09red
ABC transporters	KEGG PATHWAY	dre02010	2	36	0.738306	0.999966	Lot0024910.1|Lot0108720.1	dre:100333043|dre:368771|	100333043|368771|	http://www.genome.jp/kegg-bin/show_pathway?dre02010/dre:100333043%09red/dre:368771%09red
Salmonella infection	KEGG PATHWAY	dre05132	6	101	0.73948	0.999966	Lot0037200.1|Lot0177590.1|Lot0081510.1|Lot0075510.1|Lot0206530.1|Lot0142000.1	dre:65237|dre:335916|dre:327204|dre:100002946|dre:57933|dre:321383|	65237|335916|327204|100002946|57933|321383|	http://www.genome.jp/kegg-bin/show_pathway?dre05132/dre:327204%09red/dre:100002946%09red/dre:57933%09red/dre:321383%09red/dre:335916%09red/dre:65237%09red
Biosynthesis of amino acids	KEGG PATHWAY	dre01230	5	87	0.754692	0.999966	Lot0146540.1|Lot0097980.1|Lot0012250.1|Lot0188750.1|Lot0033280.1	dre:321928|dre:572733|dre:334195|dre:557518|dre:100144628|	321928|572733|334195|557518|100144628|	http://www.genome.jp/kegg-bin/show_pathway?dre01230/dre:557518%09red/dre:334195%09red/dre:572733%09red/dre:100144628%09red/dre:321928%09red
MAPK signaling pathway	KEGG PATHWAY	dre04010	20	320	0.775096	0.999966	Lot0037200.1|Lot0012910.1|Lot0177590.1|Lot0215350.1|Lot0122130.1|Lot0081510.1|Lot0039990.1|Lot0053740.1|Lot0015990.1|Lot0171610.1|Lot0113280.1|Novel02001|Lot0099240.1|Lot0028320.1|Lot0037340.1|Lot0118850.1|Novel00869|Lot0102360.1|Lot0102350.1|Lot0055030.1	dre:65237|dre:768248|dre:335916|dre:559247|dre:406304|dre:327204|dre:368243|dre:564873|dre:101910198|dre:564873|dre:393287|dre:431763|dre:563727|dre:353314|dre:798846|dre:560875|dre:795414|dre:566604|dre:566604|dre:557526|	65237|768248|335916|559247|406304|327204|368243|564873|101910198|564873|393287|431763|563727|353314|798846|560875|795414|566604|566604|557526|	http://www.genome.jp/kegg-bin/show_pathway?dre04010/dre:406304%09red/dre:327204%09red/dre:557526%09red/dre:559247%09red/dre:563727%09red/dre:560875%09red/dre:431763%09red/dre:768248%09red/dre:795414%09red/dre:798846%09red/dre:353314%09red/dre:564873%09red/dre:368243%09red/dre:566604%09red/dre:101910198%09red/dre:393287%09red/dre:335916%09red/dre:65237%09red
Alanine, aspartate and glutamate metabolism	KEGG PATHWAY	dre00250	2	41	0.798003	0.999966	Lot0201000.1|Lot0045320.1	dre:619269|dre:79378|	619269|79378|	http://www.genome.jp/kegg-bin/show_pathway?dre00250/dre:619269%09red/dre:79378%09red
Steroid hormone biosynthesis	KEGG PATHWAY	dre00140	2	41	0.798003	0.999966	Lot0146100.1|Lot0065200.1	dre:641488|dre:553969|	641488|553969|	http://www.genome.jp/kegg-bin/show_pathway?dre00140/dre:553969%09red/dre:641488%09red
Amino sugar and nucleotide sugar metabolism	KEGG PATHWAY	dre00520	3	59	0.800022	0.999966	Lot0177820.1|Lot0009560.1|Novel01448	dre:322513|dre:751668|dre:406819|	322513|751668|406819|	http://www.genome.jp/kegg-bin/show_pathway?dre00520/dre:406819%09red/dre:751668%09red/dre:322513%09red
Protein export	KEGG PATHWAY	dre03060	1	22	0.800743	0.999966	Lot0181830.1	dre:619260|	619260|	http://www.genome.jp/kegg-bin/show_pathway?dre03060/dre:619260%09red
Ascorbate and aldarate metabolism	KEGG PATHWAY	dre00053	1	22	0.800743	0.999966	Lot0146100.1	dre:641488|	641488|	http://www.genome.jp/kegg-bin/show_pathway?dre00053/dre:641488%09red
Progesterone-mediated oocyte maturation	KEGG PATHWAY	dre04914	6	110	0.805515	0.999966	Lot0037200.1|Lot0101360.1|Lot0117410.1|Lot0015990.1|Lot0120250.1|Lot0101370.1	dre:65237|dre:30591|dre:245701|dre:101910198|dre:30262|dre:565155|	65237|30591|245701|101910198|30262|565155|	http://www.genome.jp/kegg-bin/show_pathway?dre04914/dre:101910198%09red/dre:565155%09red/dre:30262%09red/dre:245701%09red/dre:30591%09red/dre:65237%09red
Mismatch repair	KEGG PATHWAY	dre03430	1	23	0.814252	0.999966	Lot0188900.1	dre:571834|	571834|	http://www.genome.jp/kegg-bin/show_pathway?dre03430/dre:571834%09red
Fatty acid degradation	KEGG PATHWAY	dre00071	2	43	0.818294	0.999966	Lot0072630.1|Lot0136840.1	dre:393622|dre:431754|	393622|431754|	http://www.genome.jp/kegg-bin/show_pathway?dre00071/dre:431754%09red/dre:393622%09red
Sphingolipid metabolism	KEGG PATHWAY	dre00600	3	62	0.825322	0.999966	Lot0008790.1|Lot0188580.1|Lot0091170.1	dre:569053|dre:100334149|dre:567592|	569053|100334149|567592|	http://www.genome.jp/kegg-bin/show_pathway?dre00600/dre:569053%09red/dre:100334149%09red/dre:567592%09red
Glycosaminoglycan degradation	KEGG PATHWAY	dre00531	1	24	0.826846	0.999966	Lot0033440.1	dre:100330444|	100330444|	http://www.genome.jp/kegg-bin/show_pathway?dre00531/dre:100330444%09red
ECM-receptor interaction	KEGG PATHWAY	dre04512	4	80	0.828956	0.999966	Lot0139850.1|Lot0216350.1|Lot0039600.1|Lot0115980.1	dre:564005|dre:564005|dre:100322009|dre:556874|	564005|564005|100322009|556874|	http://www.genome.jp/kegg-bin/show_pathway?dre04512/dre:100322009%09red/dre:556874%09red/dre:564005%09red
Other glycan degradation	KEGG PATHWAY	dre00511	1	25	0.838587	0.999966	Lot0190710.1	dre:561239|	561239|	http://www.genome.jp/kegg-bin/show_pathway?dre00511/dre:561239%09red
Mucin type O-Glycan biosynthesis	KEGG PATHWAY	dre00512	1	27	0.859737	0.999966	Lot0192020.1	dre:559736|	559736|	http://www.genome.jp/kegg-bin/show_pathway?dre00512/dre:559736%09red
Dorso-ventral axis formation	KEGG PATHWAY	dre04320	1	27	0.859737	0.999966	Lot0038200.1	dre:100009655|	100009655|	http://www.genome.jp/kegg-bin/show_pathway?dre04320/dre:100009655%09red
VEGF signaling pathway	KEGG PATHWAY	dre04370	4	86	0.866709	0.999966	Lot0037200.1|Lot0081510.1|Lot0039990.1|Lot0015990.1	dre:65237|dre:327204|dre:368243|dre:101910198|	65237|327204|368243|101910198|	http://www.genome.jp/kegg-bin/show_pathway?dre04370/dre:101910198%09red/dre:327204%09red/dre:368243%09red/dre:65237%09red
Tryptophan metabolism	KEGG PATHWAY	dre00380	2	49	0.868631	0.999966	Lot0086610.1|Lot0113760.1	dre:557166|dre:101885014|	557166|101885014|	http://www.genome.jp/kegg-bin/show_pathway?dre00380/dre:101885014%09red/dre:557166%09red
Homologous recombination	KEGG PATHWAY	dre03440	1	28	0.86925	0.999966	Lot0188900.1	dre:571834|	571834|	http://www.genome.jp/kegg-bin/show_pathway?dre03440/dre:571834%09red
Wnt signaling pathway	KEGG PATHWAY	dre04310	9	173	0.875192	0.999966	Lot0177590.1|Lot0081510.1|Lot0002690.1|Lot0151990.1|Novel01351|Lot0072730.1|Lot0139960.1|Lot0046260.1|Lot0211590.1	dre:335916|dre:327204|dre:30222|dre:317679|dre:566841|dre:30122|dre:406659|dre:405823|dre:436718|	335916|327204|30222|317679|566841|30122|406659|405823|436718|	http://www.genome.jp/kegg-bin/show_pathway?dre04310/dre:327204%09red/dre:436718%09red/dre:317679%09red/dre:405823%09red/dre:30222%09red/dre:566841%09red/dre:335916%09red/dre:30122%09red/dre:406659%09red
Carbon metabolism	KEGG PATHWAY	dre01200	6	123	0.876951	0.999966	Lot0009560.1|Lot0146540.1|Lot0097980.1|Lot0033280.1|Lot0188750.1|Lot0045320.1	dre:751668|dre:321928|dre:572733|dre:100144628|dre:557518|dre:79378|	751668|321928|572733|100144628|557518|79378|	http://www.genome.jp/kegg-bin/show_pathway?dre01200/dre:79378%09red/dre:100144628%09red/dre:557518%09red/dre:321928%09red/dre:572733%09red/dre:751668%09red
Cell cycle	KEGG PATHWAY	dre04110	7	141	0.880955	0.999966	Novel02001|Lot0110600.1|Lot0100290.1|Lot0122130.1|Lot0002690.1|Lot0028020.1|Novel01351	dre:431763|dre:100151416|dre:797354|dre:406304|dre:30222|dre:399483|dre:566841|	431763|100151416|797354|406304|30222|399483|566841|	http://www.genome.jp/kegg-bin/show_pathway?dre04110/dre:406304%09red/dre:431763%09red/dre:797354%09red/dre:399483%09red/dre:30222%09red/dre:566841%09red/dre:100151416%09red
Glycosaminoglycan biosynthesis - heparan sulfate / heparin	KEGG PATHWAY	dre00534	1	30	0.886386	0.999966	Lot0074720.1	dre:560951|	560951|	http://www.genome.jp/kegg-bin/show_pathway?dre00534/dre:560951%09red
Insulin signaling pathway	KEGG PATHWAY	dre04910	9	176	0.88644	0.999966	Lot0120250.1|Lot0058600.1|Lot0009560.1|Lot0015990.1|Lot0099110.1|Lot0012170.1|Lot0172160.1|Lot0097040.1|Lot0064960.1	dre:30262|dre:445073|dre:751668|dre:101910198|dre:100003223|dre:550549|dre:563180|dre:79380|dre:492762|	30262|445073|751668|101910198|100003223|550549|563180|79380|492762|	http://www.genome.jp/kegg-bin/show_pathway?dre04910/dre:563180%09red/dre:101910198%09red/dre:100003223%09red/dre:492762%09red/dre:751668%09red/dre:550549%09red/dre:79380%09red/dre:445073%09red/dre:30262%09red
Pentose phosphate pathway	KEGG PATHWAY	dre00030	1	31	0.894094	0.999966	Lot0188750.1	dre:557518|	557518|	http://www.genome.jp/kegg-bin/show_pathway?dre00030/dre:557518%09red
Glycolysis / Gluconeogenesis	KEGG PATHWAY	dre00010	3	74	0.900868	0.999966	Lot0097980.1|Lot0009560.1|Lot0172160.1	dre:572733|dre:751668|dre:563180|	572733|751668|563180|	http://www.genome.jp/kegg-bin/show_pathway?dre00010/dre:563180%09red/dre:572733%09red/dre:751668%09red
Pentose and glucuronate interconversions	KEGG PATHWAY	dre00040	1	32	0.901279	0.999966	Lot0146100.1	dre:641488|	641488|	http://www.genome.jp/kegg-bin/show_pathway?dre00040/dre:641488%09red
Phagosome	KEGG PATHWAY	dre04145	8	164	0.903141	0.999966	Lot0007940.1|Lot0108720.1|Lot0045930.1|Lot0116930.1|Lot0162480.1|Lot0081510.1|Lot0009880.1|Lot0024910.1	dre:60658|dre:368771|dre:558942|dre:562943|dre:373080|dre:327204|dre:321453|dre:100333043|	60658|368771|558942|562943|373080|327204|321453|100333043|	http://www.genome.jp/kegg-bin/show_pathway?dre04145/dre:327204%09red/dre:373080%09red/dre:558942%09red/dre:60658%09red/dre:100333043%09red/dre:562943%09red/dre:321453%09red/dre:368771%09red
Fatty acid metabolism	KEGG PATHWAY	dre01212	2	57	0.915896	0.999966	Lot0072630.1|Lot0136840.1	dre:393622|dre:431754|	393622|431754|	http://www.genome.jp/kegg-bin/show_pathway?dre01212/dre:431754%09red/dre:393622%09red
Hedgehog signaling pathway	KEGG PATHWAY	dre04340	2	62	0.936768	0.999966	Lot0009860.1|Lot0072730.1	dre:796318|dre:30122|	796318|30122|	http://www.genome.jp/kegg-bin/show_pathway?dre04340/dre:30122%09red/dre:796318%09red
Drug metabolism - cytochrome P450	KEGG PATHWAY	dre00982	1	39	0.939638	0.999966	Lot0146100.1	dre:641488|	641488|	http://www.genome.jp/kegg-bin/show_pathway?dre00982/dre:641488%09red
DNA replication	KEGG PATHWAY	dre03030	1	39	0.939638	0.999966	Lot0188900.1	dre:571834|	571834|	http://www.genome.jp/kegg-bin/show_pathway?dre03030/dre:571834%09red
Vascular smooth muscle contraction	KEGG PATHWAY	dre04270	6	143	0.943279	0.999966	Lot0049460.1|Lot0099110.1|Lot0088310.1|Lot0139960.1|Lot0085910.1|Lot0211590.1	dre:566313|dre:100003223|dre:114550|dre:406659|dre:402802|dre:436718|	566313|100003223|114550|406659|402802|436718|	http://www.genome.jp/kegg-bin/show_pathway?dre04270/dre:100003223%09red/dre:436718%09red/dre:402802%09red/dre:566313%09red/dre:114550%09red/dre:406659%09red
Phototransduction	KEGG PATHWAY	dre04744	1	40	0.943735	0.999966	Lot0164850.1	dre:793087|	793087|	http://www.genome.jp/kegg-bin/show_pathway?dre04744/dre:793087%09red
ErbB signaling pathway	KEGG PATHWAY	dre04012	4	107	0.94792	0.999966	Lot0110600.1|Lot0056250.1|Lot0177590.1|Lot0015990.1	dre:100151416|dre:767639|dre:335916|dre:101910198|	100151416|767639|335916|101910198|	http://www.genome.jp/kegg-bin/show_pathway?dre04012/dre:101910198%09red/dre:335916%09red/dre:100151416%09red/dre:767639%09red
Metabolism of xenobiotics by cytochrome P450	KEGG PATHWAY	dre00980	1	42	0.951116	0.999966	Lot0146100.1	dre:641488|	641488|	http://www.genome.jp/kegg-bin/show_pathway?dre00980/dre:641488%09red
Pyruvate metabolism	KEGG PATHWAY	dre00620	1	45	0.960414	0.999966	Lot0057330.1	dre:336977|	336977|	http://www.genome.jp/kegg-bin/show_pathway?dre00620/dre:336977%09red
Nucleotide excision repair	KEGG PATHWAY	dre03420	1	46	0.963102	0.999966	Lot0188900.1	dre:571834|	571834|	http://www.genome.jp/kegg-bin/show_pathway?dre03420/dre:571834%09red
Cardiac muscle contraction	KEGG PATHWAY	dre04260	3	97	0.969368	0.999966	Lot0046630.1|Novel00047|Lot0000180.1	dre:406437|dre:436968|dre:30324|	406437|436968|30324|	http://www.genome.jp/kegg-bin/show_pathway?dre04260/dre:30324%09red/dre:406437%09red/dre:436968%09red
Valine, leucine and isoleucine degradation	KEGG PATHWAY	dre00280	1	49	0.970122	0.999966	Lot0136840.1	dre:431754|	431754|	http://www.genome.jp/kegg-bin/show_pathway?dre00280/dre:431754%09red
Fanconi anemia pathway	KEGG PATHWAY	dre03460	1	52	0.975808	0.999966	Lot0037120.1	dre:565685|	565685|	http://www.genome.jp/kegg-bin/show_pathway?dre03460/dre:565685%09red
Phosphatidylinositol signaling system	KEGG PATHWAY	dre04070	2	90	0.988031	0.999966	Lot0024710.1|Lot0088240.1	dre:557324|dre:560006|	557324|560006|	http://www.genome.jp/kegg-bin/show_pathway?dre04070/dre:560006%09red/dre:557324%09red
Oocyte meiosis	KEGG PATHWAY	dre04114	4	138	0.98874	0.999966	Lot0099110.1|Lot0120250.1|Lot0100290.1|Lot0117410.1	dre:100003223|dre:30262|dre:797354|dre:245701|	100003223|30262|797354|245701|	http://www.genome.jp/kegg-bin/show_pathway?dre04114/dre:797354%09red/dre:100003223%09red/dre:30262%09red/dre:245701%09red
Endocytosis	KEGG PATHWAY	dre04144	11	286	0.992118	0.999966	Lot0133290.1|Lot0030730.1|Lot0081500.1|Lot0116930.1|Lot0069720.1|Lot0037340.1|Lot0046010.1|Lot0182220.1|Lot0139960.1|Lot0117410.1|Lot0211590.1	dre:445397|dre:368278|dre:100002190|dre:562943|dre:386994|dre:798846|dre:558613|dre:558477|dre:406659|dre:245701|dre:436718|	445397|368278|100002190|562943|386994|798846|558613|558477|406659|245701|436718|	http://www.genome.jp/kegg-bin/show_pathway?dre04144/dre:558477%09red/dre:368278%09red/dre:436718%09red/dre:445397%09red/dre:798846%09red/dre:386994%09red/dre:558613%09red/dre:562943%09red/dre:100002190%09red/dre:245701%09red/dre:406659%09red
Regulation of actin cytoskeleton	KEGG PATHWAY	dre04810	10	271	0.993286	0.999966	Novel01195|Novel01202|Lot0081510.1|Lot0120250.1|Lot0099110.1|Lot0028400.1|Lot0182220.1|Lot0139960.1|Lot0142000.1|Lot0211590.1	dre:403001|dre:403001|dre:327204|dre:30262|dre:100003223|dre:568309|dre:558477|dre:406659|dre:321383|dre:436718|	403001|403001|327204|30262|100003223|568309|558477|406659|321383|436718|	http://www.genome.jp/kegg-bin/show_pathway?dre04810/dre:327204%09red/dre:100003223%09red/dre:30262%09red/dre:568309%09red/dre:558477%09red/dre:436718%09red/dre:321383%09red/dre:403001%09red/dre:406659%09red
Inositol phosphate metabolism	KEGG PATHWAY	dre00562	1	71	0.993653	0.999966	Lot0088240.1	dre:560006|	560006|	http://www.genome.jp/kegg-bin/show_pathway?dre00562/dre:560006%09red
Adrenergic signaling in cardiomyocytes	KEGG PATHWAY	dre04261	6	199	0.995369	0.999966	Lot0037200.1|Lot0193720.1|Lot0046630.1|Lot0015990.1|Lot0099110.1|Lot0000180.1	dre:65237|dre:555432|dre:406437|dre:101910198|dre:100003223|dre:30324|	65237|555432|406437|101910198|100003223|30324|	http://www.genome.jp/kegg-bin/show_pathway?dre04261/dre:101910198%09red/dre:100003223%09red/dre:406437%09red/dre:30324%09red/dre:65237%09red/dre:555432%09red
Calcium signaling pathway	KEGG PATHWAY	dre04020	9	263	0.995867	0.999966	Lot0035710.1|Lot0146730.1|Lot0206110.1|Lot0090600.1|Lot0007940.1|Lot0088310.1|Lot0182220.1|Lot0118850.1|Lot0155340.1	dre:735302|dre:559315|dre:322126|dre:387298|dre:60658|dre:114550|dre:558477|dre:560875|dre:569038|	735302|559315|322126|387298|60658|114550|558477|560875|569038|	http://www.genome.jp/kegg-bin/show_pathway?dre04020/dre:558477%09red/dre:569038%09red/dre:560875%09red/dre:322126%09red/dre:60658%09red/dre:387298%09red/dre:559315%09red/dre:114550%09red/dre:735302%09red
Melanogenesis	KEGG PATHWAY	dre04916	3	137	0.996692	0.999966	Lot0033110.1|Novel01351|Lot0072730.1	dre:58032|dre:566841|dre:30122|	58032|566841|30122|	http://www.genome.jp/kegg-bin/show_pathway?dre04916/dre:58032%09red/dre:566841%09red/dre:30122%09red
Lysosome	KEGG PATHWAY	dre04142	3	144	0.997797	0.999966	Lot0096280.1|Lot0009880.1|Lot0145320.1	dre:100000085|dre:321453|dre:447897|	100000085|321453|447897|	http://www.genome.jp/kegg-bin/show_pathway?dre04142/dre:321453%09red/dre:447897%09red/dre:100000085%09red
GnRH signaling pathway	KEGG PATHWAY	dre04912	2	121	0.998265	0.999966	Lot0037200.1|Lot0177590.1	dre:65237|dre:335916|	65237|335916|	http://www.genome.jp/kegg-bin/show_pathway?dre04912/dre:335916%09red/dre:65237%09red
Gap junction	KEGG PATHWAY	dre04540	1	128	0.999887	0.999966	Lot0162480.1	dre:373080|	373080|	http://www.genome.jp/kegg-bin/show_pathway?dre04540/dre:373080%09red
Neuroactive ligand-receptor interaction	KEGG PATHWAY	dre04080	12	416	0.999933	0.999966	Lot0035710.1|Lot0025740.1|Lot0182200.1|Lot0030960.1|Lot0146730.1|Lot0025750.1|Lot0090600.1|Lot0092630.1|Lot0088310.1|Lot0182210.1|Lot0182220.1|Lot0155340.1	dre:735302|dre:65223|dre:100073342|dre:65223|dre:559315|dre:65223|dre:387298|dre:492350|dre:114550|dre:794649|dre:558477|dre:569038|	735302|65223|100073342|65223|559315|65223|387298|492350|114550|794649|558477|569038|	http://www.genome.jp/kegg-bin/show_pathway?dre04080/dre:558477%09red/dre:569038%09red/dre:559315%09red/dre:794649%09red/dre:492350%09red/dre:387298%09red/dre:100073342%09red/dre:114550%09red/dre:65223%09red/dre:735302%09red
Oxidative phosphorylation	KEGG PATHWAY	dre00190	1	145	0.999966	0.999966	Novel00047	dre:436968|	436968|	http://www.genome.jp/kegg-bin/show_pathway?dre00190/dre:436968%09red

## Sheet: S48povsS48PBS_down genes_GO
#Term	Database	ID	Input number	Background number	P-Value	Corrected P-Value	Input	KEGG_ID/KO	Entrez_ID	Hyperlink
Focal adhesion	KEGG PATHWAY	dre04510	38	251	6.85477e-06	0.000781444	Lot0117860.1|Lot0183630.1|Lot0043910.1|Lot0198120.1|Lot0101070.1|Lot0061960.1|Lot0121350.1|Lot0157290.1|Lot0068070.1|Lot0149070.1|Lot0075780.1|Novel02275|Lot0114790.1|Lot0157220.1|Lot0156610.1|Lot0000190.1|Lot0098960.1|Lot0182780.1|Lot0153640.1|Lot0156430.1|Novel00356|Lot0208520.1|Lot0158920.1|Lot0176980.1|Lot0089100.1|Lot0104120.1|Lot0091450.1|Lot0032040.1|Lot0071520.1|Lot0111530.1|Lot0124270.1|…	dre:286830|dre:407685|dre:30121|dre:100535241|dre:799608|dre:100005469|dre:566796|dre:399480|dre:323588|dre:494453|dre:497384|dre:492576|dre:100149794|dre:415151|dre:337767|dre:556842|dre:58100|dre:386787|dre:286832|dre:321243|dre:321243|dre:406728|dre:567771|dre:572187|dre:323561|dre:562496|dre:386787|dre:386705|dre:317747|dre:100329779|dre:100332111|dre:494453|dre:795167|dre:100334431|dre:55426…	286830|407685|30121|100535241|799608|100005469|566796|399480|323588|494453|497384|492576|100149794|415151|337767|556842|58100|386787|286832|321243|321243|406728|567771|572187|323561|562496|386787|386705|317747|100329779|100332111|494453|795167|100334431|554268|572187|565130|561670|	http://www.genome.jp/kegg-bin/show_pathway?dre04510/dre:567771%09red/dre:406728%09red/dre:494453%09red/dre:286830%09red/dre:286832%09red/dre:100332111%09red/dre:58100%09red/dre:566796%09red/dre:100005469%09red/dre:100329779%09red/dre:399480%09red/dre:554268%09red/dre:386705%09red/dre:415151%09red/dre:100535241%09red/dre:497384%09red/dre:556842%09red/dre:799608%09red/dre:100334431%09red/dre:386787…
Phosphatidylinositol signaling system	KEGG PATHWAY	dre04070	19	90	3.17237e-05	0.00180825	Lot0075130.1|Lot0105800.1|Lot0068070.1|Lot0009450.1|Lot0018050.1|Lot0116960.1|Lot0165810.1|Lot0062590.1|Lot0185490.1|Lot0171060.1|Lot0147220.1|Lot0025140.1|Lot0075780.1|Lot0153230.1|Lot0178140.1|Lot0160930.1|Lot0119280.1|Lot0159560.1|Lot0163610.1	dre:564750|dre:100317089|dre:323588|dre:556956|dre:368217|dre:562585|dre:561747|dre:337690|dre:394161|dre:559103|dre:100149388|dre:563543|dre:497384|dre:437018|dre:553380|dre:567611|dre:563201|dre:100148744|dre:792527|	564750|100317089|323588|556956|368217|562585|561747|337690|394161|559103|100149388|563543|497384|437018|553380|567611|563201|100148744|792527|	http://www.genome.jp/kegg-bin/show_pathway?dre04070/dre:563201%09red/dre:564750%09red/dre:556956%09red/dre:323588%09red/dre:561747%09red/dre:437018%09red/dre:563543%09red/dre:368217%09red/dre:553380%09red/dre:497384%09red/dre:394161%09red/dre:100148744%09red/dre:559103%09red/dre:792527%09red/dre:100149388%09red/dre:562585%09red/dre:337690%09red/dre:100317089%09red/dre:567611%09red
ECM-receptor interaction	KEGG PATHWAY	dre04512	17	80	7.61414e-05	0.00289337	Lot0104120.1|Lot0091450.1|Lot0158920.1|Lot0026730.1|Lot0153640.1|Lot0183630.1|Lot0156430.1|Novel00356|Lot0117860.1|Lot0089100.1|Lot0156610.1|Lot0148840.1|Lot0089110.1|Lot0121350.1|Lot0061960.1|Lot0182780.1|Lot0198120.1	dre:562496|dre:386787|dre:567771|dre:100330801|dre:286832|dre:407685|dre:321243|dre:321243|dre:286830|dre:323561|dre:337767|dre:100334431|dre:554268|dre:566796|dre:100005469|dre:386787|dre:100535241|	562496|386787|567771|100330801|286832|407685|321243|321243|286830|323561|337767|100334431|554268|566796|100005469|386787|100535241|	http://www.genome.jp/kegg-bin/show_pathway?dre04512/dre:386787%09red/dre:562496%09red/dre:100330801%09red/dre:286830%09red/dre:100535241%09red/dre:286832%09red/dre:323561%09red/dre:566796%09red/dre:100005469%09red/dre:567771%09red/dre:100334431%09red/dre:337767%09red/dre:407685%09red/dre:321243%09red/dre:554268%09red
Pentose phosphate pathway	KEGG PATHWAY	dre00030	9	31	0.000574332	0.0163685	Lot0107450.1|Lot0038370.1|Lot0143970.1|Lot0059020.1|Lot0036930.1|Lot0168770.1|Lot0104170.1|Lot0192650.1|Lot0009900.1	dre:246094|dre:378713|dre:561416|dre:406496|dre:570579|dre:394000|dre:570579|dre:406762|dre:335231|	246094|378713|561416|406496|570579|394000|570579|406762|335231|	http://www.genome.jp/kegg-bin/show_pathway?dre00030/dre:246094%09red/dre:570579%09red/dre:406496%09red/dre:378713%09red/dre:394000%09red/dre:406762%09red/dre:335231%09red/dre:561416%09red
Vascular smooth muscle contraction	KEGG PATHWAY	dre04270	21	143	0.00107353	0.0244764	Lot0152020.1|Novel02275|Lot0157290.1|Lot0004630.1|Lot0018050.1|Lot0075780.1|Lot0162050.1|Lot0104190.1|Lot0116960.1|Lot0111530.1|Lot0080510.1|Lot0208520.1|Lot0137700.1|Lot0147220.1|Lot0104720.1|Lot0132410.1|Lot0163930.1|Lot0160930.1|Lot0024220.1|Lot0131810.1|Lot0071520.1	dre:334571|dre:492576|dre:399480|dre:322909|dre:368217|dre:497384|dre:568726|dre:570652|dre:562585|dre:100329779|dre:322509|dre:406728|dre:322909|dre:100149388|dre:100333702|dre:562619|dre:561406|dre:567611|dre:571031|dre:100332055|dre:317747|	334571|492576|399480|322909|368217|497384|568726|570652|562585|100329779|322509|406728|322909|100149388|100333702|562619|561406|567611|571031|100332055|317747|	http://www.genome.jp/kegg-bin/show_pathway?dre04270/dre:492576%09red/dre:322909%09red/dre:406728%09red/dre:561406%09red/dre:100149388%09red/dre:368217%09red/dre:497384%09red/dre:100332055%09red/dre:570652%09red/dre:100333702%09red/dre:334571%09red/dre:100329779%09red/dre:568726%09red/dre:322509%09red/dre:317747%09red/dre:562585%09red/dre:399480%09red/dre:562619%09red/dre:571031%09red/dre:567611%0…
Regulation of actin cytoskeleton	KEGG PATHWAY	dre04810	32	271	0.00187332	0.035593	Lot0036180.1|Lot0062590.1|Lot0183630.1|Lot0105950.1|Lot0061960.1|Lot0157220.1|Lot0044790.1|Lot0019920.1|Lot0157290.1|Lot0068070.1|Lot0071520.1|Novel02275|Lot0063020.1|Lot0196950.1|Lot0039520.1|Lot0174270.1|Lot0001780.1|Lot0065160.1|Lot0014520.1|Lot0182780.1|Lot0208520.1|Lot0176980.1|Lot0132240.1|Lot0024220.1|Lot0091450.1|Lot0032040.1|Lot0111530.1|Lot0082520.1|Lot0154930.1|Lot0042100.1|Lot0182380.…	dre:556951|dre:337690|dre:407685|dre:30705|dre:100005469|dre:415151|dre:558288|dre:325085|dre:399480|dre:323588|dre:317747|dre:492576|dre:553493|dre:565130|dre:58075|dre:406363|dre:100002928|dre:335474|dre:571679|dre:386787|dre:406728|dre:572187|dre:557797|dre:571031|dre:386787|dre:386705|dre:100329779|dre:795167|dre:561670|dre:572187|dre:795135|dre:556029|	556951|337690|407685|30705|100005469|415151|558288|325085|399480|323588|317747|492576|553493|565130|58075|406363|100002928|335474|571679|386787|406728|572187|557797|571031|386787|386705|100329779|795167|561670|572187|795135|556029|	http://www.genome.jp/kegg-bin/show_pathway?dre04810/dre:556951%09red/dre:406728%09red/dre:571679%09red/dre:100005469%09red/dre:100329779%09red/dre:399480%09red/dre:557797%09red/dre:553493%09red/dre:386705%09red/dre:556029%09red/dre:795135%09red/dre:415151%09red/dre:406363%09red/dre:325085%09red/dre:386787%09red/dre:317747%09red/dre:323588%09red/dre:335474%09red/dre:561670%09red/dre:558288%09red/d…
VEGF signaling pathway	KEGG PATHWAY	dre04370	14	86	0.00307247	0.0500374	Lot0193200.1|Lot0157290.1|Lot0068070.1|Lot0075780.1|Lot0208520.1|Lot0165810.1|Lot0114790.1|Lot0157220.1|Lot0032040.1|Lot0056610.1|Lot0082520.1|Lot0037730.1|Lot0098960.1|Lot0196950.1	dre:415185|dre:399480|dre:323588|dre:497384|dre:406728|dre:561747|dre:100149794|dre:415151|dre:386705|dre:565241|dre:795167|dre:100333254|dre:58100|dre:565130|	415185|399480|323588|497384|406728|561747|100149794|415151|386705|565241|795167|100333254|58100|565130|	http://www.genome.jp/kegg-bin/show_pathway?dre04370/dre:100333254%09red/dre:406728%09red/dre:323588%09red/dre:561747%09red/dre:386705%09red/dre:415151%09red/dre:497384%09red/dre:415185%09red/dre:565241%09red/dre:58100%09red/dre:565130%09red/dre:795167%09red/dre:100149794%09red/dre:399480%09red
Inositol phosphate metabolism	KEGG PATHWAY	dre00562	11	71	0.0112293	0.160017	Lot0075130.1|Lot0105800.1|Lot0009450.1|Lot0165810.1|Lot0062590.1|Lot0171060.1|Lot0025140.1|Lot0163610.1|Lot0153230.1|Lot0159560.1|Lot0119280.1	dre:564750|dre:100317089|dre:556956|dre:561747|dre:337690|dre:559103|dre:563543|dre:792527|dre:437018|dre:100148744|dre:563201|	564750|100317089|556956|561747|337690|559103|563543|792527|437018|100148744|563201|	http://www.genome.jp/kegg-bin/show_pathway?dre00562/dre:563201%09red/dre:564750%09red/dre:556956%09red/dre:561747%09red/dre:437018%09red/dre:563543%09red/dre:337690%09red/dre:100148744%09red/dre:559103%09red/dre:792527%09red/dre:100317089%09red
Insulin signaling pathway	KEGG PATHWAY	dre04910	20	176	0.0174641	0.221211	Lot0009900.1|Lot0059680.1|Lot0157290.1|Lot0068070.1|Lot0154820.1|Lot0018050.1|Lot0187330.1|Lot0006090.1|Lot0114790.1|Lot0104660.1|Lot0124270.1|Lot0208520.1|Lot0093050.1|Lot0154930.1|Lot0020610.1|Lot0180880.1|Lot0098960.1|Lot0057480.1|Lot0020700.1|Lot0096320.1	dre:335231|dre:100330617|dre:399480|dre:323588|dre:403051|dre:368217|dre:406339|dre:406791|dre:100149794|dre:767685|dre:100332111|dre:406728|dre:799867|dre:561670|dre:492364|dre:559403|dre:58100|dre:793274|dre:565379|dre:553655|	335231|100330617|399480|323588|403051|368217|406339|406791|100149794|767685|100332111|406728|799867|561670|492364|559403|58100|793274|565379|553655|	http://www.genome.jp/kegg-bin/show_pathway?dre04910/dre:793274%09red/dre:403051%09red/dre:323588%09red/dre:100330617%09red/dre:406339%09red/dre:565379%09red/dre:767685%09red/dre:335231%09red/dre:58100%09red/dre:100332111%09red/dre:799867%09red/dre:561670%09red/dre:399480%09red/dre:553655%09red/dre:492364%09red/dre:368217%09red/dre:406728%09red/dre:100149794%09red/dre:406791%09red/dre:559403%09red
GnRH signaling pathway	KEGG PATHWAY	dre04912	15	121	0.0195733	0.223136	Lot0193200.1|Lot0157290.1|Lot0018050.1|Lot0116960.1|Lot0162050.1|Lot0104190.1|Lot0075550.1|Lot0121760.1|Lot0147220.1|Lot0208520.1|Lot0104720.1|Lot0132410.1|Lot0160930.1|Lot0096000.1|Lot0154930.1	dre:415185|dre:399480|dre:368217|dre:562585|dre:568726|dre:570652|dre:436815|dre:556641|dre:100149388|dre:406728|dre:100333702|dre:562619|dre:567611|dre:373882|dre:561670|	415185|399480|368217|562585|568726|570652|436815|556641|100149388|406728|100333702|562619|567611|373882|561670|	http://www.genome.jp/kegg-bin/show_pathway?dre04912/dre:556641%09red/dre:567611%09red/dre:406728%09red/dre:100149388%09red/dre:368217%09red/dre:373882%09red/dre:436815%09red/dre:415185%09red/dre:570652%09red/dre:100333702%09red/dre:561670%09red/dre:568726%09red/dre:562619%09red/dre:562585%09red/dre:399480%09red
Oocyte meiosis	KEGG PATHWAY	dre04114	16	138	0.0269631	0.260508	Lot0157290.1|Lot0101380.1|Lot0026070.1|Lot0018050.1|Lot0116960.1|Lot0162050.1|Lot0104190.1|Lot0075550.1|Lot0007180.1|Lot0147220.1|Lot0208520.1|Lot0056610.1|Lot0104720.1|Lot0132410.1|Lot0160930.1|Lot0013240.1	dre:399480|dre:557208|dre:321729|dre:368217|dre:562585|dre:568726|dre:570652|dre:436815|dre:571285|dre:100149388|dre:406728|dre:565241|dre:100333702|dre:562619|dre:567611|dre:568838|	399480|557208|321729|368217|562585|568726|570652|436815|571285|100149388|406728|565241|100333702|562619|567611|568838|	http://www.genome.jp/kegg-bin/show_pathway?dre04114/dre:568838%09red/dre:567611%09red/dre:406728%09red/dre:100149388%09red/dre:565241%09red/dre:321729%09red/dre:368217%09red/dre:570652%09red/dre:571285%09red/dre:436815%09red/dre:100333702%09red/dre:568726%09red/dre:557208%09red/dre:562585%09red/dre:562619%09red/dre:399480%09red
Phagosome	KEGG PATHWAY	dre04145	18	164	0.0306792	0.260508	Lot0091450.1|Lot0174380.1|Lot0114630.1|Lot0182780.1|Lot0062590.1|Lot0048180.1|Lot0140870.1|Lot0067600.1|Lot0186330.1|Lot0198120.1|Lot0148650.1|Lot0045970.1|Lot0132240.1|Lot0112100.1|Novel01653|Lot0084840.1|Lot0163550.1|Lot0173230.1	dre:386787|dre:368907|dre:100537272|dre:386787|dre:337690|dre:100004793|dre:393551|dre:403014|dre:337583|dre:100535241|dre:387260|dre:559502|dre:557797|dre:562473|dre:100537272|dre:378966|dre:393386|dre:100002113|	386787|368907|100537272|386787|337690|100004793|393551|403014|337583|100535241|387260|559502|557797|562473|100537272|378966|393386|100002113|	http://www.genome.jp/kegg-bin/show_pathway?dre04145/dre:368907%09red/dre:557797%09red/dre:386787%09red/dre:562473%09red/dre:100535241%09red/dre:100002113%09red/dre:337690%09red/dre:337583%09red/dre:100537272%09red/dre:100004793%09red/dre:559502%09red/dre:393551%09red/dre:393386%09red/dre:378966%09red/dre:403014%09red/dre:387260%09red
ErbB signaling pathway	KEGG PATHWAY	dre04012	13	107	0.0323545	0.260508	Lot0157290.1|Lot0068070.1|Lot0075780.1|Lot0165810.1|Lot0114790.1|Lot0124270.1|Lot0208520.1|Lot0032040.1|Lot0154930.1|Lot0020610.1|Lot0098960.1|Lot0075550.1|Lot0202820.1	dre:399480|dre:323588|dre:497384|dre:561747|dre:100149794|dre:100332111|dre:406728|dre:386705|dre:561670|dre:492364|dre:58100|dre:436815|dre:100334953|	399480|323588|497384|561747|100149794|100332111|406728|386705|561670|492364|58100|436815|100334953|	http://www.genome.jp/kegg-bin/show_pathway?dre04012/dre:406728%09red/dre:323588%09red/dre:561747%09red/dre:386705%09red/dre:100334953%09red/dre:436815%09red/dre:497384%09red/dre:58100%09red/dre:100332111%09red/dre:561670%09red/dre:492364%09red/dre:100149794%09red/dre:399480%09red
Glycolysis / Gluconeogenesis	KEGG PATHWAY	dre00010	10	74	0.0324137	0.260508	Lot0107450.1|Lot0141820.1|Lot0140550.1|Lot0006090.1|Lot0143970.1|Lot0059020.1|Lot0168770.1|Lot0187330.1|Lot0009900.1|Lot0150100.1	dre:246094|dre:560020|dre:335817|dre:406791|dre:561416|dre:406496|dre:394000|dre:406339|dre:335231|dre:399481|	246094|560020|335817|406791|561416|406496|394000|406339|335231|399481|	http://www.genome.jp/kegg-bin/show_pathway?dre00010/dre:335817%09red/dre:246094%09red/dre:406339%09red/dre:406496%09red/dre:394000%09red/dre:335231%09red/dre:406791%09red/dre:560020%09red/dre:561416%09red/dre:399481%09red
Fructose and mannose metabolism	KEGG PATHWAY	dre00051	7	44	0.0350305	0.260508	Lot0140040.1|Lot0006090.1|Lot0143970.1|Lot0059020.1|Novel00266|Lot0187330.1|Lot0009900.1	dre:556190|dre:406791|dre:561416|dre:406496|dre:564852|dre:406339|dre:335231|	556190|406791|561416|406496|564852|406339|335231|	http://www.genome.jp/kegg-bin/show_pathway?dre00051/dre:406339%09red/dre:564852%09red/dre:406496%09red/dre:556190%09red/dre:335231%09red/dre:406791%09red/dre:561416%09red
Lysine degradation	KEGG PATHWAY	dre00310	9	65	0.0365625	0.260508	Lot0043070.1|Lot0091380.1|Lot0163330.1|Lot0139500.1|Lot0181220.1|Lot0030970.1|Lot0094390.1|Lot0031080.1|Lot0150100.1	dre:556086|dre:794199|dre:560793|dre:566825|dre:402830|dre:560856|dre:325395|dre:563799|dre:399481|	556086|794199|560793|566825|402830|560856|325395|563799|399481|	http://www.genome.jp/kegg-bin/show_pathway?dre00310/dre:560856%09red/dre:566825%09red/dre:794199%09red/dre:325395%09red/dre:556086%09red/dre:563799%09red/dre:402830%09red/dre:560793%09red/dre:399481%09red
Starch and sucrose metabolism	KEGG PATHWAY	dre00500	7	47	0.0458379	0.307383	Lot0107450.1|Lot0143570.1|Lot0154820.1|Lot0006090.1|Lot0168770.1|Lot0187330.1|Lot0096320.1	dre:246094|dre:567798|dre:403051|dre:406791|dre:394000|dre:406339|dre:553655|	246094|567798|403051|406791|394000|406339|553655|	http://www.genome.jp/kegg-bin/show_pathway?dre00500/dre:246094%09red/dre:403051%09red/dre:406339%09red/dre:394000%09red/dre:567798%09red/dre:553655%09red/dre:406791%09red
Adrenergic signaling in cardiomyocytes	KEGG PATHWAY	dre04261	20	199	0.0485808	0.307678	Lot0132410.1|Lot0074140.1|Lot0068070.1|Lot0126320.1|Lot0018050.1|Lot0193200.1|Lot0162050.1|Lot0204450.1|Lot0182380.1|Lot0048070.1|Lot0094700.1|Novel00184|Lot0075550.1|Lot0190490.1|Lot0101380.1|Lot0104720.1|Lot0104190.1|Lot0108260.1|Lot0114790.1|Lot0157290.1	dre:562619|dre:378746|dre:323588|dre:378746|dre:368217|dre:415185|dre:568726|dre:64612|dre:795135|dre:436925|dre:393946|dre:101882621|dre:436815|dre:30324|dre:557208|dre:100333702|dre:570652|dre:565838|dre:100149794|dre:399480|	562619|378746|323588|378746|368217|415185|568726|64612|795135|436925|393946|101882621|436815|30324|557208|100333702|570652|565838|100149794|399480|	http://www.genome.jp/kegg-bin/show_pathway?dre04261/dre:436925%09red/dre:323588%09red/dre:795135%09red/dre:101882621%09red/dre:368217%09red/dre:64612%09red/dre:415185%09red/dre:436815%09red/dre:562619%09red/dre:570652%09red/dre:100333702%09red/dre:399480%09red/dre:568726%09red/dre:557208%09red/dre:393946%09red/dre:30324%09red/dre:100149794%09red/dre:565838%09red/dre:378746%09red
Glutathione metabolism	KEGG PATHWAY	dre00480	7	50	0.0585743	0.351446	Lot0151800.1|Lot0104170.1|Lot0072930.1|Lot0070610.1|Lot0036930.1|Lot0053380.1|Lot0192650.1	dre:352926|dre:570579|dre:553575|dre:567275|dre:570579|dre:552981|dre:406762|	352926|570579|553575|567275|570579|552981|406762|	http://www.genome.jp/kegg-bin/show_pathway?dre00480/dre:570579%09red/dre:567275%09red/dre:406762%09red/dre:553575%09red/dre:552981%09red/dre:352926%09red
Melanogenesis	KEGG PATHWAY	dre04916	14	137	0.0800972	0.446604	Lot0080730.1|Lot0132410.1|Lot0018050.1|Lot0075780.1|Lot0162050.1|Lot0104190.1|Lot0075550.1|Lot0157290.1|Lot0094700.1|Lot0208520.1|Lot0137130.1|Lot0104720.1|Lot0194810.1|Lot0179070.1	dre:559273|dre:562619|dre:368217|dre:497384|dre:568726|dre:570652|dre:436815|dre:399480|dre:393946|dre:406728|dre:393760|dre:100333702|dre:566841|dre:565612|	559273|562619|368217|497384|568726|570652|436815|399480|393946|406728|393760|100333702|566841|565612|	http://www.genome.jp/kegg-bin/show_pathway?dre04916/dre:565612%09red/dre:393760%09red/dre:406728%09red/dre:568726%09red/dre:368217%09red/dre:570652%09red/dre:497384%09red/dre:436815%09red/dre:566841%09red/dre:399480%09red/dre:393946%09red/dre:562619%09red/dre:559273%09red/dre:100333702%09red
Butirosin and neomycin biosynthesis	KEGG PATHWAY	dre00524	2	6	0.0822691	0.446604	Lot0006090.1|Lot0187330.1	dre:406791|dre:406339|	406791|406339|	http://www.genome.jp/kegg-bin/show_pathway?dre00524/dre:406339%09red/dre:406791%09red
Galactose metabolism	KEGG PATHWAY	dre00052	5	35	0.0960157	0.497536	Lot0006090.1|Lot0111740.1|Lot0187330.1|Lot0143970.1|Lot0168770.1	dre:406791|dre:100148828|dre:406339|dre:561416|dre:394000|	406791|100148828|406339|561416|394000|	http://www.genome.jp/kegg-bin/show_pathway?dre00052/dre:406339%09red/dre:100148828%09red/dre:561416%09red/dre:406791%09red/dre:394000%09red
ABC transporters	KEGG PATHWAY	dre02010	5	36	0.104138	0.516163	Lot0073280.1|Lot0207110.1|Lot0043420.1|Lot0101630.1|Lot0191280.1	dre:100136868|dre:100136868|dre:336147|dre:767748|dre:564344|	100136868|100136868|336147|767748|564344|	http://www.genome.jp/kegg-bin/show_pathway?dre02010/dre:100136868%09red/dre:564344%09red/dre:767748%09red/dre:336147%09red
Dorso-ventral axis formation	KEGG PATHWAY	dre04320	4	27	0.119305	0.529215	Lot0208520.1|Lot0078250.1|Lot0157290.1|Lot0154930.1	dre:406728|dre:58065|dre:399480|dre:561670|	406728|58065|399480|561670|	http://www.genome.jp/kegg-bin/show_pathway?dre04320/dre:399480%09red/dre:561670%09red/dre:406728%09red/dre:58065%09red
Jak-STAT signaling pathway	KEGG PATHWAY	dre04630	12	122	0.1205	0.529215	Lot0092120.1|Lot0080730.1|Lot0068070.1|Lot0020610.1|Lot0023640.1|Lot0114790.1|Novel00999|Lot0179070.1|Lot0194810.1|Lot0101070.1|Lot0154930.1|Lot0170090.1	dre:100135755|dre:559273|dre:323588|dre:492364|dre:335573|dre:100149794|dre:100006778|dre:565612|dre:566841|dre:799608|dre:561670|dre:100134935|	100135755|559273|323588|492364|335573|100149794|100006778|565612|566841|799608|561670|100134935|	http://www.genome.jp/kegg-bin/show_pathway?dre04630/dre:565612%09red/dre:100006778%09red/dre:323588%09red/dre:799608%09red/dre:335573%09red/dre:566841%09red/dre:561670%09red/dre:492364%09red/dre:100134935%09red/dre:100135755%09red/dre:559273%09red/dre:100149794%09red
Progesterone-mediated oocyte maturation	KEGG PATHWAY	dre04914	11	110	0.123398	0.529215	Lot0193200.1|Lot0157290.1|Lot0068070.1|Lot0162050.1|Lot0104190.1|Lot0114790.1|Lot0007180.1|Lot0094700.1|Lot0208520.1|Lot0104720.1|Lot0132410.1	dre:415185|dre:399480|dre:323588|dre:568726|dre:570652|dre:100149794|dre:571285|dre:393946|dre:406728|dre:100333702|dre:562619|	415185|399480|323588|568726|570652|100149794|571285|393946|406728|100333702|562619|	http://www.genome.jp/kegg-bin/show_pathway?dre04914/dre:406728%09red/dre:323588%09red/dre:571285%09red/dre:568726%09red/dre:415185%09red/dre:570652%09red/dre:100333702%09red/dre:393946%09red/dre:562619%09red/dre:100149794%09red/dre:399480%09red
Carbon metabolism	KEGG PATHWAY	dre01200	12	123	0.12534	0.529215	Lot0107450.1|Lot0141820.1|Lot0038370.1|Lot0006090.1|Lot0143970.1|Lot0192650.1|Lot0059020.1|Lot0036930.1|Lot0104170.1|Lot0187330.1|Lot0140550.1|Lot0009900.1	dre:246094|dre:560020|dre:378713|dre:406791|dre:561416|dre:406762|dre:406496|dre:570579|dre:570579|dre:406339|dre:335817|dre:335231|	246094|560020|378713|406791|561416|406762|406496|570579|570579|406339|335817|335231|	http://www.genome.jp/kegg-bin/show_pathway?dre01200/dre:335817%09red/dre:246094%09red/dre:570579%09red/dre:406496%09red/dre:378713%09red/dre:406762%09red/dre:406339%09red/dre:335231%09red/dre:406791%09red/dre:560020%09red/dre:561416%09red
Gap junction	KEGG PATHWAY	dre04540	12	128	0.151136	0.615341	Lot0157290.1|Lot0075780.1|Lot0162050.1|Lot0104190.1|Lot0116960.1|Lot0094700.1|Lot0208520.1|Lot0147220.1|Lot0104720.1|Lot0132410.1|Lot0160930.1|Lot0154930.1	dre:399480|dre:497384|dre:568726|dre:570652|dre:562585|dre:393946|dre:406728|dre:100149388|dre:100333702|dre:562619|dre:567611|dre:561670|	399480|497384|568726|570652|562585|393946|406728|100149388|100333702|562619|567611|561670|	http://www.genome.jp/kegg-bin/show_pathway?dre04540/dre:567611%09red/dre:406728%09red/dre:100149388%09red/dre:568726%09red/dre:497384%09red/dre:570652%09red/dre:100333702%09red/dre:561670%09red/dre:393946%09red/dre:562619%09red/dre:562585%09red/dre:399480%09red
Adherens junction	KEGG PATHWAY	dre04520	10	104	0.161474	0.628094	Lot0080730.1|Lot0023640.1|Lot0157290.1|Lot0179070.1|Lot0157220.1|Lot0001780.1|Lot0082520.1|Lot0105950.1|Lot0093050.1|Lot0194810.1	dre:559273|dre:335573|dre:399480|dre:565612|dre:415151|dre:100002928|dre:795167|dre:30705|dre:799867|dre:566841|	559273|335573|399480|565612|415151|100002928|795167|30705|799867|566841|	http://www.genome.jp/kegg-bin/show_pathway?dre04520/dre:565612%09red/dre:799867%09red/dre:100002928%09red/dre:415151%09red/dre:335573%09red/dre:566841%09red/dre:30705%09red/dre:795167%09red/dre:559273%09red/dre:399480%09red
Sulfur metabolism	KEGG PATHWAY	dre00920	2	10	0.165288	0.628094	Lot0147460.1|Lot0116450.1	dre:566675|dre:550580|	566675|550580|	http://www.genome.jp/kegg-bin/show_pathway?dre00920/dre:550580%09red/dre:566675%09red
Glycosaminoglycan biosynthesis - chondroitin sulfate / dermatan sulfate	KEGG PATHWAY	dre00532	3	21	0.179813	0.661248	Lot0156520.1|Lot0144910.1|Lot0182810.1	dre:565671|dre:568713|dre:565671|	565671|568713|565671|	http://www.genome.jp/kegg-bin/show_pathway?dre00532/dre:565671%09red/dre:568713%09red
Glycerophospholipid metabolism	KEGG PATHWAY	dre00564	9	97	0.20232	0.720766	Lot0189990.1|Lot0185490.1|Lot0197170.1|Lot0178140.1|Lot0009580.1|Lot0121760.1|Lot0068810.1|Lot0175930.1|Lot0015090.1	dre:553683|dre:394161|dre:560986|dre:553380|dre:567414|dre:556641|dre:555969|dre:751628|dre:406734|	553683|394161|560986|553380|567414|556641|555969|751628|406734|	http://www.genome.jp/kegg-bin/show_pathway?dre00564/dre:556641%09red/dre:560986%09red/dre:406734%09red/dre:553380%09red/dre:567414%09red/dre:394161%09red/dre:553683%09red/dre:555969%09red/dre:751628%09red
Glycosaminoglycan degradation	KEGG PATHWAY	dre00531	3	24	0.228241	0.788468	Novel00060|Lot0126750.1|Lot0149190.1	dre:323613|dre:100004557|dre:100538007|	323613|100004557|100538007|	http://www.genome.jp/kegg-bin/show_pathway?dre00531/dre:100538007%09red/dre:100004557%09red/dre:323613%09red
Arachidonic acid metabolism	KEGG PATHWAY	dre00590	5	49	0.2354	0.789281	Lot0151800.1|Lot0168560.1|Lot0053380.1|Lot0012140.1|Lot0161650.1	dre:352926|dre:406575|dre:552981|dre:567204|dre:100037390|	352926|406575|552981|567204|100037390|	http://www.genome.jp/kegg-bin/show_pathway?dre00590/dre:406575%09red/dre:567204%09red/dre:552981%09red/dre:352926%09red/dre:100037390%09red
Other glycan degradation	KEGG PATHWAY	dre00511	3	25	0.244901	0.797679	Lot0154740.1|Novel00060|Lot0095900.1	dre:445487|dre:323613|dre:559240|	445487|323613|559240|	http://www.genome.jp/kegg-bin/show_pathway?dre00511/dre:445487%09red/dre:323613%09red/dre:559240%09red
Endocytosis	KEGG PATHWAY	dre04144	22	286	0.259151	0.820643	Lot0179480.1|Lot0058500.1|Lot0020610.1|Lot0089260.1|Lot0077570.1|Lot0094870.1|Lot0148690.1|Lot0039590.1|Lot0108260.1|Lot0162600.1|Lot0047430.1|Lot0030100.1|Lot0095160.1|Lot0121760.1|Lot0133840.1|Lot0177270.1|Lot0065780.1|Lot0017890.1|Lot0132500.1|Lot0087890.1|Lot0068500.1|Lot0021360.1	dre:100151196|dre:558153|dre:492364|dre:793882|dre:436828|dre:64274|dre:569403|dre:100148736|dre:565838|dre:565109|dre:100537448|dre:556132|dre:561288|dre:556641|dre:569546|dre:567452|dre:559334|dre:560581|dre:140747|dre:561771|dre:100141338|dre:100332526|	100151196|558153|492364|793882|436828|64274|569403|100148736|565838|565109|100537448|556132|561288|556641|569546|567452|559334|560581|140747|561771|100141338|100332526|	http://www.genome.jp/kegg-bin/show_pathway?dre04144/dre:569403%09red/dre:100148736%09red/dre:560581%09red/dre:100332526%09red/dre:436828%09red/dre:565109%09red/dre:561288%09red/dre:556132%09red/dre:556641%09red/dre:793882%09red/dre:100141338%09red/dre:64274%09red/dre:140747%09red/dre:561771%09red/dre:559334%09red/dre:100151196%09red/dre:492364%09red/dre:100537448%09red/dre:565838%09red/dre:567452…
Cytokine-cytokine receptor interaction	KEGG PATHWAY	dre04060	13	161	0.270825	0.834435	Lot0186500.1|Lot0092120.1|Lot0010110.1|Lot0094870.1|Novel02713|Novel00999|Novel00953|Lot0099020.1|Lot0043910.1|Lot0024150.1|Novel00841|Lot0132500.1|Lot0170090.1	dre:566708|dre:100135755|dre:405770|dre:64274|dre:563152|dre:100006778|dre:100333821|dre:100034523|dre:30121|dre:791973|dre:566708|dre:140747|dre:100134935|	566708|100135755|405770|64274|563152|100006778|100333821|100034523|30121|791973|566708|140747|100134935|	http://www.genome.jp/kegg-bin/show_pathway?dre04060/dre:566708%09red/dre:140747%09red/dre:100006778%09red/dre:563152%09red/dre:100034523%09red/dre:100333821%09red/dre:405770%09red/dre:64274%09red/dre:100134935%09red/dre:791973%09red/dre:100135755%09red/dre:30121%09red
Glycosphingolipid biosynthesis - ganglio series	KEGG PATHWAY	dre00604	2	15	0.280445	0.841334	Lot0039370.1|Novel00060	dre:101886595|dre:323613|	101886595|323613|	http://www.genome.jp/kegg-bin/show_pathway?dre00604/dre:101886595%09red/dre:323613%09red
Glycosaminoglycan biosynthesis - keratan sulfate	KEGG PATHWAY	dre00533	2	16	0.303697	0.887728	Lot0111740.1|Lot0017390.1	dre:100148828|dre:797512|	100148828|797512|	http://www.genome.jp/kegg-bin/show_pathway?dre00533/dre:797512%09red/dre:100148828%09red
Salmonella infection	KEGG PATHWAY	dre05132	8	101	0.353057	0.936796	Lot0193200.1|Lot0157290.1|Lot0010110.1|Lot0071520.1|Lot0146670.1|Lot0111530.1|Lot0134340.1|Lot0065160.1	dre:415185|dre:399480|dre:405770|dre:317747|dre:560840|dre:100329779|dre:335499|dre:335474|	415185|399480|405770|317747|560840|100329779|335499|335474|	http://www.genome.jp/kegg-bin/show_pathway?dre05132/dre:560840%09red/dre:335474%09red/dre:335499%09red/dre:317747%09red/dre:415185%09red/dre:405770%09red/dre:100329779%09red/dre:399480%09red
Pyruvate metabolism	KEGG PATHWAY	dre00620	4	45	0.354131	0.936796	Lot0140550.1|Lot0141820.1|Lot0180880.1|Lot0150100.1	dre:335817|dre:560020|dre:559403|dre:399481|	335817|560020|559403|399481|	http://www.genome.jp/kegg-bin/show_pathway?dre00620/dre:335817%09red/dre:560020%09red/dre:559403%09red/dre:399481%09red
Wnt signaling pathway	KEGG PATHWAY	dre04310	13	173	0.354369	0.936796	Lot0080730.1|Lot0101170.1|Lot0075780.1|Lot0194810.1|Lot0075550.1|Lot0071520.1|Lot0179070.1|Lot0157220.1|Lot0082520.1|Lot0056610.1|Lot0037730.1|Lot0101070.1|Lot0071280.1	dre:559273|dre:561772|dre:497384|dre:566841|dre:436815|dre:317747|dre:565612|dre:415151|dre:795167|dre:565241|dre:100333254|dre:799608|dre:798465|	559273|561772|497384|566841|436815|317747|565612|415151|795167|565241|100333254|799608|798465|	http://www.genome.jp/kegg-bin/show_pathway?dre04310/dre:565612%09red/dre:100333254%09red/dre:317747%09red/dre:565241%09red/dre:798465%09red/dre:415151%09red/dre:497384%09red/dre:561772%09red/dre:799608%09red/dre:436815%09red/dre:566841%09red/dre:795167%09red/dre:559273%09red
Amino sugar and nucleotide sugar metabolism	KEGG PATHWAY	dre00520	5	59	0.356236	0.936796	Lot0107450.1|Novel00060|Lot0168770.1|Lot0187330.1|Lot0006090.1	dre:246094|dre:323613|dre:394000|dre:406339|dre:406791|	246094|323613|394000|406339|406791|	http://www.genome.jp/kegg-bin/show_pathway?dre00520/dre:406339%09red/dre:246094%09red/dre:323613%09red/dre:406791%09red/dre:394000%09red
mTOR signaling pathway	KEGG PATHWAY	dre04150	6	74	0.367286	0.936796	Lot0059680.1|Lot0157290.1|Lot0068070.1|Lot0075780.1|Lot0114790.1|Lot0007180.1	dre:100330617|dre:399480|dre:323588|dre:497384|dre:100149794|dre:571285|	100330617|399480|323588|497384|100149794|571285|	http://www.genome.jp/kegg-bin/show_pathway?dre04150/dre:323588%09red/dre:571285%09red/dre:497384%09red/dre:100330617%09red/dre:100149794%09red/dre:399480%09red
Calcium signaling pathway	KEGG PATHWAY	dre04020	19	263	0.369788	0.936796	Lot0074140.1|Lot0126320.1|Lot0018050.1|Lot0075780.1|Lot0162050.1|Lot0165810.1|Lot0075550.1|Lot0116960.1|Lot0176370.1|Lot0147220.1|Lot0020700.1|Novel02275|Lot0056610.1|Lot0104720.1|Lot0160930.1|Lot0108260.1|Novel00184|Lot0014520.1|Lot0040070.1	dre:378746|dre:378746|dre:368217|dre:497384|dre:568726|dre:561747|dre:436815|dre:562585|dre:560561|dre:100149388|dre:565379|dre:492576|dre:565241|dre:100333702|dre:567611|dre:565838|dre:101882621|dre:571679|dre:568671|	378746|378746|368217|497384|568726|561747|436815|562585|560561|100149388|565379|492576|565241|100333702|567611|565838|101882621|571679|568671|	http://www.genome.jp/kegg-bin/show_pathway?dre04020/dre:492576%09red/dre:100149388%09red/dre:560561%09red/dre:568671%09red/dre:561747%09red/dre:565241%09red/dre:368217%09red/dre:568726%09red/dre:565379%09red/dre:497384%09red/dre:571679%09red/dre:436815%09red/dre:100333702%09red/dre:101882621%09red/dre:562585%09red/dre:378746%09red/dre:565838%09red/dre:567611%09red
N-Glycan biosynthesis	KEGG PATHWAY	dre00510	4	49	0.410793	0.999906	Lot0086510.1|Lot0061970.1|Lot0111740.1|Lot0017390.1	dre:403116|dre:335538|dre:100148828|dre:797512|	403116|335538|100148828|797512|	http://www.genome.jp/kegg-bin/show_pathway?dre00510/dre:335538%09red/dre:797512%09red/dre:100148828%09red/dre:403116%09red
MAPK signaling pathway	KEGG PATHWAY	dre04010	22	320	0.440654	0.999906	Lot0101170.1|Lot0105950.1|Lot0176140.1|Lot0157290.1|Lot0010110.1|Lot0075780.1|Lot0089160.1|Lot0114790.1|Lot0017530.1|Lot0048070.1|Lot0157220.1|Lot0056610.1|Lot0021800.1|Lot0193200.1|Lot0195420.1|Lot0007180.1|Lot0208520.1|Lot0035630.1|Lot0175560.1|Lot0082520.1|Lot0063630.1|Lot0154930.1	dre:561772|dre:30705|dre:561669|dre:399480|dre:405770|dre:497384|dre:557063|dre:100149794|dre:100034609|dre:436925|dre:415151|dre:565241|dre:558453|dre:415185|dre:100004003|dre:571285|dre:406728|dre:327246|dre:386825|dre:795167|dre:100004003|dre:561670|	561772|30705|561669|399480|405770|497384|557063|100149794|100034609|436925|415151|565241|558453|415185|100004003|571285|406728|327246|386825|795167|100004003|561670|	http://www.genome.jp/kegg-bin/show_pathway?dre04010/dre:327246%09red/dre:561669%09red/dre:406728%09red/dre:436925%09red/dre:565241%09red/dre:386825%09red/dre:415151%09red/dre:497384%09red/dre:561772%09red/dre:405770%09red/dre:415185%09red/dre:557063%09red/dre:561670%09red/dre:30705%09red/dre:100004003%09red/dre:571285%09red/dre:100034609%09red/dre:795167%09red/dre:558453%09red/dre:100149794%09red…
FoxO signaling pathway	KEGG PATHWAY	dre04068	12	170	0.44127	0.999906	Lot0193200.1|Lot0080730.1|Lot0068070.1|Lot0194810.1|Lot0114790.1|Lot0157290.1|Lot0179070.1|Lot0208520.1|Lot0077420.1|Lot0101070.1|Lot0162600.1|Lot0154930.1	dre:415185|dre:559273|dre:323588|dre:566841|dre:100149794|dre:399480|dre:565612|dre:406728|dre:402857|dre:799608|dre:565109|dre:561670|	415185|559273|323588|566841|100149794|399480|565612|406728|402857|799608|565109|561670|	http://www.genome.jp/kegg-bin/show_pathway?dre04068/dre:565612%09red/dre:323588%09red/dre:406728%09red/dre:402857%09red/dre:799608%09red/dre:415185%09red/dre:566841%09red/dre:561670%09red/dre:565109%09red/dre:559273%09red/dre:100149794%09red/dre:399480%09red
Purine metabolism	KEGG PATHWAY	dre00230	13	187	0.456108	0.999906	Lot0117010.1|Lot0142530.1|Lot0153530.1|Lot0062190.1|Novel00643|Lot0162050.1|Lot0104190.1|Lot0168770.1|Lot0110690.1|Lot0104720.1|Lot0132410.1|Lot0012930.1|Lot0140550.1	dre:556578|dre:565706|dre:100151215|dre:799942|dre:571355|dre:568726|dre:570652|dre:394000|dre:100330772|dre:100333702|dre:562619|dre:557972|dre:335817|	556578|565706|100151215|799942|571355|568726|570652|394000|100330772|100333702|562619|557972|335817|	http://www.genome.jp/kegg-bin/show_pathway?dre00230/dre:335817%09red/dre:557972%09red/dre:556578%09red/dre:100151215%09red/dre:100330772%09red/dre:571355%09red/dre:394000%09red/dre:565706%09red/dre:570652%09red/dre:100333702%09red/dre:568726%09red/dre:799942%09red/dre:562619%09red
Glycosphingolipid biosynthesis - globo series	KEGG PATHWAY	dre00603	1	9	0.469211	0.999906	Novel00060	dre:323613|	323613|	http://www.genome.jp/kegg-bin/show_pathway?dre00603/dre:323613%09red
Histidine metabolism	KEGG PATHWAY	dre00340	2	24	0.479788	0.999906	Lot0040200.1|Lot0150100.1	dre:557232|dre:399481|	557232|399481|	http://www.genome.jp/kegg-bin/show_pathway?dre00340/dre:557232%09red/dre:399481%09red
Cytosolic DNA-sensing pathway	KEGG PATHWAY	dre04623	3	39	0.480563	0.999906	Lot0029310.1|Lot0010110.1|Lot0088820.1	dre:100004555|dre:405770|dre:100004555|	100004555|405770|100004555|	http://www.genome.jp/kegg-bin/show_pathway?dre04623/dre:405770%09red/dre:100004555%09red
Ether lipid metabolism	KEGG PATHWAY	dre00565	3	39	0.480563	0.999906	Lot0068810.1|Lot0189990.1|Lot0121760.1	dre:555969|dre:553683|dre:556641|	555969|553683|556641|	http://www.genome.jp/kegg-bin/show_pathway?dre00565/dre:556641%09red/dre:553683%09red/dre:555969%09red
Other types of O-glycan biosynthesis	KEGG PATHWAY	dre00514	3	39	0.480563	0.999906	Lot0039370.1|Lot0086510.1|Lot0111740.1	dre:101886595|dre:403116|dre:100148828|	101886595|403116|100148828|	http://www.genome.jp/kegg-bin/show_pathway?dre00514/dre:403116%09red/dre:101886595%09red/dre:100148828%09red
Riboflavin metabolism	KEGG PATHWAY	dre00740	1	10	0.501801	0.999906	Lot0119810.1	dre:436959|	436959|	http://www.genome.jp/kegg-bin/show_pathway?dre00740/dre:436959%09red
Toll-like receptor signaling pathway	KEGG PATHWAY	dre04620	7	103	0.516361	0.999906	Lot0193200.1|Lot0157290.1|Lot0010110.1|Lot0114790.1|Novel00053|Lot0208520.1|Lot0068070.1	dre:415185|dre:399480|dre:405770|dre:100149794|dre:100534776|dre:406728|dre:323588|	415185|399480|405770|100149794|100534776|406728|323588|	http://www.genome.jp/kegg-bin/show_pathway?dre04620/dre:100534776%09red/dre:323588%09red/dre:406728%09red/dre:415185%09red/dre:405770%09red/dre:100149794%09red/dre:399480%09red
Cell adhesion molecules (CAMs)	KEGG PATHWAY	dre04514	9	135	0.526554	0.999906	Lot0041520.1|Lot0200940.1|Lot0050540.1|Lot0182670.1|Lot0093050.1|Lot0132240.1|Lot0193310.1|Lot0122420.1|Lot0083200.1	dre:30447|dre:114442|dre:796481|dre:100141490|dre:799867|dre:557797|dre:559154|dre:561971|dre:556747|	30447|114442|796481|100141490|799867|557797|559154|561971|556747|	http://www.genome.jp/kegg-bin/show_pathway?dre04514/dre:557797%09red/dre:799867%09red/dre:559154%09red/dre:556747%09red/dre:796481%09red/dre:114442%09red/dre:30447%09red/dre:100141490%09red/dre:561971%09red
Notch signaling pathway	KEGG PATHWAY	dre04330	4	58	0.532904	0.999906	Lot0194810.1|Lot0078250.1|Lot0080730.1|Lot0179070.1	dre:566841|dre:58065|dre:559273|dre:565612|	566841|58065|559273|565612|	http://www.genome.jp/kegg-bin/show_pathway?dre04330/dre:565612%09red/dre:566841%09red/dre:559273%09red/dre:58065%09red
Mucin type O-Glycan biosynthesis	KEGG PATHWAY	dre00512	2	27	0.538623	0.999906	Lot0005860.1|Lot0093680.1	dre:570248|dre:503760|	570248|503760|	http://www.genome.jp/kegg-bin/show_pathway?dre00512/dre:570248%09red/dre:503760%09red
Glycerolipid metabolism	KEGG PATHWAY	dre00561	4	59	0.545721	0.999906	Lot0178140.1|Lot0009580.1|Lot0015090.1|Lot0150100.1	dre:553380|dre:567414|dre:406734|dre:399481|	553380|567414|406734|399481|	http://www.genome.jp/kegg-bin/show_pathway?dre00561/dre:406734%09red/dre:553380%09red/dre:567414%09red/dre:399481%09red
Cysteine and methionine metabolism	KEGG PATHWAY	dre00270	3	44	0.557111	0.999906	Lot0016340.1|Lot0141850.1|Lot0132560.1	dre:553187|dre:317744|dre:553189|	553187|317744|553189|	http://www.genome.jp/kegg-bin/show_pathway?dre00270/dre:553187%09red/dre:553189%09red/dre:317744%09red
Propanoate metabolism	KEGG PATHWAY	dre00640	2	28	0.557187	0.999906	Lot0141820.1|Lot0180880.1	dre:560020|dre:559403|	560020|559403|	http://www.genome.jp/kegg-bin/show_pathway?dre00640/dre:560020%09red/dre:559403%09red
Nicotinate and nicotinamide metabolism	KEGG PATHWAY	dre00760	2	29	0.575213	0.999906	Lot0151210.1|Lot0012930.1	dre:550242|dre:557972|	550242|557972|	http://www.genome.jp/kegg-bin/show_pathway?dre00760/dre:550242%09red/dre:557972%09red
Tight junction	KEGG PATHWAY	dre04530	11	174	0.587261	0.999906	Lot0074780.1|Lot0094450.1|Lot0075780.1|Lot0031080.1|Lot0114790.1|Lot0074570.1|Lot0094700.1|Lot0139650.1|Lot0068150.1|Lot0152020.1|Lot0131810.1	dre:554168|dre:563056|dre:497384|dre:563799|dre:100149794|dre:333938|dre:393946|dre:100329282|dre:333938|dre:334571|dre:100332055|	554168|563056|497384|563799|100149794|333938|393946|100329282|333938|334571|100332055|	http://www.genome.jp/kegg-bin/show_pathway?dre04530/dre:554168%09red/dre:563056%09red/dre:100329282%09red/dre:333938%09red/dre:563799%09red/dre:497384%09red/dre:100332055%09red/dre:334571%09red/dre:393946%09red/dre:100149794%09red
TGF-beta signaling pathway	KEGG PATHWAY	dre04350	6	97	0.611295	0.999906	Lot0080730.1|Lot0026040.1|Lot0194810.1|Lot0157290.1|Lot0179070.1|Lot0111530.1	dre:559273|dre:664761|dre:566841|dre:399480|dre:565612|dre:100329779|	559273|664761|566841|399480|565612|100329779|	http://www.genome.jp/kegg-bin/show_pathway?dre04350/dre:565612%09red/dre:664761%09red/dre:566841%09red/dre:100329779%09red/dre:559273%09red/dre:399480%09red
NOD-like receptor signaling pathway	KEGG PATHWAY	dre04621	3	48	0.613221	0.999906	Lot0193200.1|Lot0157290.1|Lot0010110.1	dre:415185|dre:399480|dre:405770|	415185|399480|405770|	http://www.genome.jp/kegg-bin/show_pathway?dre04621/dre:405770%09red/dre:399480%09red/dre:415185%09red
Selenocompound metabolism	KEGG PATHWAY	dre00450	1	14	0.613365	0.999906	Lot0182800.1	dre:352924|	352924|	http://www.genome.jp/kegg-bin/show_pathway?dre00450/dre:352924%09red
Apoptosis	KEGG PATHWAY	dre04210	6	98	0.620759	0.999906	Lot0010110.1|Lot0114790.1|Lot0104660.1|Lot0056610.1|Lot0068070.1|Lot0098960.1	dre:405770|dre:100149794|dre:767685|dre:565241|dre:323588|dre:58100|	405770|100149794|767685|565241|323588|58100|	http://www.genome.jp/kegg-bin/show_pathway?dre04210/dre:323588%09red/dre:565241%09red/dre:767685%09red/dre:405770%09red/dre:58100%09red/dre:100149794%09red
Renin-angiotensin system	KEGG PATHWAY	dre04614	1	15	0.637114	0.999906	Lot0185550.1	dre:322814|	322814|	http://www.genome.jp/kegg-bin/show_pathway?dre04614/dre:322814%09red
Non-homologous end-joining	KEGG PATHWAY	dre03450	1	16	0.659406	0.999906	Lot0112120.1	dre:562283|	562283|	http://www.genome.jp/kegg-bin/show_pathway?dre03450/dre:562283%09red
Fatty acid biosynthesis	KEGG PATHWAY	dre00061	1	17	0.68033	0.999906	Lot0180880.1	dre:559403|	559403|	http://www.genome.jp/kegg-bin/show_pathway?dre00061/dre:559403%09red
Nitrogen metabolism	KEGG PATHWAY	dre00910	1	17	0.68033	0.999906	Lot0037530.1	dre:100006448|	100006448|	http://www.genome.jp/kegg-bin/show_pathway?dre00910/dre:100006448%09red
Folate biosynthesis	KEGG PATHWAY	dre00790	1	19	0.718405	0.999906	Lot0111030.1	dre:100330410|	100330410|	http://www.genome.jp/kegg-bin/show_pathway?dre00790/dre:100330410%09red
Drug metabolism - other enzymes	KEGG PATHWAY	dre00983	2	40	0.738328	0.999906	Lot0140280.1|Novel03723	dre:402979|dre:561967|	402979|561967|	http://www.genome.jp/kegg-bin/show_pathway?dre00983/dre:402979%09red/dre:561967%09red
Phototransduction	KEGG PATHWAY	dre04744	2	40	0.738328	0.999906	Lot0058290.1|Lot0018050.1	dre:793087|dre:368217|	793087|368217|	http://www.genome.jp/kegg-bin/show_pathway?dre04744/dre:368217%09red/dre:793087%09red
Steroid biosynthesis	KEGG PATHWAY	dre00100	1	22	0.767194	0.999906	Lot0080540.1	dre:406713|	406713|	http://www.genome.jp/kegg-bin/show_pathway?dre00100/dre:406713%09red
Ascorbate and aldarate metabolism	KEGG PATHWAY	dre00053	1	22	0.767194	0.999906	Lot0150100.1	dre:399481|	399481|	http://www.genome.jp/kegg-bin/show_pathway?dre00053/dre:399481%09red
Sphingolipid metabolism	KEGG PATHWAY	dre00600	3	62	0.770082	0.999906	Lot0134470.1|Lot0144260.1|Lot0095900.1	dre:100003745|dre:550266|dre:559240|	100003745|550266|559240|	http://www.genome.jp/kegg-bin/show_pathway?dre00600/dre:100003745%09red/dre:550266%09red/dre:559240%09red
Mismatch repair	KEGG PATHWAY	dre03430	1	23	0.781503	0.999906	Lot0013530.1	dre:406778|	406778|	http://www.genome.jp/kegg-bin/show_pathway?dre03430/dre:406778%09red
Cell cycle	KEGG PATHWAY	dre04110	7	141	0.810588	0.999906	Lot0080730.1|Lot0026070.1|Lot0112120.1|Lot0194810.1|Lot0179070.1|Lot0007150.1|Lot0101070.1	dre:559273|dre:321729|dre:562283|dre:566841|dre:565612|dre:568846|dre:799608|	559273|321729|562283|566841|565612|568846|799608|	http://www.genome.jp/kegg-bin/show_pathway?dre04110/dre:565612%09red/dre:562283%09red/dre:799608%09red/dre:321729%09red/dre:566841%09red/dre:559273%09red/dre:568846%09red
Biosynthesis of amino acids	KEGG PATHWAY	dre01230	4	87	0.817373	0.999906	Lot0038370.1|Lot0059020.1|Lot0143970.1|Lot0140550.1	dre:378713|dre:406496|dre:561416|dre:335817|	378713|406496|561416|335817|	http://www.genome.jp/kegg-bin/show_pathway?dre01230/dre:335817%09red/dre:406496%09red/dre:378713%09red/dre:561416%09red
mRNA surveillance pathway	KEGG PATHWAY	dre03015	4	90	0.836447	0.999906	Lot0123650.1|Lot0153610.1|Lot0101380.1|Lot0058140.1	dre:100334020|dre:565575|dre:557208|dre:569810|	100334020|565575|557208|569810|	http://www.genome.jp/kegg-bin/show_pathway?dre03015/dre:557208%09red/dre:100334020%09red/dre:565575%09red/dre:569810%09red
Glycosphingolipid biosynthesis - lacto and neolacto series	KEGG PATHWAY	dre00601	1	28	0.8409	0.999906	Lot0111740.1	dre:100148828|	100148828|	http://www.genome.jp/kegg-bin/show_pathway?dre00601/dre:100148828%09red
Cardiac muscle contraction	KEGG PATHWAY	dre04260	4	97	0.874538	0.999906	Lot0204450.1|Lot0182380.1|Lot0048070.1|Lot0190490.1	dre:64612|dre:795135|dre:436925|dre:30324|	64612|795135|436925|30324|	http://www.genome.jp/kegg-bin/show_pathway?dre04260/dre:30324%09red/dre:64612%09red/dre:436925%09red/dre:795135%09red
Ubiquitin mediated proteolysis	KEGG PATHWAY	dre04120	6	137	0.879114	0.999906	Lot0086090.1|Lot0026240.1|Lot0052920.1|Lot0003170.1|Lot0013550.1|Lot0020610.1	dre:100003587|dre:334627|dre:558479|dre:569603|dre:796547|dre:492364|	100003587|334627|558479|569603|796547|492364|	http://www.genome.jp/kegg-bin/show_pathway?dre04120/dre:796547%09red/dre:558479%09red/dre:569603%09red/dre:492364%09red/dre:100003587%09red/dre:334627%09red
Glyoxylate and dicarboxylate metabolism	KEGG PATHWAY	dre00630	1	33	0.884165	0.999906	Lot0081170.1	dre:792824|	792824|	http://www.genome.jp/kegg-bin/show_pathway?dre00630/dre:792824%09red
Fatty acid elongation	KEGG PATHWAY	dre00062	1	33	0.884165	0.999906	Lot0025190.1	dre:550550|	550550|	http://www.genome.jp/kegg-bin/show_pathway?dre00062/dre:550550%09red
beta-Alanine metabolism	KEGG PATHWAY	dre00410	1	33	0.884165	0.999906	Lot0150100.1	dre:399481|	399481|	http://www.genome.jp/kegg-bin/show_pathway?dre00410/dre:399481%09red
Fatty acid metabolism	KEGG PATHWAY	dre01212	2	57	0.884699	0.999906	Lot0180880.1|Lot0025190.1	dre:559403|dre:550550|	559403|550550|	http://www.genome.jp/kegg-bin/show_pathway?dre01212/dre:550550%09red/dre:559403%09red
Porphyrin and chlorophyll metabolism	KEGG PATHWAY	dre00860	1	34	0.89129	0.999906	Lot0119810.1	dre:436959|	436959|	http://www.genome.jp/kegg-bin/show_pathway?dre00860/dre:436959%09red
Intestinal immune network for IgA production	KEGG PATHWAY	dre04672	1	38	0.915675	0.999906	Lot0132500.1	dre:140747|	140747|	http://www.genome.jp/kegg-bin/show_pathway?dre04672/dre:140747%09red
Drug metabolism - cytochrome P450	KEGG PATHWAY	dre00982	1	39	0.920864	0.999906	Lot0070610.1	dre:567275|	567275|	http://www.genome.jp/kegg-bin/show_pathway?dre00982/dre:567275%09red
Alanine, aspartate and glutamate metabolism	KEGG PATHWAY	dre00250	1	41	0.930305	0.999906	Lot0040200.1	dre:557232|	557232|	http://www.genome.jp/kegg-bin/show_pathway?dre00250/dre:557232%09red
Steroid hormone biosynthesis	KEGG PATHWAY	dre00140	1	41	0.930305	0.999906	Lot0004940.1	dre:334098|	334098|	http://www.genome.jp/kegg-bin/show_pathway?dre00140/dre:334098%09red
Metabolism of xenobiotics by cytochrome P450	KEGG PATHWAY	dre00980	1	42	0.934595	0.999906	Lot0070610.1	dre:567275|	567275|	http://www.genome.jp/kegg-bin/show_pathway?dre00980/dre:567275%09red
Basal transcription factors	KEGG PATHWAY	dre03022	1	43	0.938621	0.999906	Lot0095190.1	dre:555452|	555452|	http://www.genome.jp/kegg-bin/show_pathway?dre03022/dre:555452%09red
Fatty acid degradation	KEGG PATHWAY	dre00071	1	43	0.938621	0.999906	Lot0150100.1	dre:399481|	399481|	http://www.genome.jp/kegg-bin/show_pathway?dre00071/dre:399481%09red
SNARE interactions in vesicular transport	KEGG PATHWAY	dre04130	1	43	0.938621	0.999906	Lot0132660.1	dre:405846|	405846|	http://www.genome.jp/kegg-bin/show_pathway?dre04130/dre:405846%09red
Arginine and proline metabolism	KEGG PATHWAY	dre00330	2	72	0.946597	0.999906	Lot0014560.1|Lot0150100.1	dre:100003675|dre:399481|	100003675|399481|	http://www.genome.jp/kegg-bin/show_pathway?dre00330/dre:100003675%09red/dre:399481%09red
Nucleotide excision repair	KEGG PATHWAY	dre03420	1	46	0.949274	0.999906	Lot0044090.1	dre:100006257|	100006257|	http://www.genome.jp/kegg-bin/show_pathway?dre03420/dre:100006257%09red
p53 signaling pathway	KEGG PATHWAY	dre04115	2	73	0.949327	0.999906	Lot0101070.1|Lot0194180.1	dre:799608|dre:436933|	799608|436933|	http://www.genome.jp/kegg-bin/show_pathway?dre04115/dre:799608%09red/dre:436933%09red
Lysosome	KEGG PATHWAY	dre04142	5	144	0.955404	0.999906	Lot0080540.1|Novel00060|Lot0149190.1|Lot0119800.1|Lot0024970.1	dre:406713|dre:323613|dre:100538007|dre:192340|dre:100000399|	406713|323613|100538007|192340|100000399|	http://www.genome.jp/kegg-bin/show_pathway?dre04142/dre:100000399%09red/dre:192340%09red/dre:406713%09red/dre:323613%09red/dre:100538007%09red
Valine, leucine and isoleucine degradation	KEGG PATHWAY	dre00280	1	49	0.95808	0.999906	Lot0150100.1	dre:399481|	399481|	http://www.genome.jp/kegg-bin/show_pathway?dre00280/dre:399481%09red
Tryptophan metabolism	KEGG PATHWAY	dre00380	1	49	0.95808	0.999906	Lot0150100.1	dre:399481|	399481|	http://www.genome.jp/kegg-bin/show_pathway?dre00380/dre:399481%09red
Fanconi anemia pathway	KEGG PATHWAY	dre03460	1	52	0.965359	0.999906	Lot0121400.1	dre:569100|	569100|	http://www.genome.jp/kegg-bin/show_pathway?dre03460/dre:569100%09red
Pyrimidine metabolism	KEGG PATHWAY	dre00240	3	105	0.96542	0.999906	Lot0140280.1|Lot0182800.1|Lot0012930.1	dre:402979|dre:352924|dre:557972|	402979|352924|557972|	http://www.genome.jp/kegg-bin/show_pathway?dre00240/dre:557972%09red/dre:352924%09red/dre:402979%09red
Metabolic pathways	KEGG PATHWAY	dre01100	67	1269	0.971298	0.999906	Lot0061970.1|Novel00643|Lot0006090.1|Lot0185490.1|Lot0151210.1|Lot0005860.1|Lot0143970.1|Lot0110690.1|Lot0059020.1|Lot0132560.1|Lot0154820.1|Novel00060|Lot0095900.1|Lot0040200.1|Lot0096320.1|Lot0025140.1|Lot0143570.1|Lot0141850.1|Lot0165810.1|Lot0140280.1|Lot0149190.1|Lot0014560.1|Lot0126750.1|Lot0012140.1|Lot0104170.1|Lot0017390.1|Lot0121400.1|Lot0009900.1|Lot0107450.1|Lot0111740.1|Lot0009450.1|…	dre:335538|dre:571355|dre:406791|dre:394161|dre:550242|dre:570248|dre:561416|dre:100330772|dre:406496|dre:553189|dre:403051|dre:323613|dre:559240|dre:557232|dre:553655|dre:563543|dre:567798|dre:317744|dre:561747|dre:402979|dre:100538007|dre:100003675|dre:100004557|dre:567204|dre:570579|dre:797512|dre:569100|dre:335231|dre:246094|dre:100148828|dre:556956|dre:335817|dre:378713|dre:556641|dre:403116…	335538|571355|406791|394161|550242|570248|561416|100330772|406496|553189|403051|323613|559240|557232|553655|563543|567798|317744|561747|402979|100538007|100003675|100004557|567204|570579|797512|569100|335231|246094|100148828|556956|335817|378713|556641|403116|101886595|100317089|555969|368907|437018|406734|394000|792824|406762|563201|399481|556578|553683|550266|564750|100330410|567414|100037390|5…	http://www.genome.jp/kegg-bin/show_pathway?dre01100/dre:100330410%09red/dre:550242%09red/dre:556956%09red/dre:559240%09red/dre:561747%09red/dre:797512%09red/dre:437018%09red/dre:100330772%09red/dre:553380%09red/dre:406762%09red/dre:568713%09red/dre:567204%09red/dre:399481%09red/dre:368907%09red/dre:556641%09red/dre:570248%09red/dre:564750%09red/dre:567798%09red/dre:503760%09red/dre:569100%09red/d…
RIG-I-like receptor signaling pathway	KEGG PATHWAY	dre04622	1	59	0.977806	0.999906	Lot0193200.1	dre:415185|	415185|	http://www.genome.jp/kegg-bin/show_pathway?dre04622/dre:415185%09red
Adipocytokine signaling pathway	KEGG PATHWAY	dre04920	1	84	0.995483	0.999906	Lot0114790.1	dre:100149794|	100149794|	http://www.genome.jp/kegg-bin/show_pathway?dre04920/dre:100149794%09red
Peroxisome	KEGG PATHWAY	dre04146	1	89	0.996716	0.999906	Lot0101630.1	dre:767748|	767748|	http://www.genome.jp/kegg-bin/show_pathway?dre04146/dre:767748%09red
Herpes simplex infection	KEGG PATHWAY	dre05168	4	182	0.997211	0.999906	Lot0194810.1|Lot0080730.1|Lot0010110.1|Lot0179070.1	dre:566841|dre:559273|dre:405770|dre:565612|	566841|559273|405770|565612|	http://www.genome.jp/kegg-bin/show_pathway?dre05168/dre:405770%09red/dre:565612%09red/dre:566841%09red/dre:559273%09red
Neuroactive ligand-receptor interaction	KEGG PATHWAY	dre04080	14	416	0.99782	0.999906	Lot0196270.1|Lot0192830.1|Lot0014700.1|Lot0092440.1|Lot0156390.1|Novel03362|Lot0088620.1|Lot0077420.1|Lot0203770.1|Lot0163930.1|Novel01622|Lot0108260.1|Lot0120480.1|Lot0014520.1	dre:793646|dre:795246|dre:65088|dre:445193|dre:402851|dre:100329657|dre:795311|dre:402857|dre:100000959|dre:561406|dre:100000959|dre:565838|dre:553740|dre:571679|	793646|795246|65088|445193|402851|100329657|795311|402857|100000959|561406|100000959|565838|553740|571679|	http://www.genome.jp/kegg-bin/show_pathway?dre04080/dre:402851%09red/dre:100000959%09red/dre:402857%09red/dre:571679%09red/dre:795246%09red/dre:795311%09red/dre:65088%09red/dre:445193%09red/dre:561406%09red/dre:100329657%09red/dre:793646%09red/dre:553740%09red/dre:565838%09red
Oxidative phosphorylation	KEGG PATHWAY	dre00190	2	145	0.999078	0.999906	Lot0174380.1|Lot0186330.1	dre:368907|dre:337583|	368907|337583|	http://www.genome.jp/kegg-bin/show_pathway?dre00190/dre:368907%09red/dre:337583%09red
Protein processing in endoplasmic reticulum	KEGG PATHWAY	dre04141	2	184	0.999906	0.999906	Lot0148090.1|Lot0061970.1	dre:266638|dre:335538|	266638|335538|	http://www.genome.jp/kegg-bin/show_pathway?dre04141/dre:335538%09red/dre:266638%09red
